# Supplementary material for: Immune-interacting lymphatic endothelial subtype at capillary terminals drives lymphatic malformation
Source: J Exp Med. 2023 Jan 23;220(4):e20220741. doi: 10.1084/jem.20220741 (PMC9884640; doi:10.1084/jem.20220741)
Supplement: Data S1 — shows immune cell frequencies and cell counts for FACS data. Immune cell frequencies presented as percentage of all live cells and cell counts of the immune subpopulations, as well as total cell count of live cells are included. [file JEM_20220741_DataS1.xlsx]

## Sheet: Cell frequency Cell Count
Data S1. FACS-analysed immune cell frequencies and cell counts from Pik3caH1047R mutant and control mice.
Cell frequency (as % of live cells) and total cell counts of immune cell populations from Pik3caH1047R mutant and control mice.
Figure	Cell Type	Gating	Age	Genotype/ Condition		Mice (n)	Cell frequency % of all alive cells (Mean ± SEM)	Difference between Means	95% Confidence Interval	P value to Control	P value Summary	Cell Count	Difference between Means	95% Confidence Interval	P value to Control	P value Summary	Total Cell Count of all alive cells
Figure 4G	Cd11b+F4/80+ Myeloid cells	CD45+CD11b+F480+	5wk	Pik3ca;Vegfr3-CreERT2	Control	3	1,293 ± 0,02848	0,22 ± 0,04679	0,0901 to 0,3499	0.0093	**	5572 ± 293	1110 ± 315,5	233,6 to 1986	0.0245	*	429784 ± 14329
					Mutant	3	1,513 ± 0,03712					6681 ± 117					442204 ± 13419
	Cd11b+Cd11c+ Myeloid cells	CD45+CD11b+CD11c+			Control	3	1,64 ± 0,01732	0,01667 ± 0,08531	-0,2202 to 0,2535	0.8546	ns	7086 ± 297	209,3 ± 365,6	-805,7 to 1224	0.5976	ns	429784 ± 14329
					Mutant	3	1,657 ± 0,08353					7295 ± 213,1					442204 ± 13419
	Neutrophils	CD45+CD11b+Ly6G+			Control	3	0,027 ± 0,008386	0,003333 ± 0,01002	-0,02449 to 0,03116	0.7561	ns	122,7 ± 35,88	10,33 ± 41,69	-105,4 to 126,1	0.8164	ns	429784 ± 14329
					Mutant	3	0,03033 ± 0,005487					133 ± 21,22					442204 ± 13419
	CD4+ T cells	CD45+CD3+ CD4+			Control	3	0,1767 ± 0,01856	-0,01667 ± 0,02789	-0,0941 to 0,06076	0.5823	ns	583,7 ± 63,67	-87,33 ± 84,48	-321,9 to 147,2	0.3596	ns	303083 ± 27304
					Mutant	3	0,16 ± 0,02082					496,3 ± 55,53					314967 ± 23946
	CD8+ T cells	CD45+CD3+ CD8+			Control	3	0,5633 ± 0,01453	0,04667 ± 0,08743	-0,1961 to 0,2894	0.6218	ns	1712 ± 177,6	184 ± 289,8	-620,5 to 988,5	0.5599	ns	303083 ± 27304
					Mutant	3	0,61 ± 0,08622					1896 ± 229					314967 ± 23946
	B cells	CD45+CD3- B220+			Control	3	2,057 ± 0,1027	-0,1067 ± 0,1745	-0,5911 to 0,3778	0.574	ns	5590 ± 454,1	484 ± 461,8	-798,3 to 1766	0.3538	ns	303083 ± 27304
					Mutant	3	1,95 ± 0,1411					6074 ± 84,24					314967 ± 23946
	NK cells	CD45+CD3- B220-NK1.1+			Control	3	0,22 ± 0,03606	0,02667 ± 0,03621	-0,07387 to 0,1272	0.5023	ns	645,7 ± 68,96	133,3 ± 84,72	-101,9 to 368,6	0.1906	ns	303083 ± 27304
					Mutant	3	0,2467 ± 0,003333					779 ± 49,22					314967 ± 23946
Figure 4G	Cd11b+F4/80+ Myeloid cells	CD45+CD11b+F480+	10wk	Pik3ca;Vegfr3-CreERT2	Control	3	1,087 ± 0,04256	0,2533 ± 0,1275	-0,1005 to 0,6072	0.1178	ns	2107 ± 50,4	-412,7 ± 304,9	-1259 to 433,9	0.2473	ns	194275 ± 3335
					Mutant	3	1,34 ± 0,1201					1694 ± 300,7					124460 ± 10736
	Cd11b+Cd11c+ Myeloid cells	CD45+CD11b+CD11c+			Control	3	1,063 ± 0,04372	0,2167 ± 0,1233	-0,1258 to 0,5591	0.1538	ns	2064 ± 50,16	-450 ± 290,8	-1257 to 357,3	0.1966	ns	194275 ± 3335
					Mutant	3	1,28 ± 0,1153					1614 ± 286,4					124460 ± 10736
	Neutrophils	CD45+CD11b+Ly6G+			Control	3	0,069 ± 0,009452	0,05167 ± 0,02243	-0,01061 to 0,1139	0.0826	ns	133,7 ± 15,98	19 ± 41,95	-97,46 to 135,5	0.6741	ns	194275 ± 3335
					Mutant	3	0,1207 ± 0,02034					152,7 ± 38,78					124460 ± 10736
	CD4+ T cells	CD45+CD3+ CD4+			Control	7	0,7229 ± 0,20897	0,9183 ± 0,2138	0,4597 to 1,377	0.0007	***	1392 ± 645,6	23,25 ± 905,7	-1919 to 1966	0.9799	ns	114401 ± 48680
					Mutant	9	1,641 ± 0,097659					1415 ± 620,4					87162 ± 38236
	CD8+ T cells	CD45+CD3+ CD8+			Control	7	0,04625 ± 0,0183	0,07663 ± 0,05714	-0,04592 to 0,1992	0.2012	ns	9,429 ± 3,038	12,46 ± 6,289	-1,029 to 25,95	0.0676	ns	114401 ± 48680
					Mutant	9	0,1229 ± 0,04801					21,89 ± 4,99					87162 ± 38236
	B cells	CD45+CD3- B220+			Control	7	1,25 ± 0,08875	1,453 ± 0,487	0,4087 to 2,498	0.0099	**	1563 ± 682,47	-255 ± 810,1	-1993 to 1482	0.7575	ns	114401 ± 48680
					Mutant	9	2,703 ± 0,4207					1308 ± 480,4					87162 ± 38236
	NK cells	CD45+CD3- B220-NK1.1+			Control	3	1,223 ± 0,165	0,49 ± 0,1805	-0,01121 to 0,9912	0.0533	ns	1024 ± 139,5	-316,3 ± 140,5	-706,3 to 73,67	0.0875	ns	114401 ± 48680
					Mutant	3	1,713 ± 0,07333					707,7 ± 16,7					87162 ± 38236
Figure 4H	Macrophages	CD11b/CD11cMerTK+CD64+	5wk	Pik3ca;Vegfr3-CreERT2	Control	4	1 ± 0,04486	0,4266 ± 0,1367	0,09218 to 0,7609	0.0205	*	5884 ± 502,1	1784 ± 1769	-2544 to 6112	0.352	ns	418325 ± 15332
					Mutant	4	1,427 ± 0,1291					7669 ± 1696					463472 ± 43376
	Dendritic cells	CD11c+MHCII+			Control	4	1 ± 0,08768	0,3139 ± 0,1001	0,06904 to 0,5588	0.0202	*	2325 ± 174	1084 ± 467,3	-59,66 to 2227	0.0595	ns	418325 ± 15332
					Mutant	4	1,314 ± 0,04823					3409 ± 433,7					463472 ± 43376
	Monocytes	low-SSC F480+Ly-6C+MHCII+			Control	4	1 ± 0,2036	0,1697 ± 0,4930	-1,037 to 1,376	0.7424	ns	2069 ± 649,8	-394,5 ± 719,1	-2154 to 1365	0.6031	ns	418325 ± 15332
					Mutant	4	1,17 ± 0,449					1674 ± 308					463472 ± 43376
	CCR2+ Monocytes	low-SSC F480+Ly-6C+MHCII+ CCR2+			Control	4	1 ± 0,3295	0,2652 ± 0,6109	-1,230 to 1,760	0.6794	ns	436,8 ± 177,6	-38,75 ± 202,3	-533,7 to 456,2	0.8544	ns	418325 ± 15332
					Mutant	4	1,265 ± 0,5144					398 ± 96,78					463472 ± 43376
Figure 4H	Macrophages	CD11b/CD11cMerTK+CD64+	7wk	Pik3ca;Vegfr3-CreERT2	Control	6	1 ± 0,07592	0,5578 ± 0,1260	0,2804 to 0,8352	0.001	**	7121 ± 2178	102,0 ± 3299	-7158 to 7362	0.9759	ns	980500 ± 222788
					Mutant	7	1,558 ± 0,09654					7223 ± 2412					699070 ± 165524
	Dendritic cells	CD11c+MHCII+			Control	6	1 ± 0,02025	-0,1014 ± 0,07355	-0,2633 to 0,06047	0.1953	ns	12291 ± 3445	-5070 ± 3928	-13716 to 3575	0.2232	ns	980500 ± 222788
					Mutant	7	0,8986 ± 0,06545					7221 ± 2140					699070 ± 165524
	Monocytes	low-SSC F480+Ly-6C+MHCII+			Control	6	1 ± 0,06228	0,2712 ± 0,1504	-0,05977 to 0,6023	0.0987	ns	2865 ± 867,1	-673,9 ± 1083	-3059 to 1711	0.5466	ns	980500 ± 222788
					Mutant	7	1,271 ± 0,1279					2191 ± 675,5					699070 ± 165524
	CCR2+ Monocytes	low-SSC F480+Ly-6C+MHCII+ CCR2+			Control	6	1 ± 0,0937	0,3950 ± 0,1486	0,06787 to 0,7222	0.0223	*	1090 ± 397	-269,4 ± 491,2	-1351 to 811,9	0.5944	ns	980500 ± 222788
					Mutant	7	1,395 ± 0,1115					820,1 ± 302,7					699070 ± 165524
Figure 9C	Macrophages	CD11b/CD11cMerTK+CD64+	7wk	Pik3ca;Vegfr3-CreERT2	Control+ Ig	3	1 ± 0,1084	0,7692 ± 0,1550	0,3388 to 1,200	0.0077	**	2310 ± 301,5	423,7 ± 656,7	-1400 to 2247	0.554	ns	511000 ± 3055
					Mutant + Ig	3	1,769 ± 0,1109					2733 ± 583,4					496000 ± 11930
					Mutant + anti-CSF1R	3	0,3894 ± 0,152	-1,380 ± 0,1881	-1,902 to -0,8575	0.0018	**	814,3 ± 259,6	-1919 ± 638,5	-3692 to -146,1	0.0397	*	491000 ± 19519
	Dendritic cells	CD11c+MHCII+			Control+ Ig	3	1 ± 0,06254	0,01859 ± 0,07189	-0,1810 to 0,2182	0.8087	ns	4654 ± 119,6	-247,7 ± 299,3	-1079 to 583,2	0.4544	ns	511000 ± 3055
					Mutant + Ig	3	1,019 ± 0,03546	-0,4572 ± 0,1350	-0,8321 to -0,08240	0.0276	*	4407 ± 274,3	-1963 ± 542,0	-3468 to -458,0	0.0223	*	496000 ± 11930
					Mutant + anti-CSF1R	3	0,5613 ± 0,1197					2444 ± 467,5					491000 ± 19519
	Monocytes	low-SSC F480+Ly-6C+MHCII+			Control+ Ig	3	1 ± 0,09051	0,5362 ± 0,2292	-0,09999 to 1,172	0.0794	ns	999 ± 372,1	39,00 ± 372,5	-995,2 to 1073	0.9217	ns	511000 ± 3055
					Mutant + Ig	3	1,536 ± 0,2105	-0,2464 ± 0,2140	-0,8405 to 0,3477	0.3137	ns	1038 ± 17	-203,0 ± 189,9	-730,3 to 324,3	0.3454	ns	496000 ± 11930
					Mutant + anti-CSF1R	3	1,29 ± 0,03834					835 ± 189,2					491000 ± 19519
	CCR2+ Monocytes	low-SSC F480+Ly-6C+MHCII+ CCR2+			Control+ Ig	3	1 ± 0,1789	0,6598 ± 0,1912	0,1289 to 1,191	0.026	*	216,3 ± 74,15	70,00 ± 83,55	-162,0 to 302,0	0.4493	ns	511000 ± 3055
					Mutant + Ig	3	1,66 ± 0,0676	-1,155 ± 0,1051	-1,447 to -0,8627	0.0004	***	286,3 ± 38,5	-194,3 ± 43,95	-316,4 to -72,31	0.0115	*	496000 ± 11930
					Mutant + anti-CSF1R	3	0,5052 ± 0,08052					92 ± 21,20					491000 ± 19519
Figure S3 G	Cd11b+F4/80+ Myeloid cells	CD45+CD11b+F480+	5wk	Pik3ca;Vegfr1-CreERT2	Control	5	1,227 ± 0,04308	0,1135 ± 0,06316	-0,03215 to 0,2591	0.1101	ns	3802 ± 460,7	-636,2 ± 479,8	-1743 to 470,3	0.2215	ns	315308 ± 48290
					Mutant	5	1,34 ± 0,04619					3166 ± 134					236895 ± 10499
Figure S3 H	Cd11b+F4/80+ Myeloid cells	CD45+CD11b+F480+	10wk	Pik3ca;Vegfr1-CreERT2	Control	5	1 ± 0,09485	0,5763 ± 0,2325	0,06459 to 1,088	0.0306	*	1668 ± 293,2	796,4 ± 571,7	-461,9 to 2055	0.1911	ns	236439 ± 23699
					Mutant	8	1,576 ± 0,1716					2465 ± 408,5					274634 ± 38179
	Cd11b+Cd11c+ Myeloid cells	CD45+CD11b+CD11c+			Control	5	1 ± 0,1085	0,5377 ± 0,2544	-0,02216 to 1,098	0.0582	ns	2156 ± 312,8	1917 ± 1488	-1359 to 5193	0.2242	ns	236439 ± 23699
					Mutant	8	1,538 ± 0,1868					4073 ± 1142					274634 ± 38179
	Neutrophils	CD45+CD11b+Ly6G+			Control	5	1 ± 0,254	3,143 ± 0,804	1,373 to 4,913	0.0024	**	44,6 ± 15,88	137,2 ± 49,31	28,63 to 245,7	0.0179	*	236439 ± 23699
					Mutant	8	4,143 ± 0,6064					181,8 ± 37,14					274634 ± 38179
	CD3+ T cells	CD45+CD3+			Control	5	1,024 ± 0,2677	-0,419 ± 0,2886	-1,054 to 0,2162	0.1745	ns	2812 ± 403,3	-566 ± 526,8	-1725 to 593,4	0.3056	ns	221719 ± 30705
					Mutant	8	0,605 ± 0,1573					2246 ± 331,1					214074 ± 25500
	CD4+ T cells	CD45+CD3+ CD4+			Control	5	0,638 ± 0,1754	-0,2468 ± 0,1943	-0,6744 to 0,1809	0.2303	ns	1037 ± 372,5	-136,6 ± 364,2	-938,1 to 665	0.7148	ns	221719 ± 30705
					Mutant	8	0,3913 ± 0,1088					900,6 ± 174,9					214074 ± 25500
	CD8+ T cells	CD45+CD3+ CD8+			Control	5	0,0196 ± 0,003092	0,02295 ± 0,02218	-0,02587 to 0,07177	0.323	ns	130,8 ± 40,8	-11,68 ± 50,19	-122,1 to 98,8	0.8203	ns	221719 ± 30705
					Mutant	8	0,04255 ± 0,01714					119,1 ± 30,47					214074 ± 25500
	B cells	CD45+CD3- B220+			Control	5	0,224 ± 0,04202	0,626 ± 0,2557	0,06324 to 1,189	0.0323	*	481,6 ± 139,1	141,5 ± 328,6	-581,7 to 864,7	0.675	ns	221719 ± 30705
					Mutant	8	0,85 ± 0,1972					623,1 ± 241,5					214074 ± 25500
	NK cells	CD45+CD3- B220-NK1.1+			Control	5	0,296 ± 0,0738	0,4223 ± 0,2534	-0,1355 to 0,98	0.1238	ns	303,4 ± 90,77	145,6 ± 144	-171,4 to 462,6	0.3337	ns	221719 ± 30705
					Mutant	8	0,7183 ± 0,192					449 ± 97,94					214074 ± 25500
Figure S5 B	CD45+ cells	CD45+	8wk	Pik3ca;Vegfr3-CreERT2	Control	3	6,773 ± 0,2924					13017 ± 274					192558 ± 4309
					Vehicle	3	8,68 ± 0,2566	1,907 ± 0,389	0,8267 to 2,987	0.008	**	13418 ± 338,9	401,3 ± 435,8	-808,8 to 1611	0.4093	ns	154966 ± 7147
					Celecoxib	3	7,077 ± 0,2583	-1,603 ± 0,3641	-2,614 to -0,5924	0.0117	*	14129 ± 40,41	711 ± 341,3	-236,7 to 1659	0.1057	ns	200176 ± 7787
					Rapamycin	3	5,86 ± 0,4013	-2,82 ± 0,4763	-4,142 to -1,498	0.0041	**	14183 ± 153,1	765,3 ± 371,9	-267,2 to 1798	0.1087	ns	244131 ± 15883
					Cele+Rapa	3	5,917 ± 0,1746	-2,763 ± 0,3103	-3,625 to -1,902	0.0009	***	13802 ± 158,4	384 ± 374,1	-654,7 to 1423	0.3627	ns	233863 ± 9305
Figure S5 C	CD3+ T cells	CD45+CD3+	8wk	Pik3ca;Vegfr3-CreERT2	Control	3	1,357 ± 0,04256					6667 ± 171					383654 ± 9680
					Vehicle	3	1,737 ± 0,02333	0,38 ± 0,04853	0,2452 to 0,5148	0.0014	**	3870 ± 599	-2798 ± 623	-4527 to -1068	0.0109	*	283633 ± 36203
					Celecoxib	3	1,687 ± 0,03333	-0,05 ± 0,04069	-0,163 to 0,06297	0.2865	ns	4838 ± 219,1	968,7 ± 637,8	-802,2 to 2740	0.2035	ns	287349 ± 17748
					Rapamycin	3	1,313 ± 0,05333	-0,4233 ± 0,05821	-0,585 to -0,2617	0.0019	**	5474 ± 331,4	1604 ± 684,6	-296,8 to 3505	0.0791	ns	414996 ± 9853
					Cele+Rapa	3	1,363 ± 0,05925	-0,3733 ± 0,06368	-0,5501 to -0,1965	0.0042	**	3522 ± 1745	-347,7 ± 1845	-5469 to 4774	0.8597	ns	258494 ± 124149
	CD4+ T cells	CD45+CD3+ CD4+			Control	3	0,6333 ± 0,04333					2897 ± 106,6					383654 ± 9680
					Vehicle	3	0,7533 ± 0,008819	0,12 ± 0,04422	-0,002779 to 0,2428	0.0533	ns	1798 ± 299,5	-1099 ± 317,9	-1981 to -215,9	0.0259	*	283633 ± 36203
					Celecoxib	3	0,6833 ± 0,01856	-0,07 ± 0,02055	-0,1271 to -0,01295	0.0271	*	1965 ± 123,6	166,3 ± 324	-733,4 to 1066	0.6348	ns	287349 ± 17748
					Rapamycin	3	0,4533 ± 0,01453	-0,3 ± 0,017	-0,3472 to -0,2528	<0,0001	****	1886 ± 13,8	87,67 ± 299,8	-744,8 to 920,2	0.7845	ns	414996 ± 9853
					Cele+Rapa	3	0,49 ± 0,01155	-0,2633 ± 0,01453	-0,3037 to -0,223	<0,0001	****	1248 ± 601,7	-550 ± 672,2	-2416 to 1316	0.4592	ns	258494 ± 124149
	CD8+ T cells	CD45+CD3+ CD8+			Control	3	0,2967 ± 0,0318					2021 ± 154,9					383654 ± 9680
					Vehicle	3	0,5233 ± 0,02906	0,2267 ± 0,04308	0,1071 to 0,3463	0.0062	**	854 ± 188,7	-1167 ± 244,1	-1845 to -489,1	0.0088	**	283633 ± 36203
					Celecoxib	3	0,51 ± 0,03	-0,01333 ± 0,04177	-0,1293 to 0,1026	0.7655	ns	1466 ± 165,1	612,3 ± 250,8	-83,87 to 1309	0.0711	ns	287349 ± 17748
					Rapamycin	3	0,46 ± 0,06028	-0,06333 ± 0,06692	-0,2491 to 0,1225	0.3975	ns	1909 ± 291,9	1055 ± 347,6	90,34 to 2020	0.0385	*	414996 ± 9853
					Cele+Rapa	3	0,4967 ± 0,06692	-0,02667 ± 0,07295	-0,2292 to 0,1759	0.7332	ns	1344 ± 730,1	490,3 ± 754,1	-1603 to 2584	0.551	ns	258494 ± 124149
	B cells	CD45+CD3- B220+			Control	3	1,56 ± 0,07					5976 ± 363,4					383654 ± 9680
					Vehicle	3	2,117 ± 0,1922	0,5567 ± 0,2046	-0,01128 to 1,125	0.0529	ns	5803 ± 492	-172,7 ± 611,6	-1871 to 1526	0.7917	ns	283633 ± 36203
					Celecoxib	3	1,693 ± 0,04631	-0,4233 ± 0,1977	-0,9723 to 0,1256	0.099	ns	4849 ± 163,5	-954,7 ± 518,4	-2394 to 484,7	0.1394	ns	287349 ± 17748
					Rapamycin	3	1,447 ± 0,09667	-0,67 ± 0,2151	-1,267 to -0,07265	0.0357	*	5987 ± 258,2	183,3 ± 555,6	-1359 to 1726	0.758	ns	414996 ± 9853
					Cele+Rapa	3	1,363 ± 0,04096	-0,7533 ± 0,1965	-1,299 to -0,2077	0.0186	*	3431 ± 1618	-2372 ± 1692	-7068 to 2324	0.2335	ns	258494 ± 124149
Figure S5 C	Cd11b+F4/80+ Myeloid cells	CD45+CD11b+F480+	8wk	Pik3ca;Vegfr3-CreERT2	Control	3	1,533 ± 0,1244					2942 ± 209,2					192558 ± 4309
					Vehicle	3	2,16 ± 0,1301	0,6267 ± 0,18	0,1268 to 1,127	0.0253	*	3343 ± 220,5	401 ± 304	-443 to 1245	0.2576	ns	154966 ± 7147
					Celecoxib	3	1,813 ± 0,06489	-0,3467 ± 0,1454	-0,7504 to 0,05706	0.0757	ns	3622 ± 28,29	278,7 ± 222,3	-338,6 to 896	0.2783	ns	200176 ± 7787
					Rapamycin	3	1,703 ± 0,08413	-0,4567 ± 0,155	-0,8869 to -0,02644	0.0421	*	4137 ± 213,3	794 ± 306,8	-57,92 to 1646	0.0608	ns	244131 ± 15883
					Cele+Rapa	3	1,643 ± 0,04177	-0,5167 ± 0,1367	-0,8961 to -0,1372	0.0194	*	3840 ± 170,1	496,3 ± 278,5	-277 to 1270	0.1493	ns	233863 ± 9305
	Cd11b+Cd11c+ Myeloid cells	CD45+CD11b+CD11c+			Control	3	1,42 ± 0,1332					2724 ± 228,6					192558 ± 4309
					Vehicle	3	2,033 ± 0,1268	0,6133 ± 0,1839	0,1028 to 1,124	0.029	*	3145 ± 211	421,3 ± 311,2	-442,6 to 1285	0.2471	ns	154966 ± 7147
					Celecoxib	3	1,657 ± 0,08511	-0,3767 ± 0,1527	-0,8007 to 0,04734	0.0692	ns	3302 ± 53,42	157 ± 217,7	-447,4 to 761,4	0.5107	ns	200176 ± 7787
					Rapamycin	3	1,61 ± 0,08185	-0,4233 ± 0,1509	-0,8424 to -0,004304	0.0486	*	3915 ± 197,8	769,7 ± 289,2	-33,35 to 1573	0.0563	ns	244131 ± 15883
					Cele+Rapa	3	1,573 ± 0,05175	-0,46 ± 0,137	-0,8402 to -0,07976	0.0283	*	3678 ± 170	533 ± 271	-219,5 to 1285	0.1206	ns	233863 ± 9305
	Neutrophils	CD45+CD11b+Ly6G+			Control	3	0,02717 ± 0,01599					51 ± 29,14					192558 ± 4309
					Vehicle	3	0,05867 ± 0,0203	0,03149 ± 0,02584	-0,04026 to 0,1032	0.2899	ns	88 ± 28,62	37 ± 40,85	-76,4 to 150,4	0.4162	ns	154966 ± 7147
					Celecoxib	3	0,01263 ± 0,002755	-0,04604 ± 0,02049	-0,1029 to 0,01084	0.0879	ns	25,33 ± 5,239	-62,67 ± 29,09	-143,4 to 18,11	0.0975	ns	200176 ± 7787
					Rapamycin	3	0,01403 ± 0,003762	-0,04464 ± 0,02065	-0,102 to 0,01269	0.0967	ns	33,67 ± 7,311	-54,33 ± 29,54	-136,3 to 27,67	0.1397	ns	244131 ± 15883
					Cele+Rapa	3	0,02033 ± 0,01049	-0,03833 ± 0,02285	-0,1018 to 0,02511	0.1688	ns	51,33 ± 13,04	-36,67 ± 31,45	-124 to 50,65	0.3084	ns	233863 ± 9305
	NK cells	CD45+CD3- B220-NK1.1+			Control	3	0,5733 ± 0,0318					2221 ± 176,33					383654 ± 9680
					Vehicle	3	1,023 ± 0,2345	0,45 ± 0,2366	-0,207 to 1,107	0.13	ns	2726 ± 212,8	504,3 ± 276,3	-262,8 to 1272	0.142	ns	283633 ± 36203
					Celecoxib	3	0,7567 ± 0,05457	-0,2667 ± 0,2407	-0,9351 to 0,4017	0.3301	ns	2174 ± 190,5	-552 ± 285,6	-1345 to 240,8	0.1254	ns	287349 ± 17748
					Rapamycin	3	0,6033 ± 0,05897	-0,42 ± 0,2418	-1,091 to 0,2513	0.1574	ns	2499 ± 172,5	-226,7 ± 273,9	-987,1 to 533,8	0.4544	ns	414996 ± 9853
					Cele+Rapa	3	0,6733 ± 0,09684	-0,35 ± 0,2537	-1,054 to 0,3543	0.2398	ns	1673 ± 910,7	-1053 ± 935,2	-3649 to 1544	0.3233	ns	258494 ± 124149
P-value has been calculated by comparing Pik3ca mutant (+4-OHT) to control (-4-OHT) mice. In the treatment experiments, controls are treated with 4-OHT and vehicle.
