# Supplementary material for: Immune-interacting lymphatic endothelial subtype at capillary terminals drives lymphatic malformation
Source: J Exp Med. 2023 Jan 23;220(4):e20220741. doi: 10.1084/jem.20220741 (PMC9884640; doi:10.1084/jem.20220741)
Supplement: Data S2 — shows cluster gene markers for dermal LECs defined by comparing cells in each cluster with all other cells in the other clusters. Wilcoxon rank sum test was used for identifying the gene markers (Bonferroni adjusted P value <0.05 and logarithmic fold change >1). [file JEM_20220741_DataS2.xlsx]

## Sheet: overview
Data S2. Cluster gene markers for dermal LECs defined by comparing cells in each cluster with all other cells in the other clusters
Genes used for annotating cluster identity are indicated in bold.
cluster	genes
Cap prolif	Cdc20,Ccnb2,Tubb6,Mki67,Racgap1,Prc1,Ccna2,Kif20a,Top2a,Cenpa,Fam64a,Cenpf,Cdca8,Tacc3,Ncapd2,Lmnb2,Plk1,Cdk1,Kif22,H2afx,Birc5,Cdca3,Knstrn,Ckap2l,Ccnb1,Stmn1,Aurka,Nek2,Ube2c,Tpx2,Kif2c,Lmnb1,Ckap2,Hmgb2,Troap,Anln,Dlgap5,Rrm1,Tubb4b,Kif23,Arhgef39,Nusap1,Incenp,Spc25,Spc24,Pif1,Kif11,Ccnf,Tk1,Bub1b,Nuf2,Cenpe,Foxm1,Chek2,Sapcd2,Spag5,Tuba1c,Hmgn2,Ndc80,Espl1,Rrm2,Cks2,Psrc1,Cdca2,Ect2,Pbk,Hmmr…
Ptx3 Cap	Aqp1,Ptx3,Mest,Itih5,S100a4,Cd276,Cotl1,Ggct,Ccnd2,Igfbp4,Olfml2a,Lgals1,Scn5a,Ccnd1,Mmp2,Ackr2,Lmna,Asap1,Mrc1,Scn3a,Serinc2,Gpnmb,Tspan18,Apba2,Ank,Sulf2,Gmfg,Plxnd1,Lyve1,Cd200,Pcsk6,Ckb,Lamc1,Gap43,Tmem204,Col4a2,Fgfr1,Prss23,Stab1,Capns1,B3gnt2,Fscn1,Sorbs2,Plekhg3,Fkbp9,Gars,Angpt2
Cap	Lyve1,Tppp3,Slco2b1,Adgrg3,Stmn2,Gpihbp1,Serping1,Sult1a1,Cavin2,Septin4,Enpp3,Ackr2,Rnase4,Reln,Selenop,Aopep,Thy1,Arhgdib,Cyb5r3,Cd300lg,Fgl2,Ucp2,Bcr,Mmrn1,Piezo2
Col	Apoe,Trp53i11,Ccdc3,Fabp4,Tsc22d1,Bmp4,Sparc,Lsr,Slco2a1,Mmrn2,Fmo2,Gm26776,Plvap,Procr,Thbd,Tinagl1,Tgfa,Clca3a1,Serpine2,Parm1,Bgn,Tm4sf1,Tgm2,Prkar1b,Foxp2,Slc2a1,Nos3,Bcam
Valve	Slc41a1,Cldn11,Gdf10,Neo1,Gjd3,Net1,Sbspon,Fxyd2,Rasd1,Fibin,Nav1,Ednrb,Lama5,Ccdc141,Slc29a4,Fam20c,Slc6a6,Fn1,Odc1,Esam,Nts,Rhpn1,Angpt2,Apbb1,Dkk3,Prox1,Fbln2,Ppap2a,Slc6a9,Cd24a,Gata2,Gem,Cystm1,S100a4,Nos3,Sdc4,Hes6,Itgb4,Btbd3,Pdlim3,Ccdc24,B4galt4,Tmod2,Tmem86a,Tprn,Tub,Dtx1,Sun2,Pdlim4,Sgk1,Tspan32

## Sheet: FC and p-value
Data S2. Cluster gene markers for dermal LECs defined by comparing cells in each cluster with all other cells in the other clusters
Genes in each cluster were sorted by average log2 fold change.
pct.1, The percentage of cells where the gene is detected in the cluster; pct.2, The percentage of cells where the gene is detected on average in the other clusters.
gene	p_val	avg_logFC	pct.1	pct.2	p_val_adj	cluster
Cdc20	4.11213e-15	3.28402	0.905	0.337	1.1199e-10	Cap prolif
Ccnb2	1.42515e-23	3.14957	1	0.254	3.88126e-19	Cap prolif
Tubb6	2.95681e-10	2.85686	0.952	0.7	8.05257e-06	Cap prolif
Mki67	1.19442e-21	2.85421	0.952	0.24	3.25288e-17	Cap prolif
Racgap1	2.88314e-15	2.80002	1	0.605	7.85195e-11	Cap prolif
Prc1	4.38228e-19	2.75336	0.905	0.223	1.19347e-14	Cap prolif
Ccna2	4.22915e-15	2.7448	0.857	0.286	1.15177e-10	Cap prolif
Kif20a	5.77511e-17	2.6678	0.952	0.343	1.57279e-12	Cap prolif
Top2a	3.27888e-16	2.65299	0.857	0.23	8.92971e-12	Cap prolif
Cenpa	2.00148e-18	2.6183	0.952	0.304	5.45082e-14	Cap prolif
Fam64a	3.87642e-20	2.60837	0.81	0.163	1.0557e-15	Cap prolif
Cenpf	2.36838e-17	2.51492	0.857	0.226	6.45004e-13	Cap prolif
Cdca8	1.85338e-15	2.5034	0.81	0.232	5.04749e-11	Cap prolif
Tacc3	7.63669e-15	2.4871	0.857	0.292	2.07977e-10	Cap prolif
Ncapd2	6.22126e-11	2.45246	0.81	0.304	1.6943e-06	Cap prolif
Lmnb2	8.61667e-12	2.43395	0.81	0.316	2.34666e-07	Cap prolif
Plk1	9.51286e-19	2.38334	0.81	0.172	2.59073e-14	Cap prolif
Cdk1	7.77885e-13	2.24691	0.667	0.167	2.11849e-08	Cap prolif
Kif22	4.93579e-14	2.2063	0.762	0.208	1.34421e-09	Cap prolif
H2afx	3.58936e-10	2.17513	0.714	0.236	9.77527e-06	Cap prolif
Birc5	5.18892e-20	2.08682	0.857	0.192	1.41315e-15	Cap prolif
Cdca3	1.31196e-25	2.08101	0.857	0.138	3.573e-21	Cap prolif
Knstrn	1.45007e-29	2.03026	0.905	0.131	3.94912e-25	Cap prolif
Ckap2l	1.2341e-26	1.96072	0.81	0.112	3.36094e-22	Cap prolif
Ccnb1	6.89596e-27	1.95527	0.857	0.124	1.87804e-22	Cap prolif
Stmn1	1.06739e-10	1.91895	0.952	0.562	2.90694e-06	Cap prolif
Aurka	2.09144e-14	1.90029	0.667	0.138	5.69583e-10	Cap prolif
Nek2	1.56565e-22	1.89475	0.762	0.115	4.26388e-18	Cap prolif
Ube2c	1.57313e-15	1.89241	0.762	0.19	4.28427e-11	Cap prolif
Tpx2	6.75869e-22	1.87991	0.857	0.161	1.84066e-17	Cap prolif
Kif2c	2.12756e-20	1.86833	0.762	0.13	5.79419e-16	Cap prolif
Lmnb1	3.55465e-13	1.85324	0.857	0.294	9.68074e-09	Cap prolif
Ckap2	1.14317e-26	1.84036	0.857	0.123	3.11331e-22	Cap prolif
Hmgb2	9.80315e-12	1.82454	0.905	0.417	2.66979e-07	Cap prolif
Troap	1.34813e-16	1.78048	0.571	0.082	3.67149e-12	Cap prolif
Anln	2.27679e-23	1.77922	0.81	0.132	6.2006e-19	Cap prolif
Dlgap5	5.11578e-16	1.75101	0.762	0.184	1.39323e-11	Cap prolif
Rrm1	1.54097e-11	1.72721	0.952	0.461	4.19668e-07	Cap prolif
Tubb4b	5.75395e-10	1.68925	1	0.944	1.56703e-05	Cap prolif
Kif23	5.32477e-34	1.65732	0.857	0.092	1.45015e-29	Cap prolif
Arhgef39	1.15095e-18	1.64054	0.619	0.088	3.1345e-14	Cap prolif
Nusap1	6.17034e-10	1.61991	0.524	0.121	1.68043e-05	Cap prolif
Incenp	9.59617e-10	1.60667	0.667	0.217	2.61342e-05	Cap prolif
Spc25	2.05857e-17	1.58119	0.667	0.114	5.6063e-13	Cap prolif
Spc24	3.51155e-12	1.54333	0.619	0.147	9.56337e-08	Cap prolif
Pif1	2.17197e-18	1.53697	0.524	0.059	5.91514e-14	Cap prolif
Kif11	3.03166e-15	1.52352	0.619	0.112	8.25643e-11	Cap prolif
Ccnf	1.20942e-09	1.51016	0.476	0.102	3.29374e-05	Cap prolif
Tk1	8.31802e-12	1.50437	0.762	0.248	2.26533e-07	Cap prolif
Bub1b	1.92887e-30	1.5018	0.762	0.079	5.25308e-26	Cap prolif
Nuf2	5.80396e-18	1.43259	0.714	0.133	1.58065e-13	Cap prolif
Cenpe	3.8258e-22	1.40889	0.714	0.1	1.04192e-17	Cap prolif
Foxm1	8.70607e-20	1.40304	0.571	0.066	2.37101e-15	Cap prolif
Chek2	3.26759e-10	1.39264	0.714	0.237	8.89895e-06	Cap prolif
Sapcd2	4.05088e-21	1.38595	0.571	0.062	1.10322e-16	Cap prolif
Spag5	3.85173e-18	1.38499	0.619	0.091	1.04898e-13	Cap prolif
Tuba1c	2.98605e-11	1.36465	0.762	0.275	8.1322e-07	Cap prolif
Hmgn2	5.79202e-14	1.35755	1	0.76	1.5774e-09	Cap prolif
Ndc80	7.18728e-21	1.356	0.667	0.091	1.95738e-16	Cap prolif
Espl1	8.50865e-17	1.34545	0.619	0.098	2.31724e-12	Cap prolif
Rrm2	4.71401e-10	1.33796	0.524	0.115	1.28381e-05	Cap prolif
Cks2	9.06915e-33	1.28471	0.905	0.111	2.46989e-28	Cap prolif
Psrc1	4.1287e-10	1.25774	0.571	0.142	1.12441e-05	Cap prolif
Cdca2	1.27456e-14	1.25472	0.619	0.115	3.47115e-10	Cap prolif
Ect2	2.01673e-22	1.24396	0.667	0.084	5.49235e-18	Cap prolif
Pbk	4.72117e-14	1.21209	0.524	0.083	1.28576e-09	Cap prolif
Hmmr	3.88015e-12	1.17255	0.667	0.17	1.05672e-07	Cap prolif
Aspm	1.69927e-26	1.16807	0.667	0.069	4.62779e-22	Cap prolif
Kif15	5.1726e-22	1.16567	0.667	0.085	1.40871e-17	Cap prolif
Cdc25c	6.4365e-27	1.15434	0.571	0.045	1.75292e-22	Cap prolif
Cdca5	1.91371e-21	1.15207	0.571	0.06	5.2118e-17	Cap prolif
Cdc45	2.35709e-11	1.12559	0.524	0.098	6.4193e-07	Cap prolif
Cep55	6.76237e-33	1.08329	0.667	0.051	1.84166e-28	Cap prolif
Hirip3	4.48179e-12	1.06896	0.619	0.13	1.22057e-07	Cap prolif
Iqgap3	2.88027e-16	1.0609	0.762	0.157	7.84412e-12	Cap prolif
Kifc1	2.84972e-35	1.0445	0.667	0.047	7.76094e-31	Cap prolif
Kif20b	1.39564e-22	1.03418	0.667	0.081	3.80088e-18	Cap prolif
2700094k13rik	2.90009e-13	1.01315	0.762	0.198	7.89811e-09	Cap prolif
Kif4	5.96629e-13	1.00947	0.619	0.128	1.62486e-08	Cap prolif
Trim59	1.141e-10	0.995141	0.571	0.134	3.10739e-06	Cap prolif
Melk	7.85e-29	0.982809	0.619	0.051	2.13787e-24	Cap prolif
Hspb6	3.44826e-13	0.979155	0.762	0.193	9.391e-09	Cap prolif
Aqp1	7.17548e-31	2.16152	1	0.956	1.95417e-26	Ptx3 Cap
Ptx3	1.20037e-20	1.91409	0.785	0.496	3.26908e-16	Ptx3 Cap
Mest	5.36062e-09	1.40131	0.776	0.695	0.000145991	Ptx3 Cap
Itih5	7.48275e-20	1.34461	0.897	0.741	2.03785e-15	Ptx3 Cap
S100a4	2.91625e-07	1.32053	0.953	0.812	0.00794212	Ptx3 Cap
Cd276	1.35833e-13	1.21215	0.598	0.345	3.69929e-09	Ptx3 Cap
Cotl1	2.93292e-08	1.11633	0.766	0.622	0.000798751	Ptx3 Cap
Ggct	1.0792e-06	0.969327	0.598	0.411	0.0293908	Ptx3 Cap
Ccnd2	1.83238e-05	0.943869	0.85	0.848	0.499031	Ptx3 Cap
Igfbp4	2.93138e-12	0.872308	1	0.998	7.98331e-08	Ptx3 Cap
Olfml2a	2.30715e-12	0.85536	0.944	0.87	6.28329e-08	Ptx3 Cap
Lgals1	1.22238e-05	0.83896	0.869	0.815	0.332902	Ptx3 Cap
Scn5a	5.2342e-07	0.831143	0.738	0.632	0.0142548	Ptx3 Cap
Ccnd1	1.02964e-07	0.81386	0.897	0.823	0.00280411	Ptx3 Cap
Mmp2	1.83257e-07	0.792909	0.944	0.867	0.00499083	Ptx3 Cap
Ackr2	4.19158e-06	0.769055	0.86	0.861	0.114153	Ptx3 Cap
Lmna	1.90534e-13	0.768967	1	1	5.18899e-09	Ptx3 Cap
Asap1	6.22842e-10	0.768231	0.916	0.784	1.69625e-05	Ptx3 Cap
Mrc1	2.79256e-09	0.743422	0.748	0.519	7.60525e-05	Ptx3 Cap
Scn3a	8.74343e-12	0.738126	0.888	0.766	2.38119e-07	Ptx3 Cap
Serinc2	8.92224e-06	0.734433	0.654	0.519	0.242988	Ptx3 Cap
Gpnmb	2.19722e-06	0.73144	0.85	0.732	0.0598392	Ptx3 Cap
Tspan18	1.07764e-10	0.721881	1	0.99	2.93484e-06	Ptx3 Cap
Apba2	5.08139e-07	0.710156	0.888	0.798	0.0138387	Ptx3 Cap
Ank	1.89478e-05	0.709413	0.85	0.76	0.516023	Ptx3 Cap
Sulf2	2.0163e-10	0.70157	0.916	0.776	5.49119e-06	Ptx3 Cap
Gmfg	2.94011e-09	0.695457	0.841	0.667	8.0071e-05	Ptx3 Cap
Plxnd1	5.1019e-06	0.685979	0.907	0.768	0.138945	Ptx3 Cap
Lyve1	3.01292e-13	0.682912	1	1	8.20539e-09	Ptx3 Cap
Cd200	5.34267e-09	0.68049	0.972	0.936	0.000145502	Ptx3 Cap
Pcsk6	1.11929e-07	0.674411	0.972	0.977	0.00304828	Ptx3 Cap
Ckb	4.11914e-07	0.660635	0.935	0.823	0.0112181	Ptx3 Cap
Lamc1	2.55618e-08	0.641313	0.991	0.975	0.000696149	Ptx3 Cap
Gap43	1.73326e-05	0.639508	0.701	0.566	0.472037	Ptx3 Cap
Tmem204	2.65796e-06	0.59826	0.981	0.976	0.0723869	Ptx3 Cap
Col4a2	7.29927e-07	0.587347	1	0.996	0.0198788	Ptx3 Cap
Fgfr1	1.82165e-07	0.56417	0.972	0.952	0.00496108	Ptx3 Cap
Prss23	1.87524e-06	0.561724	1	1	0.0510704	Ptx3 Cap
Stab1	1.54242e-06	0.545642	1	1	0.0420063	Ptx3 Cap
Capns1	2.72704e-06	0.541782	0.944	0.894	0.0742683	Ptx3 Cap
B3gnt2	1.23009e-05	0.539964	0.785	0.688	0.335004	Ptx3 Cap
Fscn1	1.57029e-07	0.534781	0.963	0.952	0.00427652	Ptx3 Cap
Sorbs2	3.63345e-07	0.533286	0.776	0.643	0.00989534	Ptx3 Cap
Plekhg3	9.98276e-06	0.531451	0.776	0.657	0.271871	Ptx3 Cap
Fkbp9	1.3164e-05	0.51488	0.972	0.945	0.358508	Ptx3 Cap
Gars	1.33306e-05	0.513668	0.935	0.862	0.363045	Ptx3 Cap
Angpt2	1.56766e-05	0.5035	0.963	0.924	0.426936	Ptx3 Cap
Lyve1	6.68141e-55	1.41263	1	1	1.81962e-50	Cap
Tppp3	6.57932e-18	1.3972	1	0.991	1.79181e-13	Cap
Slco2b1	1.28588e-26	1.10756	0.977	0.949	3.50197e-22	Cap
Adgrg3	8.4502e-27	1.02059	0.993	0.982	2.30133e-22	Cap
Stmn2	7.48019e-24	0.893595	0.991	0.973	2.03716e-19	Cap
Gpihbp1	1.86009e-16	0.846495	0.988	0.967	5.06577e-12	Cap
Serping1	1.30599e-13	0.83471	0.97	0.944	3.55675e-09	Cap
Sult1a1	1.68448e-18	0.820598	0.995	0.982	4.5875e-14	Cap
Cavin2	2.3409e-07	0.773961	0.497	0.373	0.00637519	Cap
Septin4	8.00894e-07	0.722091	0.436	0.312	0.0218115	Cap
Enpp3	6.44139e-11	0.688546	0.893	0.866	1.75425e-06	Cap
Ackr2	5.75858e-07	0.66441	0.874	0.844	0.0156829	Cap
Rnase4	8.5684e-10	0.63974	0.984	0.993	2.33352e-05	Cap
Reln	3.2003e-19	0.638501	0.998	0.993	8.71569e-15	Cap
Selenop	3.31998e-06	0.607298	0.497	0.373	0.0904164	Cap
Aopep	2.06996e-05	0.596882	0.476	0.357	0.563734	Cap
Thy1	2.2948e-09	0.579244	0.993	0.987	6.24967e-05	Cap
Arhgdib	3.6667e-07	0.569144	0.981	0.964	0.00998589	Cap
Cyb5r3	1.9413e-21	0.558024	1	1	5.28693e-17	Cap
Cd300lg	3.75629e-09	0.54299	0.97	0.962	0.000102299	Cap
Fgl2	2.22398e-18	0.541252	1	1	6.05678e-14	Cap
Ucp2	2.06816e-07	0.535466	0.991	0.991	0.00563243	Cap
Bcr	6.1199e-09	0.531695	0.988	0.962	0.000166669	Cap
Mmrn1	5.66099e-22	0.527226	1	1	1.54171e-17	Cap
Piezo2	5.58917e-14	0.515843	0.904	0.815	1.52215e-09	Cap
Apoe	4.32781e-22	3.04371	0.975	0.93	1.17864e-17	Col
Trp53i11	1.06474e-14	1.68455	0.921	0.87	2.89971e-10	Col
Ccdc3	3.05233e-48	1.66122	0.98	0.863	8.31271e-44	Col
Fabp4	1.96593e-08	1.59579	0.695	0.636	0.000535401	Col
Tsc22d1	3.91306e-35	1.56883	1	0.991	1.06568e-30	Col
Bmp4	7.88522e-12	1.47444	0.571	0.414	2.14746e-07	Col
Sparc	7.58406e-20	1.47058	1	0.989	2.06544e-15	Col
Lsr	1.37044e-18	1.46133	0.665	0.455	3.73225e-14	Col
Slco2a1	6.55017e-23	1.39078	0.788	0.594	1.78387e-18	Col
Mmrn2	3.69442e-25	1.33925	0.98	0.958	1.00614e-20	Col
Fmo2	1.31372e-08	1.31353	0.64	0.561	0.000357778	Col
Gm26776	1.18082e-10	1.28305	0.581	0.51	3.21584e-06	Col
Plvap	1.43563e-31	1.22252	1	0.999	3.90981e-27	Col
Procr	4.80769e-22	1.2054	0.887	0.81	1.30933e-17	Col
Thbd	4.73002e-10	1.16293	0.926	0.895	1.28817e-05	Col
Tinagl1	4.64737e-25	1.13553	0.985	0.984	1.26567e-20	Col
Tgfa	2.10887e-22	1.11642	0.729	0.487	5.74329e-18	Col
Clca3a1	1.84946e-35	1.11448	0.98	0.884	5.03683e-31	Col
Serpine2	2.91405e-30	1.11053	1	0.995	7.93611e-26	Col
Parm1	1.47364e-17	1.07048	0.606	0.385	4.0133e-13	Col
Bgn	1.01827e-06	1.06274	0.596	0.545	0.0277316	Col
Tm4sf1	1.68339e-24	1.0572	1	1	4.58455e-20	Col
Tgm2	1.05665e-38	1.05145	1	1	2.87769e-34	Col
Prkar1b	3.03129e-11	1.0506	0.768	0.647	8.25543e-07	Col
Foxp2	1.43644e-36	1.0337	0.951	0.756	3.912e-32	Col
Slc2a1	6.07192e-07	1.01369	0.724	0.657	0.0165363	Col
Nos3	3.01734e-19	1.00819	0.946	0.868	8.21743e-15	Col
Bcam	1.53939e-12	0.964595	0.911	0.848	4.19236e-08	Col
Slc41a1	2.44007e-48	3.69949	0.983	0.925	6.64528e-44	Valve
Cldn11	2.77416e-55	3.21246	0.974	0.798	7.55516e-51	Valve
Gdf10	1.22129e-35	2.75347	0.94	0.696	3.32605e-31	Valve
Neo1	5.51327e-31	2.51067	0.846	0.586	1.50148e-26	Valve
Gjd3	3.91997e-29	2.44653	0.829	0.616	1.06756e-24	Valve
Net1	5.08874e-29	2.42103	0.915	0.769	1.38587e-24	Valve
Sbspon	3.26436e-20	2.37463	0.667	0.375	8.89017e-16	Valve
Fxyd2	8.31367e-12	2.29346	0.479	0.249	2.26414e-07	Valve
Rasd1	2.58818e-15	1.92537	0.786	0.531	7.04866e-11	Valve
Fibin	6.21171e-13	1.83809	0.615	0.369	1.6917e-08	Valve
Nav1	1.33363e-19	1.81184	0.846	0.729	3.63201e-15	Valve
Ednrb	2.64605e-13	1.79837	0.744	0.544	7.20624e-09	Valve
Lama5	6.00789e-12	1.77102	0.786	0.643	1.63619e-07	Valve
Ccdc141	1.57174e-32	1.74492	0.966	0.786	4.28047e-28	Valve
Slc29a4	4.83615e-18	1.71489	0.786	0.56	1.31708e-13	Valve
Fam20c	2.14119e-13	1.70627	0.735	0.5	5.83133e-09	Valve
Slc6a6	1.33492e-20	1.61393	0.94	0.775	3.63551e-16	Valve
Fn1	3.27338e-19	1.59811	0.991	0.983	8.91472e-15	Valve
Odc1	4.46813e-29	1.58485	0.812	0.469	1.21685e-24	Valve
Esam	4.39104e-26	1.56463	0.983	0.97	1.19586e-21	Valve
Nts	1.25506e-13	1.55251	0.752	0.541	3.41802e-09	Valve
Rhpn1	1.02678e-10	1.54031	0.624	0.43	2.79633e-06	Valve
Angpt2	4.15178e-16	1.49336	0.983	0.921	1.1307e-11	Valve
Apbb1	1.68436e-13	1.48199	0.812	0.625	4.58719e-09	Valve
Dkk3	3.17148e-12	1.4745	0.915	0.757	8.6372e-08	Valve
Prox1	3.50462e-17	1.44105	1	0.984	9.54449e-13	Valve
Fbln2	1.60396e-12	1.44014	0.991	0.947	4.36822e-08	Valve
Ppap2a	3.05049e-10	1.42314	0.684	0.541	8.30769e-06	Valve
Slc6a9	1.43655e-20	1.42053	0.932	0.732	3.91229e-16	Valve
Cd24a	1.78333e-26	1.38226	0.991	0.902	4.85673e-22	Valve
Gata2	1.91249e-17	1.36983	0.949	0.927	5.20849e-13	Valve
Gem	5.7641e-16	1.27844	0.838	0.558	1.56979e-11	Valve
Cystm1	4.77745e-17	1.2728	0.675	0.374	1.30109e-12	Valve
S100a4	1.0556e-10	1.25852	0.949	0.812	2.87482e-06	Valve
Nos3	4.47597e-18	1.22341	0.966	0.873	1.21898e-13	Valve
Sdc4	1.56896e-14	1.21981	0.761	0.622	4.2729e-10	Valve
Hes6	1.30129e-11	1.2115	0.735	0.525	3.54392e-07	Valve
Itgb4	4.38813e-13	1.20986	0.991	0.968	1.19506e-08	Valve
Btbd3	8.86762e-14	1.15785	0.94	0.911	2.41501e-09	Valve
Pdlim3	5.5808e-13	1.13879	0.949	0.868	1.51987e-08	Valve
Ccdc24	1.98432e-12	1.12062	0.684	0.46	5.4041e-08	Valve
B4galt4	4.52477e-12	1.1141	0.65	0.417	1.23227e-07	Valve
Tmod2	2.00531e-17	1.10957	1	0.991	5.46126e-13	Valve
Tmem86a	9.55199e-12	1.10087	0.88	0.754	2.60139e-07	Valve
Tprn	2.7046e-12	1.07238	0.667	0.427	7.36572e-08	Valve
Tub	4.34947e-11	1.06947	0.658	0.439	1.18454e-06	Valve
Dtx1	2.83039e-16	1.03534	1	0.976	7.70829e-12	Valve
Sun2	3.96424e-11	1.02869	0.991	0.947	1.07962e-06	Valve
Pdlim4	5.49368e-19	1.00691	1	0.993	1.49615e-14	Valve
Sgk1	2.55475e-14	1.00689	1	0.975	6.95762e-10	Valve
Tspan32	1.54158e-13	0.982449	0.35	0.113	4.19835e-09	Valve

## Sheet: sorted by p-value
Data S2. Cluster gene markers for dermal LECs defined by comparing cells in each cluster with all other cells in the other clusters
Genes in each cluster were sorted by average log2 fold change.
pct.1, The percentage of cells where the gene is detected in the cluster; pct.2, The percentage of cells where the gene is detected on average in the other clusters.
gene	p_val	avg_logFC	pct.1	pct.2	p_val_adj	cluster
Kifc1	2.84972e-35	1.0445	0.667	0.047	7.76094e-31	Cap prolif
Kif23	5.32477e-34	1.65732	0.857	0.092	1.45015e-29	Cap prolif
Cep55	6.76237e-33	1.08329	0.667	0.051	1.84166e-28	Cap prolif
Cks2	9.06915e-33	1.28471	0.905	0.111	2.46989e-28	Cap prolif
Bub1b	1.92887e-30	1.5018	0.762	0.079	5.25308e-26	Cap prolif
Knstrn	1.45007e-29	2.03026	0.905	0.131	3.94912e-25	Cap prolif
Melk	7.85e-29	0.982809	0.619	0.051	2.13787e-24	Cap prolif
Cdc25c	6.4365e-27	1.15434	0.571	0.045	1.75292e-22	Cap prolif
Ccnb1	6.89596e-27	1.95527	0.857	0.124	1.87804e-22	Cap prolif
Ckap2	1.14317e-26	1.84036	0.857	0.123	3.11331e-22	Cap prolif
Ckap2l	1.2341e-26	1.96072	0.81	0.112	3.36094e-22	Cap prolif
Aspm	1.69927e-26	1.16807	0.667	0.069	4.62779e-22	Cap prolif
Cdca3	1.31196e-25	2.08101	0.857	0.138	3.573e-21	Cap prolif
Ccnb2	1.42515e-23	3.14957	1	0.254	3.88126e-19	Cap prolif
Anln	2.27679e-23	1.77922	0.81	0.132	6.2006e-19	Cap prolif
Kif20b	1.39564e-22	1.03418	0.667	0.081	3.80088e-18	Cap prolif
Nek2	1.56565e-22	1.89475	0.762	0.115	4.26388e-18	Cap prolif
Ect2	2.01673e-22	1.24396	0.667	0.084	5.49235e-18	Cap prolif
Cenpe	3.8258e-22	1.40889	0.714	0.1	1.04192e-17	Cap prolif
Kif15	5.1726e-22	1.16567	0.667	0.085	1.40871e-17	Cap prolif
Tpx2	6.75869e-22	1.87991	0.857	0.161	1.84066e-17	Cap prolif
Mki67	1.19442e-21	2.85421	0.952	0.24	3.25288e-17	Cap prolif
Cdca5	1.91371e-21	1.15207	0.571	0.06	5.2118e-17	Cap prolif
Sapcd2	4.05088e-21	1.38595	0.571	0.062	1.10322e-16	Cap prolif
Ndc80	7.18728e-21	1.356	0.667	0.091	1.95738e-16	Cap prolif
Kif2c	2.12756e-20	1.86833	0.762	0.13	5.79419e-16	Cap prolif
Fam64a	3.87642e-20	2.60837	0.81	0.163	1.0557e-15	Cap prolif
Birc5	5.18892e-20	2.08682	0.857	0.192	1.41315e-15	Cap prolif
Foxm1	8.70607e-20	1.40304	0.571	0.066	2.37101e-15	Cap prolif
Prc1	4.38228e-19	2.75336	0.905	0.223	1.19347e-14	Cap prolif
Plk1	9.51286e-19	2.38334	0.81	0.172	2.59073e-14	Cap prolif
Arhgef39	1.15095e-18	1.64054	0.619	0.088	3.1345e-14	Cap prolif
Cenpa	2.00148e-18	2.6183	0.952	0.304	5.45082e-14	Cap prolif
Pif1	2.17197e-18	1.53697	0.524	0.059	5.91514e-14	Cap prolif
Spag5	3.85173e-18	1.38499	0.619	0.091	1.04898e-13	Cap prolif
Nuf2	5.80396e-18	1.43259	0.714	0.133	1.58065e-13	Cap prolif
Spc25	2.05857e-17	1.58119	0.667	0.114	5.6063e-13	Cap prolif
Cenpf	2.36838e-17	2.51492	0.857	0.226	6.45004e-13	Cap prolif
Kif20a	5.77511e-17	2.6678	0.952	0.343	1.57279e-12	Cap prolif
Espl1	8.50865e-17	1.34545	0.619	0.098	2.31724e-12	Cap prolif
Troap	1.34813e-16	1.78048	0.571	0.082	3.67149e-12	Cap prolif
Iqgap3	2.88027e-16	1.0609	0.762	0.157	7.84412e-12	Cap prolif
Top2a	3.27888e-16	2.65299	0.857	0.23	8.92971e-12	Cap prolif
Dlgap5	5.11578e-16	1.75101	0.762	0.184	1.39323e-11	Cap prolif
Ube2c	1.57313e-15	1.89241	0.762	0.19	4.28427e-11	Cap prolif
Cdca8	1.85338e-15	2.5034	0.81	0.232	5.04749e-11	Cap prolif
Racgap1	2.88314e-15	2.80002	1	0.605	7.85195e-11	Cap prolif
Kif11	3.03166e-15	1.52352	0.619	0.112	8.25643e-11	Cap prolif
Cdc20	4.11213e-15	3.28402	0.905	0.337	1.1199e-10	Cap prolif
Ccna2	4.22915e-15	2.7448	0.857	0.286	1.15177e-10	Cap prolif
Tacc3	7.63669e-15	2.4871	0.857	0.292	2.07977e-10	Cap prolif
Cdca2	1.27456e-14	1.25472	0.619	0.115	3.47115e-10	Cap prolif
Aurka	2.09144e-14	1.90029	0.667	0.138	5.69583e-10	Cap prolif
Pbk	4.72117e-14	1.21209	0.524	0.083	1.28576e-09	Cap prolif
Kif22	4.93579e-14	2.2063	0.762	0.208	1.34421e-09	Cap prolif
Hmgn2	5.79202e-14	1.35755	1	0.76	1.5774e-09	Cap prolif
2700094k13rik	2.90009e-13	1.01315	0.762	0.198	7.89811e-09	Cap prolif
Hspb6	3.44826e-13	0.979155	0.762	0.193	9.391e-09	Cap prolif
Lmnb1	3.55465e-13	1.85324	0.857	0.294	9.68074e-09	Cap prolif
Kif4	5.96629e-13	1.00947	0.619	0.128	1.62486e-08	Cap prolif
Cdk1	7.77885e-13	2.24691	0.667	0.167	2.11849e-08	Cap prolif
Spc24	3.51155e-12	1.54333	0.619	0.147	9.56337e-08	Cap prolif
Hmmr	3.88015e-12	1.17255	0.667	0.17	1.05672e-07	Cap prolif
Hirip3	4.48179e-12	1.06896	0.619	0.13	1.22057e-07	Cap prolif
Tk1	8.31802e-12	1.50437	0.762	0.248	2.26533e-07	Cap prolif
Lmnb2	8.61667e-12	2.43395	0.81	0.316	2.34666e-07	Cap prolif
Hmgb2	9.80315e-12	1.82454	0.905	0.417	2.66979e-07	Cap prolif
Rrm1	1.54097e-11	1.72721	0.952	0.461	4.19668e-07	Cap prolif
Cdc45	2.35709e-11	1.12559	0.524	0.098	6.4193e-07	Cap prolif
Tuba1c	2.98605e-11	1.36465	0.762	0.275	8.1322e-07	Cap prolif
Ncapd2	6.22126e-11	2.45246	0.81	0.304	1.6943e-06	Cap prolif
Stmn1	1.06739e-10	1.91895	0.952	0.562	2.90694e-06	Cap prolif
Trim59	1.141e-10	0.995141	0.571	0.134	3.10739e-06	Cap prolif
Tubb6	2.95681e-10	2.85686	0.952	0.7	8.05257e-06	Cap prolif
Chek2	3.26759e-10	1.39264	0.714	0.237	8.89895e-06	Cap prolif
H2afx	3.58936e-10	2.17513	0.714	0.236	9.77527e-06	Cap prolif
Psrc1	4.1287e-10	1.25774	0.571	0.142	1.12441e-05	Cap prolif
Rrm2	4.71401e-10	1.33796	0.524	0.115	1.28381e-05	Cap prolif
Tubb4b	5.75395e-10	1.68925	1	0.944	1.56703e-05	Cap prolif
Nusap1	6.17034e-10	1.61991	0.524	0.121	1.68043e-05	Cap prolif
Incenp	9.59617e-10	1.60667	0.667	0.217	2.61342e-05	Cap prolif
Ccnf	1.20942e-09	1.51016	0.476	0.102	3.29374e-05	Cap prolif
Aqp1	7.17548e-31	2.16152	1	0.956	1.95417e-26	Ptx3 Cap
Ptx3	1.20037e-20	1.91409	0.785	0.496	3.26908e-16	Ptx3 Cap
Itih5	7.48275e-20	1.34461	0.897	0.741	2.03785e-15	Ptx3 Cap
Cd276	1.35833e-13	1.21215	0.598	0.345	3.69929e-09	Ptx3 Cap
Lmna	1.90534e-13	0.768967	1	1	5.18899e-09	Ptx3 Cap
Lyve1	3.01292e-13	0.682912	1	1	8.20539e-09	Ptx3 Cap
Olfml2a	2.30715e-12	0.85536	0.944	0.87	6.28329e-08	Ptx3 Cap
Igfbp4	2.93138e-12	0.872308	1	0.998	7.98331e-08	Ptx3 Cap
Scn3a	8.74343e-12	0.738126	0.888	0.766	2.38119e-07	Ptx3 Cap
Tspan18	1.07764e-10	0.721881	1	0.99	2.93484e-06	Ptx3 Cap
Sulf2	2.0163e-10	0.70157	0.916	0.776	5.49119e-06	Ptx3 Cap
Asap1	6.22842e-10	0.768231	0.916	0.784	1.69625e-05	Ptx3 Cap
Mrc1	2.79256e-09	0.743422	0.748	0.519	7.60525e-05	Ptx3 Cap
Gmfg	2.94011e-09	0.695457	0.841	0.667	8.0071e-05	Ptx3 Cap
Cd200	5.34267e-09	0.68049	0.972	0.936	0.000145502	Ptx3 Cap
Mest	5.36062e-09	1.40131	0.776	0.695	0.000145991	Ptx3 Cap
Lamc1	2.55618e-08	0.641313	0.991	0.975	0.000696149	Ptx3 Cap
Cotl1	2.93292e-08	1.11633	0.766	0.622	0.000798751	Ptx3 Cap
Ccnd1	1.02964e-07	0.81386	0.897	0.823	0.00280411	Ptx3 Cap
Pcsk6	1.11929e-07	0.674411	0.972	0.977	0.00304828	Ptx3 Cap
Fscn1	1.57029e-07	0.534781	0.963	0.952	0.00427652	Ptx3 Cap
Fgfr1	1.82165e-07	0.56417	0.972	0.952	0.00496108	Ptx3 Cap
Mmp2	1.83257e-07	0.792909	0.944	0.867	0.00499083	Ptx3 Cap
S100a4	2.91625e-07	1.32053	0.953	0.812	0.00794212	Ptx3 Cap
Sorbs2	3.63345e-07	0.533286	0.776	0.643	0.00989534	Ptx3 Cap
Ckb	4.11914e-07	0.660635	0.935	0.823	0.0112181	Ptx3 Cap
Apba2	5.08139e-07	0.710156	0.888	0.798	0.0138387	Ptx3 Cap
Scn5a	5.2342e-07	0.831143	0.738	0.632	0.0142548	Ptx3 Cap
Col4a2	7.29927e-07	0.587347	1	0.996	0.0198788	Ptx3 Cap
Ggct	1.0792e-06	0.969327	0.598	0.411	0.0293908	Ptx3 Cap
Stab1	1.54242e-06	0.545642	1	1	0.0420063	Ptx3 Cap
Prss23	1.87524e-06	0.561724	1	1	0.0510704	Ptx3 Cap
Gpnmb	2.19722e-06	0.73144	0.85	0.732	0.0598392	Ptx3 Cap
Tmem204	2.65796e-06	0.59826	0.981	0.976	0.0723869	Ptx3 Cap
Capns1	2.72704e-06	0.541782	0.944	0.894	0.0742683	Ptx3 Cap
Ackr2	4.19158e-06	0.769055	0.86	0.861	0.114153	Ptx3 Cap
Plxnd1	5.1019e-06	0.685979	0.907	0.768	0.138945	Ptx3 Cap
Serinc2	8.92224e-06	0.734433	0.654	0.519	0.242988	Ptx3 Cap
Plekhg3	9.98276e-06	0.531451	0.776	0.657	0.271871	Ptx3 Cap
Lgals1	1.22238e-05	0.83896	0.869	0.815	0.332902	Ptx3 Cap
B3gnt2	1.23009e-05	0.539964	0.785	0.688	0.335004	Ptx3 Cap
Fkbp9	1.3164e-05	0.51488	0.972	0.945	0.358508	Ptx3 Cap
Gars	1.33306e-05	0.513668	0.935	0.862	0.363045	Ptx3 Cap
Angpt2	1.56766e-05	0.5035	0.963	0.924	0.426936	Ptx3 Cap
Gap43	1.73326e-05	0.639508	0.701	0.566	0.472037	Ptx3 Cap
Ccnd2	1.83238e-05	0.943869	0.85	0.848	0.499031	Ptx3 Cap
Ank	1.89478e-05	0.709413	0.85	0.76	0.516023	Ptx3 Cap
Lyve1	6.68141e-55	1.41263	1	1	1.81962e-50	Cap
Adgrg3	8.4502e-27	1.02059	0.993	0.982	2.30133e-22	Cap
Slco2b1	1.28588e-26	1.10756	0.977	0.949	3.50197e-22	Cap
Stmn2	7.48019e-24	0.893595	0.991	0.973	2.03716e-19	Cap
Mmrn1	5.66099e-22	0.527226	1	1	1.54171e-17	Cap
Cyb5r3	1.9413e-21	0.558024	1	1	5.28693e-17	Cap
Reln	3.2003e-19	0.638501	0.998	0.993	8.71569e-15	Cap
Sult1a1	1.68448e-18	0.820598	0.995	0.982	4.5875e-14	Cap
Fgl2	2.22398e-18	0.541252	1	1	6.05678e-14	Cap
Tppp3	6.57932e-18	1.3972	1	0.991	1.79181e-13	Cap
Gpihbp1	1.86009e-16	0.846495	0.988	0.967	5.06577e-12	Cap
Piezo2	5.58917e-14	0.515843	0.904	0.815	1.52215e-09	Cap
Serping1	1.30599e-13	0.83471	0.97	0.944	3.55675e-09	Cap
Enpp3	6.44139e-11	0.688546	0.893	0.866	1.75425e-06	Cap
Rnase4	8.5684e-10	0.63974	0.984	0.993	2.33352e-05	Cap
Thy1	2.2948e-09	0.579244	0.993	0.987	6.24967e-05	Cap
Cd300lg	3.75629e-09	0.54299	0.97	0.962	0.000102299	Cap
Bcr	6.1199e-09	0.531695	0.988	0.962	0.000166669	Cap
Ucp2	2.06816e-07	0.535466	0.991	0.991	0.00563243	Cap
Cavin2	2.3409e-07	0.773961	0.497	0.373	0.00637519	Cap
Arhgdib	3.6667e-07	0.569144	0.981	0.964	0.00998589	Cap
Ackr2	5.75858e-07	0.66441	0.874	0.844	0.0156829	Cap
Septin4	8.00894e-07	0.722091	0.436	0.312	0.0218115	Cap
Selenop	3.31998e-06	0.607298	0.497	0.373	0.0904164	Cap
Aopep	2.06996e-05	0.596882	0.476	0.357	0.563734	Cap
Ccdc3	3.05233e-48	1.66122	0.98	0.863	8.31271e-44	Col
Tgm2	1.05665e-38	1.05145	1	1	2.87769e-34	Col
Foxp2	1.43644e-36	1.0337	0.951	0.756	3.912e-32	Col
Clca3a1	1.84946e-35	1.11448	0.98	0.884	5.03683e-31	Col
Tsc22d1	3.91306e-35	1.56883	1	0.991	1.06568e-30	Col
Plvap	1.43563e-31	1.22252	1	0.999	3.90981e-27	Col
Serpine2	2.91405e-30	1.11053	1	0.995	7.93611e-26	Col
Mmrn2	3.69442e-25	1.33925	0.98	0.958	1.00614e-20	Col
Tinagl1	4.64737e-25	1.13553	0.985	0.984	1.26567e-20	Col
Tm4sf1	1.68339e-24	1.0572	1	1	4.58455e-20	Col
Slco2a1	6.55017e-23	1.39078	0.788	0.594	1.78387e-18	Col
Tgfa	2.10887e-22	1.11642	0.729	0.487	5.74329e-18	Col
Apoe	4.32781e-22	3.04371	0.975	0.93	1.17864e-17	Col
Procr	4.80769e-22	1.2054	0.887	0.81	1.30933e-17	Col
Sparc	7.58406e-20	1.47058	1	0.989	2.06544e-15	Col
Nos3	3.01734e-19	1.00819	0.946	0.868	8.21743e-15	Col
Lsr	1.37044e-18	1.46133	0.665	0.455	3.73225e-14	Col
Parm1	1.47364e-17	1.07048	0.606	0.385	4.0133e-13	Col
Trp53i11	1.06474e-14	1.68455	0.921	0.87	2.89971e-10	Col
Bcam	1.53939e-12	0.964595	0.911	0.848	4.19236e-08	Col
Bmp4	7.88522e-12	1.47444	0.571	0.414	2.14746e-07	Col
Prkar1b	3.03129e-11	1.0506	0.768	0.647	8.25543e-07	Col
Gm26776	1.18082e-10	1.28305	0.581	0.51	3.21584e-06	Col
Thbd	4.73002e-10	1.16293	0.926	0.895	1.28817e-05	Col
Fmo2	1.31372e-08	1.31353	0.64	0.561	0.000357778	Col
Fabp4	1.96593e-08	1.59579	0.695	0.636	0.000535401	Col
Slc2a1	6.07192e-07	1.01369	0.724	0.657	0.0165363	Col
Bgn	1.01827e-06	1.06274	0.596	0.545	0.0277316	Col
Cldn11	2.77416e-55	3.21246	0.974	0.798	7.55516e-51	Valve
Slc41a1	2.44007e-48	3.69949	0.983	0.925	6.64528e-44	Valve
Gdf10	1.22129e-35	2.75347	0.94	0.696	3.32605e-31	Valve
Ccdc141	1.57174e-32	1.74492	0.966	0.786	4.28047e-28	Valve
Neo1	5.51327e-31	2.51067	0.846	0.586	1.50148e-26	Valve
Gjd3	3.91997e-29	2.44653	0.829	0.616	1.06756e-24	Valve
Odc1	4.46813e-29	1.58485	0.812	0.469	1.21685e-24	Valve
Net1	5.08874e-29	2.42103	0.915	0.769	1.38587e-24	Valve
Cd24a	1.78333e-26	1.38226	0.991	0.902	4.85673e-22	Valve
Esam	4.39104e-26	1.56463	0.983	0.97	1.19586e-21	Valve
Slc6a6	1.33492e-20	1.61393	0.94	0.775	3.63551e-16	Valve
Slc6a9	1.43655e-20	1.42053	0.932	0.732	3.91229e-16	Valve
Sbspon	3.26436e-20	2.37463	0.667	0.375	8.89017e-16	Valve
Nav1	1.33363e-19	1.81184	0.846	0.729	3.63201e-15	Valve
Fn1	3.27338e-19	1.59811	0.991	0.983	8.91472e-15	Valve
Pdlim4	5.49368e-19	1.00691	1	0.993	1.49615e-14	Valve
Nos3	4.47597e-18	1.22341	0.966	0.873	1.21898e-13	Valve
Slc29a4	4.83615e-18	1.71489	0.786	0.56	1.31708e-13	Valve
Gata2	1.91249e-17	1.36983	0.949	0.927	5.20849e-13	Valve
Tmod2	2.00531e-17	1.10957	1	0.991	5.46126e-13	Valve
Prox1	3.50462e-17	1.44105	1	0.984	9.54449e-13	Valve
Cystm1	4.77745e-17	1.2728	0.675	0.374	1.30109e-12	Valve
Dtx1	2.83039e-16	1.03534	1	0.976	7.70829e-12	Valve
Angpt2	4.15178e-16	1.49336	0.983	0.921	1.1307e-11	Valve
Gem	5.7641e-16	1.27844	0.838	0.558	1.56979e-11	Valve
Rasd1	2.58818e-15	1.92537	0.786	0.531	7.04866e-11	Valve
Sdc4	1.56896e-14	1.21981	0.761	0.622	4.2729e-10	Valve
Sgk1	2.55475e-14	1.00689	1	0.975	6.95762e-10	Valve
Btbd3	8.86762e-14	1.15785	0.94	0.911	2.41501e-09	Valve
Nts	1.25506e-13	1.55251	0.752	0.541	3.41802e-09	Valve
Tspan32	1.54158e-13	0.982449	0.35	0.113	4.19835e-09	Valve
Apbb1	1.68436e-13	1.48199	0.812	0.625	4.58719e-09	Valve
Fam20c	2.14119e-13	1.70627	0.735	0.5	5.83133e-09	Valve
Ednrb	2.64605e-13	1.79837	0.744	0.544	7.20624e-09	Valve
Itgb4	4.38813e-13	1.20986	0.991	0.968	1.19506e-08	Valve
Pdlim3	5.5808e-13	1.13879	0.949	0.868	1.51987e-08	Valve
Fibin	6.21171e-13	1.83809	0.615	0.369	1.6917e-08	Valve
Fbln2	1.60396e-12	1.44014	0.991	0.947	4.36822e-08	Valve
Ccdc24	1.98432e-12	1.12062	0.684	0.46	5.4041e-08	Valve
Tprn	2.7046e-12	1.07238	0.667	0.427	7.36572e-08	Valve
Dkk3	3.17148e-12	1.4745	0.915	0.757	8.6372e-08	Valve
B4galt4	4.52477e-12	1.1141	0.65	0.417	1.23227e-07	Valve
Lama5	6.00789e-12	1.77102	0.786	0.643	1.63619e-07	Valve
Fxyd2	8.31367e-12	2.29346	0.479	0.249	2.26414e-07	Valve
Tmem86a	9.55199e-12	1.10087	0.88	0.754	2.60139e-07	Valve
Hes6	1.30129e-11	1.2115	0.735	0.525	3.54392e-07	Valve
Sun2	3.96424e-11	1.02869	0.991	0.947	1.07962e-06	Valve
Tub	4.34947e-11	1.06947	0.658	0.439	1.18454e-06	Valve
Rhpn1	1.02678e-10	1.54031	0.624	0.43	2.79633e-06	Valve
S100a4	1.0556e-10	1.25852	0.949	0.812	2.87482e-06	Valve
Ppap2a	3.05049e-10	1.42314	0.684	0.541	8.30769e-06	Valve
