# Supplementary material for: Immune-interacting lymphatic endothelial subtype at capillary terminals drives lymphatic malformation
Source: J Exp Med. 2023 Jan 23;220(4):e20220741. doi: 10.1084/jem.20220741 (PMC9884640; doi:10.1084/jem.20220741)
Supplement: Data S3 — shows zonation markers for dermal LECs. Zonation markers which contribute to predict LEC trajectory were identified by Random Forest regression model as described in the Materials and methods section. [file JEM_20220741_DataS3.xlsx]

## Sheet: Zonation markers
Data S3. Zonation markers for dermal LECs
t.cell	t.gene
Valve	Cldn11
Valve	Slc41a1
Valve	Gdf10
Valve	Neo1
Valve	Net1
Valve_Collecting	Nos3
Valve_Collecting	Pdlim3
Valve_Collecting	Esam
Valve_Collecting	Ccdc3
Valve_Collecting	Gm15587
Valve_Collecting_Cap	Foxp2
Collecting_Cap_Ptx3+ Cap_Cap prolif	Igfbp4
Cap_Cap_Ptx3+_Cap prolif	Lyve1
Cap_Cap_Ptx3+_Cap prolif	Adgrg3
Cap_Cap_Ptx3+_Cap prolif	ASckr2
Cap_Cap_Ptx3+_Cap prolif	Gmfg
Ptx3+ Cap_Cap prolif	Ptx3
Ptx3+ Cap_Cap prolif	Itih5
Cap_Cap prolif	Aqp1
