# Supplementary material for: Immune-interacting lymphatic endothelial subtype at capillary terminals drives lymphatic malformation
Source: J Exp Med. 2023 Jan 23;220(4):e20220741. doi: 10.1084/jem.20220741 (PMC9884640; doi:10.1084/jem.20220741)
Supplement: Data S4 — shows cluster gene markers for dermal LECs isolated from the Pik3caH1047R;Cdh5-CreERT2 mice, defined by comparing cells in each cluster with all other cells in the other clusters. Wilcoxon rank sum test was used for identifying the gene markers (Bonferroni adjusted P value <0.05 and logarithmic fold change >1). [file JEM_20220741_DataS4.xlsx]

## Sheet: FC and p-value
Data S4. Cluster gene markers for dermal LECs isolated from the Pik3caH1047R;Cdh5-CreERT2 mice, defined by comparing cells in each cluster with all other cells in the other clusters
Genes in each cluster were sorted by average log2 fold change.
pct.1, The percentage of cells where the gene is detected in the cluster; pct.2, The percentage of cells where the gene is detected on average in the other clusters.
gene	p_val	avg_log2FC	pct.1	pct.2	p_val_adj	cluster
Plk1	2.52628e-57	7.23858	0.762	0.22	6.77675e-53	Ptx3 Cap prolif
Fam64a	1.11964e-71	6.58735	0.823	0.218	3.00343e-67	Ptx3 Cap prolif
Nek2	1.06497e-48	6.46383	0.592	0.13	2.85679e-44	Ptx3 Cap prolif
Cep55	1.51954e-82	6.36238	0.715	0.103	4.07618e-78	Ptx3 Cap prolif
Ckap2	4.73574e-79	6.34323	0.862	0.208	1.27036e-74	Ptx3 Cap prolif
Pbk	2.40471e-53	6.33177	0.669	0.165	6.45064e-49	Ptx3 Cap prolif
Sapcd2	4.70187e-49	6.31932	0.492	0.076	1.26128e-44	Ptx3 Cap prolif
Spag5	3.4342e-62	6.29808	0.577	0.083	9.21223e-58	Ptx3 Cap prolif
Iqgap3	6.39232e-52	6.27994	0.708	0.193	1.71474e-47	Ptx3 Cap prolif
Aspm	8.69223e-73	6.25213	0.685	0.109	2.33169e-68	Ptx3 Cap prolif
Kif2c	5.13734e-52	6.2295	0.585	0.115	1.37809e-47	Ptx3 Cap prolif
Kif23	2.10694e-57	6.19819	0.754	0.217	5.65186e-53	Ptx3 Cap prolif
Nusap1	2.11648e-55	6.09519	0.662	0.145	5.67746e-51	Ptx3 Cap prolif
Ube2c	1.357e-56	6.07102	0.815	0.262	3.64016e-52	Ptx3 Cap prolif
Tpx2	7.52782e-70	6.06206	0.915	0.337	2.01934e-65	Ptx3 Cap prolif
Melk	4.70144e-57	5.9599	0.577	0.096	1.26116e-52	Ptx3 Cap prolif
Ccnb1	6.61549e-77	5.95847	0.846	0.201	1.77461e-72	Ptx3 Cap prolif
Nuf2	3.29564e-84	5.87904	0.831	0.167	8.84055e-80	Ptx3 Cap prolif
Casc5	8.7195e-61	5.83273	0.669	0.132	2.33901e-56	Ptx3 Cap prolif
Anln	3.32538e-73	5.79849	0.877	0.266	8.92034e-69	Ptx3 Cap prolif
Bub1	6.03052e-75	5.74544	0.662	0.092	1.61769e-70	Ptx3 Cap prolif
Birc5	1.10608e-76	5.72789	0.931	0.333	2.96706e-72	Ptx3 Cap prolif
Kif11	4.38291e-60	5.70356	0.692	0.151	1.17571e-55	Ptx3 Cap prolif
Hmmr	3.27155e-62	5.70031	0.762	0.202	8.77594e-58	Ptx3 Cap prolif
Shcbp1	3.79382e-74	5.69589	0.692	0.112	1.01769e-69	Ptx3 Cap prolif
Top2a	1.03641e-46	5.69272	0.838	0.329	2.78018e-42	Ptx3 Cap prolif
Arhgef39	4.79724e-35	5.6759	0.346	0.047	1.28686e-30	Ptx3 Cap prolif
Troap	7.97339e-52	5.66434	0.523	0.082	2.13886e-47	Ptx3 Cap prolif
Aurkb	7.16401e-35	5.62639	0.577	0.174	1.92175e-30	Ptx3 Cap prolif
Depdc1a	3.2403e-73	5.61979	0.6	0.071	8.6921e-69	Ptx3 Cap prolif
Cenpf	3.88441e-63	5.59275	0.869	0.305	1.04199e-58	Ptx3 Cap prolif
Ska3	1.61287e-62	5.56042	0.554	0.072	4.32652e-58	Ptx3 Cap prolif
Pif1	4.51683e-48	5.54179	0.369	0.033	1.21164e-43	Ptx3 Cap prolif
Bub1b	1.88275e-66	5.50911	0.738	0.157	5.05046e-62	Ptx3 Cap prolif
Prc1	2.79729e-43	5.50463	0.808	0.358	7.50373e-39	Ptx3 Cap prolif
Knstrn	4.14236e-79	5.50178	0.862	0.213	1.11119e-74	Ptx3 Cap prolif
Cdca3	1.82003e-76	5.49388	0.923	0.305	4.88223e-72	Ptx3 Cap prolif
Cenpe	7.46103e-64	5.48448	0.769	0.194	2.00142e-59	Ptx3 Cap prolif
Cdca8	8.47537e-70	5.47616	0.885	0.299	2.27352e-65	Ptx3 Cap prolif
Cdk1	8.56732e-55	5.47343	0.823	0.304	2.29818e-50	Ptx3 Cap prolif
Mki67	1.95949e-72	5.42961	0.946	0.395	5.25632e-68	Ptx3 Cap prolif
Ect2	7.79723e-70	5.40522	0.708	0.128	2.09161e-65	Ptx3 Cap prolif
Cdc25c	6.04021e-65	5.36554	0.585	0.079	1.62029e-60	Ptx3 Cap prolif
Parpbp	8.78632e-74	5.35007	0.538	0.047	2.35693e-69	Ptx3 Cap prolif
Cdca2	2.01041e-49	5.29867	0.554	0.102	5.39291e-45	Ptx3 Cap prolif
Mis18bp1	8.19437e-48	5.29687	0.531	0.096	2.19814e-43	Ptx3 Cap prolif
Cdca5	2.0608e-38	5.19	0.385	0.055	5.52811e-34	Ptx3 Cap prolif
Ckap2l	2.85882e-71	5.17902	0.838	0.214	7.66879e-67	Ptx3 Cap prolif
Aurka	2.32784e-49	5.1168	0.669	0.177	6.24442e-45	Ptx3 Cap prolif
Sgol2a	5.93964e-62	5.08718	0.623	0.104	1.59331e-57	Ptx3 Cap prolif
Kif15	6.66158e-73	5.06236	0.662	0.097	1.78697e-68	Ptx3 Cap prolif
Cdc20	1.75931e-55	5.03222	0.892	0.422	4.71936e-51	Ptx3 Cap prolif
Dlgap5	1.47137e-46	5.0088	0.7	0.208	3.94695e-42	Ptx3 Cap prolif
Sgol1	7.288e-58	4.94955	0.469	0.048	1.95501e-53	Ptx3 Cap prolif
Ccna2	4.58092e-57	4.94016	0.969	0.591	1.22883e-52	Ptx3 Cap prolif
Neil3	4.18964e-28	4.93457	0.585	0.208	1.12387e-23	Ptx3 Cap prolif
Cdkn3	4.74338e-80	4.89591	0.808	0.16	1.27241e-75	Ptx3 Cap prolif
Ska1	1.17401e-74	4.85401	0.562	0.054	3.14929e-70	Ptx3 Cap prolif
Kif22	2.13376e-58	4.85157	0.808	0.252	5.72382e-54	Ptx3 Cap prolif
Phf19	3.92679e-39	4.82981	0.385	0.052	1.05336e-34	Ptx3 Cap prolif
Kif20a	9.22651e-62	4.74259	0.977	0.538	2.47501e-57	Ptx3 Cap prolif
Tk1	1.92391e-53	4.73661	0.823	0.291	5.16089e-49	Ptx3 Cap prolif
Cenpa	1.36918e-71	4.72818	0.938	0.354	3.67281e-67	Ptx3 Cap prolif
Ndc80	1.19757e-49	4.72577	0.592	0.123	3.21249e-45	Ptx3 Cap prolif
Esco2	5.40583e-18	4.71375	0.315	0.084	1.45011e-13	Ptx3 Cap prolif
BC030867	1.0667e-41	4.712	0.323	0.028	2.86142e-37	Ptx3 Cap prolif
Spc24	4.38718e-69	4.68027	0.815	0.201	1.17686e-64	Ptx3 Cap prolif
Spdl1	4.81673e-44	4.66346	0.431	0.06	1.29209e-39	Ptx3 Cap prolif
Ttk	5.79587e-52	4.65913	0.446	0.05	1.55474e-47	Ptx3 Cap prolif
Ccnb2	7.4623e-68	4.65052	0.969	0.481	2.00176e-63	Ptx3 Cap prolif
Ankle1	4.67389e-22	4.64191	0.308	0.064	1.25377e-17	Ptx3 Cap prolif
Gtse1	6.06569e-54	4.64149	0.615	0.12	1.62712e-49	Ptx3 Cap prolif
C330027C09Rik	1.54808e-61	4.57277	0.638	0.106	4.15272e-57	Ptx3 Cap prolif
Kif18b	5.11056e-63	4.53611	0.423	0.029	1.37091e-58	Ptx3 Cap prolif
Spc25	3.50121e-49	4.52652	0.7	0.189	9.39201e-45	Ptx3 Cap prolif
Ncapg	1.22677e-48	4.50293	0.631	0.152	3.29082e-44	Ptx3 Cap prolif
Cks2	1.77327e-80	4.47648	0.946	0.299	4.7568e-76	Ptx3 Cap prolif
Rrm2	1.68239e-40	4.45941	0.746	0.29	4.51302e-36	Ptx3 Cap prolif
Cenpm	1.6753e-61	4.3847	0.608	0.094	4.49398e-57	Ptx3 Cap prolif
Tacc3	3.49744e-67	4.33348	0.938	0.375	9.38189e-63	Ptx3 Cap prolif
Gm38037	1.14701e-83	4.29868	0.469	0.02	3.07687e-79	Ptx3 Cap prolif
Kif4	7.72641e-38	4.28244	0.769	0.309	2.07261e-33	Ptx3 Cap prolif
Prr11	3.76642e-57	4.25733	0.638	0.118	1.01034e-52	Ptx3 Cap prolif
Sprr1a	1.93645e-08	4.25127	0.138	0.033	0.000519453	Ptx3 Cap prolif
2810417H13Rik	8.2212e-63	4.24697	0.792	0.226	2.20534e-58	Ptx3 Cap prolif
Foxm1	3.48943e-47	4.22955	0.638	0.158	9.36038e-43	Ptx3 Cap prolif
Gm14091	6.03019e-134	4.22902	0.746	0.036	1.6176e-129	Ptx3 Cap prolif
Ccnf	5.49377e-25	4.20564	0.431	0.118	1.4737e-20	Ptx3 Cap prolif
Kif14	2.6408e-32	4.20334	0.354	0.055	7.08396e-28	Ptx3 Cap prolif
Kif20b	8.87246e-58	4.19848	0.638	0.12	2.38004e-53	Ptx3 Cap prolif
Hist1h1b	4.61062e-33	4.18727	0.285	0.03	1.2368e-28	Ptx3 Cap prolif
Efcab11	2.28827e-29	4.17681	0.231	0.021	6.13828e-25	Ptx3 Cap prolif
Arhgap11a	1.15449e-59	4.17585	0.554	0.074	3.09691e-55	Ptx3 Cap prolif
Asf1b	1.63102e-37	4.17389	0.577	0.154	4.37522e-33	Ptx3 Cap prolif
Stil	7.30825e-39	4.02463	0.392	0.056	1.96044e-34	Ptx3 Cap prolif
Gen1	1.06091e-69	4.01166	0.431	0.023	2.84589e-65	Ptx3 Cap prolif
Fam83d	3.65331e-33	4.00011	0.615	0.205	9.8e-29	Ptx3 Cap prolif
Incenp	6.07724e-44	3.94807	0.723	0.232	1.63022e-39	Ptx3 Cap prolif
1190002F15Rik	1.43087e-64	3.93502	0.815	0.221	3.83831e-60	Ptx3 Cap prolif
Mastl	7.84182e-55	3.92472	0.554	0.085	2.10357e-50	Ptx3 Cap prolif
Racgap1	8.10097e-59	3.88809	1	0.959	2.17308e-54	Ptx3 Cap prolif
Lmnb1	1.50924e-57	3.88232	0.7	0.149	4.04853e-53	Ptx3 Cap prolif
Diap3	9.23754e-79	3.87032	0.738	0.108	2.47797e-74	Ptx3 Cap prolif
Hist1h2ae	4.4365e-40	3.83808	0.454	0.076	1.19009e-35	Ptx3 Cap prolif
Hist1h2ap	2.93282e-45	3.8239	0.531	0.097	7.8673e-41	Ptx3 Cap prolif
Serpinb1a	8.71236e-12	3.80713	0.285	0.095	2.33709e-07	Ptx3 Cap prolif
Kif18a	8.97472e-32	3.80598	0.423	0.086	2.40747e-27	Ptx3 Cap prolif
Gm14024	1.08715e-96	3.78687	0.623	0.043	2.91627e-92	Ptx3 Cap prolif
Cenpp	4.64636e-56	3.78679	0.546	0.075	1.24639e-51	Ptx3 Cap prolif
Tuba1c	1.99413e-54	3.75974	0.908	0.445	5.34926e-50	Ptx3 Cap prolif
Cenpi	1.61453e-20	3.72421	0.392	0.117	4.33097e-16	Ptx3 Cap prolif
Ube2t	8.97403e-31	3.70644	0.392	0.075	2.40728e-26	Ptx3 Cap prolif
Bora	1.52433e-41	3.69149	0.538	0.113	4.089e-37	Ptx3 Cap prolif
Kifc1	1.67679e-46	3.6892	0.338	0.026	4.49798e-42	Ptx3 Cap prolif
Mns1	2.57394e-44	3.63061	0.631	0.158	6.9046e-40	Ptx3 Cap prolif
Oip5	1.72696e-37	3.61655	0.377	0.051	4.63257e-33	Ptx3 Cap prolif
Cenpw	1.52693e-96	3.60338	0.854	0.125	4.09598e-92	Ptx3 Cap prolif
Arhgap19	3.48758e-28	3.59817	0.369	0.071	9.35544e-24	Ptx3 Cap prolif
Ncaph	1.54903e-29	3.57662	0.562	0.184	4.15528e-25	Ptx3 Cap prolif
Brip1	1.37092e-12	3.56482	0.392	0.158	3.67751e-08	Ptx3 Cap prolif
Zwilch	2.38143e-50	3.54049	0.546	0.09	6.38817e-46	Ptx3 Cap prolif
Trim59	1.9606e-44	3.52753	0.692	0.201	5.2593e-40	Ptx3 Cap prolif
Plk4	3.16202e-34	3.49572	0.608	0.185	8.48212e-30	Ptx3 Cap prolif
Ncapd2	3.22914e-54	3.48946	0.838	0.309	8.66217e-50	Ptx3 Cap prolif
Gas2l3	5.54529e-39	3.48262	0.592	0.142	1.48752e-34	Ptx3 Cap prolif
Aunip	1.2031e-12	3.48078	0.154	0.026	3.22732e-08	Ptx3 Cap prolif
Mtl5	2.10962e-14	3.44449	0.131	0.015	5.65905e-10	Ptx3 Cap prolif
RP23-45G16.9	4.11632e-106	3.43069	0.746	0.063	1.1042e-101	Ptx3 Cap prolif
Chtf18	1.67412e-26	3.43047	0.308	0.049	4.49083e-22	Ptx3 Cap prolif
Pmch	3.24727e-81	3.40262	0.415	0.011	8.71081e-77	Ptx3 Cap prolif
Polq	9.88064e-11	3.39089	0.131	0.023	2.65048e-06	Ptx3 Cap prolif
Cd44	2.62846e-14	3.38992	0.492	0.232	7.05085e-10	Ptx3 Cap prolif
Cenpn	4.69824e-33	3.38264	0.469	0.105	1.2603e-28	Ptx3 Cap prolif
4930427A07Rik	1.81283e-12	3.37009	0.862	0.631	4.86291e-08	Ptx3 Cap prolif
Fbxo5	2.52091e-28	3.36874	0.431	0.103	6.76235e-24	Ptx3 Cap prolif
Gsg2	1.64981e-22	3.36812	0.277	0.048	4.42562e-18	Ptx3 Cap prolif
Dbf4	1.05368e-40	3.35519	0.623	0.165	2.82648e-36	Ptx3 Cap prolif
Nsl1	4.81019e-23	3.33277	0.338	0.073	1.29033e-18	Ptx3 Cap prolif
Clspn	8.04662e-31	3.32932	0.362	0.06	2.15851e-26	Ptx3 Cap prolif
Pask	3.39143e-16	3.29844	0.277	0.067	9.09751e-12	Ptx3 Cap prolif
Mad2l1	7.42571e-55	3.29082	0.792	0.224	1.99195e-50	Ptx3 Cap prolif
Rad51ap1	6.71957e-22	3.27303	0.438	0.135	1.80252e-17	Ptx3 Cap prolif
Lrr1	7.58331e-21	3.2723	0.215	0.029	2.03422e-16	Ptx3 Cap prolif
Cenpk	3.98203e-37	3.25652	0.408	0.063	1.06818e-32	Ptx3 Cap prolif
Neurl1b	4.92185e-16	3.25438	0.4	0.142	1.32029e-11	Ptx3 Cap prolif
Kntc1	5.36222e-37	3.22614	0.308	0.03	1.43841e-32	Ptx3 Cap prolif
Dnph1	3.09233e-07	3.22396	0.154	0.047	0.00829518	Ptx3 Cap prolif
Brca1	1.71411e-15	3.20244	0.2	0.036	4.59809e-11	Ptx3 Cap prolif
Hmgb2	1.10599e-39	3.19795	0.892	0.521	2.96682e-35	Ptx3 Cap prolif
Smc2	1.82158e-42	3.1913	0.831	0.369	4.88639e-38	Ptx3 Cap prolif
Stac2	4.7684e-11	3.18346	0.131	0.022	1.27912e-06	Ptx3 Cap prolif
Rad54b	1.49466e-13	3.18318	0.215	0.048	4.00942e-09	Ptx3 Cap prolif
H2afx	1.22012e-39	3.16651	0.869	0.419	3.27296e-35	Ptx3 Cap prolif
Fanca	1.0078e-22	3.13124	0.492	0.157	2.70343e-18	Ptx3 Cap prolif
Trip13	8.14982e-39	3.13087	0.415	0.061	2.18619e-34	Ptx3 Cap prolif
Ccne1	6.10797e-11	3.12575	0.2	0.052	1.63846e-06	Ptx3 Cap prolif
Aipl1	5.68112e-22	3.12159	0.238	0.034	1.52396e-17	Ptx3 Cap prolif
Mybl2	1.53595e-13	3.09833	0.238	0.06	4.12017e-09	Ptx3 Cap prolif
Nptx1	1.58731e-06	3.09825	0.362	0.198	0.0425796	Ptx3 Cap prolif
Adam8	8.31555e-17	3.07893	0.454	0.174	2.23065e-12	Ptx3 Cap prolif
Bard1	1.30766e-18	3.07119	0.223	0.037	3.50779e-14	Ptx3 Cap prolif
Chek2	5.02427e-27	3.03351	0.546	0.184	1.34776e-22	Ptx3 Cap prolif
Stmn1	8.98068e-61	3.02934	1	0.648	2.40907e-56	Ptx3 Cap prolif
Ndc1	7.00571e-46	3.00146	0.769	0.257	1.87928e-41	Ptx3 Cap prolif
Lmnb2	7.31358e-35	2.97643	0.662	0.217	1.96187e-30	Ptx3 Cap prolif
Mcm8	2.46294e-15	2.97016	0.246	0.055	6.60683e-11	Ptx3 Cap prolif
Cenpl	1.03275e-19	2.95399	0.446	0.154	2.77035e-15	Ptx3 Cap prolif
Depdc1b	7.29902e-43	2.92126	0.254	0.011	1.95796e-38	Ptx3 Cap prolif
Fancd2	2.89064e-17	2.9022	0.308	0.078	7.75415e-13	Ptx3 Cap prolif
Eldr	2.4582e-32	2.88877	0.215	0.013	6.59413e-28	Ptx3 Cap prolif
Cenpu	1.69601e-17	2.88577	0.308	0.079	4.54953e-13	Ptx3 Cap prolif
Gm23634	1.12967e-73	2.88229	0.931	0.277	3.03035e-69	Ptx3 Cap prolif
Xkr5	8.3718e-17	2.88126	0.162	0.02	2.24574e-12	Ptx3 Cap prolif
H1fx	3.27596e-58	2.87156	0.446	0.038	8.78778e-54	Ptx3 Cap prolif
1700097N02Rik	5.00188e-22	2.86534	0.177	0.016	1.34175e-17	Ptx3 Cap prolif
Traip	2.56068e-25	2.83849	0.3	0.049	6.86903e-21	Ptx3 Cap prolif
Ccdc18	8.24068e-27	2.8248	0.354	0.066	2.21056e-22	Ptx3 Cap prolif
2700099C18Rik	4.83151e-34	2.81679	0.454	0.092	1.29605e-29	Ptx3 Cap prolif
Ticrr	7.12348e-12	2.8142	0.131	0.02	1.91087e-07	Ptx3 Cap prolif
Hist1h4i	2.15086e-49	2.80953	0.492	0.065	5.76968e-45	Ptx3 Cap prolif
Poc1a	5.82325e-27	2.79132	0.538	0.167	1.56209e-22	Ptx3 Cap prolif
Psrc1	3.71944e-20	2.78751	0.369	0.099	9.97739e-16	Ptx3 Cap prolif
AC122428.1	2.21623e-49	2.78598	0.677	0.159	5.94503e-45	Ptx3 Cap prolif
Scml2	1.42114e-13	2.76286	0.185	0.035	3.8122e-09	Ptx3 Cap prolif
Tcf19	1.8449e-14	2.72128	0.5	0.219	4.94896e-10	Ptx3 Cap prolif
Fignl1	1.48118e-14	2.70621	0.331	0.105	3.97327e-10	Ptx3 Cap prolif
Pmf1	4.92036e-52	2.69992	0.931	0.431	1.31989e-47	Ptx3 Cap prolif
Cks1b	1.2299e-51	2.69632	0.946	0.43	3.2992e-47	Ptx3 Cap prolif
E2f7	3.79631e-26	2.68453	0.515	0.156	1.01836e-21	Ptx3 Cap prolif
4930579G24Rik	3.22152e-22	2.67217	0.392	0.101	8.64172e-18	Ptx3 Cap prolif
Cep89	2.17939e-23	2.65481	0.646	0.297	5.84621e-19	Ptx3 Cap prolif
Ulbp1	7.21591e-39	2.63666	0.646	0.178	1.93567e-34	Ptx3 Cap prolif
Fosl1	7.61148e-09	2.63041	0.246	0.089	0.000204178	Ptx3 Cap prolif
Rtkn2	7.33661e-11	2.60085	0.223	0.063	1.96805e-06	Ptx3 Cap prolif
Ube2s	2.73158e-41	2.59973	0.815	0.332	7.32746e-37	Ptx3 Cap prolif
Emp3	1.285e-10	2.59915	0.6	0.361	3.447e-06	Ptx3 Cap prolif
Lctl	1.84736e-51	2.59084	0.385	0.031	4.95555e-47	Ptx3 Cap prolif
Tube1	3.23742e-18	2.58481	0.215	0.035	8.68437e-14	Ptx3 Cap prolif
Gng13	2.60681e-36	2.58042	0.254	0.017	6.99276e-32	Ptx3 Cap prolif
Cenph	8.64218e-18	2.57223	0.385	0.118	2.31827e-13	Ptx3 Cap prolif
Slc7a5	4.32419e-29	2.5664	0.408	0.082	1.15996e-24	Ptx3 Cap prolif
Serpinb9b	5.01204e-13	2.56561	0.354	0.126	1.34448e-08	Ptx3 Cap prolif
Cenpq	2.6909e-21	2.55436	0.669	0.346	7.21835e-17	Ptx3 Cap prolif
Cdkn2d	1.82968e-25	2.54925	0.7	0.307	4.90812e-21	Ptx3 Cap prolif
Reep4	5.8139e-30	2.54037	0.785	0.385	1.55958e-25	Ptx3 Cap prolif
Hspb6	1.51281e-20	2.52621	0.508	0.187	4.05813e-16	Ptx3 Cap prolif
Crmp1	1.26473e-21	2.51093	0.631	0.275	3.39263e-17	Ptx3 Cap prolif
4933413G19Rik	2.01874e-57	2.50651	0.354	0.018	5.41528e-53	Ptx3 Cap prolif
Hist1h2ab	1.21717e-56	2.49958	0.285	0.007	3.26507e-52	Ptx3 Cap prolif
Slc38a1	1.34585e-13	2.48618	0.154	0.024	3.61024e-09	Ptx3 Cap prolif
Hirip3	1.90866e-26	2.47146	0.438	0.105	5.11997e-22	Ptx3 Cap prolif
Tubb6	1.05167e-47	2.47047	0.977	0.826	2.82109e-43	Ptx3 Cap prolif
Crhbp	3.57763e-09	2.46517	0.169	0.044	9.597e-05	Ptx3 Cap prolif
Mb21d1	1.29042e-09	2.46231	0.2	0.057	3.46154e-05	Ptx3 Cap prolif
2810408I11Rik	7.48997e-20	2.46186	0.262	0.048	2.00918e-15	Ptx3 Cap prolif
Dsn1	3.92144e-16	2.45558	0.415	0.147	1.05193e-11	Ptx3 Cap prolif
Ddias	1.94976e-20	2.44943	0.285	0.056	5.23023e-16	Ptx3 Cap prolif
Kpna2	1.36625e-23	2.44384	0.838	0.511	3.66497e-19	Ptx3 Cap prolif
Dnah8	1.04662e-15	2.44375	0.162	0.022	2.80755e-11	Ptx3 Cap prolif
Etv4	2.51154e-22	2.44127	0.315	0.062	6.73722e-18	Ptx3 Cap prolif
Arhgap33	1.28705e-08	2.39249	0.223	0.075	0.000345251	Ptx3 Cap prolif
Mcm5	1.55047e-26	2.38017	0.769	0.395	4.15913e-22	Ptx3 Cap prolif
Nup37	6.35083e-21	2.37205	0.492	0.17	1.70361e-16	Ptx3 Cap prolif
9630013D21Rik	7.68408e-19	2.36297	0.292	0.063	2.06125e-14	Ptx3 Cap prolif
Gmnn	3.6719e-29	2.35806	0.569	0.166	9.84989e-25	Ptx3 Cap prolif
Mdm1	1.53991e-17	2.35444	0.377	0.115	4.13082e-13	Ptx3 Cap prolif
Uhrf1	9.51624e-25	2.34703	0.5	0.158	2.55273e-20	Ptx3 Cap prolif
Rad51	5.10907e-27	2.33656	0.746	0.332	1.37051e-22	Ptx3 Cap prolif
Ncapg2	1.80528e-25	2.33466	0.585	0.212	4.84266e-21	Ptx3 Cap prolif
Pomt1	4.08194e-11	2.33227	0.615	0.367	1.09498e-06	Ptx3 Cap prolif
Rangap1	2.84019e-39	2.31971	0.915	0.54	7.6188e-35	Ptx3 Cap prolif
Cdc45	4.94234e-14	2.31861	0.4	0.152	1.32578e-09	Ptx3 Cap prolif
Ddx11	1.06058e-12	2.3065	0.315	0.105	2.84499e-08	Ptx3 Cap prolif
Rrm1	1.06479e-33	2.30162	0.923	0.623	2.85629e-29	Ptx3 Cap prolif
Dynlt1a	2.61015e-49	2.30011	0.585	0.103	7.00174e-45	Ptx3 Cap prolif
Nrm	6.163e-35	2.26217	0.854	0.42	1.65322e-30	Ptx3 Cap prolif
Tmpo	6.70184e-29	2.25988	0.885	0.55	1.79777e-24	Ptx3 Cap prolif
2700094K13Rik	1.36619e-50	2.25736	0.985	0.524	3.66482e-46	Ptx3 Cap prolif
Sap30	1.88452e-16	2.25596	0.331	0.093	5.05522e-12	Ptx3 Cap prolif
Cdca7l	4.69318e-14	2.25206	0.3	0.086	1.25895e-09	Ptx3 Cap prolif
Mybl1	2.77306e-23	2.24172	0.246	0.033	7.43874e-19	Ptx3 Cap prolif
Chaf1a	2.06589e-11	2.23464	0.331	0.125	5.54174e-07	Ptx3 Cap prolif
Cdk5rap2	3.94857e-32	2.23091	0.592	0.17	1.0592e-27	Ptx3 Cap prolif
Ercc6l	1.39666e-20	2.22744	0.292	0.06	3.74653e-16	Ptx3 Cap prolif
Cdkn2c	2.23569e-19	2.22099	0.677	0.333	5.99724e-15	Ptx3 Cap prolif
Slc9a5	1.36186e-07	2.21531	0.115	0.026	0.00365319	Ptx3 Cap prolif
Rcc1	8.54418e-21	2.21336	0.792	0.497	2.29198e-16	Ptx3 Cap prolif
Lig1	4.96922e-20	2.20139	0.685	0.327	1.33299e-15	Ptx3 Cap prolif
Raet1d	1.70799e-13	2.17573	0.277	0.079	4.58167e-09	Ptx3 Cap prolif
Gm26765	8.38106e-41	2.1734	0.669	0.167	2.24822e-36	Ptx3 Cap prolif
3010026O09Rik	1.28284e-12	2.17044	0.369	0.141	3.44121e-08	Ptx3 Cap prolif
Rbl1	1.0693e-17	2.1617	0.423	0.143	2.86839e-13	Ptx3 Cap prolif
Haus3	2.66669e-25	2.15745	0.592	0.203	7.15338e-21	Ptx3 Cap prolif
Apitd1	4.98066e-15	2.15714	0.254	0.06	1.33606e-10	Ptx3 Cap prolif
Cchcr1	4.99332e-07	2.15586	0.3	0.142	0.0133946	Ptx3 Cap prolif
G2e3	4.51573e-18	2.15434	0.5	0.191	1.21134e-13	Ptx3 Cap prolif
Dnah11	1.27931e-16	2.14325	0.223	0.041	3.43175e-12	Ptx3 Cap prolif
Hn1	3.62325e-37	2.14195	0.969	0.673	9.71935e-33	Ptx3 Cap prolif
Mcm10	1.93571e-12	2.13933	0.208	0.049	5.19255e-08	Ptx3 Cap prolif
Hist1h1e	4.10231e-14	2.12508	0.446	0.186	1.10045e-09	Ptx3 Cap prolif
Exo1	2.2483e-11	2.11971	0.277	0.086	6.03108e-07	Ptx3 Cap prolif
Cdc25b	2.51623e-19	2.11176	0.708	0.379	6.74978e-15	Ptx3 Cap prolif
Hist2h2bb.1	7.12155e-23	2.10101	0.169	0.013	1.91036e-18	Ptx3 Cap prolif
Gm28045	2.4168e-18	2.09722	0.577	0.251	6.48306e-14	Ptx3 Cap prolif
Sh2d5	8.12296e-09	2.09585	0.338	0.152	0.000217898	Ptx3 Cap prolif
Anp32e	2.34776e-40	2.09055	0.938	0.561	6.29786e-36	Ptx3 Cap prolif
Tns3	3.45272e-10	2.0838	0.385	0.167	9.26193e-06	Ptx3 Cap prolif
Spink2	7.29982e-12	2.08049	0.223	0.057	1.95818e-07	Ptx3 Cap prolif
Mtfr2	1.15529e-26	2.07671	0.131	0.003	3.09906e-22	Ptx3 Cap prolif
Fen1	3.53729e-21	2.07669	0.669	0.313	9.48878e-17	Ptx3 Cap prolif
Miip	3.47613e-23	2.07548	0.754	0.379	9.32472e-19	Ptx3 Cap prolif
Tubd1	2.76594e-15	2.07237	0.385	0.131	7.41964e-11	Ptx3 Cap prolif
WI1-49P9.2	4.35374e-22	2.07144	0.731	0.354	1.16789e-17	Ptx3 Cap prolif
RP23-114E15.17	1.43045e-37	2.06194	0.323	0.033	3.83718e-33	Ptx3 Cap prolif
Wdr62	7.12492e-19	2.05833	0.554	0.226	1.91126e-14	Ptx3 Cap prolif
Gm10143	1.93871e-22	2.05767	0.723	0.344	5.20058e-18	Ptx3 Cap prolif
Hist1h1d	8.61794e-17	2.05293	0.2	0.032	2.31176e-12	Ptx3 Cap prolif
Tmem194	1.75173e-16	2.04875	0.369	0.116	4.69903e-12	Ptx3 Cap prolif
Aif1l	9.31891e-07	2.0399	0.262	0.118	0.024998	Ptx3 Cap prolif
Galm	1.37277e-14	2.03515	0.415	0.155	3.68246e-10	Ptx3 Cap prolif
Rsph1	3.64476e-09	2.02953	0.169	0.044	9.77708e-05	Ptx3 Cap prolif
Mnd1	1.14974e-22	2.02915	0.323	0.063	3.08416e-18	Ptx3 Cap prolif
2610318N02Rik	3.0534e-09	2.02253	0.108	0.018	8.19076e-05	Ptx3 Cap prolif
AC034285.2	1.95858e-41	2.01262	0.315	0.026	5.25388e-37	Ptx3 Cap prolif
Hist1h2ak	2.96538e-33	2.00466	0.215	0.012	7.95462e-29	Ptx3 Cap prolif
Mlf1	7.11065e-22	2.00426	0.454	0.133	1.90743e-17	Ptx3 Cap prolif
Rnf26	1.71735e-28	2.0036	0.7	0.272	4.6068e-24	Ptx3 Cap prolif
E2f8	6.23133e-21	2.00359	0.592	0.243	1.67155e-16	Ptx3 Cap prolif
Ccdc184	1.36521e-25	2.003	0.8	0.459	3.66218e-21	Ptx3 Cap prolif
Hist1h4d	1.01865e-13	2.00294	0.569	0.28	2.73252e-09	Ptx3 Cap prolif
Cdc23	1.25063e-43	2.00172	0.992	0.611	3.35481e-39	Ptx3 Cap prolif
Ezh2	3.08273e-15	1.99932	0.438	0.17	8.26941e-11	Ptx3 Cap prolif
2610203C22Rik	9.76596e-17	1.99924	0.385	0.122	2.61972e-12	Ptx3 Cap prolif
Ska2	1.04068e-21	1.99753	0.6	0.245	2.79164e-17	Ptx3 Cap prolif
Cmc2	6.82966e-34	1.99573	0.754	0.287	1.83206e-29	Ptx3 Cap prolif
Ly6g	1.47025e-12	1.98822	0.269	0.078	3.94394e-08	Ptx3 Cap prolif
Ckap5	3.09092e-30	1.98012	0.831	0.395	8.29138e-26	Ptx3 Cap prolif
Alg8	7.48268e-21	1.97944	0.569	0.238	2.00723e-16	Ptx3 Cap prolif
Ccne2	1.04301e-09	1.96826	0.446	0.221	2.79787e-05	Ptx3 Cap prolif
Psat1	4.17166e-36	1.96451	0.923	0.529	1.11905e-31	Ptx3 Cap prolif
Oscp1	8.38913e-16	1.95922	0.523	0.233	2.25038e-11	Ptx3 Cap prolif
Alcam	9.56545e-09	1.9548	0.177	0.049	0.000256593	Ptx3 Cap prolif
Afmid	1.14528e-11	1.95064	0.277	0.086	3.07221e-07	Ptx3 Cap prolif
Smim3	2.8527e-14	1.94561	0.392	0.143	7.65237e-10	Ptx3 Cap prolif
Gprc5a	3.66722e-09	1.93833	0.354	0.162	9.83731e-05	Ptx3 Cap prolif
H2afz	2.09307e-58	1.93681	1	0.937	5.61465e-54	Ptx3 Cap prolif
Anapc15	3.01204e-35	1.9353	0.754	0.276	8.0798e-31	Ptx3 Cap prolif
Lin9	2.50122e-19	1.92575	0.377	0.102	6.70953e-15	Ptx3 Cap prolif
Ripk3	1.88265e-15	1.9172	0.785	0.502	5.0502e-11	Ptx3 Cap prolif
Tyms	8.25292e-34	1.91633	0.946	0.616	2.21385e-29	Ptx3 Cap prolif
Ass1	1.53715e-22	1.9135	0.754	0.412	4.1234e-18	Ptx3 Cap prolif
Kifc5b	2.12537e-20	1.90974	0.131	0.008	5.70131e-16	Ptx3 Cap prolif
Atad2	1.53193e-15	1.90665	0.454	0.173	4.10941e-11	Ptx3 Cap prolif
Ahcy	4.05637e-29	1.88643	0.546	0.15	1.08812e-24	Ptx3 Cap prolif
Gm11491	1.26974e-26	1.88091	0.492	0.131	3.40607e-22	Ptx3 Cap prolif
Mxd3	1.54151e-33	1.88055	1	0.922	4.13511e-29	Ptx3 Cap prolif
Coro2a	3.47464e-07	1.88045	0.277	0.121	0.00932072	Ptx3 Cap prolif
Chek1	4.81112e-11	1.8789	0.208	0.054	1.29058e-06	Ptx3 Cap prolif
Tomt	1.97779e-35	1.87498	0.715	0.24	5.30543e-31	Ptx3 Cap prolif
Klk8	3.69205e-14	1.87124	0.785	0.58	9.90393e-10	Ptx3 Cap prolif
Haus4	4.56191e-18	1.86953	0.7	0.365	1.22373e-13	Ptx3 Cap prolif
Pole	1.52828e-17	1.86636	0.415	0.133	4.09962e-13	Ptx3 Cap prolif
Akr1b8	6.43987e-14	1.86501	0.531	0.257	1.7275e-09	Ptx3 Cap prolif
Tmem97	8.91737e-25	1.86378	0.608	0.219	2.39208e-20	Ptx3 Cap prolif
Tnc	3.89273e-08	1.85518	0.569	0.374	0.00104423	Ptx3 Cap prolif
Plau	2.66339e-21	1.84844	0.931	0.833	7.14455e-17	Ptx3 Cap prolif
Dtl	1.81985e-06	1.84596	0.315	0.159	0.0488174	Ptx3 Cap prolif
Ppp1r18os	1.35156e-37	1.84406	0.762	0.252	3.62557e-33	Ptx3 Cap prolif
Pih1d2	1.76817e-08	1.83967	0.292	0.114	0.000474312	Ptx3 Cap prolif
Hist1h3a	8.02252e-21	1.83766	0.146	0.01	2.15204e-16	Ptx3 Cap prolif
Phlda1	3.63037e-21	1.83174	0.5	0.165	9.73847e-17	Ptx3 Cap prolif
Gpsm2	6.74406e-32	1.8308	0.962	0.661	1.80909e-27	Ptx3 Cap prolif
Fcho1	6.52055e-11	1.82843	0.254	0.079	1.74914e-06	Ptx3 Cap prolif
2310002F09Rik	5.17041e-18	1.82322	0.562	0.242	1.38696e-13	Ptx3 Cap prolif
Matn2	2.02933e-16	1.82091	0.623	0.34	5.44368e-12	Ptx3 Cap prolif
Kcnab2	5.49147e-11	1.82068	0.277	0.091	1.47309e-06	Ptx3 Cap prolif
Hist2h2bb	1.87949e-21	1.81158	0.154	0.011	5.04173e-17	Ptx3 Cap prolif
Myof	1.89357e-13	1.80295	0.562	0.304	5.0795e-09	Ptx3 Cap prolif
Cep57l1	1.37245e-13	1.78926	0.446	0.187	3.6816e-09	Ptx3 Cap prolif
Gm20628	2.14591e-12	1.7843	0.262	0.075	5.75641e-08	Ptx3 Cap prolif
Brca2	4.238e-09	1.76923	0.4	0.184	0.000113684	Ptx3 Cap prolif
Fam111a	4.755e-20	1.76354	0.638	0.282	1.27553e-15	Ptx3 Cap prolif
Dhfr	5.24199e-10	1.7593	0.369	0.163	1.40616e-05	Ptx3 Cap prolif
Haus8	1.97844e-13	1.75832	0.662	0.371	5.30717e-09	Ptx3 Cap prolif
Pola1	5.26265e-12	1.74799	0.362	0.139	1.4117e-07	Ptx3 Cap prolif
Gpx3	2.7414e-15	1.74783	0.838	0.672	7.3538e-11	Ptx3 Cap prolif
RP23-447N11.2	6.50199e-11	1.74497	0.277	0.09	1.74416e-06	Ptx3 Cap prolif
Gins2	6.09986e-14	1.74223	0.492	0.222	1.63629e-09	Ptx3 Cap prolif
Prnp	2.17715e-10	1.7403	0.808	0.623	5.84019e-06	Ptx3 Cap prolif
Pld5	1.86858e-12	1.74014	0.562	0.307	5.01247e-08	Ptx3 Cap prolif
Gm26737	1.71666e-21	1.73464	0.531	0.192	4.60495e-17	Ptx3 Cap prolif
Spry4	4.32257e-07	1.72617	0.185	0.063	0.0115953	Ptx3 Cap prolif
Cntrob	1.78722e-16	1.71941	0.269	0.061	4.79422e-12	Ptx3 Cap prolif
Gemin6	2.16666e-14	1.71666	0.392	0.138	5.81205e-10	Ptx3 Cap prolif
Cep128	4.74004e-15	1.71637	0.308	0.086	1.27151e-10	Ptx3 Cap prolif
Wdr90	1.66842e-07	1.71218	0.192	0.065	0.00447553	Ptx3 Cap prolif
Nucks1	6.62073e-32	1.71058	0.962	0.626	1.77601e-27	Ptx3 Cap prolif
Fam72a	1.61501e-13	1.70439	0.231	0.054	4.33226e-09	Ptx3 Cap prolif
Chaf1b	5.17576e-07	1.69996	0.462	0.282	0.013884	Ptx3 Cap prolif
8030451A03Rik	4.61582e-14	1.69763	0.285	0.079	1.23819e-09	Ptx3 Cap prolif
Fam129b	7.02489e-20	1.69744	0.877	0.602	1.88443e-15	Ptx3 Cap prolif
Spata24	1.03852e-20	1.69645	0.538	0.19	2.78583e-16	Ptx3 Cap prolif
Hist1h3c	1.86875e-45	1.69009	0.238	0.007	5.01293e-41	Ptx3 Cap prolif
Slc1a5	1.87218e-16	1.68972	0.8	0.53	5.02212e-12	Ptx3 Cap prolif
Nup205	1.26061e-15	1.68868	0.577	0.276	3.38158e-11	Ptx3 Cap prolif
Brip1os	9.84753e-24	1.68806	0.869	0.557	2.6416e-19	Ptx3 Cap prolif
Urb2	8.38906e-09	1.68492	0.3	0.126	0.000225037	Ptx3 Cap prolif
Gm28592	3.05659e-23	1.68263	0.469	0.13	8.19931e-19	Ptx3 Cap prolif
Gm26623	9.79717e-68	1.68196	0.754	0.138	2.62809e-63	Ptx3 Cap prolif
Prim2	3.3316e-12	1.68111	0.538	0.285	8.93701e-08	Ptx3 Cap prolif
Nup43	1.74272e-09	1.66917	0.331	0.138	4.67486e-05	Ptx3 Cap prolif
AA467197	2.04174e-18	1.66893	0.723	0.385	5.47697e-14	Ptx3 Cap prolif
Sqle	4.52828e-12	1.66692	0.562	0.305	1.21471e-07	Ptx3 Cap prolif
Eme1	4.24097e-20	1.66494	0.908	0.644	1.13764e-15	Ptx3 Cap prolif
Fam167a	2.93327e-19	1.65751	0.6	0.255	7.86849e-15	Ptx3 Cap prolif
Lgals1	4.24881e-39	1.65223	1	0.904	1.13974e-34	Ptx3 Cap prolif
Fblim1	9.67493e-09	1.64343	0.377	0.177	0.00025953	Ptx3 Cap prolif
Hist1h3f	8.0882e-24	1.63742	0.131	0.005	2.16966e-19	Ptx3 Cap prolif
Cep112	2.39713e-13	1.63212	0.346	0.116	6.43031e-09	Ptx3 Cap prolif
Prim1	2.91691e-14	1.63207	0.5	0.227	7.8246e-10	Ptx3 Cap prolif
Pkmyt1	1.60546e-13	1.6316	0.631	0.356	4.30664e-09	Ptx3 Cap prolif
Xrcc2	3.57278e-11	1.62909	0.254	0.077	9.58398e-07	Ptx3 Cap prolif
Hist2h2ac	5.58477e-19	1.6284	0.215	0.033	1.49812e-14	Ptx3 Cap prolif
Sdf2l1	4.81737e-17	1.62432	0.538	0.227	1.29226e-12	Ptx3 Cap prolif
4933404O12Rik	8.43481e-07	1.62289	0.246	0.103	0.0226264	Ptx3 Cap prolif
Poln	2.78972e-31	1.62064	0.431	0.079	7.48341e-27	Ptx3 Cap prolif
RP23-447N11.3	6.18383e-11	1.6188	0.369	0.146	1.65881e-06	Ptx3 Cap prolif
Nme5	8.74026e-11	1.60637	0.169	0.037	2.34458e-06	Ptx3 Cap prolif
Suv39h2	3.33632e-12	1.60495	0.254	0.071	8.94969e-08	Ptx3 Cap prolif
Palld	7.91583e-11	1.60455	0.631	0.394	2.12342e-06	Ptx3 Cap prolif
Srd5a1	3.02065e-08	1.60424	0.308	0.135	0.000810289	Ptx3 Cap prolif
Fanci	3.18543e-09	1.60173	0.454	0.229	8.5449e-05	Ptx3 Cap prolif
Exosc9	6.9465e-32	1.59636	0.946	0.593	1.8634e-27	Ptx3 Cap prolif
Cenpt	3.40294e-18	1.58835	0.731	0.41	9.12839e-14	Ptx3 Cap prolif
Gm38287	1.59997e-07	1.58495	0.354	0.177	0.00429191	Ptx3 Cap prolif
Gm26625	8.37885e-17	1.5811	0.215	0.037	2.24763e-12	Ptx3 Cap prolif
Rfc4	9.72716e-13	1.57463	0.492	0.238	2.60931e-08	Ptx3 Cap prolif
Ptpn7	7.46854e-22	1.5707	0.838	0.516	2.00344e-17	Ptx3 Cap prolif
Cit	4.11892e-08	1.56935	0.923	0.846	0.0011049	Ptx3 Cap prolif
Zswim7	2.58951e-09	1.56497	0.331	0.141	6.94636e-05	Ptx3 Cap prolif
Hspb8	1.81968e-13	1.55815	0.631	0.334	4.88129e-09	Ptx3 Cap prolif
Fhl2	1.64556e-07	1.55785	0.277	0.12	0.00441421	Ptx3 Cap prolif
Mir147	5.84922e-19	1.55751	0.638	0.285	1.56905e-14	Ptx3 Cap prolif
Gm12811	5.53839e-19	1.54984	0.208	0.029	1.48567e-14	Ptx3 Cap prolif
Zfp382	9.0239e-08	1.54538	0.162	0.045	0.00242066	Ptx3 Cap prolif
Dnajc9	2.68531e-21	1.54364	0.769	0.409	7.20335e-17	Ptx3 Cap prolif
Tubb4b	8.2543e-43	1.54128	1	0.955	2.21422e-38	Ptx3 Cap prolif
Eri2	1.27921e-14	1.53804	0.285	0.076	3.43148e-10	Ptx3 Cap prolif
Tnfrsf23	8.15274e-18	1.53774	0.6	0.267	2.18697e-13	Ptx3 Cap prolif
Ttf2	2.78077e-20	1.53406	0.538	0.199	7.45942e-16	Ptx3 Cap prolif
Map1a	2.5828e-09	1.53261	0.292	0.115	6.92835e-05	Ptx3 Cap prolif
Faap24	1.29322e-15	1.52899	0.492	0.202	3.46908e-11	Ptx3 Cap prolif
Gstcd	1.0282e-06	1.52467	0.362	0.184	0.0275813	Ptx3 Cap prolif
Mthfd2	2.47683e-12	1.52052	0.392	0.154	6.6441e-08	Ptx3 Cap prolif
H60b	5.17982e-08	1.51687	0.315	0.14	0.00138949	Ptx3 Cap prolif
Syce2	1.91443e-20	1.51579	0.438	0.123	5.13546e-16	Ptx3 Cap prolif
Hmgn2	3.00032e-45	1.51268	1	0.919	8.04836e-41	Ptx3 Cap prolif
Tubg1	2.3518e-21	1.51219	0.823	0.49	6.3087e-17	Ptx3 Cap prolif
Ncapd3	4.61103e-17	1.50409	0.538	0.221	1.23691e-12	Ptx3 Cap prolif
Eri1	1.08668e-09	1.50215	0.538	0.308	2.91502e-05	Ptx3 Cap prolif
Cd68	4.06115e-12	1.5018	0.431	0.177	1.0894e-07	Ptx3 Cap prolif
Haus1	7.01339e-18	1.49842	0.523	0.201	1.88134e-13	Ptx3 Cap prolif
Lat2	6.30617e-09	1.49659	0.215	0.067	0.000169163	Ptx3 Cap prolif
Ccdc34	4.60811e-23	1.49657	0.769	0.388	1.23613e-18	Ptx3 Cap prolif
Fam216a	4.09717e-17	1.48785	0.738	0.425	1.09907e-12	Ptx3 Cap prolif
Fads3	3.64046e-08	1.48779	0.377	0.184	0.000976553	Ptx3 Cap prolif
Mlkl	3.82608e-16	1.48485	0.646	0.333	1.02634e-11	Ptx3 Cap prolif
Cdca4	8.11324e-17	1.48376	0.785	0.499	2.17638e-12	Ptx3 Cap prolif
Cd34	2.96265e-25	1.47676	1	0.974	7.9473e-21	Ptx3 Cap prolif
Slc25a10	5.48532e-14	1.47267	0.646	0.383	1.47144e-09	Ptx3 Cap prolif
Stk17b	1.99917e-14	1.47084	0.538	0.249	5.36276e-10	Ptx3 Cap prolif
1700066M21Rik	3.38567e-20	1.46968	0.4	0.108	9.08205e-16	Ptx3 Cap prolif
Mir5134	6.47998e-42	1.46823	0.246	0.01	1.73826e-37	Ptx3 Cap prolif
Pnp2	1.45603e-08	1.46753	0.154	0.039	0.000390579	Ptx3 Cap prolif
Haus5	3.74595e-08	1.46434	0.469	0.285	0.00100485	Ptx3 Cap prolif
Rbp7	1.27403e-17	1.46358	0.792	0.499	3.41757e-13	Ptx3 Cap prolif
Myo1e	5.72901e-15	1.46318	0.731	0.438	1.53681e-10	Ptx3 Cap prolif
Kctd18	6.20695e-21	1.46303	0.677	0.319	1.66501e-16	Ptx3 Cap prolif
Fancb	5.85932e-12	1.46284	0.223	0.056	1.57176e-07	Ptx3 Cap prolif
Nrarp	9.6371e-08	1.46262	0.385	0.198	0.00258515	Ptx3 Cap prolif
Slc16a3	5.67874e-11	1.462	0.638	0.397	1.52332e-06	Ptx3 Cap prolif
Aaas	4.55202e-18	1.46191	0.754	0.441	1.22108e-13	Ptx3 Cap prolif
Cep70	3.50194e-17	1.46001	0.508	0.202	9.39396e-13	Ptx3 Cap prolif
Haus6	2.47029e-12	1.45984	0.377	0.147	6.62654e-08	Ptx3 Cap prolif
Sema4b	4.49815e-14	1.45685	0.431	0.163	1.20663e-09	Ptx3 Cap prolif
Myo18b	1.12611e-06	1.45149	0.254	0.109	0.0302078	Ptx3 Cap prolif
Got1	3.40303e-18	1.44725	0.777	0.456	9.12864e-14	Ptx3 Cap prolif
Cep85	1.05138e-25	1.44478	0.815	0.408	2.82031e-21	Ptx3 Cap prolif
Cenpc1	4.43153e-12	1.44456	0.654	0.396	1.18876e-07	Ptx3 Cap prolif
RP23-110C17.2	1.08068e-30	1.44177	1	0.803	2.89892e-26	Ptx3 Cap prolif
Snrnp25	1.19535e-20	1.43968	0.685	0.311	3.20653e-16	Ptx3 Cap prolif
Gm15599	2.23723e-43	1.43706	0.546	0.103	6.00137e-39	Ptx3 Cap prolif
Vars	3.86971e-22	1.43694	0.946	0.716	1.03805e-17	Ptx3 Cap prolif
Tmem17	3.96499e-08	1.43631	0.338	0.151	0.00106361	Ptx3 Cap prolif
Mest	3.38143e-20	1.43557	0.969	0.799	9.07069e-16	Ptx3 Cap prolif
Tnfaip3	5.35933e-13	1.43074	0.538	0.261	1.43764e-08	Ptx3 Cap prolif
9430069I07Rik	6.9356e-27	1.42725	0.431	0.094	1.86047e-22	Ptx3 Cap prolif
Gm16897	6.58619e-25	1.4218	0.892	0.572	1.76674e-20	Ptx3 Cap prolif
Gm28535	1.65554e-18	1.41933	0.131	0.009	4.44098e-14	Ptx3 Cap prolif
Ldlr	1.69756e-15	1.41337	0.654	0.332	4.55371e-11	Ptx3 Cap prolif
Prdx4	2.04613e-27	1.4124	0.985	0.758	5.48874e-23	Ptx3 Cap prolif
Zbed3	4.40525e-14	1.41183	0.746	0.483	1.18171e-09	Ptx3 Cap prolif
Dhcr7	1.43703e-09	1.40747	0.562	0.315	3.85482e-05	Ptx3 Cap prolif
Myo5a	5.16856e-12	1.40712	0.531	0.263	1.38647e-07	Ptx3 Cap prolif
Lsm5	3.59685e-27	1.40497	0.946	0.52	9.64855e-23	Ptx3 Cap prolif
Sclt1	3.59528e-09	1.40441	0.377	0.172	9.64433e-05	Ptx3 Cap prolif
Rec114	3.14923e-08	1.40014	0.677	0.433	0.00084478	Ptx3 Cap prolif
Mcph1	8.05859e-11	1.39826	0.338	0.13	2.16172e-06	Ptx3 Cap prolif
Nde1	1.04866e-17	1.3981	0.9	0.647	2.81303e-13	Ptx3 Cap prolif
Gm37676	4.53532e-33	1.39635	0.469	0.09	1.2166e-28	Ptx3 Cap prolif
Nmral1	1.16384e-10	1.39625	0.446	0.209	3.122e-06	Ptx3 Cap prolif
Cyp39a1	7.24224e-18	1.39614	0.531	0.216	1.94273e-13	Ptx3 Cap prolif
1810055G02Rik	2.90195e-14	1.39039	0.562	0.267	7.78448e-10	Ptx3 Cap prolif
Rad21	4.20473e-21	1.39026	0.923	0.653	1.12792e-16	Ptx3 Cap prolif
1500009L16Rik	2.5456e-25	1.3832	0.9	0.5	6.82857e-21	Ptx3 Cap prolif
Tmem144	1.63637e-06	1.38174	0.131	0.037	0.0438957	Ptx3 Cap prolif
Odf2	1.93985e-22	1.38003	0.831	0.48	5.20365e-18	Ptx3 Cap prolif
Gm30414	2.12833e-20	1.37888	0.438	0.126	5.70925e-16	Ptx3 Cap prolif
Nol4l	2.5831e-07	1.37724	0.562	0.355	0.00692916	Ptx3 Cap prolif
Polh	7.49532e-16	1.37639	0.362	0.109	2.01062e-11	Ptx3 Cap prolif
Ppih	2.68911e-19	1.37508	0.569	0.225	7.21353e-15	Ptx3 Cap prolif
Fam166a	8.40387e-38	1.37123	1	0.852	2.25434e-33	Ptx3 Cap prolif
Dfna5	7.36152e-14	1.3707	0.631	0.336	1.97473e-09	Ptx3 Cap prolif
Cep192	4.05535e-10	1.36346	0.446	0.225	1.08785e-05	Ptx3 Cap prolif
Tmem237	1.56701e-15	1.3624	0.723	0.427	4.20351e-11	Ptx3 Cap prolif
Hapln1	1.39579e-10	1.36125	0.285	0.096	3.7442e-06	Ptx3 Cap prolif
Trmt10a	5.61571e-09	1.35674	0.485	0.254	0.000150641	Ptx3 Cap prolif
Sorcs2	9.28082e-10	1.35565	0.369	0.161	2.48958e-05	Ptx3 Cap prolif
Nudt1	2.25011e-08	1.35489	0.485	0.281	0.000603591	Ptx3 Cap prolif
Dynlt1f	1.79754e-25	1.3527	0.762	0.318	4.82191e-21	Ptx3 Cap prolif
Tuba1b	6.53333e-43	1.35213	1	0.978	1.75257e-38	Ptx3 Cap prolif
Cep72	8.5564e-08	1.35208	0.208	0.071	0.00229525	Ptx3 Cap prolif
Lnp	6.04838e-11	1.35194	0.377	0.153	1.62248e-06	Ptx3 Cap prolif
Nptxr	1.16013e-06	1.34792	0.415	0.236	0.0311206	Ptx3 Cap prolif
Uchl5	6.98639e-21	1.34123	0.846	0.514	1.8741e-16	Ptx3 Cap prolif
Prkar2b	4.64739e-07	1.33891	0.377	0.19	0.0124666	Ptx3 Cap prolif
Epha2	3.69668e-12	1.33698	0.677	0.434	9.91633e-08	Ptx3 Cap prolif
Gm5620	2.4396e-32	1.33568	0.7	0.234	6.54422e-28	Ptx3 Cap prolif
Rad18	1.28495e-13	1.32956	0.608	0.314	3.44687e-09	Ptx3 Cap prolif
Fads2	4.52069e-07	1.32779	0.215	0.081	0.0121268	Ptx3 Cap prolif
Sec14l2	8.93437e-20	1.32749	0.554	0.202	2.39664e-15	Ptx3 Cap prolif
Primpol	1.18486e-12	1.32684	0.331	0.112	3.17838e-08	Ptx3 Cap prolif
Lrrc40	3.94425e-14	1.32399	0.531	0.242	1.05805e-09	Ptx3 Cap prolif
P2rx7	6.64026e-10	1.31795	0.415	0.193	1.78125e-05	Ptx3 Cap prolif
Nup62	4.24687e-13	1.31746	0.762	0.503	1.13922e-08	Ptx3 Cap prolif
Dctpp1	1.38496e-17	1.31438	0.685	0.332	3.71516e-13	Ptx3 Cap prolif
Fkbp2	1.60512e-26	1.31319	0.946	0.572	4.30574e-22	Ptx3 Cap prolif
Tusc3	1.72597e-19	1.31301	0.8	0.47	4.62991e-15	Ptx3 Cap prolif
Cxcr3	2.58835e-10	1.31101	0.338	0.132	6.94326e-06	Ptx3 Cap prolif
Mcm2	5.9662e-08	1.30476	0.6	0.409	0.00160043	Ptx3 Cap prolif
Med30	2.05165e-20	1.30328	0.677	0.293	5.50356e-16	Ptx3 Cap prolif
Lmo1	1.33955e-09	1.29984	0.608	0.343	3.59335e-05	Ptx3 Cap prolif
Hist1h3g	1.17053e-26	1.29722	0.131	0.003	3.13995e-22	Ptx3 Cap prolif
Wdhd1	1.58514e-07	1.29648	0.4	0.202	0.00425214	Ptx3 Cap prolif
H2afv	4.03733e-24	1.2906	0.985	0.855	1.08301e-19	Ptx3 Cap prolif
Ran	1.10362e-41	1.28974	1	0.95	2.96047e-37	Ptx3 Cap prolif
Arl6ip1	2.63074e-13	1.28694	0.985	0.868	7.05697e-09	Ptx3 Cap prolif
Ruvbl2	1.20846e-15	1.28558	0.854	0.568	3.2417e-11	Ptx3 Cap prolif
Mboat7	4.16134e-12	1.28354	0.477	0.214	1.11628e-07	Ptx3 Cap prolif
Tubb2a	8.40791e-26	1.28162	0.992	0.831	2.25542e-21	Ptx3 Cap prolif
Ccdc163	6.06901e-09	1.27868	0.415	0.207	0.000162801	Ptx3 Cap prolif
Uevld	1.69084e-18	1.27664	0.646	0.296	4.53568e-14	Ptx3 Cap prolif
Sae1	5.70485e-24	1.27458	0.985	0.794	1.53033e-19	Ptx3 Cap prolif
Hist1h2bj	1.05495e-21	1.27382	0.208	0.025	2.8299e-17	Ptx3 Cap prolif
Gm11788	1.07332e-19	1.27219	0.485	0.149	2.87919e-15	Ptx3 Cap prolif
Gm2788	3.4458e-21	1.27021	0.331	0.07	9.24337e-17	Ptx3 Cap prolif
Gins1	7.35292e-08	1.26587	0.323	0.14	0.00197242	Ptx3 Cap prolif
Rdm1	1.11958e-12	1.26539	0.454	0.194	3.00329e-08	Ptx3 Cap prolif
Arhgap18	6.94529e-12	1.26487	0.546	0.277	1.86307e-07	Ptx3 Cap prolif
Upp1	2.82475e-08	1.25605	0.6	0.371	0.000757738	Ptx3 Cap prolif
Tubb3	3.87169e-26	1.24824	0.285	0.041	1.03858e-21	Ptx3 Cap prolif
Hist1h2ag	1.3468e-39	1.24779	0.362	0.039	3.61278e-35	Ptx3 Cap prolif
Nup85	1.04852e-15	1.24724	0.808	0.503	2.81265e-11	Ptx3 Cap prolif
Pcbd2	7.46172e-20	1.2466	0.746	0.344	2.00161e-15	Ptx3 Cap prolif
Nup35	1.27326e-20	1.24315	0.654	0.267	3.41551e-16	Ptx3 Cap prolif
Psip1	1.16105e-12	1.24159	0.715	0.423	3.11452e-08	Ptx3 Cap prolif
Dnmt1	4.73805e-11	1.24029	0.662	0.395	1.27098e-06	Ptx3 Cap prolif
Gm26542	7.90097e-15	1.23934	0.685	0.354	2.11943e-10	Ptx3 Cap prolif
Ankrd33b	6.83623e-08	1.23909	0.4	0.207	0.00183382	Ptx3 Cap prolif
Fzr1	1.01349e-13	1.23835	0.877	0.641	2.71868e-09	Ptx3 Cap prolif
Cklf	2.23018e-16	1.23805	0.423	0.141	5.98247e-12	Ptx3 Cap prolif
Gm27038	3.32395e-21	1.23728	0.1	0.002	8.9165e-17	Ptx3 Cap prolif
Exosc8	2.86051e-18	1.23727	0.862	0.581	7.67331e-14	Ptx3 Cap prolif
Ccl2	2.39762e-11	1.23511	0.731	0.483	6.4316e-07	Ptx3 Cap prolif
Fdps	1.80142e-15	1.23305	0.723	0.424	4.83231e-11	Ptx3 Cap prolif
Exoc3l	4.21998e-07	1.23248	0.577	0.403	0.0113201	Ptx3 Cap prolif
Tnfrsf12a	5.22304e-09	1.23172	0.669	0.451	0.000140108	Ptx3 Cap prolif
Sox11	3.0216e-07	1.23047	0.246	0.096	0.00810545	Ptx3 Cap prolif
Gm23865	4.49377e-24	1.23028	0.546	0.156	1.20545e-19	Ptx3 Cap prolif
Ltc4s	1.16562e-14	1.22897	0.762	0.442	3.12678e-10	Ptx3 Cap prolif
Ccdc77	1.44292e-10	1.22837	0.492	0.251	3.87062e-06	Ptx3 Cap prolif
Serpina3i	1.90411e-10	1.2254	0.546	0.293	5.10779e-06	Ptx3 Cap prolif
Cyp51	1.37004e-07	1.22157	0.415	0.221	0.00367514	Ptx3 Cap prolif
Cd276	1.67107e-14	1.2214	0.823	0.566	4.48264e-10	Ptx3 Cap prolif
Ino80c	3.2642e-13	1.21704	0.738	0.476	8.75622e-09	Ptx3 Cap prolif
Lsm3	1.16977e-17	1.21155	0.831	0.481	3.13791e-13	Ptx3 Cap prolif
Nup107	3.55635e-13	1.20934	0.531	0.248	9.53992e-09	Ptx3 Cap prolif
Pradc1	1.00969e-11	1.20809	0.592	0.312	2.7085e-07	Ptx3 Cap prolif
AL590388.1	1.15719e-43	1.20623	0.223	0.006	3.10416e-39	Ptx3 Cap prolif
Ctc1	2.43801e-09	1.20393	0.546	0.325	6.53997e-05	Ptx3 Cap prolif
Thop1	2.1464e-09	1.2037	0.669	0.427	5.75772e-05	Ptx3 Cap prolif
Lclat1	6.16767e-12	1.19555	0.554	0.291	1.65448e-07	Ptx3 Cap prolif
Dhcr24	2.07941e-10	1.19392	0.415	0.182	5.57801e-06	Ptx3 Cap prolif
Fam49a	1.52356e-13	1.1939	0.677	0.357	4.08696e-09	Ptx3 Cap prolif
4930452B06Rik	1.15292e-13	1.18903	0.585	0.281	3.09272e-09	Ptx3 Cap prolif
Asrgl1	4.50088e-11	1.18296	0.485	0.231	1.20736e-06	Ptx3 Cap prolif
Gpx7	1.10297e-07	1.1735	0.515	0.31	0.00295872	Ptx3 Cap prolif
Lsm2	1.82187e-21	1.1695	0.931	0.685	4.88717e-17	Ptx3 Cap prolif
Ppp1r13l	8.33035e-07	1.16876	0.262	0.109	0.0223462	Ptx3 Cap prolif
Hist1h2bm	6.09839e-18	1.16864	0.123	0.009	1.63589e-13	Ptx3 Cap prolif
Adhfe1	1.56813e-14	1.16856	0.231	0.049	4.2065e-10	Ptx3 Cap prolif
Glipr2	1.20706e-11	1.16667	0.754	0.507	3.23793e-07	Ptx3 Cap prolif
Oxct1	6.53304e-11	1.16425	0.646	0.396	1.75249e-06	Ptx3 Cap prolif
Calm3	9.73101e-24	1.15891	0.977	0.745	2.61034e-19	Ptx3 Cap prolif
Cdc27	3.81947e-12	1.15891	0.746	0.483	1.02457e-07	Ptx3 Cap prolif
Micall2	3.78208e-13	1.15818	0.423	0.161	1.01454e-08	Ptx3 Cap prolif
U2af1	1.28407e-15	1.15759	0.808	0.508	3.44451e-11	Ptx3 Cap prolif
Casp3	1.38836e-10	1.15187	0.4	0.171	3.72429e-06	Ptx3 Cap prolif
Gm17383	1.33008e-34	1.14776	0.538	0.12	3.56793e-30	Ptx3 Cap prolif
Dck	1.57649e-06	1.14762	0.515	0.323	0.0422894	Ptx3 Cap prolif
Slc24a5	1.25687e-18	1.14513	0.769	0.399	3.37154e-14	Ptx3 Cap prolif
Slc41a2	1.56113e-13	1.14438	0.438	0.171	4.18774e-09	Ptx3 Cap prolif
Raet1e	1.49536e-11	1.14315	0.477	0.221	4.01131e-07	Ptx3 Cap prolif
Copg2	2.1179e-17	1.14109	0.908	0.667	5.68128e-13	Ptx3 Cap prolif
3300005D01Rik	3.9876e-19	1.13722	0.931	0.706	1.06967e-14	Ptx3 Cap prolif
Ppap2c	2.79045e-13	1.13713	0.754	0.511	7.48538e-09	Ptx3 Cap prolif
Hist1h4c	4.6388e-13	1.13698	0.2	0.042	1.24436e-08	Ptx3 Cap prolif
Tfb1m	1.98374e-11	1.1367	0.246	0.069	5.3214e-07	Ptx3 Cap prolif
Gm16212	1.28788e-19	1.13648	0.1	0.003	3.45474e-15	Ptx3 Cap prolif
Tmem106c	3.50872e-09	1.13628	0.462	0.243	9.41215e-05	Ptx3 Cap prolif
Rhno1	1.15636e-10	1.13587	0.6	0.336	3.10192e-06	Ptx3 Cap prolif
Chchd6	9.64294e-12	1.13053	0.615	0.353	2.58672e-07	Ptx3 Cap prolif
Gm14150	1.55036e-27	1.12739	0.677	0.247	4.15884e-23	Ptx3 Cap prolif
Pcbp3	3.67205e-13	1.12656	0.715	0.412	9.85027e-09	Ptx3 Cap prolif
Gm11149	4.60982e-17	1.12645	0.308	0.072	1.23658e-12	Ptx3 Cap prolif
Mphosph9	2.69901e-09	1.12535	0.392	0.181	7.2401e-05	Ptx3 Cap prolif
Pvrl1	1.2918e-13	1.12428	0.462	0.179	3.46525e-09	Ptx3 Cap prolif
Lbr	1.59323e-18	1.12363	0.962	0.779	4.27385e-14	Ptx3 Cap prolif
Phf7	4.01666e-07	1.12215	0.462	0.254	0.0107747	Ptx3 Cap prolif
2700029M09Rik	1.79292e-14	1.12177	0.738	0.466	4.80951e-10	Ptx3 Cap prolif
Mrpl57	9.16427e-20	1.12013	0.9	0.586	2.45832e-15	Ptx3 Cap prolif
Rfc5	2.0909e-15	1.11991	0.854	0.604	5.60883e-11	Ptx3 Cap prolif
Wipf2	1.81596e-06	1.11754	0.362	0.184	0.0487131	Ptx3 Cap prolif
Serinc2	5.81559e-16	1.11704	0.938	0.852	1.56003e-11	Ptx3 Cap prolif
Ppm1b	9.11002e-10	1.11541	0.492	0.236	2.44376e-05	Ptx3 Cap prolif
Ncam1	6.25523e-13	1.11541	0.569	0.288	1.67796e-08	Ptx3 Cap prolif
Cd40	1.17567e-18	1.11489	0.9	0.588	3.15373e-14	Ptx3 Cap prolif
Acsm3	4.70739e-13	1.11007	0.2	0.042	1.26276e-08	Ptx3 Cap prolif
Dtymk	6.62684e-17	1.1095	0.854	0.553	1.77765e-12	Ptx3 Cap prolif
Ckap4	1.65115e-12	1.10843	0.838	0.577	4.42922e-08	Ptx3 Cap prolif
Rap2b	3.7706e-09	1.10695	0.562	0.332	0.000101146	Ptx3 Cap prolif
RP23-391P21.2	6.39379e-07	1.10691	0.454	0.254	0.0171513	Ptx3 Cap prolif
Gemin2	9.00364e-12	1.10663	0.492	0.229	2.41523e-07	Ptx3 Cap prolif
Cdc25a	2.44671e-07	1.10616	0.2	0.068	0.00656329	Ptx3 Cap prolif
Pcdh12	5.37551e-17	1.10578	0.862	0.595	1.44198e-12	Ptx3 Cap prolif
Pgk1	4.00073e-24	1.10518	0.985	0.787	1.0732e-19	Ptx3 Cap prolif
Rgs16	3.15582e-07	1.10498	0.569	0.364	0.00846549	Ptx3 Cap prolif
Tmem138	1.57062e-13	1.10216	0.685	0.393	4.21319e-09	Ptx3 Cap prolif
Setd8	3.89449e-18	1.10081	0.577	0.237	1.0447e-13	Ptx3 Cap prolif
Clgn	7.58825e-09	1.10064	0.538	0.311	0.000203555	Ptx3 Cap prolif
Mrpl51	7.52698e-19	1.09874	0.969	0.7	2.01911e-14	Ptx3 Cap prolif
Mxra7	7.69594e-10	1.09776	0.577	0.331	2.06444e-05	Ptx3 Cap prolif
Pdss1	1.2885e-09	1.09554	0.4	0.182	3.45641e-05	Ptx3 Cap prolif
Gm22801	6.38945e-16	1.0943	0.485	0.184	1.71397e-11	Ptx3 Cap prolif
Suv39h1	5.14937e-09	1.09425	0.438	0.222	0.000138132	Ptx3 Cap prolif
Mcm7	1.23523e-06	1.09384	0.677	0.483	0.0331351	Ptx3 Cap prolif
Cyth4	1.43671e-11	1.09322	0.769	0.518	3.85398e-07	Ptx3 Cap prolif
Fbxw4	2.67599e-07	1.09039	0.262	0.105	0.00717835	Ptx3 Cap prolif
Espl1	1.29477e-12	1.08938	0.546	0.272	3.47321e-08	Ptx3 Cap prolif
Ptk7	2.33794e-13	1.08825	0.738	0.464	6.27154e-09	Ptx3 Cap prolif
Wnt4	4.96527e-07	1.08658	0.354	0.172	0.0133193	Ptx3 Cap prolif
AC125099.2	9.34036e-16	1.08634	0.185	0.029	2.50555e-11	Ptx3 Cap prolif
Mcm3	1.56486e-10	1.08449	0.715	0.461	4.19775e-06	Ptx3 Cap prolif
Hist1h2bg	8.2057e-13	1.08323	0.238	0.059	2.20118e-08	Ptx3 Cap prolif
Hist1h2bh	1.33634e-17	1.08217	0.108	0.006	3.58474e-13	Ptx3 Cap prolif
Mtmr14	9.58527e-11	1.08135	0.585	0.325	2.57125e-06	Ptx3 Cap prolif
Gm13375	9.6043e-07	1.0808	0.1	0.022	0.0257635	Ptx3 Cap prolif
Acot7	2.11759e-20	1.07885	0.977	0.851	5.68043e-16	Ptx3 Cap prolif
Snrpd1	9.61455e-20	1.07531	0.915	0.633	2.5791e-15	Ptx3 Cap prolif
Pdk1	2.74191e-08	1.07476	0.477	0.254	0.000735516	Ptx3 Cap prolif
Wdr19	4.03116e-08	1.07414	0.385	0.184	0.00108136	Ptx3 Cap prolif
Rpp30	2.98514e-15	1.07319	0.654	0.333	8.00764e-11	Ptx3 Cap prolif
Nup93	3.28565e-14	1.07199	0.738	0.433	8.81376e-10	Ptx3 Cap prolif
Gsto1	7.56953e-10	1.07138	0.569	0.331	2.03053e-05	Ptx3 Cap prolif
Exoc3l4	4.64416e-07	1.07018	0.262	0.111	0.012458	Ptx3 Cap prolif
Prf1	4.18682e-09	1.06885	0.192	0.054	0.000112311	Ptx3 Cap prolif
Smc4	1.21281e-14	1.06859	0.946	0.819	3.25337e-10	Ptx3 Cap prolif
Sgcd	3.2957e-12	1.06703	0.415	0.161	8.84072e-08	Ptx3 Cap prolif
Plp2	3.53436e-24	1.06556	0.992	0.842	9.48092e-20	Ptx3 Cap prolif
Gm10657	1.51723e-16	1.06288	0.5	0.182	4.06998e-12	Ptx3 Cap prolif
Gm26770	2.99535e-13	1.06226	0.515	0.221	8.03504e-09	Ptx3 Cap prolif
Sms	6.10175e-08	1.0622	0.415	0.218	0.00163679	Ptx3 Cap prolif
Mettl10	5.97898e-12	1.05879	0.554	0.278	1.60386e-07	Ptx3 Cap prolif
Hist1h3i	8.9369e-25	1.05857	0.146	0.007	2.39732e-20	Ptx3 Cap prolif
mmu-mir-9769	1.0855e-14	1.05828	0.115	0.01	2.91186e-10	Ptx3 Cap prolif
Dagla	3.22381e-10	1.05756	0.508	0.261	8.64786e-06	Ptx3 Cap prolif
Enkd1	1.2977e-07	1.0562	0.369	0.18	0.00348108	Ptx3 Cap prolif
Hist1h2bb	2.65884e-18	1.05619	0.138	0.011	7.13233e-14	Ptx3 Cap prolif
Lrrc8c	1.57007e-14	1.05619	0.846	0.596	4.2117e-10	Ptx3 Cap prolif
Lgals3	2.63636e-11	1.05564	0.915	0.76	7.07204e-07	Ptx3 Cap prolif
Dctd	7.97336e-09	1.05559	0.477	0.258	0.000213885	Ptx3 Cap prolif
Pole4	2.87635e-08	1.05493	0.569	0.36	0.00077158	Ptx3 Cap prolif
Tpi1	3.95719e-29	1.05364	1	0.956	1.06152e-24	Ptx3 Cap prolif
Ttc9c	6.3442e-15	1.05363	0.762	0.445	1.70183e-10	Ptx3 Cap prolif
Wdr76	8.84889e-11	1.05317	0.3	0.101	2.37372e-06	Ptx3 Cap prolif
Adam15	1.03696e-16	1.05217	0.977	0.93	2.78165e-12	Ptx3 Cap prolif
Mapk6	3.05128e-11	1.05049	0.769	0.545	8.18506e-07	Ptx3 Cap prolif
Ddx20	4.07e-09	1.04887	0.485	0.261	0.000109178	Ptx3 Cap prolif
Setx	1.5916e-15	1.04862	0.869	0.577	4.26946e-11	Ptx3 Cap prolif
Acat1	1.02327e-13	1.04846	0.931	0.76	2.74493e-09	Ptx3 Cap prolif
Cep41	6.8781e-12	1.04656	0.469	0.209	1.84505e-07	Ptx3 Cap prolif
Srrt	1.436e-17	1.04476	0.885	0.588	3.85207e-13	Ptx3 Cap prolif
Anp32b	4.33253e-18	1.04285	0.969	0.843	1.1622e-13	Ptx3 Cap prolif
Mrc1	3.78612e-09	1.04132	0.738	0.511	0.000101563	Ptx3 Cap prolif
Dusp14	2.99561e-11	1.03983	0.462	0.205	8.03572e-07	Ptx3 Cap prolif
Sacs	4.72175e-07	1.03936	0.3	0.137	0.0126661	Ptx3 Cap prolif
Mettl6	2.82758e-08	1.03632	0.469	0.253	0.000758499	Ptx3 Cap prolif
4731419I09Rik	6.43479e-16	1.03329	0.931	0.706	1.72613e-11	Ptx3 Cap prolif
Nqo2	9.87763e-12	1.03304	0.5	0.241	2.64967e-07	Ptx3 Cap prolif
1110001J03Rik	9.28381e-16	1.03246	0.685	0.327	2.49038e-11	Ptx3 Cap prolif
Sec11c	1.14635e-13	1.03162	0.769	0.469	3.07509e-09	Ptx3 Cap prolif
Myef2	5.76062e-18	1.03097	0.862	0.539	1.54529e-13	Ptx3 Cap prolif
Gm20404	1.47967e-08	1.0285	0.138	0.031	0.000396922	Ptx3 Cap prolif
Hist1h3d	1.11292e-14	1.02757	0.131	0.014	2.98542e-10	Ptx3 Cap prolif
Pa2g4	4.72631e-17	1.02593	0.962	0.759	1.26783e-12	Ptx3 Cap prolif
Gm13199	5.67464e-19	1.02585	0.577	0.203	1.52222e-14	Ptx3 Cap prolif
Src	1.00877e-06	1.02549	0.308	0.148	0.0270603	Ptx3 Cap prolif
Gm8579	3.85402e-10	1.02396	0.177	0.042	1.03384e-05	Ptx3 Cap prolif
Hist1h3e	4.16066e-18	1.02041	0.154	0.015	1.1161e-13	Ptx3 Cap prolif
E2f2	1.65635e-11	1.01957	0.554	0.273	4.44315e-07	Ptx3 Cap prolif
Dut	5.20019e-07	1.01865	0.6	0.396	0.0139495	Ptx3 Cap prolif
Dpy30	1.42495e-15	1.01834	0.838	0.512	3.82243e-11	Ptx3 Cap prolif
Tbc1d1	7.93829e-11	1.01772	0.531	0.275	2.12945e-06	Ptx3 Cap prolif
Cby1	2.01913e-17	1.01737	0.823	0.466	5.41631e-13	Ptx3 Cap prolif
Nsdhl	6.16333e-08	1.017	0.515	0.299	0.00165331	Ptx3 Cap prolif
Atl2	1.67351e-10	1.01635	0.5	0.253	4.48919e-06	Ptx3 Cap prolif
Ldlrap1	6.54746e-14	1.01582	0.885	0.706	1.75636e-09	Ptx3 Cap prolif
Dpcd	7.1392e-12	1.01574	0.769	0.5	1.91509e-07	Ptx3 Cap prolif
Hmgcr	5.88272e-12	1.01461	0.608	0.337	1.57804e-07	Ptx3 Cap prolif
Rqcd1	5.06629e-18	1.0146	0.862	0.533	1.35903e-13	Ptx3 Cap prolif
Ddx39	1.00734e-18	1.01358	0.985	0.834	2.70218e-14	Ptx3 Cap prolif
Ddx28	1.23354e-07	1.01224	0.523	0.304	0.00330897	Ptx3 Cap prolif
Odc1	1.92521e-13	1.01217	0.762	0.518	5.16439e-09	Ptx3 Cap prolif
Rpa2	7.73318e-07	1.0121	0.592	0.417	0.0207443	Ptx3 Cap prolif
Pbdc1	2.47758e-15	1.01207	0.838	0.514	6.64612e-11	Ptx3 Cap prolif
Stom	2.32393e-12	1.01148	0.885	0.685	6.23395e-08	Ptx3 Cap prolif
Ncaph2	1.32475e-17	1.01051	0.977	0.893	3.55364e-13	Ptx3 Cap prolif
Dpysl3	1.24338e-15	1.0092	0.985	0.875	3.33537e-11	Ptx3 Cap prolif
Rem1	2.73056e-10	1.00882	0.585	0.321	7.32472e-06	Ptx3 Cap prolif
Prpsap2	7.40528e-07	1.00608	0.323	0.155	0.0198647	Ptx3 Cap prolif
Pkm	2.79215e-19	1.00532	1	0.993	7.48995e-15	Ptx3 Cap prolif
Tbl2	1.19913e-12	1.00347	0.615	0.328	3.21667e-08	Ptx3 Cap prolif
Cse1l	2.03594e-15	1.00294	0.877	0.616	5.46142e-11	Ptx3 Cap prolif
Pvrl4	2.59467e-07	3.35074	0.111	0.036	0.00696021	Ptx3 Cap
Camk2a	4.30192e-19	3.06378	0.251	0.07	1.15399e-14	Ptx3 Cap
Zap70	1.93836e-07	3.0483	0.137	0.05	0.00519965	Ptx3 Cap
Sapcd1	2.95288e-33	2.91549	0.435	0.136	7.92111e-29	Ptx3 Cap
Vwa7	5.79976e-37	2.88191	0.444	0.126	1.55579e-32	Ptx3 Cap
Ramp31	5.562e-07	2.85881	0.26	0.143	0.0149201	Ptx3 Cap
Stab21	6.55085e-23	2.75934	0.463	0.209	1.75727e-18	Ptx3 Cap
Gpha2	4.8432e-10	2.70061	0.197	0.075	1.29919e-05	Ptx3 Cap
Adgrb21	4.30257e-12	2.64768	0.216	0.078	1.15416e-07	Ptx3 Cap
Npnt1	2.53293e-82	2.64441	0.981	0.828	6.79459e-78	Ptx3 Cap
Emp21	1.01996e-15	2.55538	0.53	0.318	2.73605e-11	Ptx3 Cap
Ptx3	5.72915e-74	2.53851	0.978	0.776	1.53685e-69	Ptx3 Cap
Ankrd33b1	1.75173e-15	2.51274	0.375	0.175	4.69902e-11	Ptx3 Cap
Lrrn2	1.28606e-06	2.49616	0.181	0.085	0.0344987	Ptx3 Cap
Lrrc26	1.90457e-29	2.43448	0.556	0.258	5.10902e-25	Ptx3 Cap
Fam213b	1.00515e-35	2.41257	0.648	0.342	2.69633e-31	Ptx3 Cap
Card11	9.89348e-15	2.39648	0.219	0.064	2.65392e-10	Ptx3 Cap
Gm904	2.52708e-20	2.36832	0.197	0.036	6.77889e-16	Ptx3 Cap
Ggt5	2.92538e-24	2.33118	0.61	0.343	7.84733e-20	Ptx3 Cap
Npl1	6.62075e-32	2.27857	0.663	0.366	1.77602e-27	Ptx3 Cap
Def6	5.2029e-11	2.27076	0.33	0.171	1.39568e-06	Ptx3 Cap
1500009L16Rik1	1.55957e-63	2.24862	0.848	0.433	4.18356e-59	Ptx3 Cap
Nmnat21	8.29783e-12	2.2465	0.235	0.092	2.22589e-07	Ptx3 Cap
Proser2	2.43033e-10	2.2148	0.286	0.14	6.51935e-06	Ptx3 Cap
Peg31	4.22348e-21	2.20933	0.657	0.447	1.13295e-16	Ptx3 Cap
AA4671971	1.28216e-60	2.17817	0.762	0.299	3.43938e-56	Ptx3 Cap
Tmem401	1.7046e-16	2.13352	0.435	0.218	4.57258e-12	Ptx3 Cap
Cd341	1.60442e-71	2.13039	0.994	0.971	4.30384e-67	Ptx3 Cap
Fads31	1.46936e-10	2.11852	0.321	0.164	3.94156e-06	Ptx3 Cap
Cdk3-ps1	4.03926e-07	2.09494	0.19	0.091	0.0108353	Ptx3 Cap
Lingo1	1.0805e-08	2.08989	0.203	0.087	0.000289845	Ptx3 Cap
Gm168971	4.14561e-69	2.08042	0.895	0.503	1.11206e-64	Ptx3 Cap
Fam167a1	5.91789e-17	2.08005	0.454	0.235	1.58748e-12	Ptx3 Cap
Mir1471	4.79443e-64	2.07846	0.689	0.192	1.28611e-59	Ptx3 Cap
Dagla1	1.22953e-25	2.07462	0.495	0.213	3.29821e-21	Ptx3 Cap
Myo18b1	3.307e-09	2.07054	0.216	0.092	8.87103e-05	Ptx3 Cap
Gm8909	2.63296e-22	2.04849	0.521	0.257	7.06293e-18	Ptx3 Cap
Cd681	1.36272e-11	2.04786	0.327	0.161	3.65549e-07	Ptx3 Cap
Ggct	2.65402e-66	2.02408	0.956	0.773	7.11942e-62	Ptx3 Cap
Dusp141	1.05914e-07	2.0239	0.33	0.198	0.00284114	Ptx3 Cap
Socs11	2.94363e-13	2.01672	0.238	0.084	7.89629e-09	Ptx3 Cap
Cd2761	1.05211e-40	1.9972	0.819	0.513	2.82229e-36	Ptx3 Cap
RP23-447N11.21	8.71503e-08	1.9937	0.187	0.083	0.00233781	Ptx3 Cap
Micall21	4.34598e-14	1.98718	0.321	0.142	1.16581e-09	Ptx3 Cap
Col5a31	3.74109e-11	1.98699	0.343	0.167	1.00355e-06	Ptx3 Cap
Klk81	4.43773e-21	1.96396	0.743	0.552	1.19042e-16	Ptx3 Cap
2310002F09Rik1	4.85498e-26	1.95977	0.489	0.201	1.30235e-21	Ptx3 Cap
Clgn1	1.08786e-22	1.95022	0.53	0.266	2.91819e-18	Ptx3 Cap
Gm906	1.11904e-31	1.93857	0.33	0.068	3.00183e-27	Ptx3 Cap
Pstpip11	9.20753e-10	1.92726	0.273	0.134	2.46992e-05	Ptx3 Cap
Pgf	5.21101e-34	1.92413	0.841	0.609	1.39785e-29	Ptx3 Cap
Serpina3h1	1.45601e-29	1.91929	0.59	0.287	3.90575e-25	Ptx3 Cap
Adam121	2.54799e-45	1.91665	0.87	0.563	6.83497e-41	Ptx3 Cap
Sh3bp1	4.3106e-11	1.90637	0.289	0.138	1.15632e-06	Ptx3 Cap
Neurl1a1	1.81224e-11	1.89481	0.257	0.109	4.86134e-07	Ptx3 Cap
Myof1	4.94095e-15	1.894	0.492	0.274	1.32541e-10	Ptx3 Cap
Col16a11	1.31546e-06	1.87637	0.133	0.052	0.0352872	Ptx3 Cap
Akr1b81	8.50151e-20	1.84722	0.47	0.221	2.28053e-15	Ptx3 Cap
Ltc4s1	7.58255e-30	1.84578	0.692	0.399	2.03402e-25	Ptx3 Cap
Gadd45a1	2.748e-33	1.8413	0.714	0.404	7.37152e-29	Ptx3 Cap
Sorcs21	5.92121e-07	1.83082	0.273	0.151	0.0158836	Ptx3 Cap
Gria2	1.66208e-30	1.82923	0.667	0.346	4.45854e-26	Ptx3 Cap
Pld51	1.26098e-15	1.81801	0.492	0.279	3.38258e-11	Ptx3 Cap
Serpina3i1	1.5357e-28	1.81435	0.552	0.237	4.1195e-24	Ptx3 Cap
Tnfrsf231	2.83448e-21	1.80622	0.492	0.235	7.60348e-17	Ptx3 Cap
Pdlim21	2.89405e-13	1.80091	0.448	0.263	7.76328e-09	Ptx3 Cap
Palld1	2.55166e-24	1.79855	0.622	0.346	6.84482e-20	Ptx3 Cap
Rgs2	6.52716e-09	1.78581	0.279	0.141	0.000175091	Ptx3 Cap
Cxadr1	2.94087e-07	1.76327	0.229	0.116	0.00788887	Ptx3 Cap
Nmb	1.02412e-23	1.75897	0.756	0.553	2.74721e-19	Ptx3 Cap
Ces2e	3.00367e-13	1.75245	0.467	0.281	8.05734e-09	Ptx3 Cap
Gm265421	1.07989e-28	1.75023	0.613	0.31	2.8968e-24	Ptx3 Cap
Bean11	1.06917e-11	1.7458	0.365	0.194	2.86804e-07	Ptx3 Cap
Coro2b	3.06004e-07	1.7447	0.27	0.149	0.00820855	Ptx3 Cap
RP23-169H9.61	6.35338e-23	1.74219	0.394	0.14	1.70429e-18	Ptx3 Cap
Cyp8b1	2.54889e-07	1.73013	0.2	0.094	0.00683739	Ptx3 Cap
Crybb1	2.19586e-12	1.72557	0.213	0.072	5.89038e-08	Ptx3 Cap
Kcnn41	3.89586e-10	1.71185	0.34	0.18	1.04507e-05	Ptx3 Cap
Gale1	2.47179e-14	1.69518	0.549	0.344	6.63057e-10	Ptx3 Cap
Ccdc1841	3.06321e-23	1.692	0.67	0.433	8.21706e-19	Ptx3 Cap
Chil51	8.74104e-19	1.69087	0.454	0.222	2.34478e-14	Ptx3 Cap
Ptpn71	7.94557e-22	1.68791	0.714	0.492	2.1314e-17	Ptx3 Cap
Ckb	5.78472e-59	1.68297	0.971	0.827	1.55175e-54	Ptx3 Cap
Gm119781	5.05003e-09	1.67731	0.13	0.039	0.000135467	Ptx3 Cap
Ip6k31	5.94793e-36	1.67495	0.803	0.532	1.59553e-31	Ptx3 Cap
Grin1os	8.54546e-12	1.66593	0.349	0.178	2.29232e-07	Ptx3 Cap
Fzd91	1.93818e-08	1.66354	0.349	0.208	0.000519918	Ptx3 Cap
Grin1	1.4357e-15	1.65683	0.371	0.166	3.85127e-11	Ptx3 Cap
Adam151	1.37582e-50	1.64529	0.994	0.914	3.69063e-46	Ptx3 Cap
Gm106571	1.63623e-40	1.64094	0.483	0.12	4.38918e-36	Ptx3 Cap
Dock8	2.81522e-08	1.6296	0.159	0.06	0.000755184	Ptx3 Cap
Elovl6	2.44223e-10	1.62936	0.27	0.124	6.55129e-06	Ptx3 Cap
Olfml2a	1.83737e-76	1.62354	1	0.968	4.92875e-72	Ptx3 Cap
Dhcr241	8.65523e-12	1.62077	0.337	0.161	2.32177e-07	Ptx3 Cap
Ankrd21	3.48437e-15	1.61273	0.365	0.166	9.34681e-11	Ptx3 Cap
Ehbp1l11	7.75438e-13	1.60685	0.594	0.414	2.08011e-08	Ptx3 Cap
Pdk11	8.77185e-11	1.60368	0.403	0.234	2.35305e-06	Ptx3 Cap
Sema4c	4.54106e-15	1.59874	0.444	0.221	1.21814e-10	Ptx3 Cap
Slc16a31	1.67168e-19	1.59503	0.6	0.36	4.48428e-15	Ptx3 Cap
4731419I09Rik1	1.26886e-39	1.58559	0.889	0.673	3.40372e-35	Ptx3 Cap
Sorbs21	6.61683e-43	1.57869	0.956	0.834	1.77496e-38	Ptx3 Cap
Gm141371	8.97233e-07	1.56404	0.203	0.097	0.0240683	Ptx3 Cap
Atxn1	1.40802e-17	1.56209	0.603	0.368	3.77701e-13	Ptx3 Cap
L1cam	8.66737e-41	1.55368	0.892	0.628	2.32502e-36	Ptx3 Cap
Cnn21	2.54888e-26	1.55317	0.854	0.678	6.83737e-22	Ptx3 Cap
Gchfr1	1.57528e-35	1.54906	0.743	0.393	4.22569e-31	Ptx3 Cap
Lgals31	2.37023e-15	1.53112	0.838	0.755	6.35814e-11	Ptx3 Cap
3300005D01Rik1	2.50781e-53	1.52969	0.956	0.649	6.72719e-49	Ptx3 Cap
Gm20478	7.43164e-08	1.52677	0.19	0.083	0.00199354	Ptx3 Cap
Sec14l21	3.66411e-22	1.52235	0.435	0.171	9.82898e-18	Ptx3 Cap
Tns31	1.06111e-09	1.51821	0.302	0.151	2.84642e-05	Ptx3 Cap
Zbtb7c1	1.00278e-19	1.51745	0.594	0.353	2.68996e-15	Ptx3 Cap
Kcnab21	3.01482e-07	1.5135	0.187	0.084	0.00808724	Ptx3 Cap
Gm127441	2.68309e-11	1.51293	0.216	0.078	7.1974e-07	Ptx3 Cap
Polr3g	3.23554e-07	1.50994	0.121	0.04	0.00867933	Ptx3 Cap
Gys1	1.23251e-09	1.50755	0.476	0.306	3.30621e-05	Ptx3 Cap
Gp91	1.94796e-08	1.50258	0.206	0.089	0.00052254	Ptx3 Cap
Slc41a21	1.19203e-10	1.49772	0.317	0.158	3.19763e-06	Ptx3 Cap
Ccdc1801	5.21559e-19	1.49281	0.384	0.156	1.39908e-14	Ptx3 Cap
Serinc21	1.1887e-44	1.49005	0.959	0.827	3.18868e-40	Ptx3 Cap
Gatm	4.75884e-17	1.48422	0.616	0.383	1.27656e-12	Ptx3 Cap
Dctd1	2.25939e-16	1.48174	0.448	0.222	6.06081e-12	Ptx3 Cap
Sybu	4.72246e-07	1.464	0.263	0.143	0.012668	Ptx3 Cap
RP23-94M23.3	9.85632e-17	1.46034	0.114	0.01	2.64396e-12	Ptx3 Cap
Zmat3	2.40923e-09	1.45881	0.486	0.322	6.46275e-05	Ptx3 Cap
Ackr2	4.64894e-58	1.4524	0.994	0.9	1.24708e-53	Ptx3 Cap
Cotl11	5.25643e-49	1.4509	0.956	0.791	1.41004e-44	Ptx3 Cap
Matn21	7.6511e-11	1.448	0.505	0.322	2.05241e-06	Ptx3 Cap
Pyroxd2	5.25977e-16	1.44647	0.597	0.383	1.41093e-11	Ptx3 Cap
Stom1	1.46244e-31	1.44514	0.867	0.649	3.92299e-27	Ptx3 Cap
Fmn11	1.63895e-10	1.44218	0.21	0.078	4.39648e-06	Ptx3 Cap
Nrp2	2.1857e-61	1.43975	1	0.972	5.86313e-57	Ptx3 Cap
Pcbp31	9.73391e-13	1.43629	0.575	0.399	2.61112e-08	Ptx3 Cap
Tnfaip31	1.37238e-08	1.43336	0.4	0.252	0.00036814	Ptx3 Cap
Gap431	8.07571e-42	1.43307	0.959	0.765	2.16631e-37	Ptx3 Cap
Wnk4	5.82613e-07	1.43185	0.203	0.097	0.0156286	Ptx3 Cap
Pcdh11	9.85046e-11	1.43111	0.597	0.432	2.64239e-06	Ptx3 Cap
D5Ertd615e1	1.97554e-20	1.42828	0.6	0.35	5.29939e-16	Ptx3 Cap
Exoc3l1	2.33399e-14	1.42726	0.565	0.37	6.26092e-10	Ptx3 Cap
Hgsnat	2.58358e-20	1.4241	0.908	0.787	6.93045e-16	Ptx3 Cap
Mmp2	4.45884e-57	1.41348	1	0.974	1.19609e-52	Ptx3 Cap
Wisp1	1.68087e-06	1.41146	0.14	0.056	0.0450894	Ptx3 Cap
Rem11	1.00922e-11	1.4103	0.483	0.302	2.70723e-07	Ptx3 Cap
Ass11	9.31138e-22	1.40574	0.641	0.381	2.49778e-17	Ptx3 Cap
Ptk71	1.21443e-14	1.40175	0.641	0.44	3.2577e-10	Ptx3 Cap
Khdrbs31	3.57289e-07	1.40046	0.184	0.083	0.00958429	Ptx3 Cap
Pfn21	1.90265e-12	1.38352	0.517	0.329	5.10387e-08	Ptx3 Cap
Raet1d1	1.81255e-06	1.37247	0.168	0.076	0.0486215	Ptx3 Cap
Fndc8	1.94631e-12	1.36568	0.479	0.286	5.22098e-08	Ptx3 Cap
Sparc1	4.43137e-69	1.35898	1	1	1.18872e-64	Ptx3 Cap
Ephb11	5.15338e-09	1.34816	0.381	0.228	0.000138239	Ptx3 Cap
Hoga1	5.7331e-17	1.34456	0.6	0.373	1.5379e-12	Ptx3 Cap
Nupr1	9.70256e-38	1.34245	0.93	0.741	2.60271e-33	Ptx3 Cap
Sulf2	1.28576e-44	1.34203	0.971	0.815	3.44904e-40	Ptx3 Cap
Gem1	1.16707e-29	1.3417	0.86	0.648	3.13068e-25	Ptx3 Cap
E230016M11Rik1	7.21395e-30	1.33123	0.632	0.31	1.93514e-25	Ptx3 Cap
Dennd4b	1.36693e-08	1.32738	0.343	0.198	0.00036668	Ptx3 Cap
Hspb81	1.00407e-08	1.32673	0.479	0.326	0.000269341	Ptx3 Cap
Cetn41	4.47947e-11	1.32179	0.276	0.122	1.20162e-06	Ptx3 Cap
Slfn2	1.41459e-42	1.32044	0.965	0.814	3.79464e-38	Ptx3 Cap
Plau1	8.93427e-28	1.31983	0.924	0.814	2.39662e-23	Ptx3 Cap
Adamts5	8.85672e-21	1.31942	0.711	0.486	2.37582e-16	Ptx3 Cap
Nthl1	4.0801e-08	1.3148	0.273	0.142	0.00109449	Ptx3 Cap
Sorbs2os	1.79931e-24	1.30935	0.527	0.227	4.82664e-20	Ptx3 Cap
Asap11	4.25546e-40	1.30924	0.975	0.76	1.14153e-35	Ptx3 Cap
Ccnd11	1.38447e-36	1.30907	0.981	0.904	3.71385e-32	Ptx3 Cap
Fam124a	2.79444e-26	1.30901	0.768	0.492	7.49607e-22	Ptx3 Cap
Cox8b	6.68691e-13	1.30485	0.137	0.028	1.79376e-08	Ptx3 Cap
Ccl21	6.33324e-19	1.30261	0.683	0.448	1.69889e-14	Ptx3 Cap
Slc1a51	3.15092e-16	1.30082	0.708	0.506	8.45235e-12	Ptx3 Cap
Tspyl4	8.23605e-07	1.3007	0.244	0.132	0.0220932	Ptx3 Cap
Rnf207	2.04077e-07	1.29707	0.406	0.26	0.00547437	Ptx3 Cap
Phlda31	1.81922e-31	1.29232	0.898	0.736	4.88006e-27	Ptx3 Cap
Gm21188	4.78409e-16	1.28196	0.114	0.011	1.28333e-11	Ptx3 Cap
Hacd11	2.40319e-24	1.26994	0.717	0.432	6.44657e-20	Ptx3 Cap
Fam69b	8.31024e-17	1.26634	0.625	0.412	2.22922e-12	Ptx3 Cap
Idi11	7.54046e-09	1.26439	0.356	0.201	0.000202273	Ptx3 Cap
Rps6kl1	1.27686e-07	1.26031	0.41	0.263	0.00342518	Ptx3 Cap
Stx11	3.15052e-08	1.25652	0.314	0.173	0.000845126	Ptx3 Cap
Maged2	2.69906e-07	1.25067	0.505	0.39	0.00724022	Ptx3 Cap
Cd2471	9.6019e-11	1.24067	0.394	0.216	2.57571e-06	Ptx3 Cap
Map61	4.12364e-22	1.23914	0.749	0.516	1.10617e-17	Ptx3 Cap
Capn5	3.37275e-21	1.23877	0.803	0.612	9.0474e-17	Ptx3 Cap
Gmpr	3.01367e-17	1.237	0.616	0.39	8.08417e-13	Ptx3 Cap
Phtf2	9.09795e-09	1.23575	0.314	0.175	0.000244053	Ptx3 Cap
Aqp11	1.5012e-39	1.23321	0.997	0.992	4.02697e-35	Ptx3 Cap
Gpr137b	2.79388e-35	1.23161	0.959	0.838	7.49458e-31	Ptx3 Cap
Mxra8	6.67204e-26	1.23015	0.949	0.875	1.78978e-21	Ptx3 Cap
Mxra8os	1.71886e-24	1.22986	0.705	0.42	4.61085e-20	Ptx3 Cap
3000002C10Rik1	4.49666e-13	1.22794	0.486	0.263	1.20623e-08	Ptx3 Cap
Fam129b1	7.22087e-11	1.2272	0.721	0.6	1.937e-06	Ptx3 Cap
Nedd9	6.36656e-15	1.22626	0.727	0.55	1.70783e-10	Ptx3 Cap
Igf1	2.1947e-21	1.22166	0.841	0.651	5.88728e-17	Ptx3 Cap
9030617O03Rik1	4.65013e-07	1.21451	0.406	0.281	0.012474	Ptx3 Cap
Slc4a71	1.64396e-19	1.21212	0.74	0.516	4.40992e-15	Ptx3 Cap
Mrc11	8.91711e-17	1.20956	0.686	0.482	2.39201e-12	Ptx3 Cap
Serpina3g1	1.72438e-16	1.20744	0.365	0.15	4.62565e-12	Ptx3 Cap
Thbs21	1.01574e-07	1.203	0.511	0.383	0.00272473	Ptx3 Cap
Ankrd37	4.58943e-13	1.1974	0.517	0.315	1.23111e-08	Ptx3 Cap
Gm95301	3.0267e-18	1.19366	0.521	0.271	8.11912e-14	Ptx3 Cap
Mapt	7.38008e-08	1.19321	0.244	0.12	0.00197971	Ptx3 Cap
Ezr1	2.04597e-10	1.18862	0.476	0.296	5.48831e-06	Ptx3 Cap
Cdkn1a	2.21826e-28	1.18784	0.921	0.76	5.95049e-24	Ptx3 Cap
Scamp5	1.47634e-19	1.18741	0.54	0.284	3.96029e-15	Ptx3 Cap
Anxa31	1.44732e-15	1.1867	0.794	0.641	3.88243e-11	Ptx3 Cap
Grhpr1	9.02878e-09	1.18193	0.432	0.281	0.000242197	Ptx3 Cap
Daam1	9.07062e-23	1.17919	0.73	0.474	2.43319e-18	Ptx3 Cap
Tbc1d2	1.91318e-11	1.17818	0.476	0.287	5.13212e-07	Ptx3 Cap
Espl11	7.2308e-08	1.17276	0.413	0.261	0.00193966	Ptx3 Cap
Rap2b1	1.04976e-12	1.16552	0.508	0.303	2.81598e-08	Ptx3 Cap
Prkca1	1.03613e-06	1.1649	0.295	0.174	0.0277943	Ptx3 Cap
Pcdh121	4.53429e-19	1.15966	0.784	0.567	1.21632e-14	Ptx3 Cap
Ndrg41	3.03389e-07	1.15878	0.337	0.204	0.00813841	Ptx3 Cap
9430069I07Rik1	6.68172e-13	1.14247	0.248	0.088	1.79237e-08	Ptx3 Cap
Hk2	4.47981e-10	1.13972	0.165	0.053	1.20171e-05	Ptx3 Cap
Mest1	3.92234e-29	1.13646	0.93	0.778	1.05217e-24	Ptx3 Cap
Cdr2l1	9.79379e-21	1.13287	0.841	0.665	2.62718e-16	Ptx3 Cap
Ptprv	9.11403e-20	1.12359	0.733	0.499	2.44484e-15	Ptx3 Cap
Sh3bgrl21	4.41747e-17	1.12298	0.698	0.478	1.18499e-12	Ptx3 Cap
Dfna51	9.01582e-15	1.11999	0.546	0.304	2.41849e-10	Ptx3 Cap
Tob1	4.20043e-34	1.11677	0.927	0.698	1.12676e-29	Ptx3 Cap
Slc16a61	1.1251e-06	1.1122	0.327	0.202	0.0301808	Ptx3 Cap
D2hgdh	5.88252e-07	1.11119	0.394	0.267	0.0157799	Ptx3 Cap
Dok4	9.05165e-10	1.11077	0.806	0.69	2.4281e-05	Ptx3 Cap
Sgcd1	1.58401e-06	1.10981	0.276	0.157	0.0424912	Ptx3 Cap
Prkcq	2.88833e-23	1.10962	0.848	0.68	7.74793e-19	Ptx3 Cap
Fbln2	1.38103e-29	1.10855	0.994	0.969	3.70461e-25	Ptx3 Cap
Loxl41	8.88663e-08	1.10823	0.289	0.154	0.00238384	Ptx3 Cap
Gm160341	2.25597e-07	1.1055	0.241	0.123	0.00605163	Ptx3 Cap
B430305J03Rik1	1.90005e-08	1.10467	0.349	0.202	0.000509689	Ptx3 Cap
Pvrl11	7.94982e-13	1.10148	0.349	0.159	2.13254e-08	Ptx3 Cap
Gm26564	7.44482e-08	1.09988	0.181	0.075	0.00199707	Ptx3 Cap
Faap1001	1.15278e-10	1.09837	0.625	0.471	3.09234e-06	Ptx3 Cap
Fam102a	5.15014e-12	1.09467	0.584	0.417	1.38152e-07	Ptx3 Cap
Sept81	1.21042e-19	1.09348	0.746	0.502	3.24694e-15	Ptx3 Cap
A430105I19Rik	8.08072e-10	1.09132	0.365	0.205	2.16765e-05	Ptx3 Cap
Gm29458	5.80382e-08	1.08942	0.121	0.037	0.00155687	Ptx3 Cap
Ccdc109b1	2.61328e-21	1.08597	0.775	0.554	7.01011e-17	Ptx3 Cap
Ggact	8.41837e-08	1.08593	0.387	0.24	0.00225823	Ptx3 Cap
Gm268401	1.48737e-06	1.08335	0.403	0.273	0.0398987	Ptx3 Cap
Capg1	1.72128e-35	1.08102	0.987	0.948	4.61733e-31	Ptx3 Cap
Nfkbie	1.16442e-17	1.07913	0.829	0.663	3.12356e-13	Ptx3 Cap
Ppp2r5b	2.88906e-22	1.06962	0.857	0.716	7.7499e-18	Ptx3 Cap
Ift57	3.73222e-20	1.06784	0.714	0.447	1.00117e-15	Ptx3 Cap
Ager1	3.84085e-07	1.0676	0.441	0.304	0.0103031	Ptx3 Cap
Myo1d1	4.55103e-09	1.06736	0.594	0.455	0.000122081	Ptx3 Cap
Adam191	4.4441e-10	1.06582	0.606	0.443	1.19213e-05	Ptx3 Cap
Adamtsl1	1.61363e-27	1.06313	0.917	0.74	4.32857e-23	Ptx3 Cap
Sh3pxd2a	8.93565e-12	1.05532	0.622	0.425	2.39699e-07	Ptx3 Cap
Naglu	4.93037e-14	1.0525	0.724	0.552	1.32257e-09	Ptx3 Cap
Susd2	2.68148e-35	1.04986	0.994	0.946	7.19307e-31	Ptx3 Cap
Gpt21	1.56751e-09	1.04743	0.505	0.334	4.20485e-05	Ptx3 Cap
Slc20a11	6.23629e-18	1.04621	0.73	0.528	1.67288e-13	Ptx3 Cap
Nts1	1.39551e-23	1.04588	0.933	0.767	3.74346e-19	Ptx3 Cap
Lrp2bp	3.77941e-13	1.04548	0.397	0.197	1.01383e-08	Ptx3 Cap
Dcst11	2.18178e-08	1.04439	0.197	0.081	0.000585262	Ptx3 Cap
Hif1a1	2.74313e-33	1.04258	0.987	0.953	7.35846e-29	Ptx3 Cap
Cd401	3.58713e-18	1.04141	0.771	0.568	9.62247e-14	Ptx3 Cap
Pik3r3	1.01037e-06	1.0402	0.486	0.349	0.0271032	Ptx3 Cap
Insig1	9.25857e-08	1.03943	0.435	0.276	0.00248361	Ptx3 Cap
Avpi11	1.44683e-26	1.03909	0.946	0.76	3.88111e-22	Ptx3 Cap
WI1-49P9.21	1.26226e-10	1.03844	0.527	0.347	3.38602e-06	Ptx3 Cap
Tfcp2	4.36164e-07	1.03695	0.292	0.162	0.0117001	Ptx3 Cap
Rps6ka31	2.03101e-14	1.03373	0.695	0.498	5.44818e-10	Ptx3 Cap
Nkd1	1.02671e-26	1.0322	0.895	0.705	2.75414e-22	Ptx3 Cap
Enho	9.10115e-23	1.03217	0.863	0.633	2.44138e-18	Ptx3 Cap
Psat11	4.63057e-12	1.02865	0.686	0.531	1.24215e-07	Ptx3 Cap
Rab3gap2	1.19232e-16	1.02744	0.829	0.603	3.1984e-12	Ptx3 Cap
Mmp14	1.02766e-40	1.02688	0.997	0.964	2.7567e-36	Ptx3 Cap
Anxa11	3.01838e-40	1.02534	0.997	0.976	8.0968e-36	Ptx3 Cap
Mtss1l	2.59305e-19	1.0249	0.79	0.567	6.95586e-15	Ptx3 Cap
Impdh1	9.53208e-13	1.02361	0.762	0.639	2.55698e-08	Ptx3 Cap
Gm10535	1.85005e-20	1.02302	0.505	0.231	4.96277e-16	Ptx3 Cap
RP23-326D6.51	1.73144e-44	1.01995	1	0.917	4.64458e-40	Ptx3 Cap
Clu	7.49708e-14	1.01979	0.975	0.931	2.01109e-09	Ptx3 Cap
Pde3b	5.16308e-11	1.01743	0.489	0.307	1.385e-06	Ptx3 Cap
Fgfr3	9.93444e-13	1.01663	0.616	0.435	2.66491e-08	Ptx3 Cap
Guk1	2.63468e-37	1.0166	0.978	0.875	7.06754e-33	Ptx3 Cap
S100a41	1.44955e-44	1.01656	1	0.953	3.88841e-40	Ptx3 Cap
Vwa9	6.14794e-20	1.0164	0.873	0.68	1.64919e-15	Ptx3 Cap
Map1b1	4.63986e-23	1.01448	0.895	0.713	1.24464e-18	Ptx3 Cap
Pthlh1	1.97287e-13	1.01303	0.53	0.311	5.29222e-09	Ptx3 Cap
Sema3a	1.73075e-29	1.0128	0.971	0.819	4.64275e-25	Ptx3 Cap
Hmcn1	2.54441e-30	1.0116	0.968	0.791	6.82539e-26	Ptx3 Cap
Alas1	1.05087e-09	1.00994	0.644	0.498	2.81896e-05	Ptx3 Cap
Crmp11	2.5911e-07	1.00981	0.422	0.275	0.00695063	Ptx3 Cap
Myo1e1	3.957e-13	1.00882	0.61	0.42	1.06146e-08	Ptx3 Cap
Cyth41	3.80103e-18	1.00876	0.711	0.486	1.01963e-13	Ptx3 Cap
Lrrc8c1	1.46289e-10	1.00837	0.733	0.584	3.9242e-06	Ptx3 Cap
Tstd3	5.91421e-10	1.00605	0.489	0.315	1.58649e-05	Ptx3 Cap
Sema4b1	9.58876e-07	1.00525	0.283	0.159	0.0257218	Ptx3 Cap
Gpr137b-ps	5.38068e-21	1.00489	0.752	0.471	1.44337e-16	Ptx3 Cap
Arhgef3	2.07708e-29	1.00473	0.978	0.849	5.57176e-25	Ptx3 Cap
B230118H07Rik1	5.39694e-15	1.00265	0.556	0.318	1.44773e-10	Ptx3 Cap
Dpysl31	6.52791e-32	1.00139	0.968	0.858	1.75111e-27	Ptx3 Cap
Otoa	2.93817e-07	4.01039	0.114	0.029	0.00788164	Mix Cap/Col
Postn	1.34713e-26	3.92477	0.758	0.474	3.61367e-22	Mix Cap/Col
Rasgef1b	2.3178e-11	3.28111	0.295	0.112	6.2175e-07	Mix Cap/Col
Creb3l1	1.28489e-10	3.26353	0.174	0.044	3.44672e-06	Mix Cap/Col
Rasd2	5.35543e-13	2.99038	0.45	0.225	1.43659e-08	Mix Cap/Col
Wnt2	1.4538e-15	2.87744	0.369	0.135	3.89983e-11	Mix Cap/Col
Srcin1	1.35401e-17	2.70718	0.255	0.056	3.63214e-13	Mix Cap/Col
Stc1	6.77335e-11	2.57623	0.671	0.497	1.81695e-06	Mix Cap/Col
Tmem158	7.49023e-08	2.39621	0.43	0.253	0.00200925	Mix Cap/Col
Sdc1	2.01605e-35	2.05231	0.96	0.837	5.40806e-31	Mix Cap/Col
Ednrb	1.0174e-14	2.01464	0.705	0.488	2.72917e-10	Mix Cap/Col
Ptn	2.38558e-51	2.00079	1	0.924	6.39931e-47	Mix Cap/Col
Gm20547	1.8548e-08	1.9165	0.745	0.645	0.000497549	Mix Cap/Col
Sncg	1.16723e-08	1.90998	0.537	0.371	0.000313109	Mix Cap/Col
Cfb	8.23656e-09	1.90796	0.772	0.653	0.000220946	Mix Cap/Col
Golm11	1.56407e-07	1.87604	0.644	0.543	0.00419562	Mix Cap/Col
Slco2a11	5.22773e-11	1.86919	0.886	0.825	1.40234e-06	Mix Cap/Col
Kcnk5	1.85756e-15	1.83432	0.55	0.285	4.9829e-11	Mix Cap/Col
Bdh1	8.99028e-07	1.8063	0.134	0.04	0.0241164	Mix Cap/Col
Thbd	2.49466e-47	1.776	1	0.968	6.69194e-43	Mix Cap/Col
Ifi27l2a	3.89432e-15	1.77319	0.698	0.473	1.04465e-10	Mix Cap/Col
Tll1	1.48593e-25	1.75876	0.826	0.558	3.98602e-21	Mix Cap/Col
Itpk1	5.12112e-22	1.74837	0.859	0.604	1.37374e-17	Mix Cap/Col
Adamts1	1.09874e-09	1.71615	0.718	0.573	2.94737e-05	Mix Cap/Col
Igfbp5	4.68153e-21	1.69912	0.973	0.898	1.25582e-16	Mix Cap/Col
4930455H04Rik	4.03357e-12	1.68248	0.315	0.117	1.082e-07	Mix Cap/Col
Plvap	3.12044e-35	1.67561	1	0.997	8.37058e-31	Mix Cap/Col
Ttc21a	7.90417e-10	1.57761	0.215	0.067	2.12029e-05	Mix Cap/Col
Tbxa2r	5.21959e-10	1.57709	0.557	0.349	1.40016e-05	Mix Cap/Col
Bcam	1.61003e-19	1.57489	0.96	0.902	4.3189e-15	Mix Cap/Col
Gm28373	2.76876e-20	1.55578	0.463	0.159	7.42719e-16	Mix Cap/Col
Dll1	1.31585e-09	1.50844	0.785	0.642	3.52976e-05	Mix Cap/Col
Aldh2	6.64441e-17	1.50708	0.906	0.797	1.78236e-12	Mix Cap/Col
Ttyh1	1.57041e-08	1.49876	0.597	0.407	0.000421263	Mix Cap/Col
Col23a1	4.73464e-21	1.47051	0.846	0.587	1.27007e-16	Mix Cap/Col
A930024N18Rik	7.21533e-11	1.47029	0.564	0.337	1.93551e-06	Mix Cap/Col
Bambi	5.53747e-11	1.34678	0.738	0.566	1.48543e-06	Mix Cap/Col
4632428N05Rik	1.55736e-17	1.31798	0.913	0.762	4.17762e-13	Mix Cap/Col
Ctsh	6.7816e-11	1.29524	0.725	0.538	1.81917e-06	Mix Cap/Col
Necab1	3.9642e-10	1.29522	0.463	0.246	1.0634e-05	Mix Cap/Col
Duoxa2	3.47349e-11	1.28378	0.698	0.506	9.31763e-07	Mix Cap/Col
Ackr3	2.88286e-25	1.2061	0.98	0.943	7.73328e-21	Mix Cap/Col
Aebp11	1.08588e-26	1.20113	1	0.929	2.91287e-22	Mix Cap/Col
Gm11837	3.76216e-10	1.18601	0.51	0.292	1.0092e-05	Mix Cap/Col
Duox2	1.99855e-18	1.15755	0.859	0.581	5.3611e-14	Mix Cap/Col
Anpep	7.02019e-18	1.15567	0.826	0.514	1.88317e-13	Mix Cap/Col
Atp8a2	5.47339e-09	1.14847	0.597	0.39	0.000146824	Mix Cap/Col
Spock2	9.59644e-07	1.13701	0.315	0.163	0.0257425	Mix Cap/Col
Rai14	3.66067e-10	1.1261	0.785	0.629	9.81973e-06	Mix Cap/Col
Cthrc1	1.32055e-10	1.1251	0.826	0.684	3.54238e-06	Mix Cap/Col
Adamtsl4	4.57603e-09	1.10879	0.678	0.509	0.000122752	Mix Cap/Col
Fam129a	5.76515e-09	1.10473	0.651	0.481	0.00015465	Mix Cap/Col
Tmem64	9.35475e-16	1.08616	0.846	0.605	2.50941e-11	Mix Cap/Col
Duoxa1	5.53926e-14	1.08534	0.651	0.369	1.48591e-09	Mix Cap/Col
Eln1	2.60647e-25	1.05693	1	0.991	6.99185e-21	Mix Cap/Col
Procr1	2.67062e-14	1.05392	0.919	0.863	7.16394e-10	Mix Cap/Col
Ddit4	8.27603e-16	1.05364	0.913	0.789	2.22004e-11	Mix Cap/Col
Slfn21	1.27496e-13	1.05187	0.946	0.841	3.42007e-09	Mix Cap/Col
Dab2ip	1.06428e-09	1.05139	0.732	0.56	2.85494e-05	Mix Cap/Col
Mmrn2	8.41988e-13	1.04812	0.966	0.908	2.25863e-08	Mix Cap/Col
Errfi1	4.46509e-10	1.01752	0.859	0.774	1.19776e-05	Mix Cap/Col
RP23-315E2.1	3.93212e-15	1.01224	0.819	0.595	1.05479e-10	Mix Cap/Col
Itm2c	4.78395e-33	1.01018	1	0.991	1.2833e-28	Mix Cap/Col
Plxdc11	2.03646e-07	1.00101	0.738	0.607	0.0054628	Mix Cap/Col
Lax1	1.09741e-09	3.12892	0.119	0.031	2.94379e-05	Cap
C1qtnf1	5.41857e-07	2.74453	0.282	0.176	0.0145353	Cap
Gm11747	5.05958e-07	2.68027	0.145	0.061	0.0135723	Cap
Trpc3	2.95338e-07	2.65154	0.181	0.086	0.00792243	Cap
Enpp3	2.31354e-27	2.57789	0.679	0.501	6.20606e-23	Cap
Piezo2	2.5346e-32	2.48923	0.697	0.474	6.79907e-28	Cap
Sept4	5.23442e-19	2.39104	0.666	0.532	1.40413e-14	Cap
Slco2b1	2.33506e-56	2.33668	0.93	0.8	6.26381e-52	Cap
Gucy1a3	2.42568e-40	2.32337	0.793	0.562	6.50688e-36	Cap
Tril	1.1258e-29	2.06745	0.731	0.522	3.01995e-25	Cap
Reln	1.07065e-79	2.05912	0.979	0.92	2.87202e-75	Cap
Lepr	6.19693e-11	2.04817	0.526	0.388	1.66233e-06	Cap
Fam180a	1.21462e-09	2.04477	0.35	0.215	3.25822e-05	Cap
Serping1	4.91682e-52	2.03617	0.896	0.753	1.31894e-47	Cap
8430408G22Rik	1.20375e-06	2.02033	0.756	0.725	0.0322905	Cap
Gucy1b3	5.27299e-33	2.005	0.744	0.526	1.41448e-28	Cap
RP23-446E21.6	4.94986e-12	1.98309	0.352	0.192	1.3278e-07	Cap
Gm10475	1.4832e-40	1.96465	0.679	0.358	3.97867e-36	Cap
Ank	1.18056e-17	1.94904	0.632	0.487	3.16684e-13	Cap
Cd300lg	2.80118e-32	1.93508	0.912	0.843	7.51416e-28	Cap
Gm29233	1.65578e-06	1.9258	0.127	0.052	0.0444163	Cap
Scn3a	2.07612e-19	1.92055	0.601	0.403	5.5692e-15	Cap
Antxr2	1.19813e-18	1.88901	0.663	0.507	3.21398e-14	Cap
Gm15635	2.23611e-26	1.88648	0.632	0.404	5.99836e-22	Cap
Apba2	2.92951e-16	1.85431	0.601	0.448	7.85841e-12	Cap
Abca1	7.77235e-31	1.83731	0.847	0.729	2.08493e-26	Cap
Fxyd1	2.16507e-12	1.82021	0.334	0.17	5.8078e-08	Cap
St8sia6	1.58356e-08	1.81601	0.459	0.347	0.00042479	Cap
Thy1	5.06638e-76	1.79424	0.984	0.811	1.35906e-71	Cap
Icam1	4.62219e-12	1.77642	0.741	0.67	1.2399e-07	Cap
Ctgf	1.04485e-06	1.77166	0.451	0.361	0.0280282	Cap
Stmn2	1.13867e-48	1.75608	0.94	0.849	3.05448e-44	Cap
Tnxb	7.26739e-09	1.74793	0.443	0.316	0.000194948	Cap
Thsd7a	8.02982e-10	1.73994	0.562	0.477	2.154e-05	Cap
Dlg1	6.68093e-20	1.70846	0.847	0.738	1.79216e-15	Cap
Robo4	5.57476e-21	1.70844	0.889	0.816	1.49543e-16	Cap
RP23-446E21.5	9.70774e-14	1.70596	0.316	0.146	2.6041e-09	Cap
Cd36	1.03358e-06	1.70176	0.832	0.848	0.0277258	Cap
Fgl2	3.3041e-81	1.68681	1	0.995	8.86325e-77	Cap
Nr1h3	1.80279e-06	1.68631	0.316	0.21	0.0483598	Cap
Ablim3	1.79271e-12	1.66472	0.707	0.657	4.80895e-08	Cap
Tgfbi	2.99709e-54	1.65931	0.974	0.965	8.0397e-50	Cap
C130074G19Rik	6.08651e-08	1.65148	0.407	0.287	0.00163271	Cap
Adgrl4	1.22483e-10	1.63588	0.738	0.702	3.2856e-06	Cap
Slc38a4	1.0167e-10	1.63463	0.415	0.266	2.7273e-06	Cap
Syne1	9.80368e-15	1.57395	0.785	0.709	2.62984e-10	Cap
Tgfb2	2.11777e-16	1.55306	0.712	0.584	5.68092e-12	Cap
Gm29491	5.3067e-07	1.53564	0.194	0.097	0.0142352	Cap
Mir7010	6.46758e-25	1.52768	0.321	0.09	1.73493e-20	Cap
Pim3	1.24288e-11	1.52249	0.697	0.61	3.33403e-07	Cap
Ank2	1.32999e-07	1.49646	0.407	0.295	0.00356771	Cap
Dll4	6.73312e-13	1.46776	0.653	0.523	1.80616e-08	Cap
Cyfip2	7.01019e-08	1.44867	0.415	0.278	0.00188048	Cap
Tnfaip8l3	8.53007e-07	1.44433	0.472	0.367	0.0228819	Cap
Gm14964	2.79729e-20	1.44394	0.453	0.216	7.50374e-16	Cap
Megf6	1.43385e-18	1.44009	0.793	0.683	3.84629e-14	Cap
Gpihbp1	2.43613e-17	1.43819	0.899	0.866	6.53492e-13	Cap
Plscr4	6.47764e-12	1.4249	0.689	0.579	1.73763e-07	Cap
Fam102b	9.60343e-10	1.42314	0.593	0.487	2.57612e-05	Cap
Il7	3.6237e-13	1.39713	0.762	0.679	9.72058e-09	Cap
Sult1a1	4.67218e-30	1.36614	0.922	0.886	1.25331e-25	Cap
Adora2a	3.51495e-09	1.35007	0.417	0.273	9.42886e-05	Cap
Nrxn2	2.51599e-22	1.34169	0.567	0.308	6.74915e-18	Cap
Fam174b	2.60563e-14	1.33527	0.736	0.652	6.98961e-10	Cap
Mmrn1	1.0336e-97	1.31972	1	1	2.77263e-93	Cap
Mical2	2.02532e-13	1.31543	0.723	0.61	5.43292e-09	Cap
Crim1	3.56452e-07	1.30387	0.5	0.395	0.00956182	Cap
Sh3tc1	3.77482e-09	1.3028	0.712	0.659	0.00010126	Cap
Cebpd	9.28928e-16	1.27055	0.759	0.647	2.49185e-11	Cap
Prelp	4.20176e-58	1.26878	1	0.99	1.12712e-53	Cap
A830073O21Rik	8.62984e-10	1.26596	0.459	0.32	2.31495e-05	Cap
Sepp1	2.72435e-65	1.23809	1	1	7.30807e-61	Cap
Gm15851	2.41858e-45	1.23465	0.943	0.858	6.48785e-41	Cap
Tanc2	1.9038e-12	1.22538	0.738	0.663	5.10693e-08	Cap
Gmfg	2.99493e-09	1.22465	0.619	0.532	8.03391e-05	Cap
Gm26883	8.3525e-07	1.22251	0.627	0.553	0.0224056	Cap
Bcr	8.1163e-21	1.21885	0.915	0.849	2.1772e-16	Cap
Wipf3	8.53529e-15	1.20555	0.614	0.433	2.28959e-10	Cap
Acsf2	7.48112e-07	1.20395	0.378	0.256	0.0200681	Cap
Ypel3	8.12697e-11	1.18846	0.64	0.524	2.18006e-06	Cap
Itih5	5.13072e-09	1.18452	0.819	0.752	0.000137631	Cap
Gpm6a	1.10362e-49	1.17537	0.992	0.95	2.96046e-45	Cap
Slc39a4	3.92211e-08	1.175	0.694	0.627	0.0010521	Cap
Stxbp6	5.1623e-15	1.17002	0.821	0.729	1.38479e-10	Cap
Tshz2	6.73491e-12	1.1491	0.767	0.697	1.80664e-07	Cap
Adgrg3	4.85093e-13	1.14678	0.886	0.85	1.30126e-08	Cap
Hspb1	3.13623e-27	1.1255	0.829	0.659	8.41294e-23	Cap
Sgip1	6.98464e-08	1.12276	0.648	0.593	0.00187363	Cap
Tppp3	2.51706e-22	1.12068	0.959	0.946	6.75201e-18	Cap
Col18a1	1.22554e-32	1.11647	0.992	0.988	3.28751e-28	Cap
Igf2os	9.51556e-07	1.10704	0.171	0.079	0.0255255	Cap
Cp	1.0671e-41	1.09307	0.995	0.948	2.86248e-37	Cap
Lcn2	7.04353e-39	1.09292	0.979	0.904	1.88943e-34	Cap
Efna1	7.7882e-20	1.08299	0.909	0.863	2.08918e-15	Cap
Marcks	1.85075e-17	1.08044	0.925	0.866	4.96463e-13	Cap
Sncaip	1.31243e-06	1.08003	0.549	0.461	0.035206	Cap
Gm29562	3.62063e-09	1.07437	0.689	0.648	9.71234e-05	Cap
Pear1	1.83372e-17	1.0643	0.917	0.885	4.91895e-13	Cap
Osmr	7.58664e-09	1.05587	0.769	0.72	0.000203512	Cap
Lfng	1.18898e-08	1.04807	0.487	0.347	0.000318943	Cap
Tspan13	1.10552e-14	1.04203	0.886	0.85	2.96556e-10	Cap
Lamb1	1.80572e-28	1.03352	0.959	0.904	4.84385e-24	Cap
Cxcl12	1.42198e-08	1.03177	0.907	0.863	0.000381446	Cap
Ssbp2	9.27324e-11	1.02805	0.801	0.749	2.48755e-06	Cap
Gm14207	3.34872e-08	1.02367	0.321	0.186	0.000898293	Cap
Slc43a3	2.16055e-12	1.00686	0.904	0.904	5.79567e-08	Cap
Gm26892	1.64268e-13	1.0018	0.886	0.828	4.40649e-09	Cap
RP23-317I8.1	6.11225e-17	1.0017	0.668	0.488	1.63961e-12	Cap
Colec11	5.57595e-09	4.60158	0.151	0.037	0.000149575	Col
Bmp4	2.751e-15	4.3008	0.524	0.269	7.37956e-11	Col
Apoe	3.81805e-23	4.27147	0.976	0.9	1.02419e-18	Col
Steap4	3.6667e-10	4.26741	0.31	0.125	9.83593e-06	Col
Fmo2	2.89646e-28	3.47713	0.73	0.376	7.76976e-24	Col
Klrb1f	3.29874e-14	3.43093	0.317	0.101	8.84888e-10	Col
Grb7	2.53839e-08	3.40968	0.206	0.069	0.000680922	Col
Pcdh7	1.60162e-06	3.28448	0.183	0.067	0.0429635	Col
Itih2	6.28555e-12	3.13301	0.246	0.071	1.6861e-07	Col
Lsr1	1.02746e-25	2.98001	0.762	0.468	2.75615e-21	Col
Gpr4	4.93498e-09	2.79235	0.397	0.202	0.000132381	Col
Parm11	2.56812e-17	2.78898	0.421	0.146	6.88898e-13	Col
Ccdc3	2.31878e-44	2.77129	0.952	0.671	6.22013e-40	Col
Gm26776	7.35486e-46	2.75572	0.952	0.605	1.97294e-41	Col
Tgfa	3.22822e-21	2.72044	0.532	0.2	8.65969e-17	Col
Prkar1b	4.22909e-17	2.69893	0.524	0.236	1.13445e-12	Col
Gm46731	6.49414e-25	2.68159	0.698	0.362	1.74205e-20	Col
Cd93	5.71282e-20	2.62653	0.857	0.599	1.53246e-15	Col
Il13ra1	3.36623e-21	2.56466	0.698	0.378	9.0299e-17	Col
Angptl4	8.45327e-23	2.49043	0.833	0.598	2.26759e-18	Col
Mgst11	1.73897e-12	2.36874	0.571	0.338	4.66479e-08	Col
Bmx1	2.90894e-22	2.29165	0.738	0.388	7.80324e-18	Col
Cacna1e1	5.5648e-10	2.26063	0.492	0.277	1.49276e-05	Col
Btnl91	1.42987e-17	2.2592	0.746	0.507	3.83562e-13	Col
Esr1	2.5056e-08	2.14532	0.611	0.462	0.000672128	Col
Foxp2	1.07826e-21	2.10706	0.762	0.445	2.89244e-17	Col
Tpst1	3.51122e-11	2.04948	0.698	0.529	9.41884e-07	Col
Clca3a1	3.03341e-37	2.03173	0.96	0.714	8.13712e-33	Col
Gstm11	1.65086e-21	2.02885	0.865	0.663	4.42844e-17	Col
Tspan7	7.91804e-13	2.02275	0.937	0.873	2.12402e-08	Col
Nr1h31	6.8406e-09	1.97569	0.429	0.222	0.000183499	Col
Fmo11	4.31234e-20	1.95007	0.897	0.797	1.15679e-15	Col
RP24-321M14.5	4.93487e-37	1.92498	0.817	0.304	1.32378e-32	Col
Gm170771	4.30046e-24	1.92227	0.579	0.201	1.1536e-19	Col
Slc10a61	1.36169e-08	1.86874	0.524	0.328	0.000365274	Col
Kazald1	1.05232e-12	1.8474	0.452	0.195	2.82285e-08	Col
Sncaip1	1.65741e-12	1.83906	0.698	0.465	4.44601e-08	Col
Ddah1	6.29441e-10	1.83798	0.675	0.47	1.68848e-05	Col
Pdlim31	4.36287e-13	1.80337	0.794	0.629	1.17034e-08	Col
Mmrn21	3.70311e-19	1.79088	0.992	0.906	9.93358e-15	Col
RP23-304D1.6	1.61821e-16	1.76348	0.246	0.05	4.34084e-12	Col
Osmr1	2.4595e-14	1.74437	0.865	0.721	6.59762e-10	Col
Il6st1	1.57406e-27	1.71705	0.984	0.977	4.22241e-23	Col
Cpe1	4.09447e-10	1.65739	0.81	0.668	1.09834e-05	Col
Nudt41	9.71562e-34	1.61294	1	0.924	2.60621e-29	Col
Chp21	9.28192e-11	1.59556	0.635	0.421	2.48988e-06	Col
Tsc22d1	1.59508e-18	1.5812	0.984	0.988	4.27881e-14	Col
Lfng1	5.28888e-19	1.57844	0.698	0.356	1.41874e-14	Col
Tm4sf11	1.56527e-41	1.56739	1	0.999	4.19884e-37	Col
Epb4.1	1.32386e-06	1.55815	0.389	0.211	0.0355125	Col
Pdgfa1	8.48158e-10	1.52754	0.675	0.469	2.27518e-05	Col
Lcn21	1.16727e-30	1.51277	0.984	0.922	3.1312e-26	Col
Comp2	8.90766e-07	1.51221	0.635	0.476	0.0238948	Col
Efna11	1.18536e-18	1.49702	0.937	0.871	3.17973e-14	Col
Hspb12	2.17712e-19	1.49695	0.897	0.693	5.84012e-15	Col
Serpine21	1.99677e-29	1.47769	0.992	0.937	5.35633e-25	Col
Casp12	1.32986e-06	1.47621	0.405	0.23	0.0356735	Col
Lrg11	1.37249e-20	1.46326	0.992	0.978	3.68169e-16	Col
Fam180a1	1.3208e-08	1.43596	0.444	0.237	0.000354305	Col
Colec12	1.87752e-12	1.43115	0.81	0.602	5.03645e-08	Col
Nrxn21	5.26508e-14	1.4281	0.643	0.363	1.41236e-09	Col
Tmem252	4.16136e-07	1.37892	0.786	0.729	0.0111628	Col
Pgm51	1.02418e-14	1.36019	0.865	0.68	2.74738e-10	Col
Emcn	1.31847e-23	1.33602	0.992	0.968	3.53681e-19	Col
Gm1673	1.64439e-09	1.33171	0.563	0.34	4.41107e-05	Col
Tbx11	6.47552e-16	1.2847	0.889	0.766	1.73706e-11	Col
Tll11	1.38817e-07	1.26826	0.738	0.574	0.00372378	Col
Bgn2	9.75014e-12	1.23061	0.968	0.946	2.61547e-07	Col
Peli2	1.31777e-06	1.23043	0.579	0.402	0.0353491	Col
Gm149641	7.05969e-11	1.22763	0.516	0.267	1.89376e-06	Col
Cd24a	1.56834e-11	1.21679	0.754	0.541	4.20707e-07	Col
Cd300lg1	5.18496e-11	1.2138	0.897	0.861	1.39086e-06	Col
Sh3glb2	2.70433e-12	1.16659	0.937	0.886	7.25437e-08	Col
Gpm6a1	7.4583e-24	1.15034	1	0.959	2.00069e-19	Col
Arrdc3	1.36255e-11	1.14103	0.897	0.828	3.65503e-07	Col
Tgm21	1.63177e-29	1.13564	1	1	4.37724e-25	Col
Fgl21	1.70299e-26	1.12689	1	0.996	4.56826e-22	Col
Hs3st12	4.34871e-15	1.11739	0.96	0.829	1.16654e-10	Col
Abcg21	3.73496e-11	1.11464	0.929	0.9	1.0019e-06	Col
Cp1	1.93544e-24	1.11416	0.992	0.959	5.19183e-20	Col
Ushbp1	1.09115e-08	1.09466	0.944	0.836	0.000292702	Col
Gm204121	1.73145e-16	1.08393	0.96	0.88	4.64462e-12	Col
Slc3a2	4.75467e-07	1.08379	0.96	0.941	0.0127544	Col
Rab3il11	1.06409e-08	1.07776	0.897	0.838	0.000285441	Col
Ugcg	1.20458e-08	1.0492	0.73	0.583	0.000323128	Col
Epas11	3.36824e-09	1.03103	0.952	0.895	9.03529e-05	Col
Tek2	9.66625e-08	1.02045	0.929	0.887	0.00259297	Col
Fibin	9.66884e-24	6.02897	0.469	0.111	2.59367e-19	Valve
Cd79a	6.21336e-22	5.50503	0.37	0.071	1.66673e-17	Valve
Hapln2	1.20152e-25	5.47254	0.16	0.006	3.22308e-21	Valve
Sbspon	4.49209e-24	5.10435	0.543	0.156	1.205e-19	Valve
Srgn	9.35221e-13	5.07113	0.642	0.382	2.50873e-08	Valve
Wnt7a	2.68671e-14	4.88375	0.16	0.018	7.20709e-10	Valve
Gm37509	1.35529e-28	4.85795	0.444	0.08	3.63557e-24	Valve
Gper1	1.38276e-10	4.69849	0.321	0.104	3.70925e-06	Valve
Gdf10	2.54891e-30	4.61176	0.79	0.339	6.83746e-26	Valve
Ptgfr	3.02868e-09	4.47823	0.148	0.026	8.12444e-05	Valve
Hcar1	1.7743e-07	4.30382	0.136	0.027	0.00475955	Valve
Tspan32	1.03393e-13	4.19831	0.346	0.097	2.77351e-09	Valve
Ahsg1	3.2578e-07	4.18102	0.247	0.087	0.00873905	Valve
Gpr27	1.39072e-13	4.17331	0.148	0.016	3.7306e-09	Valve
Dusp5	1.0987e-08	4.01049	0.136	0.024	0.000294726	Valve
Slit3	3.76715e-08	4.01043	0.136	0.025	0.00101054	Valve
Cldn11	1.5016e-42	3.93026	0.988	0.638	4.02803e-38	Valve
Gjd3	1.31344e-28	3.80583	0.679	0.207	3.52331e-24	Valve
Tmem45a	1.19416e-11	3.77879	0.444	0.177	3.20333e-07	Valve
Nr4a2	1.5094e-07	3.65261	0.198	0.053	0.00404897	Valve
Neo1	1.45172e-08	3.6254	0.568	0.361	0.000389424	Valve
Adm1	4.71614e-12	3.6216	0.753	0.553	1.2651e-07	Valve
Rai2	1.88298e-08	3.60119	0.185	0.044	0.00050511	Valve
Slc41a1	8.43176e-27	3.59292	0.951	0.862	2.26182e-22	Valve
Hgf	1.40989e-21	3.48822	0.235	0.024	3.78202e-17	Valve
Pygm	3.652e-07	3.40023	0.321	0.136	0.00979648	Valve
Tmod4	3.88816e-12	3.35323	0.235	0.049	1.043e-07	Valve
Fxyd2	9.6324e-17	3.14389	0.519	0.18	2.58389e-12	Valve
Angpt2	1.46926e-15	3.13481	0.877	0.616	3.94129e-11	Valve
Pdzk1ip1	3.56976e-08	3.05743	0.123	0.021	0.000957587	Valve
Fhdc1	1.26161e-10	3.05373	0.247	0.06	3.38428e-06	Valve
Odc11	7.21772e-12	3.05276	0.741	0.53	1.93615e-07	Valve
Cystm11	1.24517e-16	2.97661	0.654	0.306	3.34017e-12	Valve
Gxylt2	1.60181e-06	2.96476	0.309	0.133	0.0429686	Valve
Slc29a4	5.32806e-15	2.7622	0.679	0.373	1.42925e-10	Valve
Sept1	5.57502e-17	2.73902	0.556	0.201	1.4955e-12	Valve
Cd24a1	3.6064e-18	2.73764	0.827	0.544	9.67417e-14	Valve
Mfap21	4.83727e-08	2.72747	0.469	0.265	0.0012976	Valve
Net1	6.11373e-18	2.69797	0.877	0.547	1.64001e-13	Valve
Lypd61	3.32817e-12	2.66222	0.494	0.211	8.92782e-08	Valve
Irf61	1.37169e-06	2.63579	0.284	0.117	0.0367957	Valve
B4galt4	3.78486e-11	2.59469	0.642	0.38	1.01529e-06	Valve
A530016L24Rik	7.21916e-07	2.49542	0.198	0.058	0.0193654	Valve
Dkk3	8.78385e-08	2.44957	0.519	0.29	0.00235627	Valve
Ccdc141	3.41622e-15	2.4375	0.827	0.601	9.16401e-11	Valve
Sdc4	4.80818e-12	2.16624	0.79	0.517	1.28979e-07	Valve
Ccnjl	9.73432e-07	2.00877	0.185	0.052	0.0261123	Valve
Snord35b	1.28955e-06	2.00081	0.259	0.098	0.0345921	Valve
AC104930.12	4.10211e-07	1.96483	0.469	0.258	0.0110039	Valve
Rassf102	4.55902e-07	1.96052	0.593	0.393	0.0122296	Valve
Fn1	1.30937e-20	1.93138	1	0.957	3.5124e-16	Valve
Arrdc31	8.00879e-15	1.93084	0.938	0.827	2.14836e-10	Valve
Slc6a91	3.37367e-12	1.92852	0.864	0.692	9.04986e-08	Valve
Dapk1	6.87297e-11	1.89364	0.778	0.548	1.84367e-06	Valve
Ccdc241	7.66546e-14	1.83952	0.852	0.58	2.05626e-09	Valve
Gm171141	5.56463e-12	1.83256	0.691	0.392	1.49271e-07	Valve
Lama5	1.30722e-07	1.75031	0.84	0.677	0.00350662	Valve
Sestd1	2.80016e-10	1.7467	0.827	0.645	7.51143e-06	Valve
Sgk1	8.98394e-15	1.73897	0.963	0.918	2.40994e-10	Valve
Arl15	7.54769e-12	1.73617	0.481	0.176	2.02467e-07	Valve
Foxc22	1.34898e-10	1.70565	0.889	0.729	3.61865e-06	Valve
Gpsm3	3.50113e-09	1.67089	0.519	0.25	9.39179e-05	Valve
Gata21	8.63519e-12	1.65061	0.914	0.8	2.31639e-07	Valve
Pid11	5.19099e-07	1.60828	0.296	0.11	0.0139248	Valve
Apc	4.60657e-08	1.60742	0.864	0.705	0.00123571	Valve
Apol7d	3.0954e-08	1.55077	0.457	0.205	0.00083034	Valve
Celsr1	2.51074e-08	1.54786	0.79	0.591	0.000673506	Valve
Ugcg1	1.32926e-06	1.50311	0.765	0.587	0.0356574	Valve
Anpep2	7.97584e-09	1.42574	0.765	0.538	0.000213952	Valve
Jun	1.69306e-07	1.4093	0.914	0.817	0.00454162	Valve
Nfat5	1.00201e-08	1.39956	0.938	0.92	0.00026879	Valve
Junos	5.9215e-08	1.39418	0.691	0.479	0.00158844	Valve
Btbd3	1.05492e-07	1.37759	0.901	0.84	0.00282981	Valve
Tmod21	1.97762e-16	1.34727	0.988	0.929	5.30498e-12	Valve
Prox1	4.08329e-11	1.33504	0.988	0.963	1.09534e-06	Valve
Scn3a1	3.29084e-08	1.33477	0.691	0.451	0.000882769	Valve
Pbx2	1.88464e-07	1.32792	0.543	0.283	0.00505554	Valve
Tmem86a1	2.56691e-09	1.274	0.852	0.64	6.88573e-05	Valve
Gm26473	4.54923e-09	1.26681	0.198	0.044	0.000122033	Valve
Gm267761	6.8626e-07	1.26117	0.778	0.632	0.0184089	Valve
Gm11670	1.58687e-10	1.2426	0.111	0.012	4.25677e-06	Valve
Ccdc31	3.90127e-07	1.23999	0.815	0.693	0.0104652	Valve
Dtx13	1.031e-11	1.18851	0.963	0.865	2.76567e-07	Valve
Sun2	3.85053e-10	1.15786	0.951	0.915	1.0329e-05	Valve
Olfm12	2.75661e-07	1.15547	0.938	0.911	0.00739462	Valve
Gimap5	8.42591e-09	1.13438	0.864	0.686	0.000226025	Valve
Rasgrp3	1.14633e-06	1.12133	0.864	0.779	0.0307504	Valve
Gm267351	2.27088e-07	1.11695	0.63	0.401	0.00609164	Valve
Nrxn22	4.3918e-08	1.08273	0.654	0.373	0.0011781	Valve
Gja42	1.07726e-07	1.07375	0.975	0.906	0.00288975	Valve
Sox41	2.34036e-08	1.06811	0.753	0.511	0.000627802	Valve
Ppp3ca2	7.19944e-07	1.02807	0.951	0.895	0.0193125	Valve

## Sheet: sorted by p-value
Data S4. Cluster gene markers for dermal LECs isolated from the Pik3caH1047R;Cdh5-CreERT2 mice, defined by comparing cells in each cluster with all other cells in the other clusters
Genes in each cluster were sorted by adjusted p-value. Genes used for annotating cluster identity are indicated in bold.
pct.1, The percentage of cells where the gene is detected in the cluster; pct.2, The percentage of cells where the gene is detected on average in the other clusters.
gene	p_val	avg_log2FC	pct.1	pct.2	p_val_adj	cluster
Gm14091	6.03019e-134	4.22902	0.746	0.036	1.6176e-129	Ptx3 Cap prolif
RP23-45G16.9	4.11632e-106	3.43069	0.746	0.063	1.1042e-101	Ptx3 Cap prolif
Gm14024	1.08715e-96	3.78687	0.623	0.043	2.91627e-92	Ptx3 Cap prolif
Cenpw	1.52693e-96	3.60338	0.854	0.125	4.09598e-92	Ptx3 Cap prolif
Nuf2	3.29564e-84	5.87904	0.831	0.167	8.84055e-80	Ptx3 Cap prolif
Gm38037	1.14701e-83	4.29868	0.469	0.02	3.07687e-79	Ptx3 Cap prolif
Cep55	1.51954e-82	6.36238	0.715	0.103	4.07618e-78	Ptx3 Cap prolif
Pmch	3.24727e-81	3.40262	0.415	0.011	8.71081e-77	Ptx3 Cap prolif
Cks2	1.77327e-80	4.47648	0.946	0.299	4.7568e-76	Ptx3 Cap prolif
Cdkn3	4.74338e-80	4.89591	0.808	0.16	1.27241e-75	Ptx3 Cap prolif
Knstrn	4.14236e-79	5.50178	0.862	0.213	1.11119e-74	Ptx3 Cap prolif
Ckap2	4.73574e-79	6.34323	0.862	0.208	1.27036e-74	Ptx3 Cap prolif
Diap3	9.23754e-79	3.87032	0.738	0.108	2.47797e-74	Ptx3 Cap prolif
Ccnb1	6.61549e-77	5.95847	0.846	0.201	1.77461e-72	Ptx3 Cap prolif
Birc5	1.10608e-76	5.72789	0.931	0.333	2.96706e-72	Ptx3 Cap prolif
Cdca3	1.82003e-76	5.49388	0.923	0.305	4.88223e-72	Ptx3 Cap prolif
Bub1	6.03052e-75	5.74544	0.662	0.092	1.61769e-70	Ptx3 Cap prolif
Ska1	1.17401e-74	4.85401	0.562	0.054	3.14929e-70	Ptx3 Cap prolif
Shcbp1	3.79382e-74	5.69589	0.692	0.112	1.01769e-69	Ptx3 Cap prolif
Parpbp	8.78632e-74	5.35007	0.538	0.047	2.35693e-69	Ptx3 Cap prolif
Gm23634	1.12967e-73	2.88229	0.931	0.277	3.03035e-69	Ptx3 Cap prolif
Depdc1a	3.2403e-73	5.61979	0.6	0.071	8.6921e-69	Ptx3 Cap prolif
Anln	3.32538e-73	5.79849	0.877	0.266	8.92034e-69	Ptx3 Cap prolif
Kif15	6.66158e-73	5.06236	0.662	0.097	1.78697e-68	Ptx3 Cap prolif
Aspm	8.69223e-73	6.25213	0.685	0.109	2.33169e-68	Ptx3 Cap prolif
Mki67	1.95949e-72	5.42961	0.946	0.395	5.25632e-68	Ptx3 Cap prolif
Fam64a	1.11964e-71	6.58735	0.823	0.218	3.00343e-67	Ptx3 Cap prolif
Cenpa	1.36918e-71	4.72818	0.938	0.354	3.67281e-67	Ptx3 Cap prolif
Ckap2l	2.85882e-71	5.17902	0.838	0.214	7.66879e-67	Ptx3 Cap prolif
Tpx2	7.52782e-70	6.06206	0.915	0.337	2.01934e-65	Ptx3 Cap prolif
Ect2	7.79723e-70	5.40522	0.708	0.128	2.09161e-65	Ptx3 Cap prolif
Cdca8	8.47537e-70	5.47616	0.885	0.299	2.27352e-65	Ptx3 Cap prolif
Gen1	1.06091e-69	4.01166	0.431	0.023	2.84589e-65	Ptx3 Cap prolif
Spc24	4.38718e-69	4.68027	0.815	0.201	1.17686e-64	Ptx3 Cap prolif
Ccnb2	7.4623e-68	4.65052	0.969	0.481	2.00176e-63	Ptx3 Cap prolif
Gm26623	9.79717e-68	1.68196	0.754	0.138	2.62809e-63	Ptx3 Cap prolif
Tacc3	3.49744e-67	4.33348	0.938	0.375	9.38189e-63	Ptx3 Cap prolif
Bub1b	1.88275e-66	5.50911	0.738	0.157	5.05046e-62	Ptx3 Cap prolif
Cdc25c	6.04021e-65	5.36554	0.585	0.079	1.62029e-60	Ptx3 Cap prolif
1190002F15Rik	1.43087e-64	3.93502	0.815	0.221	3.83831e-60	Ptx3 Cap prolif
Cenpe	7.46103e-64	5.48448	0.769	0.194	2.00142e-59	Ptx3 Cap prolif
Cenpf	3.88441e-63	5.59275	0.869	0.305	1.04199e-58	Ptx3 Cap prolif
Kif18b	5.11056e-63	4.53611	0.423	0.029	1.37091e-58	Ptx3 Cap prolif
2810417H13Rik	8.2212e-63	4.24697	0.792	0.226	2.20534e-58	Ptx3 Cap prolif
Ska3	1.61287e-62	5.56042	0.554	0.072	4.32652e-58	Ptx3 Cap prolif
Hmmr	3.27155e-62	5.70031	0.762	0.202	8.77594e-58	Ptx3 Cap prolif
Spag5	3.4342e-62	6.29808	0.577	0.083	9.21223e-58	Ptx3 Cap prolif
Sgol2a	5.93964e-62	5.08718	0.623	0.104	1.59331e-57	Ptx3 Cap prolif
Kif20a	9.22651e-62	4.74259	0.977	0.538	2.47501e-57	Ptx3 Cap prolif
C330027C09Rik	1.54808e-61	4.57277	0.638	0.106	4.15272e-57	Ptx3 Cap prolif
Cenpm	1.6753e-61	4.3847	0.608	0.094	4.49398e-57	Ptx3 Cap prolif
Casc5	8.7195e-61	5.83273	0.669	0.132	2.33901e-56	Ptx3 Cap prolif
Stmn1	8.98068e-61	3.02934	1	0.648	2.40907e-56	Ptx3 Cap prolif
Kif11	4.38291e-60	5.70356	0.692	0.151	1.17571e-55	Ptx3 Cap prolif
Arhgap11a	1.15449e-59	4.17585	0.554	0.074	3.09691e-55	Ptx3 Cap prolif
Racgap1	8.10097e-59	3.88809	1	0.959	2.17308e-54	Ptx3 Cap prolif
H2afz	2.09307e-58	1.93681	1	0.937	5.61465e-54	Ptx3 Cap prolif
Kif22	2.13376e-58	4.85157	0.808	0.252	5.72382e-54	Ptx3 Cap prolif
H1fx	3.27596e-58	2.87156	0.446	0.038	8.78778e-54	Ptx3 Cap prolif
Sgol1	7.288e-58	4.94955	0.469	0.048	1.95501e-53	Ptx3 Cap prolif
Kif20b	8.87246e-58	4.19848	0.638	0.12	2.38004e-53	Ptx3 Cap prolif
Lmnb1	1.50924e-57	3.88232	0.7	0.149	4.04853e-53	Ptx3 Cap prolif
4933413G19Rik	2.01874e-57	2.50651	0.354	0.018	5.41528e-53	Ptx3 Cap prolif
Kif23	2.10694e-57	6.19819	0.754	0.217	5.65186e-53	Ptx3 Cap prolif
Plk1	2.52628e-57	7.23858	0.762	0.22	6.77675e-53	Ptx3 Cap prolif
Prr11	3.76642e-57	4.25733	0.638	0.118	1.01034e-52	Ptx3 Cap prolif
Ccna2	4.58092e-57	4.94016	0.969	0.591	1.22883e-52	Ptx3 Cap prolif
Melk	4.70144e-57	5.9599	0.577	0.096	1.26116e-52	Ptx3 Cap prolif
Hist1h2ab	1.21717e-56	2.49958	0.285	0.007	3.26507e-52	Ptx3 Cap prolif
Ube2c	1.357e-56	6.07102	0.815	0.262	3.64016e-52	Ptx3 Cap prolif
Cenpp	4.64636e-56	3.78679	0.546	0.075	1.24639e-51	Ptx3 Cap prolif
Cdc20	1.75931e-55	5.03222	0.892	0.422	4.71936e-51	Ptx3 Cap prolif
Nusap1	2.11648e-55	6.09519	0.662	0.145	5.67746e-51	Ptx3 Cap prolif
Mad2l1	7.42571e-55	3.29082	0.792	0.224	1.99195e-50	Ptx3 Cap prolif
Mastl	7.84182e-55	3.92472	0.554	0.085	2.10357e-50	Ptx3 Cap prolif
Cdk1	8.56732e-55	5.47343	0.823	0.304	2.29818e-50	Ptx3 Cap prolif
Tuba1c	1.99413e-54	3.75974	0.908	0.445	5.34926e-50	Ptx3 Cap prolif
Ncapd2	3.22914e-54	3.48946	0.838	0.309	8.66217e-50	Ptx3 Cap prolif
Gtse1	6.06569e-54	4.64149	0.615	0.12	1.62712e-49	Ptx3 Cap prolif
Tk1	1.92391e-53	4.73661	0.823	0.291	5.16089e-49	Ptx3 Cap prolif
Pbk	2.40471e-53	6.33177	0.669	0.165	6.45064e-49	Ptx3 Cap prolif
Pmf1	4.92036e-52	2.69992	0.931	0.431	1.31989e-47	Ptx3 Cap prolif
Kif2c	5.13734e-52	6.2295	0.585	0.115	1.37809e-47	Ptx3 Cap prolif
Ttk	5.79587e-52	4.65913	0.446	0.05	1.55474e-47	Ptx3 Cap prolif
Iqgap3	6.39232e-52	6.27994	0.708	0.193	1.71474e-47	Ptx3 Cap prolif
Troap	7.97339e-52	5.66434	0.523	0.082	2.13886e-47	Ptx3 Cap prolif
Cks1b	1.2299e-51	2.69632	0.946	0.43	3.2992e-47	Ptx3 Cap prolif
Lctl	1.84736e-51	2.59084	0.385	0.031	4.95555e-47	Ptx3 Cap prolif
2700094K13Rik	1.36619e-50	2.25736	0.985	0.524	3.66482e-46	Ptx3 Cap prolif
Zwilch	2.38143e-50	3.54049	0.546	0.09	6.38817e-46	Ptx3 Cap prolif
Ndc80	1.19757e-49	4.72577	0.592	0.123	3.21249e-45	Ptx3 Cap prolif
Cdca2	2.01041e-49	5.29867	0.554	0.102	5.39291e-45	Ptx3 Cap prolif
Hist1h4i	2.15086e-49	2.80953	0.492	0.065	5.76968e-45	Ptx3 Cap prolif
AC122428.1	2.21623e-49	2.78598	0.677	0.159	5.94503e-45	Ptx3 Cap prolif
Aurka	2.32784e-49	5.1168	0.669	0.177	6.24442e-45	Ptx3 Cap prolif
Dynlt1a	2.61015e-49	2.30011	0.585	0.103	7.00174e-45	Ptx3 Cap prolif
Spc25	3.50121e-49	4.52652	0.7	0.189	9.39201e-45	Ptx3 Cap prolif
Sapcd2	4.70187e-49	6.31932	0.492	0.076	1.26128e-44	Ptx3 Cap prolif
Nek2	1.06497e-48	6.46383	0.592	0.13	2.85679e-44	Ptx3 Cap prolif
Ncapg	1.22677e-48	4.50293	0.631	0.152	3.29082e-44	Ptx3 Cap prolif
Pif1	4.51683e-48	5.54179	0.369	0.033	1.21164e-43	Ptx3 Cap prolif
Mis18bp1	8.19437e-48	5.29687	0.531	0.096	2.19814e-43	Ptx3 Cap prolif
Tubb6	1.05167e-47	2.47047	0.977	0.826	2.82109e-43	Ptx3 Cap prolif
Foxm1	3.48943e-47	4.22955	0.638	0.158	9.36038e-43	Ptx3 Cap prolif
Top2a	1.03641e-46	5.69272	0.838	0.329	2.78018e-42	Ptx3 Cap prolif
Dlgap5	1.47137e-46	5.0088	0.7	0.208	3.94695e-42	Ptx3 Cap prolif
Kifc1	1.67679e-46	3.6892	0.338	0.026	4.49798e-42	Ptx3 Cap prolif
Ndc1	7.00571e-46	3.00146	0.769	0.257	1.87928e-41	Ptx3 Cap prolif
Hist1h3c	1.86875e-45	1.69009	0.238	0.007	5.01293e-41	Ptx3 Cap prolif
Hist1h2ap	2.93282e-45	3.8239	0.531	0.097	7.8673e-41	Ptx3 Cap prolif
Hmgn2	3.00032e-45	1.51268	1	0.919	8.04836e-41	Ptx3 Cap prolif
Trim59	1.9606e-44	3.52753	0.692	0.201	5.2593e-40	Ptx3 Cap prolif
Mns1	2.57394e-44	3.63061	0.631	0.158	6.9046e-40	Ptx3 Cap prolif
Spdl1	4.81673e-44	4.66346	0.431	0.06	1.29209e-39	Ptx3 Cap prolif
Incenp	6.07724e-44	3.94807	0.723	0.232	1.63022e-39	Ptx3 Cap prolif
AL590388.1	1.15719e-43	1.20623	0.223	0.006	3.10416e-39	Ptx3 Cap prolif
Cdc23	1.25063e-43	2.00172	0.992	0.611	3.35481e-39	Ptx3 Cap prolif
Gm15599	2.23723e-43	1.43706	0.546	0.103	6.00137e-39	Ptx3 Cap prolif
Prc1	2.79729e-43	5.50463	0.808	0.358	7.50373e-39	Ptx3 Cap prolif
Tuba1b	6.53333e-43	1.35213	1	0.978	1.75257e-38	Ptx3 Cap prolif
Depdc1b	7.29902e-43	2.92126	0.254	0.011	1.95796e-38	Ptx3 Cap prolif
Tubb4b	8.2543e-43	1.54128	1	0.955	2.21422e-38	Ptx3 Cap prolif
Smc2	1.82158e-42	3.1913	0.831	0.369	4.88639e-38	Ptx3 Cap prolif
Mir5134	6.47998e-42	1.46823	0.246	0.01	1.73826e-37	Ptx3 Cap prolif
BC030867	1.0667e-41	4.712	0.323	0.028	2.86142e-37	Ptx3 Cap prolif
Ran	1.10362e-41	1.28974	1	0.95	2.96047e-37	Ptx3 Cap prolif
Bora	1.52433e-41	3.69149	0.538	0.113	4.089e-37	Ptx3 Cap prolif
AC034285.2	1.95858e-41	2.01262	0.315	0.026	5.25388e-37	Ptx3 Cap prolif
Ube2s	2.73158e-41	2.59973	0.815	0.332	7.32746e-37	Ptx3 Cap prolif
Gm26765	8.38106e-41	2.1734	0.669	0.167	2.24822e-36	Ptx3 Cap prolif
Dbf4	1.05368e-40	3.35519	0.623	0.165	2.82648e-36	Ptx3 Cap prolif
Rrm2	1.68239e-40	4.45941	0.746	0.29	4.51302e-36	Ptx3 Cap prolif
Anp32e	2.34776e-40	2.09055	0.938	0.561	6.29786e-36	Ptx3 Cap prolif
Hist1h2ae	4.4365e-40	3.83808	0.454	0.076	1.19009e-35	Ptx3 Cap prolif
Hmgb2	1.10599e-39	3.19795	0.892	0.521	2.96682e-35	Ptx3 Cap prolif
H2afx	1.22012e-39	3.16651	0.869	0.419	3.27296e-35	Ptx3 Cap prolif
Hist1h2ag	1.3468e-39	1.24779	0.362	0.039	3.61278e-35	Ptx3 Cap prolif
Rangap1	2.84019e-39	2.31971	0.915	0.54	7.6188e-35	Ptx3 Cap prolif
Phf19	3.92679e-39	4.82981	0.385	0.052	1.05336e-34	Ptx3 Cap prolif
Lgals1	4.24881e-39	1.65223	1	0.904	1.13974e-34	Ptx3 Cap prolif
Gas2l3	5.54529e-39	3.48262	0.592	0.142	1.48752e-34	Ptx3 Cap prolif
Ulbp1	7.21591e-39	2.63666	0.646	0.178	1.93567e-34	Ptx3 Cap prolif
Stil	7.30825e-39	4.02463	0.392	0.056	1.96044e-34	Ptx3 Cap prolif
Trip13	8.14982e-39	3.13087	0.415	0.061	2.18619e-34	Ptx3 Cap prolif
Cdca5	2.0608e-38	5.19	0.385	0.055	5.52811e-34	Ptx3 Cap prolif
Kif4	7.72641e-38	4.28244	0.769	0.309	2.07261e-33	Ptx3 Cap prolif
Fam166a	8.40387e-38	1.37123	1	0.852	2.25434e-33	Ptx3 Cap prolif
Ppp1r18os	1.35156e-37	1.84406	0.762	0.252	3.62557e-33	Ptx3 Cap prolif
RP23-114E15.17	1.43045e-37	2.06194	0.323	0.033	3.83718e-33	Ptx3 Cap prolif
Asf1b	1.63102e-37	4.17389	0.577	0.154	4.37522e-33	Ptx3 Cap prolif
Oip5	1.72696e-37	3.61655	0.377	0.051	4.63257e-33	Ptx3 Cap prolif
Hn1	3.62325e-37	2.14195	0.969	0.673	9.71935e-33	Ptx3 Cap prolif
Cenpk	3.98203e-37	3.25652	0.408	0.063	1.06818e-32	Ptx3 Cap prolif
Kntc1	5.36222e-37	3.22614	0.308	0.03	1.43841e-32	Ptx3 Cap prolif
Gng13	2.60681e-36	2.58042	0.254	0.017	6.99276e-32	Ptx3 Cap prolif
Psat1	4.17166e-36	1.96451	0.923	0.529	1.11905e-31	Ptx3 Cap prolif
Tomt	1.97779e-35	1.87498	0.715	0.24	5.30543e-31	Ptx3 Cap prolif
Anapc15	3.01204e-35	1.9353	0.754	0.276	8.0798e-31	Ptx3 Cap prolif
Arhgef39	4.79724e-35	5.6759	0.346	0.047	1.28686e-30	Ptx3 Cap prolif
Nrm	6.163e-35	2.26217	0.854	0.42	1.65322e-30	Ptx3 Cap prolif
Aurkb	7.16401e-35	5.62639	0.577	0.174	1.92175e-30	Ptx3 Cap prolif
Lmnb2	7.31358e-35	2.97643	0.662	0.217	1.96187e-30	Ptx3 Cap prolif
Gm17383	1.33008e-34	1.14776	0.538	0.12	3.56793e-30	Ptx3 Cap prolif
Plk4	3.16202e-34	3.49572	0.608	0.185	8.48212e-30	Ptx3 Cap prolif
2700099C18Rik	4.83151e-34	2.81679	0.454	0.092	1.29605e-29	Ptx3 Cap prolif
Cmc2	6.82966e-34	1.99573	0.754	0.287	1.83206e-29	Ptx3 Cap prolif
Tyms	8.25292e-34	1.91633	0.946	0.616	2.21385e-29	Ptx3 Cap prolif
Rrm1	1.06479e-33	2.30162	0.923	0.623	2.85629e-29	Ptx3 Cap prolif
Mxd3	1.54151e-33	1.88055	1	0.922	4.13511e-29	Ptx3 Cap prolif
Hist1h2ak	2.96538e-33	2.00466	0.215	0.012	7.95462e-29	Ptx3 Cap prolif
Fam83d	3.65331e-33	4.00011	0.615	0.205	9.8e-29	Ptx3 Cap prolif
Gm37676	4.53532e-33	1.39635	0.469	0.09	1.2166e-28	Ptx3 Cap prolif
Hist1h1b	4.61062e-33	4.18727	0.285	0.03	1.2368e-28	Ptx3 Cap prolif
Cenpn	4.69824e-33	3.38264	0.469	0.105	1.2603e-28	Ptx3 Cap prolif
Gm5620	2.4396e-32	1.33568	0.7	0.234	6.54422e-28	Ptx3 Cap prolif
Eldr	2.4582e-32	2.88877	0.215	0.013	6.59413e-28	Ptx3 Cap prolif
Kif14	2.6408e-32	4.20334	0.354	0.055	7.08396e-28	Ptx3 Cap prolif
Cdk5rap2	3.94857e-32	2.23091	0.592	0.17	1.0592e-27	Ptx3 Cap prolif
Nucks1	6.62073e-32	1.71058	0.962	0.626	1.77601e-27	Ptx3 Cap prolif
Gpsm2	6.74406e-32	1.8308	0.962	0.661	1.80909e-27	Ptx3 Cap prolif
Exosc9	6.9465e-32	1.59636	0.946	0.593	1.8634e-27	Ptx3 Cap prolif
Kif18a	8.97472e-32	3.80598	0.423	0.086	2.40747e-27	Ptx3 Cap prolif
Poln	2.78972e-31	1.62064	0.431	0.079	7.48341e-27	Ptx3 Cap prolif
Clspn	8.04662e-31	3.32932	0.362	0.06	2.15851e-26	Ptx3 Cap prolif
Ube2t	8.97403e-31	3.70644	0.392	0.075	2.40728e-26	Ptx3 Cap prolif
RP23-110C17.2	1.08068e-30	1.44177	1	0.803	2.89892e-26	Ptx3 Cap prolif
Ckap5	3.09092e-30	1.98012	0.831	0.395	8.29138e-26	Ptx3 Cap prolif
Reep4	5.8139e-30	2.54037	0.785	0.385	1.55958e-25	Ptx3 Cap prolif
Ncaph	1.54903e-29	3.57662	0.562	0.184	4.15528e-25	Ptx3 Cap prolif
Efcab11	2.28827e-29	4.17681	0.231	0.021	6.13828e-25	Ptx3 Cap prolif
Gmnn	3.6719e-29	2.35806	0.569	0.166	9.84989e-25	Ptx3 Cap prolif
Tpi1	3.95719e-29	1.05364	1	0.956	1.06152e-24	Ptx3 Cap prolif
Ahcy	4.05637e-29	1.88643	0.546	0.15	1.08812e-24	Ptx3 Cap prolif
Slc7a5	4.32419e-29	2.5664	0.408	0.082	1.15996e-24	Ptx3 Cap prolif
Tmpo	6.70184e-29	2.25988	0.885	0.55	1.79777e-24	Ptx3 Cap prolif
Rnf26	1.71735e-28	2.0036	0.7	0.272	4.6068e-24	Ptx3 Cap prolif
Fbxo5	2.52091e-28	3.36874	0.431	0.103	6.76235e-24	Ptx3 Cap prolif
Arhgap19	3.48758e-28	3.59817	0.369	0.071	9.35544e-24	Ptx3 Cap prolif
Neil3	4.18964e-28	4.93457	0.585	0.208	1.12387e-23	Ptx3 Cap prolif
Gm14150	1.55036e-27	1.12739	0.677	0.247	4.15884e-23	Ptx3 Cap prolif
Prdx4	2.04613e-27	1.4124	0.985	0.758	5.48874e-23	Ptx3 Cap prolif
Lsm5	3.59685e-27	1.40497	0.946	0.52	9.64855e-23	Ptx3 Cap prolif
Chek2	5.02427e-27	3.03351	0.546	0.184	1.34776e-22	Ptx3 Cap prolif
Rad51	5.10907e-27	2.33656	0.746	0.332	1.37051e-22	Ptx3 Cap prolif
Poc1a	5.82325e-27	2.79132	0.538	0.167	1.56209e-22	Ptx3 Cap prolif
9430069I07Rik	6.9356e-27	1.42725	0.431	0.094	1.86047e-22	Ptx3 Cap prolif
Ccdc18	8.24068e-27	2.8248	0.354	0.066	2.21056e-22	Ptx3 Cap prolif
Mtfr2	1.15529e-26	2.07671	0.131	0.003	3.09906e-22	Ptx3 Cap prolif
Hist1h3g	1.17053e-26	1.29722	0.131	0.003	3.13995e-22	Ptx3 Cap prolif
Gm11491	1.26974e-26	1.88091	0.492	0.131	3.40607e-22	Ptx3 Cap prolif
Mcm5	1.55047e-26	2.38017	0.769	0.395	4.15913e-22	Ptx3 Cap prolif
Fkbp2	1.60512e-26	1.31319	0.946	0.572	4.30574e-22	Ptx3 Cap prolif
Chtf18	1.67412e-26	3.43047	0.308	0.049	4.49083e-22	Ptx3 Cap prolif
Hirip3	1.90866e-26	2.47146	0.438	0.105	5.11997e-22	Ptx3 Cap prolif
E2f7	3.79631e-26	2.68453	0.515	0.156	1.01836e-21	Ptx3 Cap prolif
Tubb3	3.87169e-26	1.24824	0.285	0.041	1.03858e-21	Ptx3 Cap prolif
Tubb2a	8.40791e-26	1.28162	0.992	0.831	2.25542e-21	Ptx3 Cap prolif
Cep85	1.05138e-25	1.44478	0.815	0.408	2.82031e-21	Ptx3 Cap prolif
Ccdc184	1.36521e-25	2.003	0.8	0.459	3.66218e-21	Ptx3 Cap prolif
Dynlt1f	1.79754e-25	1.3527	0.762	0.318	4.82191e-21	Ptx3 Cap prolif
Ncapg2	1.80528e-25	2.33466	0.585	0.212	4.84266e-21	Ptx3 Cap prolif
Cdkn2d	1.82968e-25	2.54925	0.7	0.307	4.90812e-21	Ptx3 Cap prolif
1500009L16Rik	2.5456e-25	1.3832	0.9	0.5	6.82857e-21	Ptx3 Cap prolif
Traip	2.56068e-25	2.83849	0.3	0.049	6.86903e-21	Ptx3 Cap prolif
Haus3	2.66669e-25	2.15745	0.592	0.203	7.15338e-21	Ptx3 Cap prolif
Cd34	2.96265e-25	1.47676	1	0.974	7.9473e-21	Ptx3 Cap prolif
Ccnf	5.49377e-25	4.20564	0.431	0.118	1.4737e-20	Ptx3 Cap prolif
Gm16897	6.58619e-25	1.4218	0.892	0.572	1.76674e-20	Ptx3 Cap prolif
Tmem97	8.91737e-25	1.86378	0.608	0.219	2.39208e-20	Ptx3 Cap prolif
Hist1h3i	8.9369e-25	1.05857	0.146	0.007	2.39732e-20	Ptx3 Cap prolif
Uhrf1	9.51624e-25	2.34703	0.5	0.158	2.55273e-20	Ptx3 Cap prolif
Plp2	3.53436e-24	1.06556	0.992	0.842	9.48092e-20	Ptx3 Cap prolif
Pgk1	4.00073e-24	1.10518	0.985	0.787	1.0732e-19	Ptx3 Cap prolif
H2afv	4.03733e-24	1.2906	0.985	0.855	1.08301e-19	Ptx3 Cap prolif
Gm23865	4.49377e-24	1.23028	0.546	0.156	1.20545e-19	Ptx3 Cap prolif
Sae1	5.70485e-24	1.27458	0.985	0.794	1.53033e-19	Ptx3 Cap prolif
Hist1h3f	8.0882e-24	1.63742	0.131	0.005	2.16966e-19	Ptx3 Cap prolif
Calm3	9.73101e-24	1.15891	0.977	0.745	2.61034e-19	Ptx3 Cap prolif
Brip1os	9.84753e-24	1.68806	0.869	0.557	2.6416e-19	Ptx3 Cap prolif
Kpna2	1.36625e-23	2.44384	0.838	0.511	3.66497e-19	Ptx3 Cap prolif
Cep89	2.17939e-23	2.65481	0.646	0.297	5.84621e-19	Ptx3 Cap prolif
Mybl1	2.77306e-23	2.24172	0.246	0.033	7.43874e-19	Ptx3 Cap prolif
Gm28592	3.05659e-23	1.68263	0.469	0.13	8.19931e-19	Ptx3 Cap prolif
Miip	3.47613e-23	2.07548	0.754	0.379	9.32472e-19	Ptx3 Cap prolif
Ccdc34	4.60811e-23	1.49657	0.769	0.388	1.23613e-18	Ptx3 Cap prolif
Nsl1	4.81019e-23	3.33277	0.338	0.073	1.29033e-18	Ptx3 Cap prolif
Hist2h2bb.1	7.12155e-23	2.10101	0.169	0.013	1.91036e-18	Ptx3 Cap prolif
Fanca	1.0078e-22	3.13124	0.492	0.157	2.70343e-18	Ptx3 Cap prolif
Mnd1	1.14974e-22	2.02915	0.323	0.063	3.08416e-18	Ptx3 Cap prolif
Ass1	1.53715e-22	1.9135	0.754	0.412	4.1234e-18	Ptx3 Cap prolif
Gsg2	1.64981e-22	3.36812	0.277	0.048	4.42562e-18	Ptx3 Cap prolif
Gm10143	1.93871e-22	2.05767	0.723	0.344	5.20058e-18	Ptx3 Cap prolif
Odf2	1.93985e-22	1.38003	0.831	0.48	5.20365e-18	Ptx3 Cap prolif
Etv4	2.51154e-22	2.44127	0.315	0.062	6.73722e-18	Ptx3 Cap prolif
4930579G24Rik	3.22152e-22	2.67217	0.392	0.101	8.64172e-18	Ptx3 Cap prolif
Vars	3.86971e-22	1.43694	0.946	0.716	1.03805e-17	Ptx3 Cap prolif
WI1-49P9.2	4.35374e-22	2.07144	0.731	0.354	1.16789e-17	Ptx3 Cap prolif
Ankle1	4.67389e-22	4.64191	0.308	0.064	1.25377e-17	Ptx3 Cap prolif
1700097N02Rik	5.00188e-22	2.86534	0.177	0.016	1.34175e-17	Ptx3 Cap prolif
Aipl1	5.68112e-22	3.12159	0.238	0.034	1.52396e-17	Ptx3 Cap prolif
Rad51ap1	6.71957e-22	3.27303	0.438	0.135	1.80252e-17	Ptx3 Cap prolif
Mlf1	7.11065e-22	2.00426	0.454	0.133	1.90743e-17	Ptx3 Cap prolif
Ptpn7	7.46854e-22	1.5707	0.838	0.516	2.00344e-17	Ptx3 Cap prolif
Ska2	1.04068e-21	1.99753	0.6	0.245	2.79164e-17	Ptx3 Cap prolif
Hist1h2bj	1.05495e-21	1.27382	0.208	0.025	2.8299e-17	Ptx3 Cap prolif
Crmp1	1.26473e-21	2.51093	0.631	0.275	3.39263e-17	Ptx3 Cap prolif
Gm26737	1.71666e-21	1.73464	0.531	0.192	4.60495e-17	Ptx3 Cap prolif
Lsm2	1.82187e-21	1.1695	0.931	0.685	4.88717e-17	Ptx3 Cap prolif
Hist2h2bb	1.87949e-21	1.81158	0.154	0.011	5.04173e-17	Ptx3 Cap prolif
Tubg1	2.3518e-21	1.51219	0.823	0.49	6.3087e-17	Ptx3 Cap prolif
Plau	2.66339e-21	1.84844	0.931	0.833	7.14455e-17	Ptx3 Cap prolif
Dnajc9	2.68531e-21	1.54364	0.769	0.409	7.20335e-17	Ptx3 Cap prolif
Cenpq	2.6909e-21	2.55436	0.669	0.346	7.21835e-17	Ptx3 Cap prolif
Gm27038	3.32395e-21	1.23728	0.1	0.002	8.9165e-17	Ptx3 Cap prolif
Gm2788	3.4458e-21	1.27021	0.331	0.07	9.24337e-17	Ptx3 Cap prolif
Fen1	3.53729e-21	2.07669	0.669	0.313	9.48878e-17	Ptx3 Cap prolif
Phlda1	3.63037e-21	1.83174	0.5	0.165	9.73847e-17	Ptx3 Cap prolif
Rad21	4.20473e-21	1.39026	0.923	0.653	1.12792e-16	Ptx3 Cap prolif
Kctd18	6.20695e-21	1.46303	0.677	0.319	1.66501e-16	Ptx3 Cap prolif
E2f8	6.23133e-21	2.00359	0.592	0.243	1.67155e-16	Ptx3 Cap prolif
Nup37	6.35083e-21	2.37205	0.492	0.17	1.70361e-16	Ptx3 Cap prolif
Uchl5	6.98639e-21	1.34123	0.846	0.514	1.8741e-16	Ptx3 Cap prolif
Alg8	7.48268e-21	1.97944	0.569	0.238	2.00723e-16	Ptx3 Cap prolif
Lrr1	7.58331e-21	3.2723	0.215	0.029	2.03422e-16	Ptx3 Cap prolif
Hist1h3a	8.02252e-21	1.83766	0.146	0.01	2.15204e-16	Ptx3 Cap prolif
Rcc1	8.54418e-21	2.21336	0.792	0.497	2.29198e-16	Ptx3 Cap prolif
Spata24	1.03852e-20	1.69645	0.538	0.19	2.78583e-16	Ptx3 Cap prolif
Snrnp25	1.19535e-20	1.43968	0.685	0.311	3.20653e-16	Ptx3 Cap prolif
Nup35	1.27326e-20	1.24315	0.654	0.267	3.41551e-16	Ptx3 Cap prolif
Ercc6l	1.39666e-20	2.22744	0.292	0.06	3.74653e-16	Ptx3 Cap prolif
Hspb6	1.51281e-20	2.52621	0.508	0.187	4.05813e-16	Ptx3 Cap prolif
Cenpi	1.61453e-20	3.72421	0.392	0.117	4.33097e-16	Ptx3 Cap prolif
Syce2	1.91443e-20	1.51579	0.438	0.123	5.13546e-16	Ptx3 Cap prolif
Ddias	1.94976e-20	2.44943	0.285	0.056	5.23023e-16	Ptx3 Cap prolif
Med30	2.05165e-20	1.30328	0.677	0.293	5.50356e-16	Ptx3 Cap prolif
Acot7	2.11759e-20	1.07885	0.977	0.851	5.68043e-16	Ptx3 Cap prolif
Kifc5b	2.12537e-20	1.90974	0.131	0.008	5.70131e-16	Ptx3 Cap prolif
Gm30414	2.12833e-20	1.37888	0.438	0.126	5.70925e-16	Ptx3 Cap prolif
Ttf2	2.78077e-20	1.53406	0.538	0.199	7.45942e-16	Ptx3 Cap prolif
Mest	3.38143e-20	1.43557	0.969	0.799	9.07069e-16	Ptx3 Cap prolif
1700066M21Rik	3.38567e-20	1.46968	0.4	0.108	9.08205e-16	Ptx3 Cap prolif
Psrc1	3.71944e-20	2.78751	0.369	0.099	9.97739e-16	Ptx3 Cap prolif
Eme1	4.24097e-20	1.66494	0.908	0.644	1.13764e-15	Ptx3 Cap prolif
Fam111a	4.755e-20	1.76354	0.638	0.282	1.27553e-15	Ptx3 Cap prolif
Lig1	4.96922e-20	2.20139	0.685	0.327	1.33299e-15	Ptx3 Cap prolif
Fam129b	7.02489e-20	1.69744	0.877	0.602	1.88443e-15	Ptx3 Cap prolif
Pcbd2	7.46172e-20	1.2466	0.746	0.344	2.00161e-15	Ptx3 Cap prolif
2810408I11Rik	7.48997e-20	2.46186	0.262	0.048	2.00918e-15	Ptx3 Cap prolif
Sec14l2	8.93437e-20	1.32749	0.554	0.202	2.39664e-15	Ptx3 Cap prolif
Mrpl57	9.16427e-20	1.12013	0.9	0.586	2.45832e-15	Ptx3 Cap prolif
Snrpd1	9.61455e-20	1.07531	0.915	0.633	2.5791e-15	Ptx3 Cap prolif
Cenpl	1.03275e-19	2.95399	0.446	0.154	2.77035e-15	Ptx3 Cap prolif
Gm11788	1.07332e-19	1.27219	0.485	0.149	2.87919e-15	Ptx3 Cap prolif
Gm16212	1.28788e-19	1.13648	0.1	0.003	3.45474e-15	Ptx3 Cap prolif
Tusc3	1.72597e-19	1.31301	0.8	0.47	4.62991e-15	Ptx3 Cap prolif
Cdkn2c	2.23569e-19	2.22099	0.677	0.333	5.99724e-15	Ptx3 Cap prolif
Lin9	2.50122e-19	1.92575	0.377	0.102	6.70953e-15	Ptx3 Cap prolif
Cdc25b	2.51623e-19	2.11176	0.708	0.379	6.74978e-15	Ptx3 Cap prolif
Ppih	2.68911e-19	1.37508	0.569	0.225	7.21353e-15	Ptx3 Cap prolif
Pkm	2.79215e-19	1.00532	1	0.993	7.48995e-15	Ptx3 Cap prolif
Fam167a	2.93327e-19	1.65751	0.6	0.255	7.86849e-15	Ptx3 Cap prolif
3300005D01Rik	3.9876e-19	1.13722	0.931	0.706	1.06967e-14	Ptx3 Cap prolif
Gm12811	5.53839e-19	1.54984	0.208	0.029	1.48567e-14	Ptx3 Cap prolif
Hist2h2ac	5.58477e-19	1.6284	0.215	0.033	1.49812e-14	Ptx3 Cap prolif
Gm13199	5.67464e-19	1.02585	0.577	0.203	1.52222e-14	Ptx3 Cap prolif
Mir147	5.84922e-19	1.55751	0.638	0.285	1.56905e-14	Ptx3 Cap prolif
Wdr62	7.12492e-19	2.05833	0.554	0.226	1.91126e-14	Ptx3 Cap prolif
Mrpl51	7.52698e-19	1.09874	0.969	0.7	2.01911e-14	Ptx3 Cap prolif
9630013D21Rik	7.68408e-19	2.36297	0.292	0.063	2.06125e-14	Ptx3 Cap prolif
Ddx39	1.00734e-18	1.01358	0.985	0.834	2.70218e-14	Ptx3 Cap prolif
Cd40	1.17567e-18	1.11489	0.9	0.588	3.15373e-14	Ptx3 Cap prolif
Slc24a5	1.25687e-18	1.14513	0.769	0.399	3.37154e-14	Ptx3 Cap prolif
Bard1	1.30766e-18	3.07119	0.223	0.037	3.50779e-14	Ptx3 Cap prolif
Lbr	1.59323e-18	1.12363	0.962	0.779	4.27385e-14	Ptx3 Cap prolif
Gm28535	1.65554e-18	1.41933	0.131	0.009	4.44098e-14	Ptx3 Cap prolif
Uevld	1.69084e-18	1.27664	0.646	0.296	4.53568e-14	Ptx3 Cap prolif
AA467197	2.04174e-18	1.66893	0.723	0.385	5.47697e-14	Ptx3 Cap prolif
Gm28045	2.4168e-18	2.09722	0.577	0.251	6.48306e-14	Ptx3 Cap prolif
Hist1h2bb	2.65884e-18	1.05619	0.138	0.011	7.13233e-14	Ptx3 Cap prolif
Exosc8	2.86051e-18	1.23727	0.862	0.581	7.67331e-14	Ptx3 Cap prolif
Tube1	3.23742e-18	2.58481	0.215	0.035	8.68437e-14	Ptx3 Cap prolif
Cenpt	3.40294e-18	1.58835	0.731	0.41	9.12839e-14	Ptx3 Cap prolif
Got1	3.40303e-18	1.44725	0.777	0.456	9.12864e-14	Ptx3 Cap prolif
Setd8	3.89449e-18	1.10081	0.577	0.237	1.0447e-13	Ptx3 Cap prolif
Hist1h3e	4.16066e-18	1.02041	0.154	0.015	1.1161e-13	Ptx3 Cap prolif
Anp32b	4.33253e-18	1.04285	0.969	0.843	1.1622e-13	Ptx3 Cap prolif
G2e3	4.51573e-18	2.15434	0.5	0.191	1.21134e-13	Ptx3 Cap prolif
Aaas	4.55202e-18	1.46191	0.754	0.441	1.22108e-13	Ptx3 Cap prolif
Haus4	4.56191e-18	1.86953	0.7	0.365	1.22373e-13	Ptx3 Cap prolif
Rqcd1	5.06629e-18	1.0146	0.862	0.533	1.35903e-13	Ptx3 Cap prolif
2310002F09Rik	5.17041e-18	1.82322	0.562	0.242	1.38696e-13	Ptx3 Cap prolif
Esco2	5.40583e-18	4.71375	0.315	0.084	1.45011e-13	Ptx3 Cap prolif
Myef2	5.76062e-18	1.03097	0.862	0.539	1.54529e-13	Ptx3 Cap prolif
Hist1h2bm	6.09839e-18	1.16864	0.123	0.009	1.63589e-13	Ptx3 Cap prolif
Haus1	7.01339e-18	1.49842	0.523	0.201	1.88134e-13	Ptx3 Cap prolif
Cyp39a1	7.24224e-18	1.39614	0.531	0.216	1.94273e-13	Ptx3 Cap prolif
Tnfrsf23	8.15274e-18	1.53774	0.6	0.267	2.18697e-13	Ptx3 Cap prolif
Cenph	8.64218e-18	2.57223	0.385	0.118	2.31827e-13	Ptx3 Cap prolif
Nde1	1.04866e-17	1.3981	0.9	0.647	2.81303e-13	Ptx3 Cap prolif
Rbl1	1.0693e-17	2.1617	0.423	0.143	2.86839e-13	Ptx3 Cap prolif
Lsm3	1.16977e-17	1.21155	0.831	0.481	3.13791e-13	Ptx3 Cap prolif
Rbp7	1.27403e-17	1.46358	0.792	0.499	3.41757e-13	Ptx3 Cap prolif
Ncaph2	1.32475e-17	1.01051	0.977	0.893	3.55364e-13	Ptx3 Cap prolif
Hist1h2bh	1.33634e-17	1.08217	0.108	0.006	3.58474e-13	Ptx3 Cap prolif
Dctpp1	1.38496e-17	1.31438	0.685	0.332	3.71516e-13	Ptx3 Cap prolif
Srrt	1.436e-17	1.04476	0.885	0.588	3.85207e-13	Ptx3 Cap prolif
Pole	1.52828e-17	1.86636	0.415	0.133	4.09962e-13	Ptx3 Cap prolif
Mdm1	1.53991e-17	2.35444	0.377	0.115	4.13082e-13	Ptx3 Cap prolif
Cenpu	1.69601e-17	2.88577	0.308	0.079	4.54953e-13	Ptx3 Cap prolif
Cby1	2.01913e-17	1.01737	0.823	0.466	5.41631e-13	Ptx3 Cap prolif
Copg2	2.1179e-17	1.14109	0.908	0.667	5.68128e-13	Ptx3 Cap prolif
Fancd2	2.89064e-17	2.9022	0.308	0.078	7.75415e-13	Ptx3 Cap prolif
Cep70	3.50194e-17	1.46001	0.508	0.202	9.39396e-13	Ptx3 Cap prolif
Fam216a	4.09717e-17	1.48785	0.738	0.425	1.09907e-12	Ptx3 Cap prolif
Gm11149	4.60982e-17	1.12645	0.308	0.072	1.23658e-12	Ptx3 Cap prolif
Ncapd3	4.61103e-17	1.50409	0.538	0.221	1.23691e-12	Ptx3 Cap prolif
Pa2g4	4.72631e-17	1.02593	0.962	0.759	1.26783e-12	Ptx3 Cap prolif
Sdf2l1	4.81737e-17	1.62432	0.538	0.227	1.29226e-12	Ptx3 Cap prolif
Pcdh12	5.37551e-17	1.10578	0.862	0.595	1.44198e-12	Ptx3 Cap prolif
Dtymk	6.62684e-17	1.1095	0.854	0.553	1.77765e-12	Ptx3 Cap prolif
Cdca4	8.11324e-17	1.48376	0.785	0.499	2.17638e-12	Ptx3 Cap prolif
Adam8	8.31555e-17	3.07893	0.454	0.174	2.23065e-12	Ptx3 Cap prolif
Xkr5	8.3718e-17	2.88126	0.162	0.02	2.24574e-12	Ptx3 Cap prolif
Gm26625	8.37885e-17	1.5811	0.215	0.037	2.24763e-12	Ptx3 Cap prolif
Hist1h1d	8.61794e-17	2.05293	0.2	0.032	2.31176e-12	Ptx3 Cap prolif
2610203C22Rik	9.76596e-17	1.99924	0.385	0.122	2.61972e-12	Ptx3 Cap prolif
Adam15	1.03696e-16	1.05217	0.977	0.93	2.78165e-12	Ptx3 Cap prolif
Dnah11	1.27931e-16	2.14325	0.223	0.041	3.43175e-12	Ptx3 Cap prolif
Gm10657	1.51723e-16	1.06288	0.5	0.182	4.06998e-12	Ptx3 Cap prolif
Tmem194	1.75173e-16	2.04875	0.369	0.116	4.69903e-12	Ptx3 Cap prolif
Cntrob	1.78722e-16	1.71941	0.269	0.061	4.79422e-12	Ptx3 Cap prolif
Slc1a5	1.87218e-16	1.68972	0.8	0.53	5.02212e-12	Ptx3 Cap prolif
Sap30	1.88452e-16	2.25596	0.331	0.093	5.05522e-12	Ptx3 Cap prolif
Matn2	2.02933e-16	1.82091	0.623	0.34	5.44368e-12	Ptx3 Cap prolif
Cklf	2.23018e-16	1.23805	0.423	0.141	5.98247e-12	Ptx3 Cap prolif
Pask	3.39143e-16	3.29844	0.277	0.067	9.09751e-12	Ptx3 Cap prolif
Mlkl	3.82608e-16	1.48485	0.646	0.333	1.02634e-11	Ptx3 Cap prolif
Dsn1	3.92144e-16	2.45558	0.415	0.147	1.05193e-11	Ptx3 Cap prolif
Neurl1b	4.92185e-16	3.25438	0.4	0.142	1.32029e-11	Ptx3 Cap prolif
Serinc2	5.81559e-16	1.11704	0.938	0.852	1.56003e-11	Ptx3 Cap prolif
Gm22801	6.38945e-16	1.0943	0.485	0.184	1.71397e-11	Ptx3 Cap prolif
4731419I09Rik	6.43479e-16	1.03329	0.931	0.706	1.72613e-11	Ptx3 Cap prolif
Polh	7.49532e-16	1.37639	0.362	0.109	2.01062e-11	Ptx3 Cap prolif
Oscp1	8.38913e-16	1.95922	0.523	0.233	2.25038e-11	Ptx3 Cap prolif
1110001J03Rik	9.28381e-16	1.03246	0.685	0.327	2.49038e-11	Ptx3 Cap prolif
AC125099.2	9.34036e-16	1.08634	0.185	0.029	2.50555e-11	Ptx3 Cap prolif
Dnah8	1.04662e-15	2.44375	0.162	0.022	2.80755e-11	Ptx3 Cap prolif
Nup85	1.04852e-15	1.24724	0.808	0.503	2.81265e-11	Ptx3 Cap prolif
Ruvbl2	1.20846e-15	1.28558	0.854	0.568	3.2417e-11	Ptx3 Cap prolif
Dpysl3	1.24338e-15	1.0092	0.985	0.875	3.33537e-11	Ptx3 Cap prolif
Nup205	1.26061e-15	1.68868	0.577	0.276	3.38158e-11	Ptx3 Cap prolif
U2af1	1.28407e-15	1.15759	0.808	0.508	3.44451e-11	Ptx3 Cap prolif
Faap24	1.29322e-15	1.52899	0.492	0.202	3.46908e-11	Ptx3 Cap prolif
Dpy30	1.42495e-15	1.01834	0.838	0.512	3.82243e-11	Ptx3 Cap prolif
Atad2	1.53193e-15	1.90665	0.454	0.173	4.10941e-11	Ptx3 Cap prolif
Tmem237	1.56701e-15	1.3624	0.723	0.427	4.20351e-11	Ptx3 Cap prolif
Setx	1.5916e-15	1.04862	0.869	0.577	4.26946e-11	Ptx3 Cap prolif
Ldlr	1.69756e-15	1.41337	0.654	0.332	4.55371e-11	Ptx3 Cap prolif
Brca1	1.71411e-15	3.20244	0.2	0.036	4.59809e-11	Ptx3 Cap prolif
Fdps	1.80142e-15	1.23305	0.723	0.424	4.83231e-11	Ptx3 Cap prolif
Ripk3	1.88265e-15	1.9172	0.785	0.502	5.0502e-11	Ptx3 Cap prolif
Cse1l	2.03594e-15	1.00294	0.877	0.616	5.46142e-11	Ptx3 Cap prolif
Rfc5	2.0909e-15	1.11991	0.854	0.604	5.60883e-11	Ptx3 Cap prolif
Mcm8	2.46294e-15	2.97016	0.246	0.055	6.60683e-11	Ptx3 Cap prolif
Pbdc1	2.47758e-15	1.01207	0.838	0.514	6.64612e-11	Ptx3 Cap prolif
Gpx3	2.7414e-15	1.74783	0.838	0.672	7.3538e-11	Ptx3 Cap prolif
Tubd1	2.76594e-15	2.07237	0.385	0.131	7.41964e-11	Ptx3 Cap prolif
Rpp30	2.98514e-15	1.07319	0.654	0.333	8.00764e-11	Ptx3 Cap prolif
Ezh2	3.08273e-15	1.99932	0.438	0.17	8.26941e-11	Ptx3 Cap prolif
Cep128	4.74004e-15	1.71637	0.308	0.086	1.27151e-10	Ptx3 Cap prolif
Apitd1	4.98066e-15	2.15714	0.254	0.06	1.33606e-10	Ptx3 Cap prolif
Myo1e	5.72901e-15	1.46318	0.731	0.438	1.53681e-10	Ptx3 Cap prolif
Ttc9c	6.3442e-15	1.05363	0.762	0.445	1.70183e-10	Ptx3 Cap prolif
Gm26542	7.90097e-15	1.23934	0.685	0.354	2.11943e-10	Ptx3 Cap prolif
mmu-mir-9769	1.0855e-14	1.05828	0.115	0.01	2.91186e-10	Ptx3 Cap prolif
Hist1h3d	1.11292e-14	1.02757	0.131	0.014	2.98542e-10	Ptx3 Cap prolif
Ltc4s	1.16562e-14	1.22897	0.762	0.442	3.12678e-10	Ptx3 Cap prolif
Smc4	1.21281e-14	1.06859	0.946	0.819	3.25337e-10	Ptx3 Cap prolif
Eri2	1.27921e-14	1.53804	0.285	0.076	3.43148e-10	Ptx3 Cap prolif
Galm	1.37277e-14	2.03515	0.415	0.155	3.68246e-10	Ptx3 Cap prolif
Fignl1	1.48118e-14	2.70621	0.331	0.105	3.97327e-10	Ptx3 Cap prolif
Adhfe1	1.56813e-14	1.16856	0.231	0.049	4.2065e-10	Ptx3 Cap prolif
Lrrc8c	1.57007e-14	1.05619	0.846	0.596	4.2117e-10	Ptx3 Cap prolif
Cd276	1.67107e-14	1.2214	0.823	0.566	4.48264e-10	Ptx3 Cap prolif
2700029M09Rik	1.79292e-14	1.12177	0.738	0.466	4.80951e-10	Ptx3 Cap prolif
Tcf19	1.8449e-14	2.72128	0.5	0.219	4.94896e-10	Ptx3 Cap prolif
Stk17b	1.99917e-14	1.47084	0.538	0.249	5.36276e-10	Ptx3 Cap prolif
Mtl5	2.10962e-14	3.44449	0.131	0.015	5.65905e-10	Ptx3 Cap prolif
Gemin6	2.16666e-14	1.71666	0.392	0.138	5.81205e-10	Ptx3 Cap prolif
Cd44	2.62846e-14	3.38992	0.492	0.232	7.05085e-10	Ptx3 Cap prolif
Smim3	2.8527e-14	1.94561	0.392	0.143	7.65237e-10	Ptx3 Cap prolif
1810055G02Rik	2.90195e-14	1.39039	0.562	0.267	7.78448e-10	Ptx3 Cap prolif
Prim1	2.91691e-14	1.63207	0.5	0.227	7.8246e-10	Ptx3 Cap prolif
Nup93	3.28565e-14	1.07199	0.738	0.433	8.81376e-10	Ptx3 Cap prolif
Klk8	3.69205e-14	1.87124	0.785	0.58	9.90393e-10	Ptx3 Cap prolif
Lrrc40	3.94425e-14	1.32399	0.531	0.242	1.05805e-09	Ptx3 Cap prolif
Hist1h1e	4.10231e-14	2.12508	0.446	0.186	1.10045e-09	Ptx3 Cap prolif
Zbed3	4.40525e-14	1.41183	0.746	0.483	1.18171e-09	Ptx3 Cap prolif
Sema4b	4.49815e-14	1.45685	0.431	0.163	1.20663e-09	Ptx3 Cap prolif
8030451A03Rik	4.61582e-14	1.69763	0.285	0.079	1.23819e-09	Ptx3 Cap prolif
Cdca7l	4.69318e-14	2.25206	0.3	0.086	1.25895e-09	Ptx3 Cap prolif
Cdc45	4.94234e-14	2.31861	0.4	0.152	1.32578e-09	Ptx3 Cap prolif
Slc25a10	5.48532e-14	1.47267	0.646	0.383	1.47144e-09	Ptx3 Cap prolif
Gins2	6.09986e-14	1.74223	0.492	0.222	1.63629e-09	Ptx3 Cap prolif
Akr1b8	6.43987e-14	1.86501	0.531	0.257	1.7275e-09	Ptx3 Cap prolif
Ldlrap1	6.54746e-14	1.01582	0.885	0.706	1.75636e-09	Ptx3 Cap prolif
Dfna5	7.36152e-14	1.3707	0.631	0.336	1.97473e-09	Ptx3 Cap prolif
Fzr1	1.01349e-13	1.23835	0.877	0.641	2.71868e-09	Ptx3 Cap prolif
Hist1h4d	1.01865e-13	2.00294	0.569	0.28	2.73252e-09	Ptx3 Cap prolif
Acat1	1.02327e-13	1.04846	0.931	0.76	2.74493e-09	Ptx3 Cap prolif
Sec11c	1.14635e-13	1.03162	0.769	0.469	3.07509e-09	Ptx3 Cap prolif
4930452B06Rik	1.15292e-13	1.18903	0.585	0.281	3.09272e-09	Ptx3 Cap prolif
Rad18	1.28495e-13	1.32956	0.608	0.314	3.44687e-09	Ptx3 Cap prolif
Pvrl1	1.2918e-13	1.12428	0.462	0.179	3.46525e-09	Ptx3 Cap prolif
Slc38a1	1.34585e-13	2.48618	0.154	0.024	3.61024e-09	Ptx3 Cap prolif
Cep57l1	1.37245e-13	1.78926	0.446	0.187	3.6816e-09	Ptx3 Cap prolif
Scml2	1.42114e-13	2.76286	0.185	0.035	3.8122e-09	Ptx3 Cap prolif
Rad54b	1.49466e-13	3.18318	0.215	0.048	4.00942e-09	Ptx3 Cap prolif
Fam49a	1.52356e-13	1.1939	0.677	0.357	4.08696e-09	Ptx3 Cap prolif
Mybl2	1.53595e-13	3.09833	0.238	0.06	4.12017e-09	Ptx3 Cap prolif
Slc41a2	1.56113e-13	1.14438	0.438	0.171	4.18774e-09	Ptx3 Cap prolif
Tmem138	1.57062e-13	1.10216	0.685	0.393	4.21319e-09	Ptx3 Cap prolif
Pkmyt1	1.60546e-13	1.6316	0.631	0.356	4.30664e-09	Ptx3 Cap prolif
Fam72a	1.61501e-13	1.70439	0.231	0.054	4.33226e-09	Ptx3 Cap prolif
Raet1d	1.70799e-13	2.17573	0.277	0.079	4.58167e-09	Ptx3 Cap prolif
Hspb8	1.81968e-13	1.55815	0.631	0.334	4.88129e-09	Ptx3 Cap prolif
Myof	1.89357e-13	1.80295	0.562	0.304	5.0795e-09	Ptx3 Cap prolif
Odc1	1.92521e-13	1.01217	0.762	0.518	5.16439e-09	Ptx3 Cap prolif
Haus8	1.97844e-13	1.75832	0.662	0.371	5.30717e-09	Ptx3 Cap prolif
Ptk7	2.33794e-13	1.08825	0.738	0.464	6.27154e-09	Ptx3 Cap prolif
Cep112	2.39713e-13	1.63212	0.346	0.116	6.43031e-09	Ptx3 Cap prolif
Arl6ip1	2.63074e-13	1.28694	0.985	0.868	7.05697e-09	Ptx3 Cap prolif
Ppap2c	2.79045e-13	1.13713	0.754	0.511	7.48538e-09	Ptx3 Cap prolif
Gm26770	2.99535e-13	1.06226	0.515	0.221	8.03504e-09	Ptx3 Cap prolif
Ino80c	3.2642e-13	1.21704	0.738	0.476	8.75622e-09	Ptx3 Cap prolif
Nup107	3.55635e-13	1.20934	0.531	0.248	9.53992e-09	Ptx3 Cap prolif
Pcbp3	3.67205e-13	1.12656	0.715	0.412	9.85027e-09	Ptx3 Cap prolif
Micall2	3.78208e-13	1.15818	0.423	0.161	1.01454e-08	Ptx3 Cap prolif
Nup62	4.24687e-13	1.31746	0.762	0.503	1.13922e-08	Ptx3 Cap prolif
Hist1h4c	4.6388e-13	1.13698	0.2	0.042	1.24436e-08	Ptx3 Cap prolif
Acsm3	4.70739e-13	1.11007	0.2	0.042	1.26276e-08	Ptx3 Cap prolif
Serpinb9b	5.01204e-13	2.56561	0.354	0.126	1.34448e-08	Ptx3 Cap prolif
Tnfaip3	5.35933e-13	1.43074	0.538	0.261	1.43764e-08	Ptx3 Cap prolif
Ncam1	6.25523e-13	1.11541	0.569	0.288	1.67796e-08	Ptx3 Cap prolif
Hist1h2bg	8.2057e-13	1.08323	0.238	0.059	2.20118e-08	Ptx3 Cap prolif
Rfc4	9.72716e-13	1.57463	0.492	0.238	2.60931e-08	Ptx3 Cap prolif
Ddx11	1.06058e-12	2.3065	0.315	0.105	2.84499e-08	Ptx3 Cap prolif
Rdm1	1.11958e-12	1.26539	0.454	0.194	3.00329e-08	Ptx3 Cap prolif
Psip1	1.16105e-12	1.24159	0.715	0.423	3.11452e-08	Ptx3 Cap prolif
Primpol	1.18486e-12	1.32684	0.331	0.112	3.17838e-08	Ptx3 Cap prolif
Tbl2	1.19913e-12	1.00347	0.615	0.328	3.21667e-08	Ptx3 Cap prolif
Aunip	1.2031e-12	3.48078	0.154	0.026	3.22732e-08	Ptx3 Cap prolif
3010026O09Rik	1.28284e-12	2.17044	0.369	0.141	3.44121e-08	Ptx3 Cap prolif
Espl1	1.29477e-12	1.08938	0.546	0.272	3.47321e-08	Ptx3 Cap prolif
Brip1	1.37092e-12	3.56482	0.392	0.158	3.67751e-08	Ptx3 Cap prolif
Ly6g	1.47025e-12	1.98822	0.269	0.078	3.94394e-08	Ptx3 Cap prolif
Ckap4	1.65115e-12	1.10843	0.838	0.577	4.42922e-08	Ptx3 Cap prolif
4930427A07Rik	1.81283e-12	3.37009	0.862	0.631	4.86291e-08	Ptx3 Cap prolif
Pld5	1.86858e-12	1.74014	0.562	0.307	5.01247e-08	Ptx3 Cap prolif
Mcm10	1.93571e-12	2.13933	0.208	0.049	5.19255e-08	Ptx3 Cap prolif
Gm20628	2.14591e-12	1.7843	0.262	0.075	5.75641e-08	Ptx3 Cap prolif
Stom	2.32393e-12	1.01148	0.885	0.685	6.23395e-08	Ptx3 Cap prolif
Haus6	2.47029e-12	1.45984	0.377	0.147	6.62654e-08	Ptx3 Cap prolif
Mthfd2	2.47683e-12	1.52052	0.392	0.154	6.6441e-08	Ptx3 Cap prolif
Sgcd	3.2957e-12	1.06703	0.415	0.161	8.84072e-08	Ptx3 Cap prolif
Prim2	3.3316e-12	1.68111	0.538	0.285	8.93701e-08	Ptx3 Cap prolif
Suv39h2	3.33632e-12	1.60495	0.254	0.071	8.94969e-08	Ptx3 Cap prolif
Epha2	3.69668e-12	1.33698	0.677	0.434	9.91633e-08	Ptx3 Cap prolif
Cdc27	3.81947e-12	1.15891	0.746	0.483	1.02457e-07	Ptx3 Cap prolif
Cd68	4.06115e-12	1.5018	0.431	0.177	1.0894e-07	Ptx3 Cap prolif
Mboat7	4.16134e-12	1.28354	0.477	0.214	1.11628e-07	Ptx3 Cap prolif
Cenpc1	4.43153e-12	1.44456	0.654	0.396	1.18876e-07	Ptx3 Cap prolif
Sqle	4.52828e-12	1.66692	0.562	0.305	1.21471e-07	Ptx3 Cap prolif
Myo5a	5.16856e-12	1.40712	0.531	0.263	1.38647e-07	Ptx3 Cap prolif
Pola1	5.26265e-12	1.74799	0.362	0.139	1.4117e-07	Ptx3 Cap prolif
Fancb	5.85932e-12	1.46284	0.223	0.056	1.57176e-07	Ptx3 Cap prolif
Hmgcr	5.88272e-12	1.01461	0.608	0.337	1.57804e-07	Ptx3 Cap prolif
Mettl10	5.97898e-12	1.05879	0.554	0.278	1.60386e-07	Ptx3 Cap prolif
Lclat1	6.16767e-12	1.19555	0.554	0.291	1.65448e-07	Ptx3 Cap prolif
Cep41	6.8781e-12	1.04656	0.469	0.209	1.84505e-07	Ptx3 Cap prolif
Arhgap18	6.94529e-12	1.26487	0.546	0.277	1.86307e-07	Ptx3 Cap prolif
Ticrr	7.12348e-12	2.8142	0.131	0.02	1.91087e-07	Ptx3 Cap prolif
Dpcd	7.1392e-12	1.01574	0.769	0.5	1.91509e-07	Ptx3 Cap prolif
Spink2	7.29982e-12	2.08049	0.223	0.057	1.95818e-07	Ptx3 Cap prolif
Serpinb1a	8.71236e-12	3.80713	0.285	0.095	2.33709e-07	Ptx3 Cap prolif
Gemin2	9.00364e-12	1.10663	0.492	0.229	2.41523e-07	Ptx3 Cap prolif
Chchd6	9.64294e-12	1.13053	0.615	0.353	2.58672e-07	Ptx3 Cap prolif
Nqo2	9.87763e-12	1.03304	0.5	0.241	2.64967e-07	Ptx3 Cap prolif
Pradc1	1.00969e-11	1.20809	0.592	0.312	2.7085e-07	Ptx3 Cap prolif
Afmid	1.14528e-11	1.95064	0.277	0.086	3.07221e-07	Ptx3 Cap prolif
Glipr2	1.20706e-11	1.16667	0.754	0.507	3.23793e-07	Ptx3 Cap prolif
Cyth4	1.43671e-11	1.09322	0.769	0.518	3.85398e-07	Ptx3 Cap prolif
Raet1e	1.49536e-11	1.14315	0.477	0.221	4.01131e-07	Ptx3 Cap prolif
E2f2	1.65635e-11	1.01957	0.554	0.273	4.44315e-07	Ptx3 Cap prolif
Tfb1m	1.98374e-11	1.1367	0.246	0.069	5.3214e-07	Ptx3 Cap prolif
Chaf1a	2.06589e-11	2.23464	0.331	0.125	5.54174e-07	Ptx3 Cap prolif
Exo1	2.2483e-11	2.11971	0.277	0.086	6.03108e-07	Ptx3 Cap prolif
Ccl2	2.39762e-11	1.23511	0.731	0.483	6.4316e-07	Ptx3 Cap prolif
Lgals3	2.63636e-11	1.05564	0.915	0.76	7.07204e-07	Ptx3 Cap prolif
Dusp14	2.99561e-11	1.03983	0.462	0.205	8.03572e-07	Ptx3 Cap prolif
Mapk6	3.05128e-11	1.05049	0.769	0.545	8.18506e-07	Ptx3 Cap prolif
Xrcc2	3.57278e-11	1.62909	0.254	0.077	9.58398e-07	Ptx3 Cap prolif
Pomt1	4.08194e-11	2.33227	0.615	0.367	1.09498e-06	Ptx3 Cap prolif
Asrgl1	4.50088e-11	1.18296	0.485	0.231	1.20736e-06	Ptx3 Cap prolif
Dnmt1	4.73805e-11	1.24029	0.662	0.395	1.27098e-06	Ptx3 Cap prolif
Stac2	4.7684e-11	3.18346	0.131	0.022	1.27912e-06	Ptx3 Cap prolif
Chek1	4.81112e-11	1.8789	0.208	0.054	1.29058e-06	Ptx3 Cap prolif
Kcnab2	5.49147e-11	1.82068	0.277	0.091	1.47309e-06	Ptx3 Cap prolif
Slc16a3	5.67874e-11	1.462	0.638	0.397	1.52332e-06	Ptx3 Cap prolif
Lnp	6.04838e-11	1.35194	0.377	0.153	1.62248e-06	Ptx3 Cap prolif
Ccne1	6.10797e-11	3.12575	0.2	0.052	1.63846e-06	Ptx3 Cap prolif
RP23-447N11.3	6.18383e-11	1.6188	0.369	0.146	1.65881e-06	Ptx3 Cap prolif
RP23-447N11.2	6.50199e-11	1.74497	0.277	0.09	1.74416e-06	Ptx3 Cap prolif
Fcho1	6.52055e-11	1.82843	0.254	0.079	1.74914e-06	Ptx3 Cap prolif
Oxct1	6.53304e-11	1.16425	0.646	0.396	1.75249e-06	Ptx3 Cap prolif
Rtkn2	7.33661e-11	2.60085	0.223	0.063	1.96805e-06	Ptx3 Cap prolif
Palld	7.91583e-11	1.60455	0.631	0.394	2.12342e-06	Ptx3 Cap prolif
Tbc1d1	7.93829e-11	1.01772	0.531	0.275	2.12945e-06	Ptx3 Cap prolif
Mcph1	8.05859e-11	1.39826	0.338	0.13	2.16172e-06	Ptx3 Cap prolif
Nme5	8.74026e-11	1.60637	0.169	0.037	2.34458e-06	Ptx3 Cap prolif
Wdr76	8.84889e-11	1.05317	0.3	0.101	2.37372e-06	Ptx3 Cap prolif
Mtmr14	9.58527e-11	1.08135	0.585	0.325	2.57125e-06	Ptx3 Cap prolif
Polq	9.88064e-11	3.39089	0.131	0.023	2.65048e-06	Ptx3 Cap prolif
Rhno1	1.15636e-10	1.13587	0.6	0.336	3.10192e-06	Ptx3 Cap prolif
Nmral1	1.16384e-10	1.39625	0.446	0.209	3.122e-06	Ptx3 Cap prolif
Emp3	1.285e-10	2.59915	0.6	0.361	3.447e-06	Ptx3 Cap prolif
Casp3	1.38836e-10	1.15187	0.4	0.171	3.72429e-06	Ptx3 Cap prolif
Hapln1	1.39579e-10	1.36125	0.285	0.096	3.7442e-06	Ptx3 Cap prolif
Ccdc77	1.44292e-10	1.22837	0.492	0.251	3.87062e-06	Ptx3 Cap prolif
Mcm3	1.56486e-10	1.08449	0.715	0.461	4.19775e-06	Ptx3 Cap prolif
Atl2	1.67351e-10	1.01635	0.5	0.253	4.48919e-06	Ptx3 Cap prolif
Serpina3i	1.90411e-10	1.2254	0.546	0.293	5.10779e-06	Ptx3 Cap prolif
Dhcr24	2.07941e-10	1.19392	0.415	0.182	5.57801e-06	Ptx3 Cap prolif
Prnp	2.17715e-10	1.7403	0.808	0.623	5.84019e-06	Ptx3 Cap prolif
Cxcr3	2.58835e-10	1.31101	0.338	0.132	6.94326e-06	Ptx3 Cap prolif
Rem1	2.73056e-10	1.00882	0.585	0.321	7.32472e-06	Ptx3 Cap prolif
Dagla	3.22381e-10	1.05756	0.508	0.261	8.64786e-06	Ptx3 Cap prolif
Tns3	3.45272e-10	2.0838	0.385	0.167	9.26193e-06	Ptx3 Cap prolif
Gm8579	3.85402e-10	1.02396	0.177	0.042	1.03384e-05	Ptx3 Cap prolif
Cep192	4.05535e-10	1.36346	0.446	0.225	1.08785e-05	Ptx3 Cap prolif
Dhfr	5.24199e-10	1.7593	0.369	0.163	1.40616e-05	Ptx3 Cap prolif
P2rx7	6.64026e-10	1.31795	0.415	0.193	1.78125e-05	Ptx3 Cap prolif
Gsto1	7.56953e-10	1.07138	0.569	0.331	2.03053e-05	Ptx3 Cap prolif
Mxra7	7.69594e-10	1.09776	0.577	0.331	2.06444e-05	Ptx3 Cap prolif
Ppm1b	9.11002e-10	1.11541	0.492	0.236	2.44376e-05	Ptx3 Cap prolif
Sorcs2	9.28082e-10	1.35565	0.369	0.161	2.48958e-05	Ptx3 Cap prolif
Ccne2	1.04301e-09	1.96826	0.446	0.221	2.79787e-05	Ptx3 Cap prolif
Eri1	1.08668e-09	1.50215	0.538	0.308	2.91502e-05	Ptx3 Cap prolif
Pdss1	1.2885e-09	1.09554	0.4	0.182	3.45641e-05	Ptx3 Cap prolif
Mb21d1	1.29042e-09	2.46231	0.2	0.057	3.46154e-05	Ptx3 Cap prolif
Lmo1	1.33955e-09	1.29984	0.608	0.343	3.59335e-05	Ptx3 Cap prolif
Dhcr7	1.43703e-09	1.40747	0.562	0.315	3.85482e-05	Ptx3 Cap prolif
Nup43	1.74272e-09	1.66917	0.331	0.138	4.67486e-05	Ptx3 Cap prolif
Thop1	2.1464e-09	1.2037	0.669	0.427	5.75772e-05	Ptx3 Cap prolif
Ctc1	2.43801e-09	1.20393	0.546	0.325	6.53997e-05	Ptx3 Cap prolif
Map1a	2.5828e-09	1.53261	0.292	0.115	6.92835e-05	Ptx3 Cap prolif
Zswim7	2.58951e-09	1.56497	0.331	0.141	6.94636e-05	Ptx3 Cap prolif
Mphosph9	2.69901e-09	1.12535	0.392	0.181	7.2401e-05	Ptx3 Cap prolif
2610318N02Rik	3.0534e-09	2.02253	0.108	0.018	8.19076e-05	Ptx3 Cap prolif
Fanci	3.18543e-09	1.60173	0.454	0.229	8.5449e-05	Ptx3 Cap prolif
Tmem106c	3.50872e-09	1.13628	0.462	0.243	9.41215e-05	Ptx3 Cap prolif
Crhbp	3.57763e-09	2.46517	0.169	0.044	9.597e-05	Ptx3 Cap prolif
Sclt1	3.59528e-09	1.40441	0.377	0.172	9.64433e-05	Ptx3 Cap prolif
Rsph1	3.64476e-09	2.02953	0.169	0.044	9.77708e-05	Ptx3 Cap prolif
Gprc5a	3.66722e-09	1.93833	0.354	0.162	9.83731e-05	Ptx3 Cap prolif
Rap2b	3.7706e-09	1.10695	0.562	0.332	0.000101146	Ptx3 Cap prolif
Mrc1	3.78612e-09	1.04132	0.738	0.511	0.000101563	Ptx3 Cap prolif
Ddx20	4.07e-09	1.04887	0.485	0.261	0.000109178	Ptx3 Cap prolif
Prf1	4.18682e-09	1.06885	0.192	0.054	0.000112311	Ptx3 Cap prolif
Brca2	4.238e-09	1.76923	0.4	0.184	0.000113684	Ptx3 Cap prolif
Suv39h1	5.14937e-09	1.09425	0.438	0.222	0.000138132	Ptx3 Cap prolif
Tnfrsf12a	5.22304e-09	1.23172	0.669	0.451	0.000140108	Ptx3 Cap prolif
Trmt10a	5.61571e-09	1.35674	0.485	0.254	0.000150641	Ptx3 Cap prolif
Ccdc163	6.06901e-09	1.27868	0.415	0.207	0.000162801	Ptx3 Cap prolif
Lat2	6.30617e-09	1.49659	0.215	0.067	0.000169163	Ptx3 Cap prolif
Clgn	7.58825e-09	1.10064	0.538	0.311	0.000203555	Ptx3 Cap prolif
Fosl1	7.61148e-09	2.63041	0.246	0.089	0.000204178	Ptx3 Cap prolif
Dctd	7.97336e-09	1.05559	0.477	0.258	0.000213885	Ptx3 Cap prolif
Sh2d5	8.12296e-09	2.09585	0.338	0.152	0.000217898	Ptx3 Cap prolif
Urb2	8.38906e-09	1.68492	0.3	0.126	0.000225037	Ptx3 Cap prolif
Alcam	9.56545e-09	1.9548	0.177	0.049	0.000256593	Ptx3 Cap prolif
Fblim1	9.67493e-09	1.64343	0.377	0.177	0.00025953	Ptx3 Cap prolif
Arhgap33	1.28705e-08	2.39249	0.223	0.075	0.000345251	Ptx3 Cap prolif
Pnp2	1.45603e-08	1.46753	0.154	0.039	0.000390579	Ptx3 Cap prolif
Gm20404	1.47967e-08	1.0285	0.138	0.031	0.000396922	Ptx3 Cap prolif
Pih1d2	1.76817e-08	1.83967	0.292	0.114	0.000474312	Ptx3 Cap prolif
Sprr1a	1.93645e-08	4.25127	0.138	0.033	0.000519453	Ptx3 Cap prolif
Nudt1	2.25011e-08	1.35489	0.485	0.281	0.000603591	Ptx3 Cap prolif
Pdk1	2.74191e-08	1.07476	0.477	0.254	0.000735516	Ptx3 Cap prolif
Upp1	2.82475e-08	1.25605	0.6	0.371	0.000757738	Ptx3 Cap prolif
Mettl6	2.82758e-08	1.03632	0.469	0.253	0.000758499	Ptx3 Cap prolif
Pole4	2.87635e-08	1.05493	0.569	0.36	0.00077158	Ptx3 Cap prolif
Srd5a1	3.02065e-08	1.60424	0.308	0.135	0.000810289	Ptx3 Cap prolif
Rec114	3.14923e-08	1.40014	0.677	0.433	0.00084478	Ptx3 Cap prolif
Fads3	3.64046e-08	1.48779	0.377	0.184	0.000976553	Ptx3 Cap prolif
Haus5	3.74595e-08	1.46434	0.469	0.285	0.00100485	Ptx3 Cap prolif
Tnc	3.89273e-08	1.85518	0.569	0.374	0.00104423	Ptx3 Cap prolif
Tmem17	3.96499e-08	1.43631	0.338	0.151	0.00106361	Ptx3 Cap prolif
Wdr19	4.03116e-08	1.07414	0.385	0.184	0.00108136	Ptx3 Cap prolif
Cit	4.11892e-08	1.56935	0.923	0.846	0.0011049	Ptx3 Cap prolif
H60b	5.17982e-08	1.51687	0.315	0.14	0.00138949	Ptx3 Cap prolif
Mcm2	5.9662e-08	1.30476	0.6	0.409	0.00160043	Ptx3 Cap prolif
Sms	6.10175e-08	1.0622	0.415	0.218	0.00163679	Ptx3 Cap prolif
Nsdhl	6.16333e-08	1.017	0.515	0.299	0.00165331	Ptx3 Cap prolif
Ankrd33b	6.83623e-08	1.23909	0.4	0.207	0.00183382	Ptx3 Cap prolif
Gins1	7.35292e-08	1.26587	0.323	0.14	0.00197242	Ptx3 Cap prolif
Cep72	8.5564e-08	1.35208	0.208	0.071	0.00229525	Ptx3 Cap prolif
Zfp382	9.0239e-08	1.54538	0.162	0.045	0.00242066	Ptx3 Cap prolif
Nrarp	9.6371e-08	1.46262	0.385	0.198	0.00258515	Ptx3 Cap prolif
Gpx7	1.10297e-07	1.1735	0.515	0.31	0.00295872	Ptx3 Cap prolif
Ddx28	1.23354e-07	1.01224	0.523	0.304	0.00330897	Ptx3 Cap prolif
Enkd1	1.2977e-07	1.0562	0.369	0.18	0.00348108	Ptx3 Cap prolif
Slc9a5	1.36186e-07	2.21531	0.115	0.026	0.00365319	Ptx3 Cap prolif
Cyp51	1.37004e-07	1.22157	0.415	0.221	0.00367514	Ptx3 Cap prolif
Wdhd1	1.58514e-07	1.29648	0.4	0.202	0.00425214	Ptx3 Cap prolif
Gm38287	1.59997e-07	1.58495	0.354	0.177	0.00429191	Ptx3 Cap prolif
Fhl2	1.64556e-07	1.55785	0.277	0.12	0.00441421	Ptx3 Cap prolif
Wdr90	1.66842e-07	1.71218	0.192	0.065	0.00447553	Ptx3 Cap prolif
Cdc25a	2.44671e-07	1.10616	0.2	0.068	0.00656329	Ptx3 Cap prolif
Nol4l	2.5831e-07	1.37724	0.562	0.355	0.00692916	Ptx3 Cap prolif
Fbxw4	2.67599e-07	1.09039	0.262	0.105	0.00717835	Ptx3 Cap prolif
Sox11	3.0216e-07	1.23047	0.246	0.096	0.00810545	Ptx3 Cap prolif
Dnph1	3.09233e-07	3.22396	0.154	0.047	0.00829518	Ptx3 Cap prolif
Rgs16	3.15582e-07	1.10498	0.569	0.364	0.00846549	Ptx3 Cap prolif
Coro2a	3.47464e-07	1.88045	0.277	0.121	0.00932072	Ptx3 Cap prolif
Phf7	4.01666e-07	1.12215	0.462	0.254	0.0107747	Ptx3 Cap prolif
Exoc3l	4.21998e-07	1.23248	0.577	0.403	0.0113201	Ptx3 Cap prolif
Spry4	4.32257e-07	1.72617	0.185	0.063	0.0115953	Ptx3 Cap prolif
Fads2	4.52069e-07	1.32779	0.215	0.081	0.0121268	Ptx3 Cap prolif
Exoc3l4	4.64416e-07	1.07018	0.262	0.111	0.012458	Ptx3 Cap prolif
Prkar2b	4.64739e-07	1.33891	0.377	0.19	0.0124666	Ptx3 Cap prolif
Sacs	4.72175e-07	1.03936	0.3	0.137	0.0126661	Ptx3 Cap prolif
Wnt4	4.96527e-07	1.08658	0.354	0.172	0.0133193	Ptx3 Cap prolif
Cchcr1	4.99332e-07	2.15586	0.3	0.142	0.0133946	Ptx3 Cap prolif
Chaf1b	5.17576e-07	1.69996	0.462	0.282	0.013884	Ptx3 Cap prolif
Dut	5.20019e-07	1.01865	0.6	0.396	0.0139495	Ptx3 Cap prolif
RP23-391P21.2	6.39379e-07	1.10691	0.454	0.254	0.0171513	Ptx3 Cap prolif
Prpsap2	7.40528e-07	1.00608	0.323	0.155	0.0198647	Ptx3 Cap prolif
Rpa2	7.73318e-07	1.0121	0.592	0.417	0.0207443	Ptx3 Cap prolif
Ppp1r13l	8.33035e-07	1.16876	0.262	0.109	0.0223462	Ptx3 Cap prolif
4933404O12Rik	8.43481e-07	1.62289	0.246	0.103	0.0226264	Ptx3 Cap prolif
Aif1l	9.31891e-07	2.0399	0.262	0.118	0.024998	Ptx3 Cap prolif
Gm13375	9.6043e-07	1.0808	0.1	0.022	0.0257635	Ptx3 Cap prolif
Src	1.00877e-06	1.02549	0.308	0.148	0.0270603	Ptx3 Cap prolif
Gstcd	1.0282e-06	1.52467	0.362	0.184	0.0275813	Ptx3 Cap prolif
Myo18b	1.12611e-06	1.45149	0.254	0.109	0.0302078	Ptx3 Cap prolif
Nptxr	1.16013e-06	1.34792	0.415	0.236	0.0311206	Ptx3 Cap prolif
Mcm7	1.23523e-06	1.09384	0.677	0.483	0.0331351	Ptx3 Cap prolif
Dck	1.57649e-06	1.14762	0.515	0.323	0.0422894	Ptx3 Cap prolif
Nptx1	1.58731e-06	3.09825	0.362	0.198	0.0425796	Ptx3 Cap prolif
Tmem144	1.63637e-06	1.38174	0.131	0.037	0.0438957	Ptx3 Cap prolif
Wipf2	1.81596e-06	1.11754	0.362	0.184	0.0487131	Ptx3 Cap prolif
Dtl	1.81985e-06	1.84596	0.315	0.159	0.0488174	Ptx3 Cap prolif
Npnt1	2.53293e-82	2.64441	0.981	0.828	6.79459e-78	Ptx3 Cap
Olfml2a	1.83737e-76	1.62354	1	0.968	4.92875e-72	Ptx3 Cap
Ptx3	5.72915e-74	2.53851	0.978	0.776	1.53685e-69	Ptx3 Cap
Cd341	1.60442e-71	2.13039	0.994	0.971	4.30384e-67	Ptx3 Cap
Gm168971	4.14561e-69	2.08042	0.895	0.503	1.11206e-64	Ptx3 Cap
Sparc1	4.43137e-69	1.35898	1	1	1.18872e-64	Ptx3 Cap
Ggct	2.65402e-66	2.02408	0.956	0.773	7.11942e-62	Ptx3 Cap
Mir1471	4.79443e-64	2.07846	0.689	0.192	1.28611e-59	Ptx3 Cap
1500009L16Rik1	1.55957e-63	2.24862	0.848	0.433	4.18356e-59	Ptx3 Cap
Nrp2	2.1857e-61	1.43975	1	0.972	5.86313e-57	Ptx3 Cap
AA4671971	1.28216e-60	2.17817	0.762	0.299	3.43938e-56	Ptx3 Cap
Ckb	5.78472e-59	1.68297	0.971	0.827	1.55175e-54	Ptx3 Cap
Ackr2	4.64894e-58	1.4524	0.994	0.9	1.24708e-53	Ptx3 Cap
Mmp2	4.45884e-57	1.41348	1	0.974	1.19609e-52	Ptx3 Cap
3300005D01Rik1	2.50781e-53	1.52969	0.956	0.649	6.72719e-49	Ptx3 Cap
Adam151	1.37582e-50	1.64529	0.994	0.914	3.69063e-46	Ptx3 Cap
Cotl11	5.25643e-49	1.4509	0.956	0.791	1.41004e-44	Ptx3 Cap
Adam121	2.54799e-45	1.91665	0.87	0.563	6.83497e-41	Ptx3 Cap
Serinc21	1.1887e-44	1.49005	0.959	0.827	3.18868e-40	Ptx3 Cap
Sulf2	1.28576e-44	1.34203	0.971	0.815	3.44904e-40	Ptx3 Cap
S100a41	1.44955e-44	1.01656	1	0.953	3.88841e-40	Ptx3 Cap
RP23-326D6.51	1.73144e-44	1.01995	1	0.917	4.64458e-40	Ptx3 Cap
Sorbs21	6.61683e-43	1.57869	0.956	0.834	1.77496e-38	Ptx3 Cap
Slfn2	1.41459e-42	1.32044	0.965	0.814	3.79464e-38	Ptx3 Cap
Gap431	8.07571e-42	1.43307	0.959	0.765	2.16631e-37	Ptx3 Cap
L1cam	8.66737e-41	1.55368	0.892	0.628	2.32502e-36	Ptx3 Cap
Mmp14	1.02766e-40	1.02688	0.997	0.964	2.7567e-36	Ptx3 Cap
Cd2761	1.05211e-40	1.9972	0.819	0.513	2.82229e-36	Ptx3 Cap
Gm106571	1.63623e-40	1.64094	0.483	0.12	4.38918e-36	Ptx3 Cap
Anxa11	3.01838e-40	1.02534	0.997	0.976	8.0968e-36	Ptx3 Cap
Asap11	4.25546e-40	1.30924	0.975	0.76	1.14153e-35	Ptx3 Cap
4731419I09Rik1	1.26886e-39	1.58559	0.889	0.673	3.40372e-35	Ptx3 Cap
Aqp11	1.5012e-39	1.23321	0.997	0.992	4.02697e-35	Ptx3 Cap
Nupr1	9.70256e-38	1.34245	0.93	0.741	2.60271e-33	Ptx3 Cap
Guk1	2.63468e-37	1.0166	0.978	0.875	7.06754e-33	Ptx3 Cap
Vwa7	5.79976e-37	2.88191	0.444	0.126	1.55579e-32	Ptx3 Cap
Ccnd11	1.38447e-36	1.30907	0.981	0.904	3.71385e-32	Ptx3 Cap
Ip6k31	5.94793e-36	1.67495	0.803	0.532	1.59553e-31	Ptx3 Cap
Fam213b	1.00515e-35	2.41257	0.648	0.342	2.69633e-31	Ptx3 Cap
Gchfr1	1.57528e-35	1.54906	0.743	0.393	4.22569e-31	Ptx3 Cap
Capg1	1.72128e-35	1.08102	0.987	0.948	4.61733e-31	Ptx3 Cap
Susd2	2.68148e-35	1.04986	0.994	0.946	7.19307e-31	Ptx3 Cap
Gpr137b	2.79388e-35	1.23161	0.959	0.838	7.49458e-31	Ptx3 Cap
Tob1	4.20043e-34	1.11677	0.927	0.698	1.12676e-29	Ptx3 Cap
Pgf	5.21101e-34	1.92413	0.841	0.609	1.39785e-29	Ptx3 Cap
Hif1a1	2.74313e-33	1.04258	0.987	0.953	7.35846e-29	Ptx3 Cap
Gadd45a1	2.748e-33	1.8413	0.714	0.404	7.37152e-29	Ptx3 Cap
Sapcd1	2.95288e-33	2.91549	0.435	0.136	7.92111e-29	Ptx3 Cap
Dpysl31	6.52791e-32	1.00139	0.968	0.858	1.75111e-27	Ptx3 Cap
Npl1	6.62075e-32	2.27857	0.663	0.366	1.77602e-27	Ptx3 Cap
Gm906	1.11904e-31	1.93857	0.33	0.068	3.00183e-27	Ptx3 Cap
Stom1	1.46244e-31	1.44514	0.867	0.649	3.92299e-27	Ptx3 Cap
Phlda31	1.81922e-31	1.29232	0.898	0.736	4.88006e-27	Ptx3 Cap
Gria2	1.66208e-30	1.82923	0.667	0.346	4.45854e-26	Ptx3 Cap
Hmcn1	2.54441e-30	1.0116	0.968	0.791	6.82539e-26	Ptx3 Cap
E230016M11Rik1	7.21395e-30	1.33123	0.632	0.31	1.93514e-25	Ptx3 Cap
Ltc4s1	7.58255e-30	1.84578	0.692	0.399	2.03402e-25	Ptx3 Cap
Gem1	1.16707e-29	1.3417	0.86	0.648	3.13068e-25	Ptx3 Cap
Fbln2	1.38103e-29	1.10855	0.994	0.969	3.70461e-25	Ptx3 Cap
Serpina3h1	1.45601e-29	1.91929	0.59	0.287	3.90575e-25	Ptx3 Cap
Sema3a	1.73075e-29	1.0128	0.971	0.819	4.64275e-25	Ptx3 Cap
Lrrc26	1.90457e-29	2.43448	0.556	0.258	5.10902e-25	Ptx3 Cap
Arhgef3	2.07708e-29	1.00473	0.978	0.849	5.57176e-25	Ptx3 Cap
Mest1	3.92234e-29	1.13646	0.93	0.778	1.05217e-24	Ptx3 Cap
Gm265421	1.07989e-28	1.75023	0.613	0.31	2.8968e-24	Ptx3 Cap
Serpina3i1	1.5357e-28	1.81435	0.552	0.237	4.1195e-24	Ptx3 Cap
Cdkn1a	2.21826e-28	1.18784	0.921	0.76	5.95049e-24	Ptx3 Cap
Plau1	8.93427e-28	1.31983	0.924	0.814	2.39662e-23	Ptx3 Cap
Adamtsl1	1.61363e-27	1.06313	0.917	0.74	4.32857e-23	Ptx3 Cap
Nkd1	1.02671e-26	1.0322	0.895	0.705	2.75414e-22	Ptx3 Cap
Avpi11	1.44683e-26	1.03909	0.946	0.76	3.88111e-22	Ptx3 Cap
Cnn21	2.54888e-26	1.55317	0.854	0.678	6.83737e-22	Ptx3 Cap
Fam124a	2.79444e-26	1.30901	0.768	0.492	7.49607e-22	Ptx3 Cap
2310002F09Rik1	4.85498e-26	1.95977	0.489	0.201	1.30235e-21	Ptx3 Cap
Mxra8	6.67204e-26	1.23015	0.949	0.875	1.78978e-21	Ptx3 Cap
Dagla1	1.22953e-25	2.07462	0.495	0.213	3.29821e-21	Ptx3 Cap
Mxra8os	1.71886e-24	1.22986	0.705	0.42	4.61085e-20	Ptx3 Cap
Sorbs2os	1.79931e-24	1.30935	0.527	0.227	4.82664e-20	Ptx3 Cap
Hacd11	2.40319e-24	1.26994	0.717	0.432	6.44657e-20	Ptx3 Cap
Palld1	2.55166e-24	1.79855	0.622	0.346	6.84482e-20	Ptx3 Cap
Ggt5	2.92538e-24	2.33118	0.61	0.343	7.84733e-20	Ptx3 Cap
Nmb	1.02412e-23	1.75897	0.756	0.553	2.74721e-19	Ptx3 Cap
Nts1	1.39551e-23	1.04588	0.933	0.767	3.74346e-19	Ptx3 Cap
Prkcq	2.88833e-23	1.10962	0.848	0.68	7.74793e-19	Ptx3 Cap
Ccdc1841	3.06321e-23	1.692	0.67	0.433	8.21706e-19	Ptx3 Cap
Map1b1	4.63986e-23	1.01448	0.895	0.713	1.24464e-18	Ptx3 Cap
RP23-169H9.61	6.35338e-23	1.74219	0.394	0.14	1.70429e-18	Ptx3 Cap
Stab21	6.55085e-23	2.75934	0.463	0.209	1.75727e-18	Ptx3 Cap
Daam1	9.07062e-23	1.17919	0.73	0.474	2.43319e-18	Ptx3 Cap
Enho	9.10115e-23	1.03217	0.863	0.633	2.44138e-18	Ptx3 Cap
Clgn1	1.08786e-22	1.95022	0.53	0.266	2.91819e-18	Ptx3 Cap
Gm8909	2.63296e-22	2.04849	0.521	0.257	7.06293e-18	Ptx3 Cap
Ppp2r5b	2.88906e-22	1.06962	0.857	0.716	7.7499e-18	Ptx3 Cap
Sec14l21	3.66411e-22	1.52235	0.435	0.171	9.82898e-18	Ptx3 Cap
Map61	4.12364e-22	1.23914	0.749	0.516	1.10617e-17	Ptx3 Cap
Ptpn71	7.94557e-22	1.68791	0.714	0.492	2.1314e-17	Ptx3 Cap
Ass11	9.31138e-22	1.40574	0.641	0.381	2.49778e-17	Ptx3 Cap
Igf1	2.1947e-21	1.22166	0.841	0.651	5.88728e-17	Ptx3 Cap
Ccdc109b1	2.61328e-21	1.08597	0.775	0.554	7.01011e-17	Ptx3 Cap
Tnfrsf231	2.83448e-21	1.80622	0.492	0.235	7.60348e-17	Ptx3 Cap
Capn5	3.37275e-21	1.23877	0.803	0.612	9.0474e-17	Ptx3 Cap
Peg31	4.22348e-21	2.20933	0.657	0.447	1.13295e-16	Ptx3 Cap
Klk81	4.43773e-21	1.96396	0.743	0.552	1.19042e-16	Ptx3 Cap
Gpr137b-ps	5.38068e-21	1.00489	0.752	0.471	1.44337e-16	Ptx3 Cap
Adamts5	8.85672e-21	1.31942	0.711	0.486	2.37582e-16	Ptx3 Cap
Cdr2l1	9.79379e-21	1.13287	0.841	0.665	2.62718e-16	Ptx3 Cap
Gm10535	1.85005e-20	1.02302	0.505	0.231	4.96277e-16	Ptx3 Cap
D5Ertd615e1	1.97554e-20	1.42828	0.6	0.35	5.29939e-16	Ptx3 Cap
Gm904	2.52708e-20	2.36832	0.197	0.036	6.77889e-16	Ptx3 Cap
Hgsnat	2.58358e-20	1.4241	0.908	0.787	6.93045e-16	Ptx3 Cap
Ift57	3.73222e-20	1.06784	0.714	0.447	1.00117e-15	Ptx3 Cap
Vwa9	6.14794e-20	1.0164	0.873	0.68	1.64919e-15	Ptx3 Cap
Akr1b81	8.50151e-20	1.84722	0.47	0.221	2.28053e-15	Ptx3 Cap
Ptprv	9.11403e-20	1.12359	0.733	0.499	2.44484e-15	Ptx3 Cap
Zbtb7c1	1.00278e-19	1.51745	0.594	0.353	2.68996e-15	Ptx3 Cap
Sept81	1.21042e-19	1.09348	0.746	0.502	3.24694e-15	Ptx3 Cap
Scamp5	1.47634e-19	1.18741	0.54	0.284	3.96029e-15	Ptx3 Cap
Slc4a71	1.64396e-19	1.21212	0.74	0.516	4.40992e-15	Ptx3 Cap
Slc16a31	1.67168e-19	1.59503	0.6	0.36	4.48428e-15	Ptx3 Cap
Mtss1l	2.59305e-19	1.0249	0.79	0.567	6.95586e-15	Ptx3 Cap
Camk2a	4.30192e-19	3.06378	0.251	0.07	1.15399e-14	Ptx3 Cap
Pcdh121	4.53429e-19	1.15966	0.784	0.567	1.21632e-14	Ptx3 Cap
Ccdc1801	5.21559e-19	1.49281	0.384	0.156	1.39908e-14	Ptx3 Cap
Ccl21	6.33324e-19	1.30261	0.683	0.448	1.69889e-14	Ptx3 Cap
Chil51	8.74104e-19	1.69087	0.454	0.222	2.34478e-14	Ptx3 Cap
Gm95301	3.0267e-18	1.19366	0.521	0.271	8.11912e-14	Ptx3 Cap
Cd401	3.58713e-18	1.04141	0.771	0.568	9.62247e-14	Ptx3 Cap
Cyth41	3.80103e-18	1.00876	0.711	0.486	1.01963e-13	Ptx3 Cap
Slc20a11	6.23629e-18	1.04621	0.73	0.528	1.67288e-13	Ptx3 Cap
Nfkbie	1.16442e-17	1.07913	0.829	0.663	3.12356e-13	Ptx3 Cap
Atxn1	1.40802e-17	1.56209	0.603	0.368	3.77701e-13	Ptx3 Cap
Gmpr	3.01367e-17	1.237	0.616	0.39	8.08417e-13	Ptx3 Cap
Sh3bgrl21	4.41747e-17	1.12298	0.698	0.478	1.18499e-12	Ptx3 Cap
Gatm	4.75884e-17	1.48422	0.616	0.383	1.27656e-12	Ptx3 Cap
Hoga1	5.7331e-17	1.34456	0.6	0.373	1.5379e-12	Ptx3 Cap
Fam167a1	5.91789e-17	2.08005	0.454	0.235	1.58748e-12	Ptx3 Cap
Fam69b	8.31024e-17	1.26634	0.625	0.412	2.22922e-12	Ptx3 Cap
Mrc11	8.91711e-17	1.20956	0.686	0.482	2.39201e-12	Ptx3 Cap
RP23-94M23.3	9.85632e-17	1.46034	0.114	0.01	2.64396e-12	Ptx3 Cap
Rab3gap2	1.19232e-16	1.02744	0.829	0.603	3.1984e-12	Ptx3 Cap
Tmem401	1.7046e-16	2.13352	0.435	0.218	4.57258e-12	Ptx3 Cap
Serpina3g1	1.72438e-16	1.20744	0.365	0.15	4.62565e-12	Ptx3 Cap
Dctd1	2.25939e-16	1.48174	0.448	0.222	6.06081e-12	Ptx3 Cap
Slc1a51	3.15092e-16	1.30082	0.708	0.506	8.45235e-12	Ptx3 Cap
Gm21188	4.78409e-16	1.28196	0.114	0.011	1.28333e-11	Ptx3 Cap
Pyroxd2	5.25977e-16	1.44647	0.597	0.383	1.41093e-11	Ptx3 Cap
Emp21	1.01996e-15	2.55538	0.53	0.318	2.73605e-11	Ptx3 Cap
Pld51	1.26098e-15	1.81801	0.492	0.279	3.38258e-11	Ptx3 Cap
Grin1	1.4357e-15	1.65683	0.371	0.166	3.85127e-11	Ptx3 Cap
Anxa31	1.44732e-15	1.1867	0.794	0.641	3.88243e-11	Ptx3 Cap
Ankrd33b1	1.75173e-15	2.51274	0.375	0.175	4.69902e-11	Ptx3 Cap
Lgals31	2.37023e-15	1.53112	0.838	0.755	6.35814e-11	Ptx3 Cap
Ankrd21	3.48437e-15	1.61273	0.365	0.166	9.34681e-11	Ptx3 Cap
Sema4c	4.54106e-15	1.59874	0.444	0.221	1.21814e-10	Ptx3 Cap
Myof1	4.94095e-15	1.894	0.492	0.274	1.32541e-10	Ptx3 Cap
B230118H07Rik1	5.39694e-15	1.00265	0.556	0.318	1.44773e-10	Ptx3 Cap
Nedd9	6.36656e-15	1.22626	0.727	0.55	1.70783e-10	Ptx3 Cap
Dfna51	9.01582e-15	1.11999	0.546	0.304	2.41849e-10	Ptx3 Cap
Card11	9.89348e-15	2.39648	0.219	0.064	2.65392e-10	Ptx3 Cap
Ptk71	1.21443e-14	1.40175	0.641	0.44	3.2577e-10	Ptx3 Cap
Rps6ka31	2.03101e-14	1.03373	0.695	0.498	5.44818e-10	Ptx3 Cap
Exoc3l1	2.33399e-14	1.42726	0.565	0.37	6.26092e-10	Ptx3 Cap
Gale1	2.47179e-14	1.69518	0.549	0.344	6.63057e-10	Ptx3 Cap
Micall21	4.34598e-14	1.98718	0.321	0.142	1.16581e-09	Ptx3 Cap
Naglu	4.93037e-14	1.0525	0.724	0.552	1.32257e-09	Ptx3 Cap
Clu	7.49708e-14	1.01979	0.975	0.931	2.01109e-09	Ptx3 Cap
Pthlh1	1.97287e-13	1.01303	0.53	0.311	5.29222e-09	Ptx3 Cap
Pdlim21	2.89405e-13	1.80091	0.448	0.263	7.76328e-09	Ptx3 Cap
Socs11	2.94363e-13	2.01672	0.238	0.084	7.89629e-09	Ptx3 Cap
Ces2e	3.00367e-13	1.75245	0.467	0.281	8.05734e-09	Ptx3 Cap
Lrp2bp	3.77941e-13	1.04548	0.397	0.197	1.01383e-08	Ptx3 Cap
Myo1e1	3.957e-13	1.00882	0.61	0.42	1.06146e-08	Ptx3 Cap
3000002C10Rik1	4.49666e-13	1.22794	0.486	0.263	1.20623e-08	Ptx3 Cap
Ankrd37	4.58943e-13	1.1974	0.517	0.315	1.23111e-08	Ptx3 Cap
9430069I07Rik1	6.68172e-13	1.14247	0.248	0.088	1.79237e-08	Ptx3 Cap
Cox8b	6.68691e-13	1.30485	0.137	0.028	1.79376e-08	Ptx3 Cap
Ehbp1l11	7.75438e-13	1.60685	0.594	0.414	2.08011e-08	Ptx3 Cap
Pvrl11	7.94982e-13	1.10148	0.349	0.159	2.13254e-08	Ptx3 Cap
Impdh1	9.53208e-13	1.02361	0.762	0.639	2.55698e-08	Ptx3 Cap
Pcbp31	9.73391e-13	1.43629	0.575	0.399	2.61112e-08	Ptx3 Cap
Fgfr3	9.93444e-13	1.01663	0.616	0.435	2.66491e-08	Ptx3 Cap
Rap2b1	1.04976e-12	1.16552	0.508	0.303	2.81598e-08	Ptx3 Cap
Pfn21	1.90265e-12	1.38352	0.517	0.329	5.10387e-08	Ptx3 Cap
Fndc8	1.94631e-12	1.36568	0.479	0.286	5.22098e-08	Ptx3 Cap
Crybb1	2.19586e-12	1.72557	0.213	0.072	5.89038e-08	Ptx3 Cap
Adgrb21	4.30257e-12	2.64768	0.216	0.078	1.15416e-07	Ptx3 Cap
Psat11	4.63057e-12	1.02865	0.686	0.531	1.24215e-07	Ptx3 Cap
Fam102a	5.15014e-12	1.09467	0.584	0.417	1.38152e-07	Ptx3 Cap
Nmnat21	8.29783e-12	2.2465	0.235	0.092	2.22589e-07	Ptx3 Cap
Grin1os	8.54546e-12	1.66593	0.349	0.178	2.29232e-07	Ptx3 Cap
Dhcr241	8.65523e-12	1.62077	0.337	0.161	2.32177e-07	Ptx3 Cap
Sh3pxd2a	8.93565e-12	1.05532	0.622	0.425	2.39699e-07	Ptx3 Cap
Rem11	1.00922e-11	1.4103	0.483	0.302	2.70723e-07	Ptx3 Cap
Bean11	1.06917e-11	1.7458	0.365	0.194	2.86804e-07	Ptx3 Cap
Cd681	1.36272e-11	2.04786	0.327	0.161	3.65549e-07	Ptx3 Cap
Neurl1a1	1.81224e-11	1.89481	0.257	0.109	4.86134e-07	Ptx3 Cap
Tbc1d2	1.91318e-11	1.17818	0.476	0.287	5.13212e-07	Ptx3 Cap
Gm127441	2.68309e-11	1.51293	0.216	0.078	7.1974e-07	Ptx3 Cap
Col5a31	3.74109e-11	1.98699	0.343	0.167	1.00355e-06	Ptx3 Cap
Sh3bp1	4.3106e-11	1.90637	0.289	0.138	1.15632e-06	Ptx3 Cap
Cetn41	4.47947e-11	1.32179	0.276	0.122	1.20162e-06	Ptx3 Cap
Pde3b	5.16308e-11	1.01743	0.489	0.307	1.385e-06	Ptx3 Cap
Def6	5.2029e-11	2.27076	0.33	0.171	1.39568e-06	Ptx3 Cap
Fam129b1	7.22087e-11	1.2272	0.721	0.6	1.937e-06	Ptx3 Cap
Matn21	7.6511e-11	1.448	0.505	0.322	2.05241e-06	Ptx3 Cap
Pdk11	8.77185e-11	1.60368	0.403	0.234	2.35305e-06	Ptx3 Cap
Cd2471	9.6019e-11	1.24067	0.394	0.216	2.57571e-06	Ptx3 Cap
Pcdh11	9.85046e-11	1.43111	0.597	0.432	2.64239e-06	Ptx3 Cap
Faap1001	1.15278e-10	1.09837	0.625	0.471	3.09234e-06	Ptx3 Cap
Slc41a21	1.19203e-10	1.49772	0.317	0.158	3.19763e-06	Ptx3 Cap
WI1-49P9.21	1.26226e-10	1.03844	0.527	0.347	3.38602e-06	Ptx3 Cap
Lrrc8c1	1.46289e-10	1.00837	0.733	0.584	3.9242e-06	Ptx3 Cap
Fads31	1.46936e-10	2.11852	0.321	0.164	3.94156e-06	Ptx3 Cap
Fmn11	1.63895e-10	1.44218	0.21	0.078	4.39648e-06	Ptx3 Cap
Ezr1	2.04597e-10	1.18862	0.476	0.296	5.48831e-06	Ptx3 Cap
Proser2	2.43033e-10	2.2148	0.286	0.14	6.51935e-06	Ptx3 Cap
Elovl6	2.44223e-10	1.62936	0.27	0.124	6.55129e-06	Ptx3 Cap
Kcnn41	3.89586e-10	1.71185	0.34	0.18	1.04507e-05	Ptx3 Cap
Adam191	4.4441e-10	1.06582	0.606	0.443	1.19213e-05	Ptx3 Cap
Hk2	4.47981e-10	1.13972	0.165	0.053	1.20171e-05	Ptx3 Cap
Gpha2	4.8432e-10	2.70061	0.197	0.075	1.29919e-05	Ptx3 Cap
Tstd3	5.91421e-10	1.00605	0.489	0.315	1.58649e-05	Ptx3 Cap
A430105I19Rik	8.08072e-10	1.09132	0.365	0.205	2.16765e-05	Ptx3 Cap
Dok4	9.05165e-10	1.11077	0.806	0.69	2.4281e-05	Ptx3 Cap
Pstpip11	9.20753e-10	1.92726	0.273	0.134	2.46992e-05	Ptx3 Cap
Alas1	1.05087e-09	1.00994	0.644	0.498	2.81896e-05	Ptx3 Cap
Tns31	1.06111e-09	1.51821	0.302	0.151	2.84642e-05	Ptx3 Cap
Gys1	1.23251e-09	1.50755	0.476	0.306	3.30621e-05	Ptx3 Cap
Gpt21	1.56751e-09	1.04743	0.505	0.334	4.20485e-05	Ptx3 Cap
Zmat3	2.40923e-09	1.45881	0.486	0.322	6.46275e-05	Ptx3 Cap
Myo18b1	3.307e-09	2.07054	0.216	0.092	8.87103e-05	Ptx3 Cap
Myo1d1	4.55103e-09	1.06736	0.594	0.455	0.000122081	Ptx3 Cap
Gm119781	5.05003e-09	1.67731	0.13	0.039	0.000135467	Ptx3 Cap
Ephb11	5.15338e-09	1.34816	0.381	0.228	0.000138239	Ptx3 Cap
Rgs2	6.52716e-09	1.78581	0.279	0.141	0.000175091	Ptx3 Cap
Idi11	7.54046e-09	1.26439	0.356	0.201	0.000202273	Ptx3 Cap
Grhpr1	9.02878e-09	1.18193	0.432	0.281	0.000242197	Ptx3 Cap
Phtf2	9.09795e-09	1.23575	0.314	0.175	0.000244053	Ptx3 Cap
Hspb81	1.00407e-08	1.32673	0.479	0.326	0.000269341	Ptx3 Cap
Lingo1	1.0805e-08	2.08989	0.203	0.087	0.000289845	Ptx3 Cap
Dennd4b	1.36693e-08	1.32738	0.343	0.198	0.00036668	Ptx3 Cap
Tnfaip31	1.37238e-08	1.43336	0.4	0.252	0.00036814	Ptx3 Cap
B430305J03Rik1	1.90005e-08	1.10467	0.349	0.202	0.000509689	Ptx3 Cap
Fzd91	1.93818e-08	1.66354	0.349	0.208	0.000519918	Ptx3 Cap
Gp91	1.94796e-08	1.50258	0.206	0.089	0.00052254	Ptx3 Cap
Dcst11	2.18178e-08	1.04439	0.197	0.081	0.000585262	Ptx3 Cap
Dock8	2.81522e-08	1.6296	0.159	0.06	0.000755184	Ptx3 Cap
Stx11	3.15052e-08	1.25652	0.314	0.173	0.000845126	Ptx3 Cap
Nthl1	4.0801e-08	1.3148	0.273	0.142	0.00109449	Ptx3 Cap
Gm29458	5.80382e-08	1.08942	0.121	0.037	0.00155687	Ptx3 Cap
Espl11	7.2308e-08	1.17276	0.413	0.261	0.00193966	Ptx3 Cap
Mapt	7.38008e-08	1.19321	0.244	0.12	0.00197971	Ptx3 Cap
Gm20478	7.43164e-08	1.52677	0.19	0.083	0.00199354	Ptx3 Cap
Gm26564	7.44482e-08	1.09988	0.181	0.075	0.00199707	Ptx3 Cap
Ggact	8.41837e-08	1.08593	0.387	0.24	0.00225823	Ptx3 Cap
RP23-447N11.21	8.71503e-08	1.9937	0.187	0.083	0.00233781	Ptx3 Cap
Loxl41	8.88663e-08	1.10823	0.289	0.154	0.00238384	Ptx3 Cap
Insig1	9.25857e-08	1.03943	0.435	0.276	0.00248361	Ptx3 Cap
Thbs21	1.01574e-07	1.203	0.511	0.383	0.00272473	Ptx3 Cap
Dusp141	1.05914e-07	2.0239	0.33	0.198	0.00284114	Ptx3 Cap
Rps6kl1	1.27686e-07	1.26031	0.41	0.263	0.00342518	Ptx3 Cap
Zap70	1.93836e-07	3.0483	0.137	0.05	0.00519965	Ptx3 Cap
Rnf207	2.04077e-07	1.29707	0.406	0.26	0.00547437	Ptx3 Cap
Gm160341	2.25597e-07	1.1055	0.241	0.123	0.00605163	Ptx3 Cap
Cyp8b1	2.54889e-07	1.73013	0.2	0.094	0.00683739	Ptx3 Cap
Crmp11	2.5911e-07	1.00981	0.422	0.275	0.00695063	Ptx3 Cap
Pvrl4	2.59467e-07	3.35074	0.111	0.036	0.00696021	Ptx3 Cap
Maged2	2.69906e-07	1.25067	0.505	0.39	0.00724022	Ptx3 Cap
Cxadr1	2.94087e-07	1.76327	0.229	0.116	0.00788887	Ptx3 Cap
Kcnab21	3.01482e-07	1.5135	0.187	0.084	0.00808724	Ptx3 Cap
Ndrg41	3.03389e-07	1.15878	0.337	0.204	0.00813841	Ptx3 Cap
Coro2b	3.06004e-07	1.7447	0.27	0.149	0.00820855	Ptx3 Cap
Polr3g	3.23554e-07	1.50994	0.121	0.04	0.00867933	Ptx3 Cap
Khdrbs31	3.57289e-07	1.40046	0.184	0.083	0.00958429	Ptx3 Cap
Ager1	3.84085e-07	1.0676	0.441	0.304	0.0103031	Ptx3 Cap
Cdk3-ps1	4.03926e-07	2.09494	0.19	0.091	0.0108353	Ptx3 Cap
Tfcp2	4.36164e-07	1.03695	0.292	0.162	0.0117001	Ptx3 Cap
9030617O03Rik1	4.65013e-07	1.21451	0.406	0.281	0.012474	Ptx3 Cap
Sybu	4.72246e-07	1.464	0.263	0.143	0.012668	Ptx3 Cap
Ramp31	5.562e-07	2.85881	0.26	0.143	0.0149201	Ptx3 Cap
Wnk4	5.82613e-07	1.43185	0.203	0.097	0.0156286	Ptx3 Cap
D2hgdh	5.88252e-07	1.11119	0.394	0.267	0.0157799	Ptx3 Cap
Sorcs21	5.92121e-07	1.83082	0.273	0.151	0.0158836	Ptx3 Cap
Tspyl4	8.23605e-07	1.3007	0.244	0.132	0.0220932	Ptx3 Cap
Gm141371	8.97233e-07	1.56404	0.203	0.097	0.0240683	Ptx3 Cap
Sema4b1	9.58876e-07	1.00525	0.283	0.159	0.0257218	Ptx3 Cap
Pik3r3	1.01037e-06	1.0402	0.486	0.349	0.0271032	Ptx3 Cap
Prkca1	1.03613e-06	1.1649	0.295	0.174	0.0277943	Ptx3 Cap
Slc16a61	1.1251e-06	1.1122	0.327	0.202	0.0301808	Ptx3 Cap
Lrrn2	1.28606e-06	2.49616	0.181	0.085	0.0344987	Ptx3 Cap
Col16a11	1.31546e-06	1.87637	0.133	0.052	0.0352872	Ptx3 Cap
Gm268401	1.48737e-06	1.08335	0.403	0.273	0.0398987	Ptx3 Cap
Sgcd1	1.58401e-06	1.10981	0.276	0.157	0.0424912	Ptx3 Cap
Wisp1	1.68087e-06	1.41146	0.14	0.056	0.0450894	Ptx3 Cap
Raet1d1	1.81255e-06	1.37247	0.168	0.076	0.0486215	Ptx3 Cap
Ptn	2.38558e-51	2.00079	1	0.924	6.39931e-47	Mix Cap/Col
Thbd	2.49466e-47	1.776	1	0.968	6.69194e-43	Mix Cap/Col
Sdc1	2.01605e-35	2.05231	0.96	0.837	5.40806e-31	Mix Cap/Col
Plvap	3.12044e-35	1.67561	1	0.997	8.37058e-31	Mix Cap/Col
Itm2c	4.78395e-33	1.01018	1	0.991	1.2833e-28	Mix Cap/Col
Aebp11	1.08588e-26	1.20113	1	0.929	2.91287e-22	Mix Cap/Col
Postn	1.34713e-26	3.92477	0.758	0.474	3.61367e-22	Mix Cap/Col
Tll1	1.48593e-25	1.75876	0.826	0.558	3.98602e-21	Mix Cap/Col
Eln1	2.60647e-25	1.05693	1	0.991	6.99185e-21	Mix Cap/Col
Ackr3	2.88286e-25	1.2061	0.98	0.943	7.73328e-21	Mix Cap/Col
Itpk1	5.12112e-22	1.74837	0.859	0.604	1.37374e-17	Mix Cap/Col
Igfbp5	4.68153e-21	1.69912	0.973	0.898	1.25582e-16	Mix Cap/Col
Col23a1	4.73464e-21	1.47051	0.846	0.587	1.27007e-16	Mix Cap/Col
Gm28373	2.76876e-20	1.55578	0.463	0.159	7.42719e-16	Mix Cap/Col
Bcam	1.61003e-19	1.57489	0.96	0.902	4.3189e-15	Mix Cap/Col
Duox2	1.99855e-18	1.15755	0.859	0.581	5.3611e-14	Mix Cap/Col
Anpep	7.02019e-18	1.15567	0.826	0.514	1.88317e-13	Mix Cap/Col
Srcin1	1.35401e-17	2.70718	0.255	0.056	3.63214e-13	Mix Cap/Col
4632428N05Rik	1.55736e-17	1.31798	0.913	0.762	4.17762e-13	Mix Cap/Col
Aldh2	6.64441e-17	1.50708	0.906	0.797	1.78236e-12	Mix Cap/Col
Ddit4	8.27603e-16	1.05364	0.913	0.789	2.22004e-11	Mix Cap/Col
Tmem64	9.35475e-16	1.08616	0.846	0.605	2.50941e-11	Mix Cap/Col
Wnt2	1.4538e-15	2.87744	0.369	0.135	3.89983e-11	Mix Cap/Col
Kcnk5	1.85756e-15	1.83432	0.55	0.285	4.9829e-11	Mix Cap/Col
Ifi27l2a	3.89432e-15	1.77319	0.698	0.473	1.04465e-10	Mix Cap/Col
RP23-315E2.1	3.93212e-15	1.01224	0.819	0.595	1.05479e-10	Mix Cap/Col
Ednrb	1.0174e-14	2.01464	0.705	0.488	2.72917e-10	Mix Cap/Col
Procr1	2.67062e-14	1.05392	0.919	0.863	7.16394e-10	Mix Cap/Col
Duoxa1	5.53926e-14	1.08534	0.651	0.369	1.48591e-09	Mix Cap/Col
Slfn21	1.27496e-13	1.05187	0.946	0.841	3.42007e-09	Mix Cap/Col
Rasd2	5.35543e-13	2.99038	0.45	0.225	1.43659e-08	Mix Cap/Col
Mmrn2	8.41988e-13	1.04812	0.966	0.908	2.25863e-08	Mix Cap/Col
4930455H04Rik	4.03357e-12	1.68248	0.315	0.117	1.082e-07	Mix Cap/Col
Rasgef1b	2.3178e-11	3.28111	0.295	0.112	6.2175e-07	Mix Cap/Col
Duoxa2	3.47349e-11	1.28378	0.698	0.506	9.31763e-07	Mix Cap/Col
Slco2a11	5.22773e-11	1.86919	0.886	0.825	1.40234e-06	Mix Cap/Col
Bambi	5.53747e-11	1.34678	0.738	0.566	1.48543e-06	Mix Cap/Col
Stc1	6.77335e-11	2.57623	0.671	0.497	1.81695e-06	Mix Cap/Col
Ctsh	6.7816e-11	1.29524	0.725	0.538	1.81917e-06	Mix Cap/Col
A930024N18Rik	7.21533e-11	1.47029	0.564	0.337	1.93551e-06	Mix Cap/Col
Creb3l1	1.28489e-10	3.26353	0.174	0.044	3.44672e-06	Mix Cap/Col
Cthrc1	1.32055e-10	1.1251	0.826	0.684	3.54238e-06	Mix Cap/Col
Rai14	3.66067e-10	1.1261	0.785	0.629	9.81973e-06	Mix Cap/Col
Gm11837	3.76216e-10	1.18601	0.51	0.292	1.0092e-05	Mix Cap/Col
Necab1	3.9642e-10	1.29522	0.463	0.246	1.0634e-05	Mix Cap/Col
Errfi1	4.46509e-10	1.01752	0.859	0.774	1.19776e-05	Mix Cap/Col
Tbxa2r	5.21959e-10	1.57709	0.557	0.349	1.40016e-05	Mix Cap/Col
Ttc21a	7.90417e-10	1.57761	0.215	0.067	2.12029e-05	Mix Cap/Col
Dab2ip	1.06428e-09	1.05139	0.732	0.56	2.85494e-05	Mix Cap/Col
Adamts1	1.09874e-09	1.71615	0.718	0.573	2.94737e-05	Mix Cap/Col
Dll1	1.31585e-09	1.50844	0.785	0.642	3.52976e-05	Mix Cap/Col
Adamtsl4	4.57603e-09	1.10879	0.678	0.509	0.000122752	Mix Cap/Col
Atp8a2	5.47339e-09	1.14847	0.597	0.39	0.000146824	Mix Cap/Col
Fam129a	5.76515e-09	1.10473	0.651	0.481	0.00015465	Mix Cap/Col
Cfb	8.23656e-09	1.90796	0.772	0.653	0.000220946	Mix Cap/Col
Sncg	1.16723e-08	1.90998	0.537	0.371	0.000313109	Mix Cap/Col
Ttyh1	1.57041e-08	1.49876	0.597	0.407	0.000421263	Mix Cap/Col
Gm20547	1.8548e-08	1.9165	0.745	0.645	0.000497549	Mix Cap/Col
Tmem158	7.49023e-08	2.39621	0.43	0.253	0.00200925	Mix Cap/Col
Golm11	1.56407e-07	1.87604	0.644	0.543	0.00419562	Mix Cap/Col
Plxdc11	2.03646e-07	1.00101	0.738	0.607	0.0054628	Mix Cap/Col
Otoa	2.93817e-07	4.01039	0.114	0.029	0.00788164	Mix Cap/Col
Bdh1	8.99028e-07	1.8063	0.134	0.04	0.0241164	Mix Cap/Col
Spock2	9.59644e-07	1.13701	0.315	0.163	0.0257425	Mix Cap/Col
Mmrn1	1.0336e-97	1.31972	1	1	2.77263e-93	Cap
Fgl2	3.3041e-81	1.68681	1	0.995	8.86325e-77	Cap
Reln	1.07065e-79	2.05912	0.979	0.92	2.87202e-75	Cap
Thy1	5.06638e-76	1.79424	0.984	0.811	1.35906e-71	Cap
Sepp1	2.72435e-65	1.23809	1	1	7.30807e-61	Cap
Prelp	4.20176e-58	1.26878	1	0.99	1.12712e-53	Cap
Slco2b1	2.33506e-56	2.33668	0.93	0.8	6.26381e-52	Cap
Tgfbi	2.99709e-54	1.65931	0.974	0.965	8.0397e-50	Cap
Serping1	4.91682e-52	2.03617	0.896	0.753	1.31894e-47	Cap
Gpm6a	1.10362e-49	1.17537	0.992	0.95	2.96046e-45	Cap
Stmn2	1.13867e-48	1.75608	0.94	0.849	3.05448e-44	Cap
Gm15851	2.41858e-45	1.23465	0.943	0.858	6.48785e-41	Cap
Cp	1.0671e-41	1.09307	0.995	0.948	2.86248e-37	Cap
Gm10475	1.4832e-40	1.96465	0.679	0.358	3.97867e-36	Cap
Gucy1a3	2.42568e-40	2.32337	0.793	0.562	6.50688e-36	Cap
Lcn2	7.04353e-39	1.09292	0.979	0.904	1.88943e-34	Cap
Gucy1b3	5.27299e-33	2.005	0.744	0.526	1.41448e-28	Cap
Col18a1	1.22554e-32	1.11647	0.992	0.988	3.28751e-28	Cap
Piezo2	2.5346e-32	2.48923	0.697	0.474	6.79907e-28	Cap
Cd300lg	2.80118e-32	1.93508	0.912	0.843	7.51416e-28	Cap
Abca1	7.77235e-31	1.83731	0.847	0.729	2.08493e-26	Cap
Sult1a1	4.67218e-30	1.36614	0.922	0.886	1.25331e-25	Cap
Tril	1.1258e-29	2.06745	0.731	0.522	3.01995e-25	Cap
Lamb1	1.80572e-28	1.03352	0.959	0.904	4.84385e-24	Cap
Enpp3	2.31354e-27	2.57789	0.679	0.501	6.20606e-23	Cap
Hspb1	3.13623e-27	1.1255	0.829	0.659	8.41294e-23	Cap
Gm15635	2.23611e-26	1.88648	0.632	0.404	5.99836e-22	Cap
Mir7010	6.46758e-25	1.52768	0.321	0.09	1.73493e-20	Cap
Nrxn2	2.51599e-22	1.34169	0.567	0.308	6.74915e-18	Cap
Tppp3	2.51706e-22	1.12068	0.959	0.946	6.75201e-18	Cap
Robo4	5.57476e-21	1.70844	0.889	0.816	1.49543e-16	Cap
Bcr	8.1163e-21	1.21885	0.915	0.849	2.1772e-16	Cap
Gm14964	2.79729e-20	1.44394	0.453	0.216	7.50374e-16	Cap
Dlg1	6.68093e-20	1.70846	0.847	0.738	1.79216e-15	Cap
Efna1	7.7882e-20	1.08299	0.909	0.863	2.08918e-15	Cap
Scn3a	2.07612e-19	1.92055	0.601	0.403	5.5692e-15	Cap
Sept4	5.23442e-19	2.39104	0.666	0.532	1.40413e-14	Cap
Antxr2	1.19813e-18	1.88901	0.663	0.507	3.21398e-14	Cap
Megf6	1.43385e-18	1.44009	0.793	0.683	3.84629e-14	Cap
Ank	1.18056e-17	1.94904	0.632	0.487	3.16684e-13	Cap
Pear1	1.83372e-17	1.0643	0.917	0.885	4.91895e-13	Cap
Marcks	1.85075e-17	1.08044	0.925	0.866	4.96463e-13	Cap
Gpihbp1	2.43613e-17	1.43819	0.899	0.866	6.53492e-13	Cap
RP23-317I8.1	6.11225e-17	1.0017	0.668	0.488	1.63961e-12	Cap
Tgfb2	2.11777e-16	1.55306	0.712	0.584	5.68092e-12	Cap
Apba2	2.92951e-16	1.85431	0.601	0.448	7.85841e-12	Cap
Cebpd	9.28928e-16	1.27055	0.759	0.647	2.49185e-11	Cap
Stxbp6	5.1623e-15	1.17002	0.821	0.729	1.38479e-10	Cap
Wipf3	8.53529e-15	1.20555	0.614	0.433	2.28959e-10	Cap
Syne1	9.80368e-15	1.57395	0.785	0.709	2.62984e-10	Cap
Tspan13	1.10552e-14	1.04203	0.886	0.85	2.96556e-10	Cap
Fam174b	2.60563e-14	1.33527	0.736	0.652	6.98961e-10	Cap
RP23-446E21.5	9.70774e-14	1.70596	0.316	0.146	2.6041e-09	Cap
Gm26892	1.64268e-13	1.0018	0.886	0.828	4.40649e-09	Cap
Mical2	2.02532e-13	1.31543	0.723	0.61	5.43292e-09	Cap
Il7	3.6237e-13	1.39713	0.762	0.679	9.72058e-09	Cap
Adgrg3	4.85093e-13	1.14678	0.886	0.85	1.30126e-08	Cap
Dll4	6.73312e-13	1.46776	0.653	0.523	1.80616e-08	Cap
Ablim3	1.79271e-12	1.66472	0.707	0.657	4.80895e-08	Cap
Tanc2	1.9038e-12	1.22538	0.738	0.663	5.10693e-08	Cap
Slc43a3	2.16055e-12	1.00686	0.904	0.904	5.79567e-08	Cap
Fxyd1	2.16507e-12	1.82021	0.334	0.17	5.8078e-08	Cap
Icam1	4.62219e-12	1.77642	0.741	0.67	1.2399e-07	Cap
RP23-446E21.6	4.94986e-12	1.98309	0.352	0.192	1.3278e-07	Cap
Plscr4	6.47764e-12	1.4249	0.689	0.579	1.73763e-07	Cap
Tshz2	6.73491e-12	1.1491	0.767	0.697	1.80664e-07	Cap
Pim3	1.24288e-11	1.52249	0.697	0.61	3.33403e-07	Cap
Lepr	6.19693e-11	2.04817	0.526	0.388	1.66233e-06	Cap
Ypel3	8.12697e-11	1.18846	0.64	0.524	2.18006e-06	Cap
Ssbp2	9.27324e-11	1.02805	0.801	0.749	2.48755e-06	Cap
Slc38a4	1.0167e-10	1.63463	0.415	0.266	2.7273e-06	Cap
Adgrl4	1.22483e-10	1.63588	0.738	0.702	3.2856e-06	Cap
Thsd7a	8.02982e-10	1.73994	0.562	0.477	2.154e-05	Cap
A830073O21Rik	8.62984e-10	1.26596	0.459	0.32	2.31495e-05	Cap
Fam102b	9.60343e-10	1.42314	0.593	0.487	2.57612e-05	Cap
Lax1	1.09741e-09	3.12892	0.119	0.031	2.94379e-05	Cap
Fam180a	1.21462e-09	2.04477	0.35	0.215	3.25822e-05	Cap
Gmfg	2.99493e-09	1.22465	0.619	0.532	8.03391e-05	Cap
Adora2a	3.51495e-09	1.35007	0.417	0.273	9.42886e-05	Cap
Gm29562	3.62063e-09	1.07437	0.689	0.648	9.71234e-05	Cap
Sh3tc1	3.77482e-09	1.3028	0.712	0.659	0.00010126	Cap
Itih5	5.13072e-09	1.18452	0.819	0.752	0.000137631	Cap
Tnxb	7.26739e-09	1.74793	0.443	0.316	0.000194948	Cap
Osmr	7.58664e-09	1.05587	0.769	0.72	0.000203512	Cap
Lfng	1.18898e-08	1.04807	0.487	0.347	0.000318943	Cap
Cxcl12	1.42198e-08	1.03177	0.907	0.863	0.000381446	Cap
St8sia6	1.58356e-08	1.81601	0.459	0.347	0.00042479	Cap
Gm14207	3.34872e-08	1.02367	0.321	0.186	0.000898293	Cap
Slc39a4	3.92211e-08	1.175	0.694	0.627	0.0010521	Cap
C130074G19Rik	6.08651e-08	1.65148	0.407	0.287	0.00163271	Cap
Sgip1	6.98464e-08	1.12276	0.648	0.593	0.00187363	Cap
Cyfip2	7.01019e-08	1.44867	0.415	0.278	0.00188048	Cap
Ank2	1.32999e-07	1.49646	0.407	0.295	0.00356771	Cap
Trpc3	2.95338e-07	2.65154	0.181	0.086	0.00792243	Cap
Crim1	3.56452e-07	1.30387	0.5	0.395	0.00956182	Cap
Gm11747	5.05958e-07	2.68027	0.145	0.061	0.0135723	Cap
Gm29491	5.3067e-07	1.53564	0.194	0.097	0.0142352	Cap
C1qtnf1	5.41857e-07	2.74453	0.282	0.176	0.0145353	Cap
Acsf2	7.48112e-07	1.20395	0.378	0.256	0.0200681	Cap
Gm26883	8.3525e-07	1.22251	0.627	0.553	0.0224056	Cap
Tnfaip8l3	8.53007e-07	1.44433	0.472	0.367	0.0228819	Cap
Igf2os	9.51556e-07	1.10704	0.171	0.079	0.0255255	Cap
Cd36	1.03358e-06	1.70176	0.832	0.848	0.0277258	Cap
Ctgf	1.04485e-06	1.77166	0.451	0.361	0.0280282	Cap
8430408G22Rik	1.20375e-06	2.02033	0.756	0.725	0.0322905	Cap
Sncaip	1.31243e-06	1.08003	0.549	0.461	0.035206	Cap
Gm29233	1.65578e-06	1.9258	0.127	0.052	0.0444163	Cap
Nr1h3	1.80279e-06	1.68631	0.316	0.21	0.0483598	Cap
Gm26776	7.35486e-46	2.75572	0.952	0.605	1.97294e-41	Col
Ccdc3	2.31878e-44	2.77129	0.952	0.671	6.22013e-40	Col
Tm4sf11	1.56527e-41	1.56739	1	0.999	4.19884e-37	Col
Clca3a1	3.03341e-37	2.03173	0.96	0.714	8.13712e-33	Col
RP24-321M14.5	4.93487e-37	1.92498	0.817	0.304	1.32378e-32	Col
Nudt41	9.71562e-34	1.61294	1	0.924	2.60621e-29	Col
Lcn21	1.16727e-30	1.51277	0.984	0.922	3.1312e-26	Col
Tgm21	1.63177e-29	1.13564	1	1	4.37724e-25	Col
Serpine21	1.99677e-29	1.47769	0.992	0.937	5.35633e-25	Col
Fmo2	2.89646e-28	3.47713	0.73	0.376	7.76976e-24	Col
Il6st1	1.57406e-27	1.71705	0.984	0.977	4.22241e-23	Col
Fgl21	1.70299e-26	1.12689	1	0.996	4.56826e-22	Col
Lsr1	1.02746e-25	2.98001	0.762	0.468	2.75615e-21	Col
Gm46731	6.49414e-25	2.68159	0.698	0.362	1.74205e-20	Col
Cp1	1.93544e-24	1.11416	0.992	0.959	5.19183e-20	Col
Gm170771	4.30046e-24	1.92227	0.579	0.201	1.1536e-19	Col
Gpm6a1	7.4583e-24	1.15034	1	0.959	2.00069e-19	Col
Emcn	1.31847e-23	1.33602	0.992	0.968	3.53681e-19	Col
Apoe	3.81805e-23	4.27147	0.976	0.9	1.02419e-18	Col
Angptl4	8.45327e-23	2.49043	0.833	0.598	2.26759e-18	Col
Bmx1	2.90894e-22	2.29165	0.738	0.388	7.80324e-18	Col
Foxp2	1.07826e-21	2.10706	0.762	0.445	2.89244e-17	Col
Gstm11	1.65086e-21	2.02885	0.865	0.663	4.42844e-17	Col
Tgfa	3.22822e-21	2.72044	0.532	0.2	8.65969e-17	Col
Il13ra1	3.36623e-21	2.56466	0.698	0.378	9.0299e-17	Col
Lrg11	1.37249e-20	1.46326	0.992	0.978	3.68169e-16	Col
Fmo11	4.31234e-20	1.95007	0.897	0.797	1.15679e-15	Col
Cd93	5.71282e-20	2.62653	0.857	0.599	1.53246e-15	Col
Hspb12	2.17712e-19	1.49695	0.897	0.693	5.84012e-15	Col
Mmrn21	3.70311e-19	1.79088	0.992	0.906	9.93358e-15	Col
Lfng1	5.28888e-19	1.57844	0.698	0.356	1.41874e-14	Col
Efna11	1.18536e-18	1.49702	0.937	0.871	3.17973e-14	Col
Tsc22d1	1.59508e-18	1.5812	0.984	0.988	4.27881e-14	Col
Btnl91	1.42987e-17	2.2592	0.746	0.507	3.83562e-13	Col
Parm11	2.56812e-17	2.78898	0.421	0.146	6.88898e-13	Col
Prkar1b	4.22909e-17	2.69893	0.524	0.236	1.13445e-12	Col
RP23-304D1.6	1.61821e-16	1.76348	0.246	0.05	4.34084e-12	Col
Gm204121	1.73145e-16	1.08393	0.96	0.88	4.64462e-12	Col
Tbx11	6.47552e-16	1.2847	0.889	0.766	1.73706e-11	Col
Bmp4	2.751e-15	4.3008	0.524	0.269	7.37956e-11	Col
Hs3st12	4.34871e-15	1.11739	0.96	0.829	1.16654e-10	Col
Pgm51	1.02418e-14	1.36019	0.865	0.68	2.74738e-10	Col
Osmr1	2.4595e-14	1.74437	0.865	0.721	6.59762e-10	Col
Klrb1f	3.29874e-14	3.43093	0.317	0.101	8.84888e-10	Col
Nrxn21	5.26508e-14	1.4281	0.643	0.363	1.41236e-09	Col
Pdlim31	4.36287e-13	1.80337	0.794	0.629	1.17034e-08	Col
Tspan7	7.91804e-13	2.02275	0.937	0.873	2.12402e-08	Col
Kazald1	1.05232e-12	1.8474	0.452	0.195	2.82285e-08	Col
Sncaip1	1.65741e-12	1.83906	0.698	0.465	4.44601e-08	Col
Mgst11	1.73897e-12	2.36874	0.571	0.338	4.66479e-08	Col
Colec12	1.87752e-12	1.43115	0.81	0.602	5.03645e-08	Col
Sh3glb2	2.70433e-12	1.16659	0.937	0.886	7.25437e-08	Col
Itih2	6.28555e-12	3.13301	0.246	0.071	1.6861e-07	Col
Bgn2	9.75014e-12	1.23061	0.968	0.946	2.61547e-07	Col
Arrdc3	1.36255e-11	1.14103	0.897	0.828	3.65503e-07	Col
Cd24a	1.56834e-11	1.21679	0.754	0.541	4.20707e-07	Col
Tpst1	3.51122e-11	2.04948	0.698	0.529	9.41884e-07	Col
Abcg21	3.73496e-11	1.11464	0.929	0.9	1.0019e-06	Col
Cd300lg1	5.18496e-11	1.2138	0.897	0.861	1.39086e-06	Col
Gm149641	7.05969e-11	1.22763	0.516	0.267	1.89376e-06	Col
Chp21	9.28192e-11	1.59556	0.635	0.421	2.48988e-06	Col
Steap4	3.6667e-10	4.26741	0.31	0.125	9.83593e-06	Col
Cpe1	4.09447e-10	1.65739	0.81	0.668	1.09834e-05	Col
Cacna1e1	5.5648e-10	2.26063	0.492	0.277	1.49276e-05	Col
Ddah1	6.29441e-10	1.83798	0.675	0.47	1.68848e-05	Col
Pdgfa1	8.48158e-10	1.52754	0.675	0.469	2.27518e-05	Col
Gm1673	1.64439e-09	1.33171	0.563	0.34	4.41107e-05	Col
Epas11	3.36824e-09	1.03103	0.952	0.895	9.03529e-05	Col
Gpr4	4.93498e-09	2.79235	0.397	0.202	0.000132381	Col
Colec11	5.57595e-09	4.60158	0.151	0.037	0.000149575	Col
Nr1h31	6.8406e-09	1.97569	0.429	0.222	0.000183499	Col
Rab3il11	1.06409e-08	1.07776	0.897	0.838	0.000285441	Col
Ushbp1	1.09115e-08	1.09466	0.944	0.836	0.000292702	Col
Ugcg	1.20458e-08	1.0492	0.73	0.583	0.000323128	Col
Fam180a1	1.3208e-08	1.43596	0.444	0.237	0.000354305	Col
Slc10a61	1.36169e-08	1.86874	0.524	0.328	0.000365274	Col
Esr1	2.5056e-08	2.14532	0.611	0.462	0.000672128	Col
Grb7	2.53839e-08	3.40968	0.206	0.069	0.000680922	Col
Tek2	9.66625e-08	1.02045	0.929	0.887	0.00259297	Col
Tll11	1.38817e-07	1.26826	0.738	0.574	0.00372378	Col
Tmem252	4.16136e-07	1.37892	0.786	0.729	0.0111628	Col
Slc3a2	4.75467e-07	1.08379	0.96	0.941	0.0127544	Col
Comp2	8.90766e-07	1.51221	0.635	0.476	0.0238948	Col
Peli2	1.31777e-06	1.23043	0.579	0.402	0.0353491	Col
Epb4.1	1.32386e-06	1.55815	0.389	0.211	0.0355125	Col
Casp12	1.32986e-06	1.47621	0.405	0.23	0.0356735	Col
Pcdh7	1.60162e-06	3.28448	0.183	0.067	0.0429635	Col
Cldn11	1.5016e-42	3.93026	0.988	0.638	4.02803e-38	Valve
Gdf10	2.54891e-30	4.61176	0.79	0.339	6.83746e-26	Valve
Gjd3	1.31344e-28	3.80583	0.679	0.207	3.52331e-24	Valve
Gm37509	1.35529e-28	4.85795	0.444	0.08	3.63557e-24	Valve
Slc41a1	8.43176e-27	3.59292	0.951	0.862	2.26182e-22	Valve
Hapln2	1.20152e-25	5.47254	0.16	0.006	3.22308e-21	Valve
Sbspon	4.49209e-24	5.10435	0.543	0.156	1.205e-19	Valve
Fibin	9.66884e-24	6.02897	0.469	0.111	2.59367e-19	Valve
Cd79a	6.21336e-22	5.50503	0.37	0.071	1.66673e-17	Valve
Hgf	1.40989e-21	3.48822	0.235	0.024	3.78202e-17	Valve
Fn1	1.30937e-20	1.93138	1	0.957	3.5124e-16	Valve
Cd24a1	3.6064e-18	2.73764	0.827	0.544	9.67417e-14	Valve
Net1	6.11373e-18	2.69797	0.877	0.547	1.64001e-13	Valve
Sept1	5.57502e-17	2.73902	0.556	0.201	1.4955e-12	Valve
Fxyd2	9.6324e-17	3.14389	0.519	0.18	2.58389e-12	Valve
Cystm11	1.24517e-16	2.97661	0.654	0.306	3.34017e-12	Valve
Tmod21	1.97762e-16	1.34727	0.988	0.929	5.30498e-12	Valve
Angpt2	1.46926e-15	3.13481	0.877	0.616	3.94129e-11	Valve
Ccdc141	3.41622e-15	2.4375	0.827	0.601	9.16401e-11	Valve
Slc29a4	5.32806e-15	2.7622	0.679	0.373	1.42925e-10	Valve
Arrdc31	8.00879e-15	1.93084	0.938	0.827	2.14836e-10	Valve
Sgk1	8.98394e-15	1.73897	0.963	0.918	2.40994e-10	Valve
Wnt7a	2.68671e-14	4.88375	0.16	0.018	7.20709e-10	Valve
Ccdc241	7.66546e-14	1.83952	0.852	0.58	2.05626e-09	Valve
Tspan32	1.03393e-13	4.19831	0.346	0.097	2.77351e-09	Valve
Gpr27	1.39072e-13	4.17331	0.148	0.016	3.7306e-09	Valve
Srgn	9.35221e-13	5.07113	0.642	0.382	2.50873e-08	Valve
Lypd61	3.32817e-12	2.66222	0.494	0.211	8.92782e-08	Valve
Slc6a91	3.37367e-12	1.92852	0.864	0.692	9.04986e-08	Valve
Tmod4	3.88816e-12	3.35323	0.235	0.049	1.043e-07	Valve
Adm1	4.71614e-12	3.6216	0.753	0.553	1.2651e-07	Valve
Sdc4	4.80818e-12	2.16624	0.79	0.517	1.28979e-07	Valve
Gm171141	5.56463e-12	1.83256	0.691	0.392	1.49271e-07	Valve
Odc11	7.21772e-12	3.05276	0.741	0.53	1.93615e-07	Valve
Arl15	7.54769e-12	1.73617	0.481	0.176	2.02467e-07	Valve
Gata21	8.63519e-12	1.65061	0.914	0.8	2.31639e-07	Valve
Dtx13	1.031e-11	1.18851	0.963	0.865	2.76567e-07	Valve
Tmem45a	1.19416e-11	3.77879	0.444	0.177	3.20333e-07	Valve
B4galt4	3.78486e-11	2.59469	0.642	0.38	1.01529e-06	Valve
Prox1	4.08329e-11	1.33504	0.988	0.963	1.09534e-06	Valve
Dapk1	6.87297e-11	1.89364	0.778	0.548	1.84367e-06	Valve
Fhdc1	1.26161e-10	3.05373	0.247	0.06	3.38428e-06	Valve
Foxc22	1.34898e-10	1.70565	0.889	0.729	3.61865e-06	Valve
Gper1	1.38276e-10	4.69849	0.321	0.104	3.70925e-06	Valve
Gm11670	1.58687e-10	1.2426	0.111	0.012	4.25677e-06	Valve
Sestd1	2.80016e-10	1.7467	0.827	0.645	7.51143e-06	Valve
Sun2	3.85053e-10	1.15786	0.951	0.915	1.0329e-05	Valve
Tmem86a1	2.56691e-09	1.274	0.852	0.64	6.88573e-05	Valve
Ptgfr	3.02868e-09	4.47823	0.148	0.026	8.12444e-05	Valve
Gpsm3	3.50113e-09	1.67089	0.519	0.25	9.39179e-05	Valve
Gm26473	4.54923e-09	1.26681	0.198	0.044	0.000122033	Valve
Anpep2	7.97584e-09	1.42574	0.765	0.538	0.000213952	Valve
Gimap5	8.42591e-09	1.13438	0.864	0.686	0.000226025	Valve
Nfat5	1.00201e-08	1.39956	0.938	0.92	0.00026879	Valve
Dusp5	1.0987e-08	4.01049	0.136	0.024	0.000294726	Valve
Neo1	1.45172e-08	3.6254	0.568	0.361	0.000389424	Valve
Rai2	1.88298e-08	3.60119	0.185	0.044	0.00050511	Valve
Sox41	2.34036e-08	1.06811	0.753	0.511	0.000627802	Valve
Celsr1	2.51074e-08	1.54786	0.79	0.591	0.000673506	Valve
Apol7d	3.0954e-08	1.55077	0.457	0.205	0.00083034	Valve
Scn3a1	3.29084e-08	1.33477	0.691	0.451	0.000882769	Valve
Pdzk1ip1	3.56976e-08	3.05743	0.123	0.021	0.000957587	Valve
Slit3	3.76715e-08	4.01043	0.136	0.025	0.00101054	Valve
Nrxn22	4.3918e-08	1.08273	0.654	0.373	0.0011781	Valve
Apc	4.60657e-08	1.60742	0.864	0.705	0.00123571	Valve
Mfap21	4.83727e-08	2.72747	0.469	0.265	0.0012976	Valve
Junos	5.9215e-08	1.39418	0.691	0.479	0.00158844	Valve
Dkk3	8.78385e-08	2.44957	0.519	0.29	0.00235627	Valve
Btbd3	1.05492e-07	1.37759	0.901	0.84	0.00282981	Valve
Gja42	1.07726e-07	1.07375	0.975	0.906	0.00288975	Valve
Lama5	1.30722e-07	1.75031	0.84	0.677	0.00350662	Valve
Nr4a2	1.5094e-07	3.65261	0.198	0.053	0.00404897	Valve
Jun	1.69306e-07	1.4093	0.914	0.817	0.00454162	Valve
Hcar1	1.7743e-07	4.30382	0.136	0.027	0.00475955	Valve
Pbx2	1.88464e-07	1.32792	0.543	0.283	0.00505554	Valve
Gm267351	2.27088e-07	1.11695	0.63	0.401	0.00609164	Valve
Olfm12	2.75661e-07	1.15547	0.938	0.911	0.00739462	Valve
Ahsg1	3.2578e-07	4.18102	0.247	0.087	0.00873905	Valve
Pygm	3.652e-07	3.40023	0.321	0.136	0.00979648	Valve
Ccdc31	3.90127e-07	1.23999	0.815	0.693	0.0104652	Valve
AC104930.12	4.10211e-07	1.96483	0.469	0.258	0.0110039	Valve
Rassf102	4.55902e-07	1.96052	0.593	0.393	0.0122296	Valve
Pid11	5.19099e-07	1.60828	0.296	0.11	0.0139248	Valve
Gm267761	6.8626e-07	1.26117	0.778	0.632	0.0184089	Valve
Ppp3ca2	7.19944e-07	1.02807	0.951	0.895	0.0193125	Valve
A530016L24Rik	7.21916e-07	2.49542	0.198	0.058	0.0193654	Valve
Ccnjl	9.73432e-07	2.00877	0.185	0.052	0.0261123	Valve
Rasgrp3	1.14633e-06	1.12133	0.864	0.779	0.0307504	Valve
Snord35b	1.28955e-06	2.00081	0.259	0.098	0.0345921	Valve
Ugcg1	1.32926e-06	1.50311	0.765	0.587	0.0356574	Valve
Irf61	1.37169e-06	2.63579	0.284	0.117	0.0367957	Valve
Gxylt2	1.60181e-06	2.96476	0.309	0.133	0.0429686	Valve
