# Supplementary material for: Immune-interacting lymphatic endothelial subtype at capillary terminals drives lymphatic malformation
Source: J Exp Med. 2023 Jan 23;220(4):e20220741. doi: 10.1084/jem.20220741 (PMC9884640; doi:10.1084/jem.20220741)
Supplement: Data S5 — shows cluster gene markers for dermal LECs from the control and Pik3caH1047R;Cdh5-CreERT2 mice, defined by comparing cells in each cluster with all other cells in the other clusters. Wilcoxon rank sum test was used for identifying the gene markers (Bonferroni adjusted P value <0.05 and logarithmic fold change >1). [file JEM_20220741_DataS5.xlsx]

## Sheet: FC and p-value
Data S5. Cluster gene markers for dermal LECs from the control and Pik3caH1047R;Cdh5-CreERT2 mice, defined by comparing cells in each cluster with all other cells in the other clusters
Genes in each cluster were sorted by average log2 fold change.
pct.1, The percentage of cells where the gene is detected in the cluster; pct.2, The percentage of cells where the gene is detected on average in the other clusters.
gene	p_val	avg_log2FC	pct.1	pct.2	p_val_adj	cluster
Ckap2	5.57183e-107	6.61575	0.929	0.164	1.49464e-102	Ptx3 Cap prolif
Fam64a	3.97689e-94	6.50556	0.875	0.169	1.0668e-89	Ptx3 Cap prolif
Plk1	1.13689e-79	6.43221	0.83	0.173	3.04971e-75	Ptx3 Cap prolif
Nek2	1.33343e-76	6.32886	0.679	0.102	3.57694e-72	Ptx3 Cap prolif
Spag5	3.95924e-84	6.1971	0.643	0.075	1.06207e-79	Ptx3 Cap prolif
Aspm	3.79879e-101	6.13711	0.75	0.089	1.01903e-96	Ptx3 Cap prolif
Tpx2	2.56767e-81	6.12047	0.946	0.294	6.88777e-77	Ptx3 Cap prolif
Kif2c	3.92816e-66	6.10878	0.634	0.104	1.05373e-61	Ptx3 Cap prolif
Sapcd2	2.12908e-62	6.08235	0.518	0.064	5.71126e-58	Ptx3 Cap prolif
Nusap1	5.85412e-70	6.06869	0.696	0.12	1.57037e-65	Ptx3 Cap prolif
Cep55	2.90643e-111	6.05316	0.768	0.081	7.79651e-107	Ptx3 Cap prolif
Kif23	1.32764e-80	5.99912	0.83	0.171	3.5614e-76	Ptx3 Cap prolif
Casc5	1.74544e-70	5.92634	0.705	0.126	4.68213e-66	Ptx3 Cap prolif
Pbk	1.11689e-63	5.90725	0.679	0.131	2.99607e-59	Ptx3 Cap prolif
Arhgef39	6.3706e-50	5.90117	0.393	0.043	1.70891e-45	Ptx3 Cap prolif
Troap	8.23723e-68	5.88946	0.545	0.065	2.20964e-63	Ptx3 Cap prolif
Ube2c	3.56147e-62	5.86953	0.83	0.238	9.55364e-58	Ptx3 Cap prolif
Top2a	5.70424e-51	5.85126	0.83	0.287	1.53016e-46	Ptx3 Cap prolif
Shcbp1	2.74675e-97	5.84887	0.741	0.092	7.36815e-93	Ptx3 Cap prolif
Prc1	2.9252e-53	5.80892	0.839	0.297	7.84686e-49	Ptx3 Cap prolif
Nuf2	2.06304e-95	5.79785	0.866	0.153	5.53411e-91	Ptx3 Cap prolif
Mki67	3.36412e-88	5.76726	1	0.328	9.02425e-84	Ptx3 Cap prolif
Ccnb1	8.51951e-87	5.76556	0.857	0.171	2.28536e-82	Ptx3 Cap prolif
Cenpf	1.20195e-72	5.76101	0.902	0.267	3.22422e-68	Ptx3 Cap prolif
Cdca8	1.29514e-86	5.76006	0.946	0.254	3.47423e-82	Ptx3 Cap prolif
Melk	4.05316e-68	5.71635	0.58	0.078	1.08726e-63	Ptx3 Cap prolif
Aurkb	5.76525e-48	5.70505	0.625	0.144	1.54653e-43	Ptx3 Cap prolif
Anln	5.906e-96	5.69524	0.946	0.216	1.58428e-91	Ptx3 Cap prolif
Cdca3	1.13921e-91	5.67132	0.946	0.239	3.05592e-87	Ptx3 Cap prolif
Kif11	7.27181e-70	5.62703	0.714	0.133	1.95066e-65	Ptx3 Cap prolif
Pif1	6.23347e-68	5.62559	0.402	0.027	1.67213e-63	Ptx3 Cap prolif
Bub1	2.62851e-101	5.61128	0.705	0.072	7.05099e-97	Ptx3 Cap prolif
Iqgap3	2.60589e-57	5.60003	0.741	0.188	6.99031e-53	Ptx3 Cap prolif
Cenpe	1.61322e-77	5.5799	0.786	0.156	4.32746e-73	Ptx3 Cap prolif
Hmmr	9.82489e-60	5.56983	0.768	0.211	2.63553e-55	Ptx3 Cap prolif
Birc5	4.05356e-87	5.5651	0.964	0.283	1.08737e-82	Ptx3 Cap prolif
Cdc25c	7.64876e-91	5.55739	0.652	0.067	2.05178e-86	Ptx3 Cap prolif
Bub1b	1.04668e-84	5.5509	0.777	0.13	2.80772e-80	Ptx3 Cap prolif
Cdca2	3.59199e-57	5.54152	0.571	0.094	9.63551e-53	Ptx3 Cap prolif
Cdk1	1.02023e-68	5.53959	0.857	0.238	2.73677e-64	Ptx3 Cap prolif
Depdc1a	2.58842e-109	5.52894	0.688	0.058	6.94343e-105	Ptx3 Cap prolif
Knstrn	2.45649e-98	5.52163	0.911	0.174	6.58952e-94	Ptx3 Cap prolif
Aurka	8.19881e-61	5.45643	0.688	0.143	2.19933e-56	Ptx3 Cap prolif
Mis18bp1	1.59152e-54	5.44161	0.536	0.084	4.26925e-50	Ptx3 Cap prolif
Ckap2l	7.81389e-92	5.41178	0.884	0.171	2.09608e-87	Ptx3 Cap prolif
Ska3	9.24476e-76	5.4112	0.58	0.065	2.47991e-71	Ptx3 Cap prolif
Kif15	1.18793e-92	5.35133	0.705	0.084	3.18661e-88	Ptx3 Cap prolif
Parpbp	2.77038e-92	5.31848	0.554	0.04	7.43154e-88	Ptx3 Cap prolif
Ect2	6.84083e-95	5.31343	0.768	0.102	1.83505e-90	Ptx3 Cap prolif
Cdca5	1.66872e-52	5.25944	0.411	0.044	4.47635e-48	Ptx3 Cap prolif
Ska1	1.18671e-97	5.17633	0.598	0.046	3.18334e-93	Ptx3 Cap prolif
Cdc20	3.81168e-61	5.1751	0.911	0.362	1.02248e-56	Ptx3 Cap prolif
Sgol1	1.90947e-78	5.13419	0.5	0.039	5.12216e-74	Ptx3 Cap prolif
Dlgap5	3.31539e-60	5.11396	0.768	0.193	8.89353e-56	Ptx3 Cap prolif
Kif22	1.64368e-71	5.09714	0.848	0.213	4.40918e-67	Ptx3 Cap prolif
Sgol2a	9.83746e-69	5.09409	0.616	0.089	2.6389e-64	Ptx3 Cap prolif
Neil3	3.43383e-28	4.99031	0.598	0.215	9.21124e-24	Ptx3 Cap prolif
Ccnb2	1.07127e-77	4.98417	0.982	0.376	2.87368e-73	Ptx3 Cap prolif
Cdkn3	9.81797e-99	4.97269	0.839	0.129	2.63367e-94	Ptx3 Cap prolif
Spdl1	4.39643e-67	4.96533	0.482	0.046	1.17934e-62	Ptx3 Cap prolif
Esco2	3.66278e-23	4.96103	0.339	0.076	9.8254e-19	Ptx3 Cap prolif
Spc24	1.55753e-77	4.94922	0.839	0.182	4.17806e-73	Ptx3 Cap prolif
Ndc80	1.56601e-63	4.91645	0.625	0.102	4.20083e-59	Ptx3 Cap prolif
Spc25	1.19753e-56	4.9038	0.688	0.155	3.21236e-52	Ptx3 Cap prolif
Tk1	1.63997e-64	4.88582	0.875	0.254	4.39922e-60	Ptx3 Cap prolif
Kif18b	2.35006e-85	4.85598	0.464	0.027	6.30405e-81	Ptx3 Cap prolif
Ccna2	3.35803e-58	4.85183	0.973	0.512	9.00792e-54	Ptx3 Cap prolif
Cenpa	8.18702e-80	4.83822	0.973	0.319	2.19617e-75	Ptx3 Cap prolif
BC030867	2.80817e-55	4.82768	0.339	0.024	7.53291e-51	Ptx3 Cap prolif
Kif20a	3.97585e-62	4.76758	0.973	0.484	1.06652e-57	Ptx3 Cap prolif
Cenpm	5.59554e-76	4.75376	0.625	0.078	1.501e-71	Ptx3 Cap prolif
Gtse1	1.4629e-73	4.67752	0.652	0.091	3.92423e-69	Ptx3 Cap prolif
C330027C09Rik	1.76233e-49	4.65162	0.589	0.121	4.72746e-45	Ptx3 Cap prolif
Ttk	2.36784e-64	4.64821	0.455	0.042	6.35173e-60	Ptx3 Cap prolif
Ncapg	2.84297e-57	4.63653	0.661	0.136	7.62626e-53	Ptx3 Cap prolif
Phf19	1.69071e-53	4.59757	0.42	0.044	4.53533e-49	Ptx3 Cap prolif
Cks2	2.79011e-83	4.49391	0.955	0.263	7.48447e-79	Ptx3 Cap prolif
2810417H13Rik	1.69562e-63	4.46358	0.804	0.219	4.54849e-59	Ptx3 Cap prolif
Tacc3	3.95609e-70	4.45	0.929	0.311	1.06122e-65	Ptx3 Cap prolif
Arhgap11a	1.80719e-74	4.44072	0.58	0.065	4.84779e-70	Ptx3 Cap prolif
Kif4	2.31825e-39	4.4396	0.759	0.276	6.21872e-35	Ptx3 Cap prolif
Ankle1	5.8588e-21	4.4212	0.295	0.061	1.57162e-16	Ptx3 Cap prolif
Kif20b	3.30978e-77	4.40324	0.696	0.103	8.87849e-73	Ptx3 Cap prolif
Ccnf	5.27547e-37	4.40214	0.473	0.094	1.41515e-32	Ptx3 Cap prolif
Stil	3.92802e-54	4.34622	0.438	0.049	1.05369e-49	Ptx3 Cap prolif
Rrm2	1.55568e-44	4.3183	0.732	0.23	4.1731e-40	Ptx3 Cap prolif
Fam83d	8.94684e-37	4.31065	0.589	0.161	2.39999e-32	Ptx3 Cap prolif
Gm38037	1.18833e-122	4.29171	0.536	0.018	3.1877e-118	Ptx3 Cap prolif
Gm14091	1.73441e-178	4.27513	0.804	0.032	4.65255e-174	Ptx3 Cap prolif
Foxm1	3.10046e-58	4.2744	0.652	0.123	8.31699e-54	Ptx3 Cap prolif
Hist1h1b	1.10591e-44	4.24352	0.304	0.025	2.9666e-40	Ptx3 Cap prolif
Gen1	1.80831e-88	4.24152	0.446	0.021	4.85079e-84	Ptx3 Cap prolif
Kif14	2.35335e-42	4.23636	0.375	0.046	6.31285e-38	Ptx3 Cap prolif
Efcab11	6.5065e-29	4.23015	0.214	0.02	1.74537e-24	Ptx3 Cap prolif
Racgap1	3.64168e-59	4.16356	0.991	0.892	9.7688e-55	Ptx3 Cap prolif
Incenp	2.75969e-51	4.15977	0.75	0.206	7.40286e-47	Ptx3 Cap prolif
Prr11	2.08902e-54	4.13045	0.661	0.138	5.60379e-50	Ptx3 Cap prolif
Diap3	1.00851e-91	4.07834	0.75	0.094	2.70533e-87	Ptx3 Cap prolif
Mastl	3.65159e-68	4.05535	0.58	0.074	9.7954e-64	Ptx3 Cap prolif
Asf1b	2.20776e-40	4.03433	0.58	0.139	5.92231e-36	Ptx3 Cap prolif
Gm14024	6.28302e-133	4.01364	0.679	0.036	1.68542e-128	Ptx3 Cap prolif
Lmnb1	1.34096e-63	4.01052	0.723	0.144	3.59712e-59	Ptx3 Cap prolif
Cenpp	6.70218e-69	3.99328	0.58	0.07	1.79786e-64	Ptx3 Cap prolif
Arhgap19	6.87878e-35	3.95878	0.402	0.069	1.84523e-30	Ptx3 Cap prolif
Ncaph	6.49697e-38	3.95553	0.598	0.163	1.74281e-33	Ptx3 Cap prolif
Kifc1	2.86093e-57	3.92513	0.357	0.026	7.67445e-53	Ptx3 Cap prolif
1190002F15Rik	2.99958e-67	3.91701	0.857	0.226	8.04638e-63	Ptx3 Cap prolif
Mns1	3.24229e-57	3.90789	0.661	0.128	8.69745e-53	Ptx3 Cap prolif
Gas2l3	3.18634e-42	3.82441	0.607	0.14	8.54736e-38	Ptx3 Cap prolif
Cenpi	7.57037e-17	3.81948	0.384	0.129	2.03075e-12	Ptx3 Cap prolif
Hist1h2ae	2.25882e-47	3.81102	0.464	0.066	6.05927e-43	Ptx3 Cap prolif
Ncapd2	3.60969e-70	3.80507	0.902	0.258	9.683e-66	Ptx3 Cap prolif
Cenpn	2.6643e-44	3.80501	0.491	0.084	7.14698e-40	Ptx3 Cap prolif
Nsl1	9.55845e-25	3.77608	0.357	0.077	2.56405e-20	Ptx3 Cap prolif
Tuba1c	1.71636e-51	3.7711	0.893	0.386	4.60413e-47	Ptx3 Cap prolif
Kif18a	2.661e-35	3.76874	0.464	0.094	7.13814e-31	Ptx3 Cap prolif
Hist1h2ap	1.67829e-47	3.70947	0.536	0.094	4.50201e-43	Ptx3 Cap prolif
Bora	2.24327e-51	3.70379	0.58	0.105	6.01758e-47	Ptx3 Cap prolif
Trim59	6.31406e-48	3.65048	0.696	0.179	1.69375e-43	Ptx3 Cap prolif
Plk4	4.86938e-37	3.63443	0.616	0.174	1.30621e-32	Ptx3 Cap prolif
Cenpw	8.53671e-107	3.61116	0.884	0.119	2.28997e-102	Ptx3 Cap prolif
Neurl1b	2.99826e-20	3.60336	0.438	0.135	8.04283e-16	Ptx3 Cap prolif
Aipl1	1.5639e-22	3.60106	0.232	0.033	4.19517e-18	Ptx3 Cap prolif
Zwilch	1.98826e-56	3.58231	0.562	0.085	5.33352e-52	Ptx3 Cap prolif
Aunip	1.27416e-19	3.57391	0.17	0.02	3.41792e-15	Ptx3 Cap prolif
Rad51ap1	9.46916e-28	3.55996	0.482	0.129	2.5401e-23	Ptx3 Cap prolif
Gsg2	3.23736e-35	3.55186	0.312	0.038	8.68421e-31	Ptx3 Cap prolif
Oip5	4.77122e-31	3.53503	0.357	0.059	1.27988e-26	Ptx3 Cap prolif
RP23-45G16.9	5.52732e-121	3.53031	0.777	0.065	1.4827e-116	Ptx3 Cap prolif
Chtf18	3.83115e-32	3.52931	0.321	0.045	1.02771e-27	Ptx3 Cap prolif
Ube2t	2.68284e-31	3.52087	0.402	0.077	7.19671e-27	Ptx3 Cap prolif
Dbf4	3.14515e-44	3.51929	0.643	0.161	8.43688e-40	Ptx3 Cap prolif
Cenpk	1.05505e-51	3.51751	0.438	0.051	2.83017e-47	Ptx3 Cap prolif
Clspn	2.88807e-39	3.49505	0.384	0.053	7.74726e-35	Ptx3 Cap prolif
Brip1	2.73049e-08	3.48238	0.366	0.175	0.000732453	Ptx3 Cap prolif
Lrr1	1.05034e-28	3.45873	0.232	0.024	2.81754e-24	Ptx3 Cap prolif
4930427A07Rik	3.83464e-18	3.42728	0.857	0.584	1.02864e-13	Ptx3 Cap prolif
Pmch	1.64423e-100	3.42485	0.429	0.013	4.41065e-96	Ptx3 Cap prolif
Smc2	3.80398e-44	3.38753	0.83	0.348	1.02042e-39	Ptx3 Cap prolif
Chek2	5.80956e-31	3.38408	0.598	0.194	1.55841e-26	Ptx3 Cap prolif
Psrc1	3.08152e-27	3.37674	0.42	0.098	8.26617e-23	Ptx3 Cap prolif
Trip13	7.48138e-41	3.37385	0.42	0.061	2.00688e-36	Ptx3 Cap prolif
Ccne1	6.88098e-11	3.3679	0.179	0.042	1.84582e-06	Ptx3 Cap prolif
Polq	6.39511e-15	3.36759	0.152	0.022	1.71549e-10	Ptx3 Cap prolif
Fancd2	7.90729e-18	3.35329	0.295	0.069	2.12113e-13	Ptx3 Cap prolif
Mad2l1	2.50745e-56	3.32975	0.795	0.206	6.72624e-52	Ptx3 Cap prolif
H2afx	4.16471e-44	3.31826	0.902	0.38	1.11718e-39	Ptx3 Cap prolif
Rad54b	1.45681e-14	3.31656	0.214	0.045	3.9079e-10	Ptx3 Cap prolif
Stmn1	3.12674e-61	3.26377	1	0.602	8.38749e-57	Ptx3 Cap prolif
Hmgb2	6.34792e-42	3.24066	0.893	0.511	1.70283e-37	Ptx3 Cap prolif
Bard1	1.54285e-17	3.23195	0.223	0.04	4.13869e-13	Ptx3 Cap prolif
Lmnb2	6.79436e-41	3.21846	0.705	0.215	1.82259e-36	Ptx3 Cap prolif
Cenpl	9.72514e-24	3.21103	0.491	0.155	2.60877e-19	Ptx3 Cap prolif
Mybl2	5.36185e-17	3.19429	0.241	0.049	1.43832e-12	Ptx3 Cap prolif
2700099C18Rik	1.84241e-45	3.18121	0.491	0.08	4.94228e-41	Ptx3 Cap prolif
Poc1a	6.29877e-31	3.17926	0.536	0.142	1.68965e-26	Ptx3 Cap prolif
Kntc1	3.55757e-36	3.16308	0.295	0.031	9.54318e-32	Ptx3 Cap prolif
Cenpu	2.99792e-20	3.12534	0.312	0.07	8.04193e-16	Ptx3 Cap prolif
Xkr5	7.08875e-20	3.10555	0.161	0.017	1.90156e-15	Ptx3 Cap prolif
Pask	1.92463e-14	3.09085	0.259	0.064	5.16281e-10	Ptx3 Cap prolif
Ticrr	4.17659e-17	3.08691	0.152	0.018	1.12037e-12	Ptx3 Cap prolif
Fbxo5	2.17415e-37	3.08292	0.482	0.094	5.83217e-33	Ptx3 Cap prolif
Ccdc18	4.41631e-25	3.07533	0.321	0.059	1.18467e-20	Ptx3 Cap prolif
Traip	3.3578e-25	3.07306	0.304	0.052	9.00729e-21	Ptx3 Cap prolif
Gm23634	3.65297e-78	3.04768	0.946	0.256	9.79908e-74	Ptx3 Cap prolif
Depdc1b	1.03315e-55	3.03143	0.268	0.011	2.77143e-51	Ptx3 Cap prolif
Hist1h4i	3.33277e-51	3.01979	0.464	0.057	8.94015e-47	Ptx3 Cap prolif
H1fx	9.69249e-77	2.97606	0.482	0.034	2.60001e-72	Ptx3 Cap prolif
Fanca	1.23321e-18	2.97601	0.482	0.169	3.30809e-14	Ptx3 Cap prolif
4930579G24Rik	1.22312e-26	2.95301	0.438	0.107	3.28103e-22	Ptx3 Cap prolif
Brca1	3.84285e-17	2.94318	0.205	0.034	1.03084e-12	Ptx3 Cap prolif
Rtkn2	4.00796e-13	2.92249	0.241	0.061	1.07513e-08	Ptx3 Cap prolif
Fignl1	2.5047e-21	2.92193	0.357	0.085	6.71886e-17	Ptx3 Cap prolif
Ndc1	1.40996e-42	2.91564	0.741	0.238	3.78223e-38	Ptx3 Cap prolif
1700097N02Rik	2.84739e-16	2.87331	0.143	0.017	7.63814e-12	Ptx3 Cap prolif
AC122428.1	4.00402e-53	2.83909	0.679	0.143	1.07408e-48	Ptx3 Cap prolif
Arhgap33	2.99815e-09	2.81749	0.214	0.065	8.04253e-05	Ptx3 Cap prolif
Gng13	2.35666e-49	2.8154	0.277	0.016	6.32175e-45	Ptx3 Cap prolif
Cep89	2.35476e-28	2.79878	0.705	0.296	6.31665e-24	Ptx3 Cap prolif
Tcf19	4.86414e-14	2.7918	0.482	0.198	1.3048e-09	Ptx3 Cap prolif
Scml2	4.53048e-14	2.78933	0.196	0.038	1.2153e-09	Ptx3 Cap prolif
Cks1b	7.4805e-55	2.76549	0.973	0.4	2.00664e-50	Ptx3 Cap prolif
Pmf1	6.33807e-50	2.74263	0.929	0.418	1.70019e-45	Ptx3 Cap prolif
2810408I11Rik	3.12542e-22	2.73693	0.268	0.046	8.38395e-18	Ptx3 Cap prolif
Ube2s	8.52119e-41	2.7315	0.812	0.322	2.28581e-36	Ptx3 Cap prolif
Mtl5	2.72815e-13	2.72095	0.134	0.019	7.31827e-09	Ptx3 Cap prolif
Cdc45	1.13441e-21	2.68803	0.438	0.125	3.04306e-17	Ptx3 Cap prolif
Ddias	3.9005e-25	2.65597	0.286	0.045	1.04631e-20	Ptx3 Cap prolif
Tubb6	5.91885e-46	2.64577	0.982	0.742	1.58773e-41	Ptx3 Cap prolif
Ddx11	8.97091e-14	2.64401	0.312	0.095	2.40645e-09	Ptx3 Cap prolif
Slc7a5	1.9056e-26	2.64207	0.384	0.08	5.11178e-22	Ptx3 Cap prolif
Haus3	8.381e-28	2.63683	0.589	0.188	2.2482e-23	Ptx3 Cap prolif
Hspb6	2.31814e-23	2.63552	0.527	0.175	6.2184e-19	Ptx3 Cap prolif
Kpna2	7.0014e-23	2.63424	0.812	0.479	1.87812e-18	Ptx3 Cap prolif
9630013D21Rik	2.16375e-24	2.62839	0.304	0.053	5.80425e-20	Ptx3 Cap prolif
Reep4	1.56005e-27	2.62737	0.759	0.36	4.18484e-23	Ptx3 Cap prolif
Ulbp1	5.73913e-34	2.6181	0.589	0.157	1.53952e-29	Ptx3 Cap prolif
Mcm10	5.50007e-10	2.60924	0.179	0.045	1.47539e-05	Ptx3 Cap prolif
Cenpq	1.24048e-26	2.5989	0.705	0.325	3.32759e-22	Ptx3 Cap prolif
Rrm1	2.47069e-36	2.58947	0.911	0.552	6.62761e-32	Ptx3 Cap prolif
Cdk5rap2	1.60128e-37	2.58249	0.634	0.171	4.29544e-33	Ptx3 Cap prolif
Cenph	1.63839e-17	2.57624	0.402	0.128	4.39498e-13	Ptx3 Cap prolif
Mcm5	7.63953e-24	2.56458	0.723	0.341	2.0493e-19	Ptx3 Cap prolif
Uhrf1	1.01829e-28	2.55612	0.491	0.126	2.73156e-24	Ptx3 Cap prolif
Lctl	9.50829e-61	2.55609	0.402	0.031	2.5506e-56	Ptx3 Cap prolif
Eldr	1.34793e-32	2.54203	0.214	0.016	3.61583e-28	Ptx3 Cap prolif
WI1-49P9.2	4.8316e-24	2.52944	0.696	0.298	1.29608e-19	Ptx3 Cap prolif
Rad51	7.91242e-29	2.52765	0.741	0.3	2.12251e-24	Ptx3 Cap prolif
Ncapg2	2.31899e-28	2.52169	0.589	0.193	6.22068e-24	Ptx3 Cap prolif
Cdkn2d	1.37743e-23	2.51424	0.705	0.318	3.69495e-19	Ptx3 Cap prolif
Rangap1	1.4943e-38	2.50844	0.911	0.505	4.00845e-34	Ptx3 Cap prolif
Tube1	1.9842e-19	2.47074	0.223	0.036	5.3226e-15	Ptx3 Cap prolif
Fam72a	2.49476e-16	2.46856	0.241	0.049	6.69219e-12	Ptx3 Cap prolif
Ercc6l	5.80398e-22	2.45684	0.304	0.061	1.55692e-17	Ptx3 Cap prolif
Cdca7l	3.39086e-17	2.44275	0.312	0.078	9.09598e-13	Ptx3 Cap prolif
Nup37	7.20461e-22	2.43575	0.518	0.171	1.93264e-17	Ptx3 Cap prolif
Mybl1	1.12586e-24	2.42942	0.241	0.031	3.02011e-20	Ptx3 Cap prolif
Apitd1	5.65027e-21	2.42191	0.268	0.047	1.51569e-16	Ptx3 Cap prolif
Nrm	2.36055e-33	2.41666	0.83	0.394	6.33218e-29	Ptx3 Cap prolif
Rbl1	2.57381e-19	2.40189	0.42	0.126	6.90423e-15	Ptx3 Cap prolif
Crmp1	6.67957e-19	2.39172	0.562	0.217	1.7918e-14	Ptx3 Cap prolif
Pomt1	3.86932e-12	2.38122	0.643	0.354	1.03794e-07	Ptx3 Cap prolif
Hirip3	1.09336e-26	2.3645	0.438	0.103	2.93294e-22	Ptx3 Cap prolif
G2e3	1.78303e-20	2.3558	0.518	0.181	4.78299e-16	Ptx3 Cap prolif
4933413G19Rik	8.70534e-59	2.33851	0.339	0.02	2.33521e-54	Ptx3 Cap prolif
2700094K13Rik	3.39842e-48	2.33784	0.982	0.493	9.11627e-44	Ptx3 Cap prolif
Rcc1	8.10614e-17	2.33244	0.741	0.464	2.17447e-12	Ptx3 Cap prolif
Exo1	2.46536e-11	2.31756	0.277	0.086	6.61333e-07	Ptx3 Cap prolif
Dnah11	1.24505e-21	2.31714	0.241	0.036	3.33986e-17	Ptx3 Cap prolif
Tmem194	7.73921e-21	2.30258	0.446	0.136	2.07604e-16	Ptx3 Cap prolif
Tubd1	8.98925e-16	2.29811	0.375	0.119	2.41137e-11	Ptx3 Cap prolif
Tmpo	1.32105e-31	2.29317	0.902	0.559	3.54372e-27	Ptx3 Cap prolif
Gmnn	5.34287e-29	2.28382	0.554	0.152	1.43323e-24	Ptx3 Cap prolif
Dsn1	2.14191e-16	2.28278	0.42	0.14	5.74569e-12	Ptx3 Cap prolif
E2f8	6.04173e-26	2.28026	0.616	0.214	1.62069e-21	Ptx3 Cap prolif
Hist1h2ab	4.59137e-67	2.27799	0.286	0.008	1.23164e-62	Ptx3 Cap prolif
4933404O12Rik	2.86057e-08	2.26633	0.268	0.105	0.000767348	Ptx3 Cap prolif
Lig1	1.81005e-18	2.2657	0.643	0.294	4.85545e-14	Ptx3 Cap prolif
E2f7	4.76428e-17	2.25467	0.482	0.182	1.27802e-12	Ptx3 Cap prolif
Mtfr2	1.77502e-30	2.2488	0.152	0.007	4.76149e-26	Ptx3 Cap prolif
Ezh2	2.67677e-15	2.24864	0.429	0.16	7.18043e-11	Ptx3 Cap prolif
Psat1	1.0752e-37	2.2428	0.911	0.459	2.88421e-33	Ptx3 Cap prolif
Wdr62	7.8511e-22	2.23072	0.562	0.2	2.10606e-17	Ptx3 Cap prolif
Hist2h2bb.1	7.1727e-27	2.22868	0.17	0.012	1.92408e-22	Ptx3 Cap prolif
Dynlt1a	1.87516e-43	2.22488	0.554	0.107	5.03012e-39	Ptx3 Cap prolif
Spata24	2.05382e-32	2.21938	0.589	0.157	5.50938e-28	Ptx3 Cap prolif
Fen1	5.15027e-20	2.21103	0.652	0.305	1.38156e-15	Ptx3 Cap prolif
Cdkn2c	8.72889e-15	2.2012	0.634	0.343	2.34152e-10	Ptx3 Cap prolif
Chaf1a	7.19308e-12	2.19153	0.321	0.111	1.92954e-07	Ptx3 Cap prolif
Mcm8	4.19554e-13	2.19103	0.25	0.064	1.12545e-08	Ptx3 Cap prolif
Gm10143	7.98523e-19	2.18247	0.679	0.343	2.14204e-14	Ptx3 Cap prolif
Miip	4.97435e-25	2.18194	0.795	0.391	1.33437e-20	Ptx3 Cap prolif
Hist1h1d	3.55891e-17	2.18002	0.196	0.031	9.54677e-13	Ptx3 Cap prolif
Gm26765	1.04644e-38	2.17039	0.67	0.175	2.80707e-34	Ptx3 Cap prolif
Sap30	8.90043e-14	2.16858	0.312	0.096	2.38754e-09	Ptx3 Cap prolif
Fbln1	1.08502e-10	2.16255	0.241	0.07	2.91056e-06	Ptx3 Cap prolif
Galm	7.36285e-16	2.15835	0.402	0.131	1.97508e-11	Ptx3 Cap prolif
Hist1h2ak	2.48231e-44	2.148	0.232	0.011	6.6588e-40	Ptx3 Cap prolif
Mlf1	3.82276e-20	2.14742	0.429	0.126	1.02545e-15	Ptx3 Cap prolif
Hist1h4d	3.8385e-17	2.14329	0.58	0.248	1.02968e-12	Ptx3 Cap prolif
Ska2	2.80791e-22	2.136	0.598	0.23	7.53221e-18	Ptx3 Cap prolif
Mxd3	1.18007e-34	2.1337	0.991	0.878	3.16553e-30	Ptx3 Cap prolif
Hn1	2.2024e-31	2.12069	0.955	0.651	5.90795e-27	Ptx3 Cap prolif
Hist1h1e	1.3085e-15	2.11792	0.455	0.176	3.51006e-11	Ptx3 Cap prolif
Alg8	7.40459e-19	2.11543	0.518	0.205	1.98628e-14	Ptx3 Cap prolif
Ahcy	6.92451e-31	2.10688	0.554	0.141	1.8575e-26	Ptx3 Cap prolif
Anp32e	1.20158e-36	2.10549	0.929	0.538	3.22323e-32	Ptx3 Cap prolif
Ccne2	3.29851e-07	2.09872	0.384	0.196	0.00884824	Ptx3 Cap prolif
Kifc5b	4.33949e-27	2.09244	0.152	0.009	1.16407e-22	Ptx3 Cap prolif
AC034285.2	1.71019e-44	2.08489	0.312	0.027	4.58759e-40	Ptx3 Cap prolif
Ckap5	2.6849e-34	2.0751	0.875	0.396	7.20225e-30	Ptx3 Cap prolif
RP23-447N11.2	2.11491e-12	2.06383	0.259	0.071	5.67326e-08	Ptx3 Cap prolif
Cdc23	3.83328e-40	2.06381	0.982	0.602	1.02828e-35	Ptx3 Cap prolif
Rnf26	2.51141e-31	2.05889	0.714	0.252	6.73685e-27	Ptx3 Cap prolif
Atad2	1.07067e-13	2.05339	0.446	0.182	2.87206e-09	Ptx3 Cap prolif
Cntrob	8.36352e-20	2.05071	0.277	0.054	2.24351e-15	Ptx3 Cap prolif
Cit	4.64052e-12	2.0416	0.946	0.885	1.24482e-07	Ptx3 Cap prolif
Oscp1	1.46432e-14	2.03861	0.509	0.225	3.92805e-10	Ptx3 Cap prolif
Ccdc184	9.55785e-26	2.02184	0.75	0.341	2.56389e-21	Ptx3 Cap prolif
3010026O09Rik	2.64227e-11	2.00597	0.366	0.144	7.0879e-07	Ptx3 Cap prolif
Pih1d2	2.65914e-08	2.00188	0.286	0.107	0.000713315	Ptx3 Cap prolif
Cdc25b	9.93522e-15	1.99449	0.67	0.382	2.66512e-10	Ptx3 Cap prolif
Phlda1	2.55054e-17	1.97784	0.438	0.145	6.84182e-13	Ptx3 Cap prolif
H2afz	8.30175e-53	1.97326	1	0.926	2.22694e-48	Ptx3 Cap prolif
RP23-114E15.17	3.96514e-37	1.9581	0.304	0.032	1.06365e-32	Ptx3 Cap prolif
Chaf1b	9.75221e-08	1.95035	0.473	0.275	0.00261603	Ptx3 Cap prolif
Ppp1r18os	7.0148e-37	1.95003	0.741	0.232	1.88172e-32	Ptx3 Cap prolif
Mb21d1	1.12932e-09	1.93431	0.205	0.057	3.0294e-05	Ptx3 Cap prolif
Cmc2	1.20312e-26	1.92983	0.696	0.275	3.22737e-22	Ptx3 Cap prolif
Hist2h2bb	4.21719e-25	1.90441	0.152	0.01	1.13126e-20	Ptx3 Cap prolif
RP23-447N11.3	4.15522e-08	1.90325	0.321	0.14	0.00111464	Ptx3 Cap prolif
Tyms	3.48793e-31	1.8989	0.938	0.585	9.35636e-27	Ptx3 Cap prolif
Nphp4	1.18994e-08	1.89763	0.205	0.062	0.0003192	Ptx3 Cap prolif
Haus4	4.8159e-16	1.89761	0.688	0.365	1.29186e-11	Ptx3 Cap prolif
Nptxr	6.71539e-09	1.87495	0.411	0.201	0.00018014	Ptx3 Cap prolif
Shc3	1.23922e-06	1.87277	0.116	0.029	0.033242	Ptx3 Cap prolif
Sox11	1.35189e-09	1.87077	0.25	0.08	3.62645e-05	Ptx3 Cap prolif
Ncapd3	2.04754e-19	1.86399	0.562	0.219	5.49252e-15	Ptx3 Cap prolif
Ankrd33b	2.31033e-10	1.86186	0.384	0.161	6.19747e-06	Ptx3 Cap prolif
Gm11491	6.94375e-28	1.85752	0.482	0.117	1.86266e-23	Ptx3 Cap prolif
Dhfr	2.15589e-09	1.85645	0.366	0.162	5.78317e-05	Ptx3 Cap prolif
Gm26625	6.64511e-16	1.85182	0.214	0.04	1.78255e-11	Ptx3 Cap prolif
Anapc15	1.87466e-31	1.84769	0.723	0.256	5.02878e-27	Ptx3 Cap prolif
RP24-565B3.4	2.03023e-07	1.84125	0.125	0.03	0.00544608	Ptx3 Cap prolif
Gpsm2	6.70526e-28	1.83398	0.955	0.665	1.79868e-23	Ptx3 Cap prolif
Mthfd2	1.13361e-11	1.82641	0.348	0.128	3.04092e-07	Ptx3 Cap prolif
Gm26737	1.67978e-25	1.82573	0.58	0.192	4.50602e-21	Ptx3 Cap prolif
Fam167a	2.83796e-17	1.82376	0.527	0.206	7.61283e-13	Ptx3 Cap prolif
1500009L16Rik	1.4491e-31	1.82059	0.875	0.386	3.8872e-27	Ptx3 Cap prolif
Srd5a1	8.13142e-09	1.81993	0.295	0.119	0.000218125	Ptx3 Cap prolif
Tbc1d31	1.79796e-06	1.81961	0.196	0.073	0.0482304	Ptx3 Cap prolif
Fam111a	3.39102e-21	1.81693	0.634	0.257	9.0964e-17	Ptx3 Cap prolif
Hist1h3a	3.52473e-24	1.8047	0.152	0.011	9.45508e-20	Ptx3 Cap prolif
Haus8	8.84413e-10	1.80381	0.661	0.393	2.37244e-05	Ptx3 Cap prolif
Eme1	6.06763e-18	1.80344	0.884	0.593	1.62764e-13	Ptx3 Cap prolif
Dnah8	7.18636e-10	1.79772	0.134	0.026	1.92774e-05	Ptx3 Cap prolif
Pkmyt1	5.52151e-12	1.79332	0.598	0.345	1.48115e-07	Ptx3 Cap prolif
Hmgn2	8.92818e-51	1.79196	1	0.879	2.39498e-46	Ptx3 Cap prolif
Prim2	2.37722e-11	1.78925	0.509	0.266	6.3769e-07	Ptx3 Cap prolif
Tomt	4.46991e-31	1.78665	0.679	0.223	1.19905e-26	Ptx3 Cap prolif
Gins2	3.75387e-13	1.78499	0.482	0.217	1.00698e-08	Ptx3 Cap prolif
Hist1h2ag	6.96444e-52	1.77699	0.375	0.032	1.86821e-47	Ptx3 Cap prolif
Hist2h2ac	5.53513e-23	1.76706	0.223	0.03	1.4848e-18	Ptx3 Cap prolif
Tmem97	9.29793e-18	1.76258	0.571	0.231	2.49417e-13	Ptx3 Cap prolif
Matn2	6.05875e-11	1.76167	0.545	0.306	1.62526e-06	Ptx3 Cap prolif
Nup43	1.1884e-11	1.76043	0.339	0.122	3.18789e-07	Ptx3 Cap prolif
Cep128	3.47384e-12	1.75975	0.295	0.092	9.31858e-08	Ptx3 Cap prolif
Suv39h1	7.63324e-12	1.74609	0.464	0.207	2.04762e-07	Ptx3 Cap prolif
Chek1	1.02657e-13	1.74518	0.223	0.05	2.75377e-09	Ptx3 Cap prolif
Ptpn7	7.72084e-22	1.74309	0.804	0.433	2.07112e-17	Ptx3 Cap prolif
Gm28592	2.4226e-18	1.73912	0.402	0.114	6.49863e-14	Ptx3 Cap prolif
Gp9	1.42343e-06	1.73851	0.214	0.083	0.0381836	Ptx3 Cap prolif
Tubg1	3.27944e-22	1.73571	0.812	0.444	8.79709e-18	Ptx3 Cap prolif
Nucks1	2.05904e-30	1.73561	0.964	0.607	5.52337e-26	Ptx3 Cap prolif
Mnd1	4.51755e-13	1.73545	0.277	0.078	1.21183e-08	Ptx3 Cap prolif
Poln	5.06464e-33	1.73409	0.411	0.07	1.35859e-28	Ptx3 Cap prolif
Rec114	2.24966e-08	1.73325	0.634	0.391	0.00060347	Ptx3 Cap prolif
Hist1h3c	9.15208e-51	1.72798	0.232	0.008	2.45505e-46	Ptx3 Cap prolif
Ass1	1.75183e-18	1.72521	0.688	0.341	4.69927e-14	Ptx3 Cap prolif
Mdm1	3.81847e-10	1.72452	0.339	0.138	1.0243e-05	Ptx3 Cap prolif
Pld5	4.73779e-10	1.72343	0.509	0.275	1.27091e-05	Ptx3 Cap prolif
Afmid	3.54483e-10	1.7182	0.277	0.091	9.509e-06	Ptx3 Cap prolif
Etv4	1.41334e-09	1.70645	0.232	0.072	3.79127e-05	Ptx3 Cap prolif
Gpx3	7.60233e-11	1.70539	0.804	0.611	2.03932e-06	Ptx3 Cap prolif
Ttf2	3.91372e-22	1.70489	0.554	0.192	1.04985e-17	Ptx3 Cap prolif
Gm26623	2.81969e-70	1.70215	0.777	0.142	7.56382e-66	Ptx3 Cap prolif
Gm12811	1.90988e-22	1.70016	0.223	0.03	5.12325e-18	Ptx3 Cap prolif
Pola1	1.14694e-11	1.69844	0.384	0.153	3.07665e-07	Ptx3 Cap prolif
Rad21	1.41076e-26	1.69818	0.946	0.611	3.78437e-22	Ptx3 Cap prolif
Nup205	5.44297e-19	1.69786	0.616	0.274	1.46008e-14	Ptx3 Cap prolif
Tubb4b	3.07587e-44	1.69512	1	0.949	8.25102e-40	Ptx3 Cap prolif
Gemin6	1.08379e-12	1.69057	0.357	0.123	2.90727e-08	Ptx3 Cap prolif
Plau	6.49696e-19	1.68854	0.911	0.7	1.74281e-14	Ptx3 Cap prolif
Hist1h3f	2.61321e-29	1.6849	0.143	0.006	7.00994e-25	Ptx3 Cap prolif
Nudt1	8.42684e-12	1.6827	0.5	0.246	2.2605e-07	Ptx3 Cap prolif
Fanci	3.23275e-09	1.68192	0.455	0.227	8.67186e-05	Ptx3 Cap prolif
Nme5	1.71223e-07	1.67336	0.134	0.034	0.00459307	Ptx3 Cap prolif
Lin9	6.11338e-16	1.66993	0.384	0.121	1.63991e-11	Ptx3 Cap prolif
Wdr90	1.78936e-09	1.66652	0.214	0.064	4.79995e-05	Ptx3 Cap prolif
Raet1d	3.50842e-10	1.66565	0.223	0.064	9.41134e-06	Ptx3 Cap prolif
Gm14820	2.2521e-12	1.66298	0.286	0.084	6.04125e-08	Ptx3 Cap prolif
Pnp2	2.84199e-09	1.65509	0.161	0.038	7.62364e-05	Ptx3 Cap prolif
Fcho1	5.4922e-09	1.6523	0.223	0.071	0.000147328	Ptx3 Cap prolif
Kcnab2	1.34651e-10	1.65055	0.25	0.076	3.61202e-06	Ptx3 Cap prolif
Slc25a10	3.70116e-13	1.64667	0.625	0.367	9.92836e-09	Ptx3 Cap prolif
1700066M21Rik	4.02302e-18	1.64639	0.375	0.103	1.07918e-13	Ptx3 Cap prolif
Rbp7	5.98658e-20	1.64392	0.821	0.499	1.6059e-15	Ptx3 Cap prolif
Cenpc1	4.20627e-13	1.63941	0.688	0.42	1.12833e-08	Ptx3 Cap prolif
Prim1	3.52488e-13	1.63319	0.491	0.22	9.45549e-09	Ptx3 Cap prolif
Espl1	2.28655e-18	1.63261	0.545	0.209	6.13368e-14	Ptx3 Cap prolif
Rfc4	2.68993e-10	1.63013	0.455	0.233	7.21575e-06	Ptx3 Cap prolif
Spink2	4.59871e-08	1.62628	0.179	0.051	0.00123361	Ptx3 Cap prolif
Klk8	2.71676e-13	1.62294	0.732	0.451	7.2877e-09	Ptx3 Cap prolif
Exosc9	1.39154e-30	1.61716	0.964	0.574	3.73281e-26	Ptx3 Cap prolif
Fam129b	2.87975e-16	1.61709	0.848	0.566	7.72492e-12	Ptx3 Cap prolif
Palld	1.26476e-09	1.61203	0.571	0.328	3.39273e-05	Ptx3 Cap prolif
Xrcc2	7.04238e-11	1.6093	0.259	0.08	1.88912e-06	Ptx3 Cap prolif
Nmral1	3.03344e-10	1.60708	0.411	0.182	8.13721e-06	Ptx3 Cap prolif
Dhcr24	1.76376e-07	1.60643	0.366	0.175	0.00473129	Ptx3 Cap prolif
Pole	2.29848e-12	1.60463	0.402	0.154	6.16569e-08	Ptx3 Cap prolif
Cdca4	8.14689e-19	1.60085	0.804	0.497	2.1854e-14	Ptx3 Cap prolif
Brip1os	7.07041e-21	1.59999	0.866	0.544	1.89664e-16	Ptx3 Cap prolif
Odf2	7.77433e-21	1.58898	0.812	0.468	2.08546e-16	Ptx3 Cap prolif
Mir5134	2.1342e-62	1.58658	0.277	0.009	5.725e-58	Ptx3 Cap prolif
Dnajc9	4.86753e-18	1.58306	0.732	0.389	1.30571e-13	Ptx3 Cap prolif
Fam166a	6.37186e-42	1.57337	1	0.823	1.70925e-37	Ptx3 Cap prolif
Ldlr	5.53647e-13	1.57271	0.625	0.315	1.48516e-08	Ptx3 Cap prolif
2310002F09Rik	1.19069e-12	1.56929	0.455	0.188	3.19402e-08	Ptx3 Cap prolif
Oxct1	8.35761e-10	1.56212	0.616	0.378	2.24193e-05	Ptx3 Cap prolif
Tdp1	4.69009e-08	1.56069	0.366	0.171	0.00125812	Ptx3 Cap prolif
Cep57l1	5.84092e-10	1.55539	0.429	0.2	1.56683e-05	Ptx3 Cap prolif
Clgn	7.96535e-13	1.55397	0.527	0.244	2.1367e-08	Ptx3 Cap prolif
Gm27038	2.735e-32	1.55125	0.125	0.003	7.33664e-28	Ptx3 Cap prolif
Nde1	1.08675e-18	1.53707	0.902	0.642	2.91522e-14	Ptx3 Cap prolif
Aaas	9.70485e-18	1.53016	0.75	0.401	2.60333e-13	Ptx3 Cap prolif
RP23-110C17.2	5.12449e-27	1.52818	0.991	0.756	1.37465e-22	Ptx3 Cap prolif
Vars	3.06811e-21	1.52816	0.929	0.676	8.23021e-17	Ptx3 Cap prolif
Eri2	5.33184e-13	1.52756	0.295	0.087	1.43027e-08	Ptx3 Cap prolif
Kctd18	2.59095e-22	1.52547	0.696	0.314	6.95021e-18	Ptx3 Cap prolif
Tarsl2	9.1497e-11	1.52242	0.429	0.192	2.45441e-06	Ptx3 Cap prolif
Urb2	4.92168e-08	1.52114	0.295	0.125	0.00132024	Ptx3 Cap prolif
Cd34	2.28041e-21	1.51758	1	0.967	6.11721e-17	Ptx3 Cap prolif
Gm30414	4.42541e-21	1.51354	0.42	0.112	1.18712e-16	Ptx3 Cap prolif
Haus1	3.87214e-15	1.5129	0.5	0.2	1.0387e-10	Ptx3 Cap prolif
Cdc27	1.57369e-15	1.51259	0.768	0.46	4.22143e-11	Ptx3 Cap prolif
Gm2788	1.47662e-24	1.51181	0.339	0.064	3.96104e-20	Ptx3 Cap prolif
Suv39h2	2.98753e-10	1.51108	0.232	0.068	8.01405e-06	Ptx3 Cap prolif
Pradc1	2.81931e-13	1.51034	0.58	0.277	7.5628e-09	Ptx3 Cap prolif
Arl6ip1	5.99261e-16	1.50832	0.991	0.867	1.60752e-11	Ptx3 Cap prolif
Psip1	1.34874e-15	1.50761	0.741	0.407	3.618e-11	Ptx3 Cap prolif
Fancb	1.55144e-14	1.5065	0.259	0.061	4.16173e-10	Ptx3 Cap prolif
Rad18	1.09892e-15	1.50444	0.598	0.279	2.94785e-11	Ptx3 Cap prolif
Rtel1	2.59767e-08	1.50341	0.304	0.127	0.000696825	Ptx3 Cap prolif
Pcbp3	1.89207e-14	1.50107	0.679	0.357	5.07547e-10	Ptx3 Cap prolif
Lgals1	8.21899e-31	1.49795	1	0.866	2.20474e-26	Ptx3 Cap prolif
Pdss1	1.03306e-06	1.49644	0.357	0.181	0.0277118	Ptx3 Cap prolif
Hapln1	6.1784e-11	1.49598	0.277	0.088	1.65736e-06	Ptx3 Cap prolif
9430015G10Rik	8.74753e-07	1.49193	0.348	0.177	0.0234653	Ptx3 Cap prolif
AA467197	7.18195e-16	1.4898	0.661	0.31	1.92656e-11	Ptx3 Cap prolif
Cep112	1.03553e-09	1.48909	0.33	0.132	2.77781e-05	Ptx3 Cap prolif
Micall2	1.9372e-09	1.48139	0.348	0.139	5.19653e-05	Ptx3 Cap prolif
Myo1e	6.60355e-11	1.47984	0.688	0.437	1.7714e-06	Ptx3 Cap prolif
Faap24	3.34286e-12	1.47374	0.446	0.194	8.96722e-08	Ptx3 Cap prolif
Gm11788	1.27463e-21	1.47353	0.482	0.136	3.41919e-17	Ptx3 Cap prolif
Mmp15	9.81125e-07	1.46915	0.393	0.204	0.0263187	Ptx3 Cap prolif
Myo18b	4.82979e-07	1.4689	0.223	0.083	0.0129559	Ptx3 Cap prolif
Sec14l2	4.51556e-16	1.46702	0.473	0.169	1.2113e-11	Ptx3 Cap prolif
Tmem237	1.10639e-13	1.46619	0.679	0.387	2.9679e-09	Ptx3 Cap prolif
Tuba1b	3.82639e-44	1.46575	1	0.976	1.02643e-39	Ptx3 Cap prolif
Primpol	1.82251e-10	1.45934	0.295	0.103	4.88888e-06	Ptx3 Cap prolif
2810408A11Rik	5.61747e-07	1.45496	0.214	0.08	0.0150689	Ptx3 Cap prolif
Zbed3	2.276e-13	1.45455	0.732	0.451	6.10537e-09	Ptx3 Cap prolif
E2f2	6.49094e-17	1.45195	0.562	0.222	1.7412e-12	Ptx3 Cap prolif
Ripk3	2.11575e-12	1.45029	0.741	0.424	5.6755e-08	Ptx3 Cap prolif
Gm16897	1.1782e-21	1.44959	0.857	0.494	3.16052e-17	Ptx3 Cap prolif
Mcm2	2.35712e-08	1.44458	0.58	0.364	0.000632298	Ptx3 Cap prolif
Gm15599	1.47592e-42	1.44404	0.536	0.101	3.95915e-38	Ptx3 Cap prolif
Cep85	5.80723e-25	1.44097	0.812	0.395	1.55779e-20	Ptx3 Cap prolif
Haus6	6.62597e-11	1.43857	0.375	0.152	1.77742e-06	Ptx3 Cap prolif
Phf7	3.75363e-08	1.438	0.473	0.244	0.00100691	Ptx3 Cap prolif
Uevld	1.70723e-19	1.43627	0.652	0.286	4.57965e-15	Ptx3 Cap prolif
Paip2b	4.38844e-09	1.43522	0.429	0.209	0.00011772	Ptx3 Cap prolif
Cep70	2.19408e-16	1.43084	0.518	0.204	5.88563e-12	Ptx3 Cap prolif
Mcph1	9.985e-09	1.43038	0.339	0.144	0.000267848	Ptx3 Cap prolif
Tnfaip3	1.05484e-09	1.42288	0.482	0.24	2.82962e-05	Ptx3 Cap prolif
Ncam1	1.97821e-13	1.41727	0.536	0.244	5.30655e-09	Ptx3 Cap prolif
Gm5620	5.2156e-30	1.41466	0.679	0.229	1.39908e-25	Ptx3 Cap prolif
Cyp39a1	2.55578e-15	1.41256	0.518	0.219	6.85587e-11	Ptx3 Cap prolif
Uchl5	1.23159e-18	1.41196	0.821	0.511	3.30373e-14	Ptx3 Cap prolif
Stk17b	3.92969e-08	1.41039	0.473	0.263	0.00105414	Ptx3 Cap prolif
Gm20628	1.44383e-10	1.41034	0.259	0.081	3.87307e-06	Ptx3 Cap prolif
Snrnp25	5.18328e-18	1.4087	0.661	0.304	1.39042e-13	Ptx3 Cap prolif
Epha2	7.26655e-12	1.40646	0.643	0.381	1.94925e-07	Ptx3 Cap prolif
Ccdc34	1.67715e-21	1.40361	0.768	0.387	4.49897e-17	Ptx3 Cap prolif
Mir147	8.3969e-15	1.40266	0.554	0.231	2.25247e-10	Ptx3 Cap prolif
Lnp	3.36097e-09	1.40145	0.375	0.163	9.0158e-05	Ptx3 Cap prolif
Hist1h3g	1.00662e-35	1.39905	0.143	0.003	2.70025e-31	Ptx3 Cap prolif
Ckap4	1.69669e-15	1.39788	0.83	0.482	4.55136e-11	Ptx3 Cap prolif
Gm28535	2.11953e-19	1.3938	0.125	0.009	5.68565e-15	Ptx3 Cap prolif
Tubb2a	7.94537e-25	1.38892	0.991	0.789	2.13135e-20	Ptx3 Cap prolif
Mphosph9	5.52994e-12	1.38864	0.411	0.161	1.48341e-07	Ptx3 Cap prolif
Sae1	2.71592e-24	1.38056	0.991	0.771	7.28545e-20	Ptx3 Cap prolif
Prdx4	3.22225e-24	1.38042	0.982	0.762	8.64368e-20	Ptx3 Cap prolif
Ran	3.44533e-39	1.37824	1	0.94	9.24209e-35	Ptx3 Cap prolif
Cd276	2.94814e-14	1.37294	0.777	0.468	7.90839e-10	Ptx3 Cap prolif
Fzr1	7.02136e-14	1.37003	0.866	0.61	1.88348e-09	Ptx3 Cap prolif
Chil5	3.42332e-07	1.36985	0.402	0.209	0.00918305	Ptx3 Cap prolif
Got1	3.3413e-16	1.36835	0.759	0.421	8.96305e-12	Ptx3 Cap prolif
Stom	3.82173e-15	1.36708	0.875	0.61	1.02518e-10	Ptx3 Cap prolif
Syce2	7.78177e-15	1.36259	0.411	0.136	2.08746e-10	Ptx3 Cap prolif
Cenpt	4.34166e-15	1.35865	0.723	0.404	1.16465e-10	Ptx3 Cap prolif
Lbr	2.341e-21	1.35764	0.955	0.756	6.27974e-17	Ptx3 Cap prolif
Ctc1	6.45689e-10	1.35457	0.545	0.305	1.73206e-05	Ptx3 Cap prolif
Ccdc77	1.341e-10	1.35186	0.527	0.271	3.59723e-06	Ptx3 Cap prolif
9430069I07Rik	2.14066e-16	1.3457	0.339	0.091	5.74232e-12	Ptx3 Cap prolif
Polh	2.10727e-16	1.34081	0.366	0.105	5.65274e-12	Ptx3 Cap prolif
Lrrc40	6.06976e-15	1.3405	0.554	0.248	1.62821e-10	Ptx3 Cap prolif
Mrc1	1.0186e-11	1.33884	0.786	0.514	2.73238e-07	Ptx3 Cap prolif
Atl2	3.63321e-13	1.3388	0.527	0.235	9.74608e-09	Ptx3 Cap prolif
3300005D01Rik	7.46116e-21	1.33509	0.92	0.606	2.00146e-16	Ptx3 Cap prolif
Pcdh12	1.34389e-17	1.33384	0.83	0.531	3.60498e-13	Ptx3 Cap prolif
Fam216a	5.58837e-16	1.32627	0.732	0.401	1.49908e-11	Ptx3 Cap prolif
Tubb3	4.08967e-28	1.3228	0.286	0.039	1.09705e-23	Ptx3 Cap prolif
Myh10	2.15663e-20	1.32204	0.679	0.298	5.78516e-16	Ptx3 Cap prolif
Spef1	7.37617e-14	1.31928	0.5	0.206	1.97866e-09	Ptx3 Cap prolif
Gm23865	4.09693e-21	1.31577	0.5	0.149	1.099e-16	Ptx3 Cap prolif
Myo5a	2.72142e-08	1.31426	0.482	0.253	0.00073002	Ptx3 Cap prolif
Dhcr7	1.63753e-06	1.30785	0.527	0.313	0.0439267	Ptx3 Cap prolif
Ruvbl2	9.67178e-16	1.30645	0.866	0.547	2.59445e-11	Ptx3 Cap prolif
RP24-378G4.3	8.39795e-24	1.30428	0.991	0.833	2.25275e-19	Ptx3 Cap prolif
Cd68	6.36031e-10	1.30282	0.366	0.145	1.70615e-05	Ptx3 Cap prolif
Thop1	2.82226e-08	1.30126	0.625	0.386	0.00075707	Ptx3 Cap prolif
Wipf2	4.7813e-07	1.29735	0.375	0.182	0.0128258	Ptx3 Cap prolif
Katnb1	2.7417e-12	1.29603	0.589	0.305	7.35461e-08	Ptx3 Cap prolif
Wdr76	2.20839e-08	1.29137	0.295	0.116	0.0005924	Ptx3 Cap prolif
Tmem17	3.77099e-08	1.29091	0.33	0.14	0.00101157	Ptx3 Cap prolif
Slc1a5	4.55436e-11	1.28482	0.759	0.515	1.22171e-06	Ptx3 Cap prolif
Nup85	8.76057e-16	1.28175	0.821	0.512	2.35002e-11	Ptx3 Cap prolif
Asrgl1	2.56421e-12	1.27957	0.491	0.217	6.87848e-08	Ptx3 Cap prolif
Sclt1	1.18488e-06	1.27711	0.357	0.184	0.0317845	Ptx3 Cap prolif
Gm11149	2.11691e-15	1.27439	0.268	0.061	5.67862e-11	Ptx3 Cap prolif
Adam12	3.0743e-22	1.2731	0.866	0.499	8.2468e-18	Ptx3 Cap prolif
Zswim7	9.06735e-07	1.26792	0.304	0.14	0.0243232	Ptx3 Cap prolif
Cep192	2.99958e-10	1.26611	0.446	0.211	8.04636e-06	Ptx3 Cap prolif
Sqle	8.88641e-09	1.26513	0.509	0.279	0.000238378	Ptx3 Cap prolif
Eri1	3.85536e-08	1.26472	0.509	0.286	0.0010342	Ptx3 Cap prolif
Mest	1.02294e-16	1.26281	0.955	0.754	2.74404e-12	Ptx3 Cap prolif
Pvrl1	3.73169e-14	1.25931	0.438	0.153	1.00103e-09	Ptx3 Cap prolif
Dynlt1f	1.60632e-24	1.25858	0.795	0.325	4.30894e-20	Ptx3 Cap prolif
Gm37676	1.46111e-34	1.25544	0.482	0.091	3.91943e-30	Ptx3 Cap prolif
Ly6g	1.31804e-06	1.25459	0.188	0.065	0.0353565	Ptx3 Cap prolif
Gm16212	1.08929e-26	1.25418	0.107	0.003	2.92203e-22	Ptx3 Cap prolif
Tbl2	2.30062e-14	1.25372	0.634	0.323	6.17141e-10	Ptx3 Cap prolif
Smc4	5.23184e-17	1.24962	0.946	0.805	1.40344e-12	Ptx3 Cap prolif
1810055G02Rik	5.04624e-12	1.2482	0.527	0.242	1.35365e-07	Ptx3 Cap prolif
Dnmt1	1.79846e-08	1.24594	0.616	0.393	0.000482438	Ptx3 Cap prolif
Fam73a	2.42291e-25	1.2445	0.938	0.586	6.49946e-21	Ptx3 Cap prolif
Ccdc163	5.14551e-09	1.24293	0.438	0.219	0.000138028	Ptx3 Cap prolif
Nup62	2.6545e-10	1.24261	0.741	0.485	7.12071e-06	Ptx3 Cap prolif
Ccdc92	8.38298e-07	1.24261	0.429	0.238	0.0224873	Ptx3 Cap prolif
Exosc8	3.63697e-15	1.24125	0.83	0.573	9.75617e-11	Ptx3 Cap prolif
Enkd1	1.84789e-07	1.24018	0.348	0.163	0.00495696	Ptx3 Cap prolif
2610203C22Rik	2.44076e-07	1.23523	0.277	0.115	0.00654734	Ptx3 Cap prolif
Gadd45a	1.17904e-15	1.23519	0.741	0.388	3.16278e-11	Ptx3 Cap prolif
Mlkl	2.83719e-10	1.23491	0.571	0.307	7.61076e-06	Ptx3 Cap prolif
E230016M11Rik	1.39539e-15	1.23485	0.661	0.304	3.74314e-11	Ptx3 Cap prolif
Nts	2.61725e-20	1.23471	0.964	0.711	7.02078e-16	Ptx3 Cap prolif
Lsm3	1.15686e-17	1.233	0.839	0.469	3.10328e-13	Ptx3 Cap prolif
Arhgap18	5.56557e-09	1.22592	0.545	0.313	0.000149296	Ptx3 Cap prolif
Cep72	1.44685e-08	1.22583	0.223	0.073	0.000388118	Ptx3 Cap prolif
Serpina3i	5.12056e-10	1.2252	0.509	0.251	1.37359e-05	Ptx3 Cap prolif
Ncaph2	1.89944e-20	1.22049	0.982	0.86	5.09525e-16	Ptx3 Cap prolif
Kctd9	2.61905e-11	1.2112	0.625	0.332	7.02559e-07	Ptx3 Cap prolif
Opa3	5.7933e-12	1.21083	0.723	0.457	1.55405e-07	Ptx3 Cap prolif
Glipr2	1.48715e-11	1.2106	0.705	0.419	3.98929e-07	Ptx3 Cap prolif
Hist1h3d	2.46929e-18	1.21037	0.134	0.012	6.62386e-14	Ptx3 Cap prolif
Pbdc1	8.01186e-19	1.21024	0.866	0.484	2.14918e-14	Ptx3 Cap prolif
Gm8579	1.0645e-08	1.20977	0.152	0.036	0.000285553	Ptx3 Cap prolif
Cotl1	1.81905e-22	1.20767	0.982	0.748	4.87959e-18	Ptx3 Cap prolif
Calm3	5.77833e-22	1.20672	0.973	0.712	1.55004e-17	Ptx3 Cap prolif
Akr1b8	9.99569e-07	1.20663	0.393	0.213	0.0268134	Ptx3 Cap prolif
Ddx39	5.12016e-21	1.20586	0.982	0.821	1.37348e-16	Ptx3 Cap prolif
Tmem138	1.61434e-13	1.2033	0.67	0.367	4.33046e-09	Ptx3 Cap prolif
RP23-391P21.2	8.56961e-07	1.203	0.429	0.228	0.022988	Ptx3 Cap prolif
Maz	1.07719e-09	1.20116	0.616	0.371	2.88957e-05	Ptx3 Cap prolif
Sdf2l1	4.81589e-10	1.19818	0.482	0.244	1.29186e-05	Ptx3 Cap prolif
AC125099.2	9.21418e-19	1.18899	0.188	0.026	2.4717e-14	Ptx3 Cap prolif
Gale	4.48705e-08	1.18309	0.536	0.31	0.00120365	Ptx3 Cap prolif
Npnt	1.30326e-19	1.18264	0.946	0.68	3.49601e-15	Ptx3 Cap prolif
Rfc5	3.65166e-13	1.18144	0.804	0.567	9.79557e-09	Ptx3 Cap prolif
Rhno1	2.20699e-09	1.17888	0.58	0.337	5.92024e-05	Ptx3 Cap prolif
Fdps	2.60334e-12	1.17807	0.696	0.412	6.98345e-08	Ptx3 Cap prolif
Gm37416	3.61987e-19	1.17587	0.438	0.124	9.71031e-15	Ptx3 Cap prolif
Hspb8	2.41439e-08	1.17227	0.554	0.309	0.000647659	Ptx3 Cap prolif
H2afv	1.94965e-20	1.17212	0.982	0.868	5.22993e-16	Ptx3 Cap prolif
Hn1l	3.10391e-13	1.16615	0.866	0.663	8.32623e-09	Ptx3 Cap prolif
Dagla	5.67309e-09	1.16514	0.455	0.219	0.000152181	Ptx3 Cap prolif
RP24-230J14.5	3.34381e-19	1.16436	0.973	0.825	8.96978e-15	Ptx3 Cap prolif
Hist1h2bj	9.47699e-21	1.16388	0.188	0.022	2.5422e-16	Ptx3 Cap prolif
Lclat1	1.08522e-09	1.15983	0.509	0.266	2.9111e-05	Ptx3 Cap prolif
Rdm1	3.18503e-09	1.15637	0.446	0.225	8.54385e-05	Ptx3 Cap prolif
Gm14150	3.6791e-26	1.15224	0.679	0.249	9.8692e-22	Ptx3 Cap prolif
Kdm8	5.69393e-07	1.15144	0.259	0.107	0.015274	Ptx3 Cap prolif
Chchd6	1.5133e-10	1.15023	0.598	0.334	4.05942e-06	Ptx3 Cap prolif
Fads2	8.20622e-07	1.14882	0.205	0.074	0.0220132	Ptx3 Cap prolif
Pcbd2	1.21733e-15	1.14639	0.696	0.34	3.26549e-11	Ptx3 Cap prolif
Hist1h2bm	3.55222e-22	1.14407	0.125	0.007	9.52882e-18	Ptx3 Cap prolif
Cyth4	2.81612e-11	1.14347	0.705	0.414	7.55424e-07	Ptx3 Cap prolif
Gm17383	5.69783e-28	1.1421	0.509	0.128	1.52844e-23	Ptx3 Cap prolif
Anp32b	1.55918e-16	1.13917	0.955	0.821	4.18251e-12	Ptx3 Cap prolif
Npm3	6.8642e-07	1.13865	0.214	0.078	0.0184132	Ptx3 Cap prolif
Ccdc14	4.0164e-07	1.13821	0.125	0.031	0.010774	Ptx3 Cap prolif
Dnah14.2	9.61648e-20	1.13797	0.857	0.509	2.57962e-15	Ptx3 Cap prolif
Cep41	7.88278e-09	1.13796	0.411	0.193	0.000211456	Ptx3 Cap prolif
Mboat7	1.27392e-08	1.13182	0.446	0.219	0.000341729	Ptx3 Cap prolif
AL590388.1	1.87027e-51	1.13121	0.223	0.007	5.01701e-47	Ptx3 Cap prolif
Nup35	2.05116e-18	1.1305	0.625	0.257	5.50223e-14	Ptx3 Cap prolif
Serinc2	3.43801e-14	1.13034	0.92	0.773	9.22247e-10	Ptx3 Cap prolif
Setx	1.11145e-14	1.12936	0.839	0.547	2.98147e-10	Ptx3 Cap prolif
Peg3	3.78096e-11	1.12918	0.705	0.4	1.01424e-06	Ptx3 Cap prolif
RP24-230J14.4	2.19009e-24	1.12716	0.714	0.265	5.87491e-20	Ptx3 Cap prolif
Xpo1	4.19676e-16	1.12697	0.804	0.491	1.12578e-11	Ptx3 Cap prolif
Cse1l	2.18855e-16	1.12635	0.866	0.59	5.87079e-12	Ptx3 Cap prolif
Adam15	3.12301e-16	1.12154	0.973	0.903	8.37747e-12	Ptx3 Cap prolif
Fbxw4	3.74895e-08	1.11833	0.277	0.106	0.00100566	Ptx3 Cap prolif
Myof	3.43925e-08	1.11728	0.473	0.257	0.000922578	Ptx3 Cap prolif
Mad1l1	6.00029e-19	1.11681	0.884	0.542	1.60958e-14	Ptx3 Cap prolif
Ipo9	1.51448e-15	1.11368	0.848	0.537	4.06259e-11	Ptx3 Cap prolif
Slc38a1	5.13167e-07	1.11009	0.107	0.024	0.0137657	Ptx3 Cap prolif
Srrt	8.39984e-16	1.10805	0.857	0.591	2.25326e-11	Ptx3 Cap prolif
Pilra	2.64367e-08	1.1054	0.107	0.02	0.000709165	Ptx3 Cap prolif
BC037032	4.90787e-14	1.10499	0.366	0.115	1.31654e-09	Ptx3 Cap prolif
Lmf2	5.46424e-21	1.10169	0.991	0.873	1.46578e-16	Ptx3 Cap prolif
4731419I09Rik	6.83823e-15	1.10091	0.911	0.655	1.83435e-10	Ptx3 Cap prolif
Acot7	8.33525e-17	1.09705	0.964	0.794	2.23593e-12	Ptx3 Cap prolif
AL590614.2	1.5556e-35	1.09462	0.277	0.026	4.1729e-31	Ptx3 Cap prolif
Hist1h2bg	4.46737e-17	1.09181	0.25	0.049	1.19837e-12	Ptx3 Cap prolif
Rfwd3	1.18086e-11	1.09165	0.58	0.291	3.16765e-07	Ptx3 Cap prolif
Suz12	5.29905e-10	1.09055	0.455	0.211	1.42147e-05	Ptx3 Cap prolif
Rps6ka3	7.46181e-15	1.0899	0.768	0.445	2.00163e-10	Ptx3 Cap prolif
Cd40	6.61424e-18	1.08834	0.875	0.547	1.77427e-13	Ptx3 Cap prolif
Gm10657	5.22092e-15	1.0867	0.446	0.153	1.40051e-10	Ptx3 Cap prolif
Ubald2	5.21506e-16	1.08524	0.938	0.687	1.39894e-11	Ptx3 Cap prolif
Dctpp1	1.67657e-13	1.08408	0.643	0.316	4.4974e-09	Ptx3 Cap prolif
Gem	1.07846e-12	1.08268	0.875	0.601	2.89297e-08	Ptx3 Cap prolif
Gm26770	4.9981e-11	1.08242	0.482	0.217	1.34074e-06	Ptx3 Cap prolif
Blm	8.43722e-07	1.08204	0.179	0.059	0.0226328	Ptx3 Cap prolif
Entpd7	9.55953e-12	1.08087	0.429	0.167	2.56434e-07	Ptx3 Cap prolif
Hsp90aa1	1.70621e-23	1.08068	1	0.891	4.5769e-19	Ptx3 Cap prolif
Sparc	3.72334e-21	1.08047	1	1	9.98787e-17	Ptx3 Cap prolif
Ddx20	4.58952e-08	1.07281	0.464	0.252	0.00123114	Ptx3 Cap prolif
Agps	5.20398e-09	1.07254	0.527	0.272	0.000139597	Ptx3 Cap prolif
Taf9	7.9212e-17	1.07084	0.929	0.682	2.12486e-12	Ptx3 Cap prolif
Lsm2	1.96449e-16	1.07064	0.911	0.698	5.26974e-12	Ptx3 Cap prolif
Ssna1	1.52384e-16	1.0677	0.973	0.783	4.0877e-12	Ptx3 Cap prolif
Hmbox1	7.87703e-07	1.06718	0.473	0.249	0.0211301	Ptx3 Cap prolif
Dpcd	5.9947e-10	1.06611	0.723	0.472	1.60808e-05	Ptx3 Cap prolif
Ppih	4.1024e-16	1.06506	0.554	0.227	1.10047e-11	Ptx3 Cap prolif
D030056L22Rik	9.831e-09	1.06092	0.455	0.228	0.000263717	Ptx3 Cap prolif
Aldh1a3	3.03428e-07	1.05794	0.554	0.325	0.00813945	Ptx3 Cap prolif
Rpa2	1.3573e-06	1.05702	0.589	0.409	0.0364095	Ptx3 Cap prolif
Fkbp2	3.75925e-21	1.05538	0.946	0.587	1.00842e-16	Ptx3 Cap prolif
Mad2l1bp	8.8948e-09	1.05497	0.545	0.304	0.000238603	Ptx3 Cap prolif
Tmem106c	3.55893e-07	1.05244	0.438	0.241	0.00954683	Ptx3 Cap prolif
Nudcd2	7.46276e-15	1.05102	0.839	0.524	2.00189e-10	Ptx3 Cap prolif
Whsc1	1.90732e-09	1.04979	0.688	0.426	5.1164e-05	Ptx3 Cap prolif
Nup107	4.53639e-10	1.04874	0.482	0.231	1.21689e-05	Ptx3 Cap prolif
Cdkn2aipnl	8.51151e-11	1.04832	0.83	0.593	2.28321e-06	Ptx3 Cap prolif
Ak6	2.22814e-17	1.04768	0.973	0.741	5.97698e-13	Ptx3 Cap prolif
Usp1	1.17417e-12	1.04743	0.688	0.387	3.1497e-08	Ptx3 Cap prolif
Acat3	6.19458e-19	1.0463	0.964	0.679	1.6617e-14	Ptx3 Cap prolif
4930486L24Rik	1.99614e-07	1.0447	0.286	0.119	0.00535464	Ptx3 Cap prolif
Tpi1	1.21356e-23	1.04153	1	0.943	3.25538e-19	Ptx3 Cap prolif
Hdgf	4.58546e-18	1.03791	0.955	0.744	1.23005e-13	Ptx3 Cap prolif
Ppm1b	1.85476e-09	1.03788	0.5	0.233	4.9754e-05	Ptx3 Cap prolif
U2af1	5.94551e-11	1.03707	0.777	0.506	1.59488e-06	Ptx3 Cap prolif
Acat1	9.64746e-12	1.03656	0.911	0.761	2.58793e-07	Ptx3 Cap prolif
Lsm5	1.08388e-21	1.03625	0.938	0.515	2.90751e-17	Ptx3 Cap prolif
Wee1	5.32935e-15	1.03547	0.42	0.143	1.4296e-10	Ptx3 Cap prolif
Nsdhl	1.28741e-06	1.03287	0.482	0.287	0.0345349	Ptx3 Cap prolif
Pnkp	9.47235e-15	1.03269	0.857	0.564	2.54096e-10	Ptx3 Cap prolif
Setd8	4.33746e-18	1.03235	0.562	0.218	1.16352e-13	Ptx3 Cap prolif
Gm22801	1.65167e-14	1.02836	0.42	0.144	4.43061e-10	Ptx3 Cap prolif
Hist1h3i	4.66262e-28	1.02823	0.152	0.008	1.25075e-23	Ptx3 Cap prolif
Slc25a25	3.07127e-07	1.02687	0.42	0.222	0.00823867	Ptx3 Cap prolif
Hist1h2af	3.58559e-39	1.026	0.196	0.009	9.61835e-35	Ptx3 Cap prolif
Ccdc61	2.58923e-11	1.02591	0.723	0.447	6.9456e-07	Ptx3 Cap prolif
Prmt5	2.54555e-11	1.02588	0.714	0.442	6.82844e-07	Ptx3 Cap prolif
Plxnd1	6.54129e-12	1.02405	0.92	0.738	1.7547e-07	Ptx3 Cap prolif
Hmgn5	2.98862e-11	1.01709	0.759	0.458	8.01697e-07	Ptx3 Cap prolif
Pgk1	1.29068e-17	1.01627	0.973	0.744	3.46226e-13	Ptx3 Cap prolif
Nup155	5.46988e-08	1.01624	0.518	0.31	0.00146729	Ptx3 Cap prolif
mmu-mir-9769	6.72937e-14	1.01504	0.107	0.011	1.80515e-09	Ptx3 Cap prolif
Hist1h4c	2.24984e-15	1.01321	0.214	0.04	6.03519e-11	Ptx3 Cap prolif
Hp1bp3	8.00278e-17	1.01256	1	0.881	2.14675e-12	Ptx3 Cap prolif
Slc41a2	9.73233e-07	1.01253	0.321	0.15	0.026107	Ptx3 Cap prolif
Ppap2c	8.60563e-12	1.01155	0.714	0.451	2.30846e-07	Ptx3 Cap prolif
Pdzd11	6.6179e-17	1.01136	0.821	0.472	1.77525e-12	Ptx3 Cap prolif
Cdk3-ps	1.37713e-06	1.01108	0.223	0.083	0.0369414	Ptx3 Cap prolif
Mis12	1.29171e-12	1.01104	0.652	0.36	3.46502e-08	Ptx3 Cap prolif
Timm50	3.31086e-16	1.00935	0.902	0.621	8.88139e-12	Ptx3 Cap prolif
Adrbk1	5.06793e-09	1.00926	0.625	0.38	0.000135947	Ptx3 Cap prolif
Copg2	7.11808e-15	1.00914	0.884	0.609	1.90942e-10	Ptx3 Cap prolif
Mroh8	2.79466e-11	1.00697	0.83	0.543	7.49666e-07	Ptx3 Cap prolif
Zbtb7c	1.09434e-09	1.00326	0.607	0.321	2.93557e-05	Ptx3 Cap prolif
Nap1l1	4.64773e-18	1.00271	0.964	0.733	1.24675e-13	Ptx3 Cap prolif
Timm22	2.39727e-10	1.00221	0.768	0.503	6.43068e-06	Ptx3 Cap prolif
Fam49a	9.26088e-11	1.00043	0.652	0.363	2.48423e-06	Ptx3 Cap prolif
Nup133	1.53135e-08	1.00015	0.58	0.356	0.000410784	Ptx3 Cap prolif
Sapcd1	1.03409e-50	3.28804	0.431	0.099	2.77394e-46	Ptx3 Cap
Vwa7	4.7491e-48	3.19676	0.428	0.105	1.27395e-43	Ptx3 Cap
Arhgef10l	5.29062e-09	3.0821	0.15	0.057	0.000141921	Ptx3 Cap
Lrrc26	1.23723e-48	3.05455	0.546	0.181	3.31886e-44	Ptx3 Cap
Npnt	1.01096e-101	2.97833	0.977	0.633	2.71191e-97	Ptx3 Cap
Ggt5	6.80831e-45	2.82024	0.618	0.253	1.82633e-40	Ptx3 Cap
Ptx3	3.38892e-92	2.75436	0.98	0.689	9.09078e-88	Ptx3 Cap
Zap70	5.58852e-09	2.74968	0.131	0.044	0.000149912	Ptx3 Cap
Camk2a	1.94509e-20	2.72744	0.229	0.062	5.21771e-16	Ptx3 Cap
Stab2	1.27434e-28	2.69056	0.448	0.179	3.41841e-24	Ptx3 Cap
Gm904	3.0751e-33	2.60443	0.206	0.026	8.24896e-29	Ptx3 Cap
Lrrn2	5.51822e-10	2.6032	0.186	0.074	1.48026e-05	Ptx3 Cap
Card11	1.13754e-19	2.57479	0.206	0.05	3.05144e-15	Ptx3 Cap
Fam213b	6.04107e-46	2.534	0.65	0.299	1.62052e-41	Ptx3 Cap
Ramp3	1.46358e-10	2.52176	0.242	0.106	3.92605e-06	Ptx3 Cap
Peg3	1.06217e-31	2.46587	0.65	0.367	2.84927e-27	Ptx3 Cap
1500009L16Rik	5.02259e-78	2.41504	0.817	0.326	1.34731e-73	Ptx3 Cap
Gpha2	9.83646e-13	2.40241	0.196	0.068	2.63863e-08	Ptx3 Cap
Col5a3	6.88679e-15	2.39308	0.337	0.149	1.84738e-10	Ptx3 Cap
Def6	6.56523e-13	2.39285	0.32	0.155	1.76112e-08	Ptx3 Cap
Clgn	6.56163e-37	2.37734	0.526	0.201	1.76016e-32	Ptx3 Cap
Grin2c	1.52272e-06	2.36014	0.118	0.047	0.0408469	Ptx3 Cap
Gm906	2.22286e-52	2.3435	0.34	0.048	5.96281e-48	Ptx3 Cap
Emp2	5.99407e-10	2.34079	0.5	0.343	1.60791e-05	Ptx3 Cap
Myo18b	7.96797e-12	2.33042	0.193	0.069	2.13741e-07	Ptx3 Cap
Sh3bp1	1.19372e-14	2.30553	0.291	0.126	3.20214e-10	Ptx3 Cap
Nmnat2	1.06896e-14	2.26932	0.222	0.078	2.86749e-10	Ptx3 Cap
Cd34	2.32224e-75	2.26644	0.993	0.964	6.22941e-71	Ptx3 Cap
AA467197	2.61953e-70	2.25908	0.729	0.241	7.02689e-66	Ptx3 Cap
Gm8909	1.32676e-33	2.23935	0.523	0.214	3.55903e-29	Ptx3 Cap
Adgrb2	7.81169e-14	2.23076	0.19	0.061	2.09549e-09	Ptx3 Cap
RP23-447N11.2	8.30027e-11	2.22728	0.173	0.063	2.22655e-06	Ptx3 Cap
Ankrd33b	2.52581e-17	2.22409	0.333	0.14	6.77549e-13	Ptx3 Cap
Gm16897	3.89495e-79	2.21405	0.876	0.435	1.04482e-74	Ptx3 Cap
Fzd9	1.36734e-13	2.20686	0.35	0.174	3.66788e-09	Ptx3 Cap
Tmem40	1.17125e-18	2.18888	0.412	0.193	3.14188e-14	Ptx3 Cap
C530008M17Rik	7.87644e-08	2.17006	0.16	0.068	0.00211286	Ptx3 Cap
Ces2e	9.89097e-21	2.16462	0.438	0.213	2.65325e-16	Ptx3 Cap
Npl	2.70541e-31	2.15893	0.634	0.352	7.25726e-27	Ptx3 Cap
Neurl1a	8.47013e-19	2.15072	0.255	0.082	2.27211e-14	Ptx3 Cap
Dagla	2.78142e-28	2.14996	0.454	0.183	7.46117e-24	Ptx3 Cap
Mir147	1.29239e-73	2.13661	0.65	0.16	3.46685e-69	Ptx3 Cap
Cd276	7.11665e-49	2.13504	0.784	0.42	1.90904e-44	Ptx3 Cap
Fam167a	1.3437e-20	2.11984	0.412	0.185	3.60447e-16	Ptx3 Cap
Adam12	9.31975e-62	2.11844	0.853	0.446	2.50002e-57	Ptx3 Cap
Ggct	4.62715e-81	2.11165	0.971	0.675	1.24123e-76	Ptx3 Cap
Chil5	3.2328e-28	2.10506	0.444	0.17	8.67198e-24	Ptx3 Cap
Lingo1	1.82876e-11	2.10144	0.196	0.073	4.90564e-07	Ptx3 Cap
Espl1	2.12212e-20	2.0599	0.422	0.188	5.69259e-16	Ptx3 Cap
Grin1os	4.4965e-22	2.05229	0.35	0.128	1.20619e-17	Ptx3 Cap
Gm14137	3.61554e-11	2.0484	0.199	0.075	9.69869e-07	Ptx3 Cap
Grin1	1.73289e-26	2.03574	0.369	0.123	4.64847e-22	Ptx3 Cap
Pgf	3.75159e-44	2.02247	0.824	0.503	1.00636e-39	Ptx3 Cap
Crybb1	2.98337e-16	1.97973	0.209	0.063	8.0029e-12	Ptx3 Cap
Ltc4s	1.02347e-40	1.97446	0.67	0.31	2.74546e-36	Ptx3 Cap
Cxcr3	1.28192e-09	1.96713	0.212	0.093	3.43876e-05	Ptx3 Cap
Cd68	7.16061e-16	1.95157	0.307	0.126	1.92083e-11	Ptx3 Cap
Socs1	8.85484e-13	1.93908	0.216	0.08	2.37531e-08	Ptx3 Cap
RP23-169H9.6	3.03663e-27	1.93219	0.369	0.12	8.14576e-23	Ptx3 Cap
Pld5	1.65297e-18	1.9306	0.467	0.249	4.43409e-14	Ptx3 Cap
Palld	1.09298e-28	1.91941	0.585	0.288	2.93192e-24	Ptx3 Cap
Olfml2a	3.19985e-95	1.91291	1	0.92	8.5836e-91	Ptx3 Cap
Ccdc184	5.28906e-39	1.90993	0.657	0.301	1.41879e-34	Ptx3 Cap
Serpina3h	2.78346e-31	1.9095	0.562	0.262	7.46663e-27	Ptx3 Cap
Trim9	1.58305e-06	1.89424	0.101	0.036	0.0424653	Ptx3 Cap
Bean1	1.21587e-11	1.89048	0.327	0.17	3.26156e-07	Ptx3 Cap
Ankrd2	1.36219e-24	1.87376	0.359	0.124	3.65408e-20	Ptx3 Cap
Cdk3-ps	1.95397e-08	1.86628	0.173	0.074	0.000524153	Ptx3 Cap
Stom	1.14351e-45	1.86527	0.856	0.575	3.06746e-41	Ptx3 Cap
Pstpip1	5.90014e-15	1.8582	0.281	0.115	1.58271e-10	Ptx3 Cap
Gm26542	1.1816e-39	1.85568	0.601	0.244	3.16965e-35	Ptx3 Cap
Klk8	1.36428e-30	1.85169	0.709	0.415	3.65968e-26	Ptx3 Cap
Gria2	4.5776e-38	1.84082	0.667	0.328	1.22794e-33	Ptx3 Cap
Gadd45a	8.47461e-39	1.83012	0.693	0.346	2.27331e-34	Ptx3 Cap
Ptpn7	7.95667e-29	1.82703	0.686	0.405	2.13438e-24	Ptx3 Cap
Ip6k3	1.4688e-47	1.82309	0.797	0.446	3.94005e-43	Ptx3 Cap
Dusp14	1.80792e-09	1.80284	0.301	0.16	4.84973e-05	Ptx3 Cap
Serpina3i	3.11727e-36	1.78825	0.546	0.203	8.36209e-32	Ptx3 Cap
Cyp8b1	9.3395e-12	1.78561	0.206	0.078	2.50532e-07	Ptx3 Cap
Adam15	1.2295e-54	1.78434	0.987	0.889	3.29814e-50	Ptx3 Cap
L1cam	3.61388e-53	1.78246	0.879	0.526	9.69422e-49	Ptx3 Cap
Wnt9b	4.06262e-07	1.77757	0.19	0.092	0.010898	Ptx3 Cap
Fam69b	1.10338e-27	1.75193	0.611	0.332	2.95982e-23	Ptx3 Cap
Mmp2	9.76789e-78	1.7503	1	0.932	2.62024e-73	Ptx3 Cap
2310002F09Rik	1.3141e-34	1.73172	0.458	0.148	3.52506e-30	Ptx3 Cap
Dhcr24	1.13932e-10	1.73142	0.314	0.159	3.05622e-06	Ptx3 Cap
Hexim2	3.9607e-08	1.72172	0.154	0.06	0.00106246	Ptx3 Cap
Sorcs2	6.34754e-09	1.71604	0.248	0.12	0.000170273	Ptx3 Cap
Cd247	1.10134e-11	1.71271	0.382	0.214	2.95434e-07	Ptx3 Cap
Rgs2	1.54152e-12	1.71053	0.281	0.124	4.13513e-08	Ptx3 Cap
4731419I09Rik	4.93703e-44	1.71038	0.863	0.628	1.32436e-39	Ptx3 Cap
Kcnn4	2.82866e-11	1.70702	0.307	0.15	7.58787e-07	Ptx3 Cap
Pcdh1	9.93219e-13	1.70459	0.572	0.399	2.66431e-08	Ptx3 Cap
Pdlim2	5.60858e-11	1.70448	0.405	0.252	1.5045e-06	Ptx3 Cap
AA414768	2.52083e-07	1.69429	0.108	0.037	0.00676214	Ptx3 Cap
Sorbs2	1.29752e-51	1.67943	0.961	0.794	3.4806e-47	Ptx3 Cap
Ptk7	6.65275e-21	1.67776	0.611	0.366	1.7846e-16	Ptx3 Cap
Adamts5	5.18513e-33	1.6558	0.709	0.398	1.39091e-28	Ptx3 Cap
Micall2	2.99803e-16	1.65574	0.297	0.12	8.04221e-12	Ptx3 Cap
Gys1	7.76694e-14	1.65375	0.467	0.264	2.08348e-09	Ptx3 Cap
Fam212b	1.06805e-08	1.65338	0.291	0.158	0.000286505	Ptx3 Cap
Proser2	2.23299e-11	1.65085	0.265	0.12	5.98999e-07	Ptx3 Cap
Slc16a3	1.69655e-27	1.63968	0.562	0.268	4.55099e-23	Ptx3 Cap
Slfn2	1.32935e-58	1.62976	0.961	0.735	3.56598e-54	Ptx3 Cap
Ckb	1.89865e-59	1.62927	0.971	0.814	5.09314e-55	Ptx3 Cap
Gatm	2.3144e-20	1.61939	0.592	0.348	6.20837e-16	Ptx3 Cap
Pcbp3	2.17485e-15	1.6067	0.536	0.342	5.83404e-11	Ptx3 Cap
Akr1b8	5.57542e-23	1.60364	0.431	0.176	1.49561e-18	Ptx3 Cap
Gm20478	7.08094e-12	1.60317	0.19	0.067	1.89946e-07	Ptx3 Cap
Gm10657	1.45127e-45	1.59226	0.451	0.108	3.89302e-41	Ptx3 Cap
Rasl10a	9.34227e-08	1.59218	0.271	0.148	0.00250606	Ptx3 Cap
Serinc2	2.78265e-55	1.58516	0.961	0.741	7.46445e-51	Ptx3 Cap
Cotl1	1.80421e-56	1.58211	0.951	0.72	4.83981e-52	Ptx3 Cap
Elovl6	9.01879e-07	1.58007	0.245	0.14	0.0241929	Ptx3 Cap
Hoga1	8.97938e-21	1.57916	0.578	0.338	2.40872e-16	Ptx3 Cap
Stk39	1.40108e-12	1.57524	0.229	0.088	3.75839e-08	Ptx3 Cap
Gchfr	3.59513e-43	1.57517	0.706	0.328	9.64393e-39	Ptx3 Cap
Zbtb7c	6.98828e-24	1.57459	0.556	0.29	1.87461e-19	Ptx3 Cap
Srms	2.90406e-07	1.57398	0.18	0.082	0.00779013	Ptx3 Cap
Ehbp1l1	5.85592e-11	1.57329	0.556	0.4	1.57085e-06	Ptx3 Cap
Gem	1.76599e-43	1.57181	0.866	0.561	4.73727e-39	Ptx3 Cap
Loxl4	3.0898e-10	1.56983	0.268	0.126	8.28839e-06	Ptx3 Cap
Nrp2	2.04609e-70	1.56894	1	0.96	5.48863e-66	Ptx3 Cap
Ass1	4.79653e-28	1.56562	0.608	0.308	1.28667e-23	Ptx3 Cap
Cnn2	3.90125e-27	1.56222	0.833	0.651	1.04651e-22	Ptx3 Cap
Zmat3	1.89503e-09	1.55945	0.461	0.307	5.08342e-05	Ptx3 Cap
Sparc	7.2423e-78	1.5575	1	1	1.94275e-73	Ptx3 Cap
Fads3	4.26455e-08	1.55534	0.268	0.143	0.00114397	Ptx3 Cap
Cxadr	4.65134e-07	1.54732	0.206	0.103	0.0124772	Ptx3 Cap
3300005D01Rik	2.9658e-57	1.54435	0.925	0.557	7.95575e-53	Ptx3 Cap
Igf1	1.5113e-34	1.54406	0.837	0.567	4.05406e-30	Ptx3 Cap
Kcnab2	7.1482e-10	1.54111	0.176	0.067	1.91751e-05	Ptx3 Cap
Ackr2	7.18549e-63	1.53494	0.99	0.852	1.92751e-58	Ptx3 Cap
Golm1	1.91744e-12	1.53287	0.601	0.44	5.14354e-08	Ptx3 Cap
Myof	1.17772e-14	1.53117	0.441	0.232	3.15924e-10	Ptx3 Cap
Ptprv	9.04977e-33	1.52701	0.729	0.414	2.4276e-28	Ptx3 Cap
Hgsnat	1.24124e-25	1.52531	0.902	0.741	3.32963e-21	Ptx3 Cap
Nmb	2.46959e-23	1.516	0.755	0.554	6.62468e-19	Ptx3 Cap
Fam102a	8.61577e-22	1.51265	0.595	0.344	2.31118e-17	Ptx3 Cap
Tnfrsf23	9.5208e-25	1.49078	0.477	0.206	2.55395e-20	Ptx3 Cap
Phlda3	4.56811e-40	1.48976	0.879	0.678	1.22539e-35	Ptx3 Cap
Gmpr	2.79394e-22	1.48708	0.592	0.345	7.49473e-18	Ptx3 Cap
Sybu	4.89992e-07	1.48374	0.242	0.13	0.013144	Ptx3 Cap
Pdk1	1.20823e-12	1.47644	0.382	0.204	3.24108e-08	Ptx3 Cap
Mvd	4.04873e-08	1.47542	0.291	0.161	0.00108607	Ptx3 Cap
WI1-49P9.2	1.053e-18	1.47458	0.52	0.28	2.82468e-14	Ptx3 Cap
Fam124a	1.84132e-37	1.46755	0.778	0.427	4.93933e-33	Ptx3 Cap
Cdkn1a	4.04515e-37	1.46451	0.912	0.707	1.08511e-32	Ptx3 Cap
Tspyl4	1.29085e-08	1.46056	0.242	0.122	0.00034627	Ptx3 Cap
Plau	1.95316e-41	1.45988	0.912	0.668	5.23936e-37	Ptx3 Cap
Ecm1	3.5833e-09	1.45156	0.742	0.589	9.61221e-05	Ptx3 Cap
Rps6kl1	9.74297e-11	1.4432	0.399	0.225	2.61355e-06	Ptx3 Cap
Gm11978	3.48135e-10	1.44227	0.114	0.031	9.33872e-06	Ptx3 Cap
Gp9	9.49083e-12	1.43171	0.193	0.068	2.54591e-07	Ptx3 Cap
Ccl2	1.29123e-29	1.43099	0.654	0.335	3.46373e-25	Ptx3 Cap
Gap43	1.73703e-47	1.42775	0.954	0.679	4.65959e-43	Ptx3 Cap
Agpat9	1.57692e-07	1.42121	0.137	0.054	0.00423008	Ptx3 Cap
Serpina3g	4.02708e-22	1.41841	0.35	0.123	1.08027e-17	Ptx3 Cap
Pcdh12	5.87001e-28	1.41809	0.771	0.5	1.57463e-23	Ptx3 Cap
Pyroxd2	5.61209e-20	1.41047	0.578	0.343	1.50544e-15	Ptx3 Cap
Sema4c	1.64935e-16	1.40828	0.428	0.206	4.42437e-12	Ptx3 Cap
Aifm2	7.09492e-08	1.40629	0.353	0.212	0.00190321	Ptx3 Cap
Fbln2	5.93222e-42	1.40205	0.99	0.946	1.59132e-37	Ptx3 Cap
Gm1123	4.35067e-08	1.39417	0.141	0.053	0.00116707	Ptx3 Cap
Exoc3l	1.50488e-17	1.39357	0.559	0.342	4.03685e-13	Ptx3 Cap
Ccdc180	5.59953e-23	1.391	0.369	0.136	1.50207e-18	Ptx3 Cap
Map6	1.15697e-29	1.38642	0.742	0.45	3.10357e-25	Ptx3 Cap
Sacs	1.19127e-08	1.38636	0.219	0.101	0.000319557	Ptx3 Cap
Wisp1	2.92424e-08	1.38629	0.131	0.046	0.000784427	Ptx3 Cap
Khdrbs3	5.85475e-10	1.3858	0.176	0.067	1.57054e-05	Ptx3 Cap
Hopx	5.89833e-08	1.38168	0.127	0.046	0.00158223	Ptx3 Cap
Rapgef5	5.17776e-46	1.37153	0.925	0.638	1.38893e-41	Ptx3 Cap
Susd2	1.25175e-53	1.37042	0.987	0.913	3.35783e-49	Ptx3 Cap
D5Ertd615e	4.0955e-19	1.36482	0.572	0.354	1.09862e-14	Ptx3 Cap
Slc41a2	7.42098e-11	1.36433	0.281	0.134	1.99068e-06	Ptx3 Cap
Gale	4.16946e-18	1.3641	0.516	0.28	1.11846e-13	Ptx3 Cap
Capn5	1.63942e-29	1.36335	0.791	0.522	4.39774e-25	Ptx3 Cap
Fgfr3	2.71225e-15	1.35728	0.595	0.407	7.27561e-11	Ptx3 Cap
Sulf2	1.19537e-45	1.35323	0.964	0.805	3.20658e-41	Ptx3 Cap
Fndc8	1.4816e-15	1.3529	0.474	0.258	3.9744e-11	Ptx3 Cap
Gm21188	2.56809e-23	1.3458	0.114	0.009	6.88891e-19	Ptx3 Cap
Pfn2	6.06402e-13	1.34506	0.48	0.295	1.62667e-08	Ptx3 Cap
Dcst1	1.07074e-06	1.34274	0.173	0.082	0.0287225	Ptx3 Cap
Cmtm4	7.13316e-10	1.33885	0.284	0.141	1.91347e-05	Ptx3 Cap
Matn2	3.06151e-13	1.33806	0.49	0.283	8.21251e-09	Ptx3 Cap
E230016M11Rik	4.69917e-37	1.33738	0.618	0.261	1.26055e-32	Ptx3 Cap
Gm12744	7.63653e-09	1.33552	0.196	0.086	0.00020485	Ptx3 Cap
Ccnd1	5.97955e-40	1.32678	0.974	0.863	1.60402e-35	Ptx3 Cap
Gm10535	5.18593e-33	1.32671	0.503	0.182	1.39113e-28	Ptx3 Cap
Cetn4	1.06938e-10	1.32549	0.252	0.113	2.8686e-06	Ptx3 Cap
Sec14l2	7.73305e-28	1.32101	0.408	0.138	2.07439e-23	Ptx3 Cap
Hopxos	9.7809e-07	1.32035	0.101	0.036	0.0262373	Ptx3 Cap
Stx11	2.98287e-11	1.3089	0.284	0.13	8.00156e-07	Ptx3 Cap
Psat1	6.43411e-18	1.30765	0.663	0.45	1.72595e-13	Ptx3 Cap
Lgals3	4.72032e-12	1.29379	0.833	0.786	1.26623e-07	Ptx3 Cap
Gpr137b	1.08776e-39	1.29139	0.961	0.8	2.91791e-35	Ptx3 Cap
Clu	1.90403e-25	1.28947	0.974	0.918	5.10756e-21	Ptx3 Cap
Dhx58	6.08367e-16	1.28542	0.644	0.418	1.63194e-11	Ptx3 Cap
Gm26564	7.35207e-11	1.28453	0.186	0.069	1.97219e-06	Ptx3 Cap
Fam129b	2.94232e-13	1.28099	0.712	0.556	7.89278e-09	Ptx3 Cap
Pvrl1	1.40582e-19	1.27829	0.346	0.132	3.77111e-15	Ptx3 Cap
Dctd	1.89324e-18	1.27702	0.418	0.192	5.07862e-14	Ptx3 Cap
9030617O03Rik	1.04082e-10	1.27595	0.395	0.229	2.792e-06	Ptx3 Cap
Tnfaip3	1.75982e-08	1.2741	0.373	0.23	0.000472071	Ptx3 Cap
Nkd1	2.76762e-38	1.27023	0.895	0.62	7.42415e-34	Ptx3 Cap
Phf24	4.60773e-09	1.26893	0.16	0.06	0.000123602	Ptx3 Cap
Slc4a7	4.91218e-21	1.26809	0.703	0.467	1.31769e-16	Ptx3 Cap
Tns3	8.03747e-07	1.26433	0.258	0.144	0.0215605	Ptx3 Cap
Ankrd37	2.63567e-19	1.26351	0.507	0.255	7.07019e-15	Ptx3 Cap
Cdr2l	2.76926e-31	1.26192	0.85	0.57	7.42854e-27	Ptx3 Cap
Hacd1	7.01934e-26	1.25794	0.683	0.398	1.88294e-21	Ptx3 Cap
Nupr1	1.60513e-38	1.2548	0.928	0.693	4.30577e-34	Ptx3 Cap
Scamp5	3.63524e-24	1.25176	0.507	0.234	9.75152e-20	Ptx3 Cap
Osgin2	5.82713e-13	1.25113	0.477	0.283	1.56313e-08	Ptx3 Cap
Hk2	1.6494e-11	1.24606	0.157	0.049	4.42451e-07	Ptx3 Cap
Prr5	9.07496e-09	1.2451	0.493	0.349	0.000243436	Ptx3 Cap
Fmn1	3.13986e-10	1.24079	0.196	0.077	8.42267e-06	Ptx3 Cap
Sept8	1.50369e-23	1.24065	0.722	0.464	4.03365e-19	Ptx3 Cap
Ccdc109b	1.32954e-29	1.23958	0.771	0.488	3.56648e-25	Ptx3 Cap
Dok4	9.81385e-13	1.23039	0.794	0.658	2.63256e-08	Ptx3 Cap
Tob1	1.60328e-40	1.22732	0.915	0.675	4.3008e-36	Ptx3 Cap
Trp53i11	1.33637e-22	1.22565	0.902	0.825	3.58482e-18	Ptx3 Cap
Hdc	9.09074e-09	1.22178	0.232	0.109	0.000243859	Ptx3 Cap
Sema3a	9.04205e-39	1.21775	0.961	0.762	2.42553e-34	Ptx3 Cap
Nfkbie	7.20721e-24	1.21717	0.797	0.56	1.93334e-19	Ptx3 Cap
Mxra8os	8.35671e-26	1.21663	0.676	0.383	2.24169e-21	Ptx3 Cap
Batf2	1.22548e-06	1.21491	0.412	0.276	0.0328735	Ptx3 Cap
Rps6ka3	2.2773e-18	1.21129	0.657	0.422	6.10885e-14	Ptx3 Cap
Map1b	3.5633e-31	1.2039	0.879	0.635	9.55856e-27	Ptx3 Cap
Tprn	3.78305e-19	1.20308	0.65	0.424	1.0148e-14	Ptx3 Cap
Rem1	2.62547e-14	1.19868	0.471	0.267	7.04283e-10	Ptx3 Cap
Cyth4	1.26256e-27	1.19785	0.686	0.374	3.38681e-23	Ptx3 Cap
Gm37915	6.60265e-08	1.19584	0.216	0.104	0.00177116	Ptx3 Cap
Atxn1	1.1814e-12	1.19298	0.562	0.376	3.16911e-08	Ptx3 Cap
Dennd4b	1.80724e-09	1.19213	0.32	0.176	4.84791e-05	Ptx3 Cap
Mxra8	7.55068e-26	1.18671	0.941	0.852	2.02547e-21	Ptx3 Cap
Slc1a5	1.51997e-13	1.18361	0.68	0.497	4.07733e-09	Ptx3 Cap
Vwa9	6.51753e-27	1.18075	0.856	0.632	1.74833e-22	Ptx3 Cap
Ndrg4	3.57224e-09	1.1797	0.32	0.175	9.58252e-05	Ptx3 Cap
Adamtsl1	8.52281e-36	1.17646	0.912	0.693	2.28624e-31	Ptx3 Cap
Adamts4	5.21674e-16	1.16666	0.585	0.353	1.39939e-11	Ptx3 Cap
Anxa3	1.24662e-14	1.16178	0.758	0.613	3.34407e-10	Ptx3 Cap
Aqp1	2.50722e-36	1.15925	0.997	0.991	6.72562e-32	Ptx3 Cap
Nts	4.96756e-35	1.15626	0.938	0.679	1.33255e-30	Ptx3 Cap
Gm16034	2.1875e-10	1.15203	0.245	0.109	5.86796e-06	Ptx3 Cap
Asap1	2.30537e-36	1.15088	0.964	0.752	6.18416e-32	Ptx3 Cap
Slfn3	2.6624e-29	1.14806	0.693	0.359	7.14188e-25	Ptx3 Cap
Tfcp2	8.06572e-07	1.14447	0.281	0.164	0.0216363	Ptx3 Cap
B430305J03Rik	1.71059e-10	1.14371	0.343	0.185	4.58865e-06	Ptx3 Cap
BC022687	1.13196e-06	1.14223	0.154	0.069	0.0303647	Ptx3 Cap
Prkca	6.31457e-07	1.14167	0.265	0.149	0.0169388	Ptx3 Cap
Nbl1	2.14794e-14	1.13795	0.716	0.568	5.76185e-10	Ptx3 Cap
Sh3bgrl2	5.46009e-19	1.13105	0.67	0.439	1.46467e-14	Ptx3 Cap
Hspb8	8.77437e-09	1.128	0.451	0.297	0.000235372	Ptx3 Cap
Dpysl3	8.51218e-37	1.1276	0.954	0.784	2.28339e-32	Ptx3 Cap
Ppp2r5b	2.41878e-26	1.1219	0.843	0.654	6.48838e-22	Ptx3 Cap
Mmp14	6.35668e-43	1.12125	0.993	0.95	1.70518e-38	Ptx3 Cap
Capg	5.61818e-39	1.12046	0.987	0.932	1.50708e-34	Ptx3 Cap
Arhgef3	2.89682e-35	1.11791	0.974	0.828	7.77073e-31	Ptx3 Cap
Cox8b	3.45591e-17	1.11761	0.144	0.027	9.27047e-13	Ptx3 Cap
Adam19	2.15874e-14	1.11626	0.614	0.405	5.79081e-10	Ptx3 Cap
9430069I07Rik	3.22344e-12	1.1147	0.219	0.082	8.64689e-08	Ptx3 Cap
RP23-391P21.4	5.76077e-13	1.11305	0.255	0.103	1.54533e-08	Ptx3 Cap
Daam1	4.33834e-24	1.11216	0.716	0.449	1.16376e-19	Ptx3 Cap
Tbc1d2	8.53422e-11	1.11114	0.458	0.285	2.2893e-06	Ptx3 Cap
Ppapdc3	7.06677e-07	1.11024	0.121	0.046	0.0189566	Ptx3 Cap
Grhpr	5.23126e-10	1.10952	0.418	0.264	1.40328e-05	Ptx3 Cap
Lrp2bp	7.86056e-15	1.10735	0.359	0.164	2.10859e-10	Ptx3 Cap
Prr7	4.4612e-08	1.10603	0.141	0.052	0.00119672	Ptx3 Cap
Snai1	2.47849e-15	1.10026	0.631	0.427	6.64854e-11	Ptx3 Cap
Smim3	5.67265e-07	1.09667	0.239	0.127	0.0152169	Ptx3 Cap
St6galnac4	3.71355e-25	1.09562	0.869	0.686	9.9616e-21	Ptx3 Cap
Ier5	1.34936e-19	1.08175	0.621	0.371	3.61965e-15	Ptx3 Cap
Sh3pxd2a	1.12979e-17	1.08149	0.608	0.362	3.03067e-13	Ptx3 Cap
Sox11	1.09143e-07	1.08098	0.17	0.074	0.00292775	Ptx3 Cap
Lipo1	3.73038e-13	1.08048	0.31	0.142	1.00067e-08	Ptx3 Cap
Cgnl1	3.22655e-25	1.07801	0.84	0.626	8.65523e-21	Ptx3 Cap
Agfg1	3.31209e-24	1.07681	0.801	0.541	8.88467e-20	Ptx3 Cap
Cd40	8.75325e-20	1.07355	0.745	0.528	2.34806e-15	Ptx3 Cap
Slc15a3	1.11088e-31	1.07269	0.84	0.543	2.97992e-27	Ptx3 Cap
Rarg	5.94189e-11	1.07229	0.588	0.432	1.59391e-06	Ptx3 Cap
Myo1d	5.23688e-12	1.07105	0.582	0.409	1.40479e-07	Ptx3 Cap
Lrrc8c	1.75401e-09	1.07092	0.706	0.574	4.70513e-05	Ptx3 Cap
Prkcq	4.43043e-24	1.0684	0.833	0.656	1.18846e-19	Ptx3 Cap
Avpi1	1.57757e-29	1.06585	0.938	0.749	4.23184e-25	Ptx3 Cap
Rap2b	1.01625e-12	1.0639	0.49	0.298	2.72609e-08	Ptx3 Cap
Impdh1	3.11296e-14	1.06192	0.752	0.61	8.35052e-10	Ptx3 Cap
Gpt2	1.89735e-11	1.06187	0.493	0.313	5.08965e-07	Ptx3 Cap
RP23-8L20.6	4.32168e-14	1.0563	0.389	0.195	1.15929e-09	Ptx3 Cap
Entpd7	1.02727e-08	1.0548	0.294	0.159	0.000275566	Ptx3 Cap
Slc26a6	4.08612e-07	1.05203	0.268	0.151	0.010961	Ptx3 Cap
Rasd1	4.16278e-12	1.05084	0.601	0.424	1.11667e-07	Ptx3 Cap
Gm9530	7.84938e-23	1.05084	0.529	0.252	2.1056e-18	Ptx3 Cap
Tstd3	5.95808e-10	1.05048	0.444	0.29	1.59825e-05	Ptx3 Cap
1810008B01Rik	1.26145e-12	1.04752	0.317	0.148	3.38385e-08	Ptx3 Cap
Ift57	5.92816e-22	1.0458	0.676	0.408	1.59023e-17	Ptx3 Cap
Hif1a	4.46189e-35	1.04489	0.99	0.933	1.1969e-30	Ptx3 Cap
Synm	2.40186e-34	1.04446	0.837	0.524	6.44299e-30	Ptx3 Cap
Nedd9	1.94844e-15	1.04366	0.722	0.529	5.2267e-11	Ptx3 Cap
Idi1	2.30933e-11	1.04295	0.363	0.188	6.19477e-07	Ptx3 Cap
Mest	1.67564e-29	1.04174	0.918	0.733	4.49491e-25	Ptx3 Cap
Tmem132a	2.10408e-32	1.04138	0.951	0.745	5.64418e-28	Ptx3 Cap
Pmvk	3.56817e-21	1.03787	0.859	0.664	9.5716e-17	Ptx3 Cap
Mob2	1.83448e-31	1.03545	0.974	0.839	4.92098e-27	Ptx3 Cap
Hacd4	1.69993e-15	1.03308	0.572	0.345	4.56006e-11	Ptx3 Cap
Zc3h3	1.16244e-15	1.03074	0.471	0.252	3.11825e-11	Ptx3 Cap
Ezr	4.62202e-09	1.02497	0.448	0.285	0.000123986	Ptx3 Cap
Sigmar1	4.4096e-35	1.02389	0.984	0.912	1.18287e-30	Ptx3 Cap
Guk1	3.65399e-40	1.01992	0.971	0.857	9.80183e-36	Ptx3 Cap
Thsd4	5.99822e-22	1.01859	0.768	0.502	1.60902e-17	Ptx3 Cap
Ephb1	1.33822e-06	1.01709	0.373	0.247	0.0358977	Ptx3 Cap
Aldh18a1	6.69945e-08	1.01565	0.356	0.22	0.00179713	Ptx3 Cap
Rnf207	1.6439e-07	1.0148	0.405	0.262	0.00440976	Ptx3 Cap
Map1s	9.67447e-18	1.01477	0.794	0.596	2.59518e-13	Ptx3 Cap
Pigo	3.05483e-27	1.01066	0.673	0.373	8.19458e-23	Ptx3 Cap
Frmd4b	2.46837e-17	1.0076	0.784	0.605	6.62141e-13	Ptx3 Cap
Naip2	3.15022e-17	1.00546	0.552	0.319	8.45046e-13	Ptx3 Cap
Crmp1	1.5278e-11	1.00504	0.392	0.205	4.09831e-07	Ptx3 Cap
Pthlh	3.26314e-18	1.00436	0.507	0.257	8.75338e-14	Ptx3 Cap
Gm15283	8.19697e-30	1.0037	0.902	0.672	2.19884e-25	Ptx3 Cap
Polm	1.34755e-11	1.00146	0.503	0.316	3.61481e-07	Ptx3 Cap
Mad1l1	1.47041e-15	1.00103	0.725	0.528	3.94437e-11	Ptx3 Cap
Sprr1a	2.1108e-17	5.965	0.24	0.027	5.66222e-13	Ptx3 Cap metab
Cd44	6.4447e-34	5.30222	0.84	0.218	1.72879e-29	Ptx3 Cap metab
Stac2	8.77805e-51	5.27552	0.36	0.016	2.35471e-46	Ptx3 Cap metab
Adam8	8.19305e-49	5.21913	0.82	0.135	2.19779e-44	Ptx3 Cap metab
Serpinb9b	7.37775e-37	4.69441	0.64	0.097	1.97908e-32	Ptx3 Cap metab
Nptx1	9.17848e-28	4.6912	0.7	0.151	2.46213e-23	Ptx3 Cap metab
Serpinb1a	2.72551e-26	4.59347	0.54	0.094	7.31117e-22	Ptx3 Cap metab
RP23-71G16.6	3.60161e-44	4.35735	0.5	0.043	9.66133e-40	Ptx3 Cap metab
Emilin3	2.13273e-26	4.34418	0.24	0.016	5.72104e-22	Ptx3 Cap metab
Crhbp	1.75467e-50	4.21586	0.46	0.03	4.70691e-46	Ptx3 Cap metab
Nes	1.10328e-13	4.19614	0.44	0.115	2.95956e-09	Ptx3 Cap metab
Npy	1.66409e-29	4.12123	0.4	0.043	4.46393e-25	Ptx3 Cap metab
1700012B09Rik	4.05156e-58	4.10008	0.24	0.003	1.08683e-53	Ptx3 Cap metab
P2ry2	3.6473e-11	4.08239	0.56	0.204	9.78388e-07	Ptx3 Cap metab
Fez1	4.27981e-29	4.01364	0.42	0.049	1.14806e-24	Ptx3 Cap metab
Ano1	4.61543e-13	3.99628	0.3	0.054	1.23809e-08	Ptx3 Cap metab
Arhgap22	5.25092e-10	3.96701	0.14	0.016	1.40856e-05	Ptx3 Cap metab
Dync1i1	4.75233e-19	3.95092	0.34	0.049	1.27481e-14	Ptx3 Cap metab
Sh2d5	3.40516e-23	3.94174	0.56	0.117	9.13435e-19	Ptx3 Cap metab
Fosl1	2.90142e-20	3.92518	0.44	0.078	7.78307e-16	Ptx3 Cap metab
Tlr4	3.15067e-16	3.7684	0.32	0.051	8.45168e-12	Ptx3 Cap metab
Tns3	1.92467e-27	3.75889	0.68	0.15	5.16293e-23	Ptx3 Cap metab
Nkpd1	1.18618e-11	3.75812	0.12	0.01	3.18192e-07	Ptx3 Cap metab
Raet1d	6.22982e-30	3.67325	0.48	0.062	1.67115e-25	Ptx3 Cap metab
Tnc	1.0102e-23	3.64764	0.84	0.306	2.70987e-19	Ptx3 Cap metab
Emp3	1.56307e-21	3.64319	0.86	0.377	4.19295e-17	Ptx3 Cap metab
Aif1l	2.14019e-25	3.56466	0.56	0.101	5.74105e-21	Ptx3 Cap metab
Smim3	1.32855e-28	3.55886	0.66	0.131	3.56384e-24	Ptx3 Cap metab
Gpc1	8.64186e-21	3.55701	0.44	0.075	2.31818e-16	Ptx3 Cap metab
Atp1a3	1.09235e-13	3.54986	0.12	0.008	2.93022e-09	Ptx3 Cap metab
Sstr2	3.49451e-08	3.53403	0.12	0.015	0.000937402	Ptx3 Cap metab
Emilin2	1.59572e-08	3.52181	0.16	0.025	0.000428052	Ptx3 Cap metab
Nppb	2.09402e-27	3.5183	0.16	0.005	5.61721e-23	Ptx3 Cap metab
Myof	2.95856e-31	3.50031	0.86	0.253	7.93633e-27	Ptx3 Cap metab
Dyrk3	4.1247e-10	3.48938	0.12	0.012	1.10645e-05	Ptx3 Cap metab
P2rx5	1.31536e-09	3.47937	0.1	0.008	3.52844e-05	Ptx3 Cap metab
Slc38a1	2.69451e-16	3.44197	0.22	0.023	7.22803e-12	Ptx3 Cap metab
2310002F09Rik	6.88397e-39	3.42047	0.86	0.186	1.84662e-34	Ptx3 Cap metab
Ly6a	2.04384e-13	3.41884	0.98	0.925	5.48259e-09	Ptx3 Cap metab
Akr1b8	2.82004e-39	3.40449	0.9	0.203	7.56476e-35	Ptx3 Cap metab
Alcam	1.0237e-19	3.38219	0.34	0.047	2.74609e-15	Ptx3 Cap metab
Klk8	5.02097e-25	3.37662	0.94	0.456	1.34687e-20	Ptx3 Cap metab
Clrn3	5.63217e-10	3.37035	0.12	0.012	1.51083e-05	Ptx3 Cap metab
Ngef	1.5711e-12	3.36198	0.22	0.031	4.21446e-08	Ptx3 Cap metab
Slc16a3	5.27626e-35	3.35662	0.96	0.304	1.41536e-30	Ptx3 Cap metab
Ramp3	6.10556e-11	3.30757	0.42	0.123	1.63782e-06	Ptx3 Cap metab
Fads3	3.5052e-28	3.27778	0.7	0.15	9.40269e-24	Ptx3 Cap metab
Nacad	8.48545e-07	3.26286	0.1	0.013	0.0227622	Ptx3 Cap metab
B3gnt3	3.37858e-08	3.23452	0.72	0.393	0.000906304	Ptx3 Cap metab
Notch4	2.1748e-08	3.20773	0.5	0.205	0.000583391	Ptx3 Cap metab
Ifitm10	1.83648e-19	3.18749	0.48	0.097	4.92635e-15	Ptx3 Cap metab
Ccl2	8.2153e-22	3.1843	0.86	0.381	2.20375e-17	Ptx3 Cap metab
Kcnn4	1.30397e-25	3.18336	0.7	0.163	3.4979e-21	Ptx3 Cap metab
Gm15512	2.66906e-12	3.18202	0.12	0.009	7.15975e-08	Ptx3 Cap metab
Gm28045	1.81388e-19	3.18091	0.78	0.285	4.86572e-15	Ptx3 Cap metab
Slco5a1	1.24733e-09	3.17003	0.1	0.008	3.34596e-05	Ptx3 Cap metab
2610203C22Rik	3.15841e-44	3.161	0.74	0.106	8.47244e-40	Ptx3 Cap metab
Gm11816	7.2106e-29	3.15469	0.18	0.006	1.93424e-24	Ptx3 Cap metab
Inhbb	7.47099e-15	3.14575	0.28	0.041	2.00409e-10	Ptx3 Cap metab
Dusp18	3.25103e-12	3.12818	0.36	0.08	8.72089e-08	Ptx3 Cap metab
Ccl7	9.91709e-24	3.12596	0.66	0.153	2.66026e-19	Ptx3 Cap metab
Mum1l1	7.43368e-21	3.09855	0.12	0.004	1.99409e-16	Ptx3 Cap metab
1810011O10Rik	3.53056e-10	3.08363	0.72	0.363	9.47073e-06	Ptx3 Cap metab
Wnt4	3.62868e-21	3.06574	0.62	0.16	9.73392e-17	Ptx3 Cap metab
Ly6g	3.37143e-22	3.0637	0.42	0.062	9.04386e-18	Ptx3 Cap metab
Tnfrsf23	5.47278e-31	3.06089	0.88	0.238	1.46807e-26	Ptx3 Cap metab
8030451A03Rik	1.96726e-43	3.05871	0.58	0.061	5.27716e-39	Ptx3 Cap metab
Kcnk2	4.0324e-14	2.97023	0.26	0.038	1.08169e-09	Ptx3 Cap metab
Crmp1	7.63711e-24	2.96438	0.76	0.224	2.04865e-19	Ptx3 Cap metab
Gprc5a	3.69464e-16	2.96154	0.52	0.133	9.91087e-12	Ptx3 Cap metab
Emp2	4.87565e-17	2.92149	0.8	0.359	1.30789e-12	Ptx3 Cap metab
Klk9	4.58711e-31	2.92042	0.28	0.017	1.23049e-26	Ptx3 Cap metab
Dusp14	6.6138e-25	2.91054	0.72	0.17	1.77415e-20	Ptx3 Cap metab
Adamts3	5.5776e-08	2.90273	0.14	0.021	0.00149619	Ptx3 Cap metab
Ass1	3.5652e-29	2.86253	0.96	0.347	9.56365e-25	Ptx3 Cap metab
Serpinb10.1	1.38419e-15	2.86136	0.26	0.034	3.71308e-11	Ptx3 Cap metab
Klk10	1.68594e-13	2.84864	0.32	0.06	4.52253e-09	Ptx3 Cap metab
Hmga2	5.35218e-07	2.83466	0.2	0.046	0.0143572	Ptx3 Cap metab
Serpinb10	1.18524e-12	2.82745	0.28	0.049	3.17941e-08	Ptx3 Cap metab
H60b	3.92135e-21	2.82657	0.56	0.119	1.0519e-16	Ptx3 Cap metab
Gm26714	1.9673e-14	2.79512	0.46	0.12	5.27729e-10	Ptx3 Cap metab
Nnmt	1.69368e-15	2.79124	0.18	0.016	4.54329e-11	Ptx3 Cap metab
Tuba1c	2.67565e-26	2.75625	0.94	0.405	7.17744e-22	Ptx3 Cap metab
Cd68	5.33867e-15	2.71227	0.54	0.148	1.4321e-10	Ptx3 Cap metab
Src	4.30675e-18	2.69667	0.52	0.119	1.15529e-13	Ptx3 Cap metab
Mov10l1	1.60545e-11	2.6917	0.1	0.006	4.30662e-07	Ptx3 Cap metab
Proser2	1.47644e-18	2.68515	0.56	0.134	3.96055e-14	Ptx3 Cap metab
Ptrh1	1.58948e-20	2.6827	0.42	0.067	4.26377e-16	Ptx3 Cap metab
Vstm5	1.77212e-06	2.65688	0.22	0.058	0.047537	Ptx3 Cap metab
Slc1a5	3.60906e-25	2.64688	0.98	0.517	9.68131e-21	Ptx3 Cap metab
Sqle	9.83821e-21	2.63513	0.82	0.278	2.6391e-16	Ptx3 Cap metab
Kdelr3	2.91925e-19	2.63371	0.74	0.255	7.8309e-15	Ptx3 Cap metab
Engase	1.11866e-09	2.62977	0.32	0.08	3.00081e-05	Ptx3 Cap metab
Rin1	3.76958e-12	2.62104	0.44	0.122	1.01119e-07	Ptx3 Cap metab
Spry4	1.94507e-10	2.61909	0.3	0.067	5.21764e-06	Ptx3 Cap metab
Etv4	2.05948e-28	2.61577	0.5	0.069	5.52456e-24	Ptx3 Cap metab
Map1a	2.30289e-11	2.61396	0.38	0.098	6.17749e-07	Ptx3 Cap metab
Prnp	2.3285e-13	2.60173	0.9	0.647	6.2462e-09	Ptx3 Cap metab
Slc41a2	1.60721e-35	2.60124	0.78	0.142	4.31134e-31	Ptx3 Cap metab
Palld	3.35229e-21	2.59687	0.86	0.328	8.99252e-17	Ptx3 Cap metab
Rasl10a	2.12864e-09	2.59522	0.46	0.162	5.71009e-05	Ptx3 Cap metab
Cxcr3	4.32895e-13	2.58882	0.42	0.106	1.16124e-08	Ptx3 Cap metab
Cxadr	9.15537e-15	2.58689	0.46	0.112	2.45593e-10	Ptx3 Cap metab
Plau	5.51154e-21	2.58402	0.98	0.706	1.47847e-16	Ptx3 Cap metab
Ripk3	3.28556e-18	2.58339	0.9	0.432	8.81353e-14	Ptx3 Cap metab
Fhl2	6.2048e-14	2.57887	0.42	0.098	1.66444e-09	Ptx3 Cap metab
Sync	1.51873e-19	2.5707	0.52	0.11	4.074e-15	Ptx3 Cap metab
F3	9.07383e-10	2.57065	0.24	0.046	2.43405e-05	Ptx3 Cap metab
Fmn1	7.25328e-21	2.56828	0.48	0.087	1.94569e-16	Ptx3 Cap metab
Tpbg	2.38566e-08	2.56784	0.2	0.039	0.000639954	Ptx3 Cap metab
Sorcs2	3.83616e-25	2.56459	0.64	0.129	1.02905e-20	Ptx3 Cap metab
Ccdc184	5.25039e-22	2.54986	0.88	0.353	1.40842e-17	Ptx3 Cap metab
Hspb8	1.91564e-21	2.54802	0.86	0.309	5.1387e-17	Ptx3 Cap metab
Stfa3	2.02452e-22	2.53621	0.32	0.035	5.43077e-18	Ptx3 Cap metab
Fam26e	9.69481e-07	2.53195	0.14	0.025	0.0260063	Ptx3 Cap metab
AA467197	1.44272e-29	2.5079	0.96	0.314	3.8701e-25	Ptx3 Cap metab
Dram1	8.83387e-18	2.4869	0.44	0.086	2.36969e-13	Ptx3 Cap metab
Vwa1	1.74375e-12	2.48215	0.9	0.564	4.67762e-08	Ptx3 Cap metab
Prf1	3.02952e-11	2.47201	0.28	0.056	8.12669e-07	Ptx3 Cap metab
Ly6c1	1.21373e-10	2.45773	1	0.931	3.25582e-06	Ptx3 Cap metab
Exoc3l4	1.61693e-14	2.44138	0.44	0.106	4.33743e-10	Ptx3 Cap metab
Tll2	5.37808e-11	2.44078	0.12	0.01	1.44267e-06	Ptx3 Cap metab
Fam167a	3.47945e-26	2.43441	0.82	0.209	9.33364e-22	Ptx3 Cap metab
Cxcl1	7.1395e-07	2.42445	0.28	0.08	0.0191517	Ptx3 Cap metab
Pdk1	3.48149e-20	2.41818	0.74	0.222	9.33909e-16	Ptx3 Cap metab
Lat2	1.79677e-16	2.41532	0.38	0.067	4.81983e-12	Ptx3 Cap metab
Lgals3	4.57799e-19	2.41178	0.96	0.79	1.22805e-14	Ptx3 Cap metab
Ptprn	2.0806e-23	2.41055	0.2	0.012	5.5812e-19	Ptx3 Cap metab
Micall2	2.39531e-22	2.40805	0.62	0.139	6.42541e-18	Ptx3 Cap metab
Slc16a6	8.92604e-08	2.39965	0.5	0.209	0.00239441	Ptx3 Cap metab
Gm26840	1.06359e-16	2.39912	0.7	0.263	2.85309e-12	Ptx3 Cap metab
Sema4b	1.59376e-15	2.39607	0.58	0.169	4.27527e-11	Ptx3 Cap metab
Matn2	1.82717e-21	2.38773	0.86	0.306	4.90137e-17	Ptx3 Cap metab
Dock5	2.5191e-08	2.37484	0.24	0.054	0.000675749	Ptx3 Cap metab
Cd34	8.9005e-25	2.36212	1	0.968	2.38756e-20	Ptx3 Cap metab
Pask	8.4625e-07	2.3615	0.26	0.072	0.0227007	Ptx3 Cap metab
Mir147	1.84767e-34	2.35953	0.94	0.232	4.95637e-30	Ptx3 Cap metab
Loxl4	7.2588e-21	2.35469	0.6	0.139	1.94717e-16	Ptx3 Cap metab
9530059O14Rik	1.95179e-21	2.35461	0.18	0.01	5.23568e-17	Ptx3 Cap metab
Idi1	3.90705e-12	2.34594	0.58	0.21	1.04807e-07	Ptx3 Cap metab
Gm11978	1.58273e-15	2.33484	0.28	0.04	4.24569e-11	Ptx3 Cap metab
Raet1e	4.24248e-34	2.32214	0.86	0.188	1.13805e-29	Ptx3 Cap metab
Nabp1	1.21455e-14	2.30562	0.42	0.094	3.25804e-10	Ptx3 Cap metab
Fblim1	5.86081e-13	2.30146	0.54	0.163	1.57216e-08	Ptx3 Cap metab
Slc6a3	5.5776e-08	2.29113	0.14	0.021	0.00149619	Ptx3 Cap metab
Gm10425	1.97004e-10	2.28942	0.46	0.157	5.28463e-06	Ptx3 Cap metab
Fam129b	2.88003e-16	2.2814	0.92	0.575	7.72567e-12	Ptx3 Cap metab
Rassf4	8.72627e-09	2.2795	0.28	0.066	0.000234082	Ptx3 Cap metab
Hrh1	2.06124e-07	2.27935	0.24	0.058	0.00552927	Ptx3 Cap metab
Ak1	1.66063e-09	2.27545	0.36	0.097	4.45465e-05	Ptx3 Cap metab
Rap2b	5.60386e-16	2.26726	0.78	0.321	1.50324e-11	Ptx3 Cap metab
Nmnat2	2.17246e-12	2.26666	0.4	0.096	5.82762e-08	Ptx3 Cap metab
Apbb1ip	2.29049e-07	2.26478	0.1	0.012	0.00614424	Ptx3 Cap metab
Gm16897	9.81895e-26	2.26385	0.98	0.505	2.63393e-21	Ptx3 Cap metab
Gipc2	1.89916e-10	2.26284	0.34	0.085	5.0945e-06	Ptx3 Cap metab
Ppap2c	3.16881e-19	2.25938	0.92	0.455	8.50034e-15	Ptx3 Cap metab
3110035E14Rik	3.02749e-40	2.24745	0.36	0.022	8.12125e-36	Ptx3 Cap metab
Pdlim2	1.3735e-14	2.24406	0.72	0.267	3.68441e-10	Ptx3 Cap metab
Ankrd33b	6.54961e-11	2.23585	0.5	0.166	1.75693e-06	Ptx3 Cap metab
Tsku	1.15955e-09	2.23016	0.28	0.062	3.11049e-05	Ptx3 Cap metab
Anxa3	4.65314e-20	2.22805	0.96	0.63	1.2482e-15	Ptx3 Cap metab
Kif17	3.89827e-30	2.18951	0.4	0.041	1.04571e-25	Ptx3 Cap metab
Sgms2	1.85103e-14	2.18644	0.58	0.185	4.96539e-10	Ptx3 Cap metab
Slc7a5	5.87773e-18	2.17224	0.46	0.09	1.5767e-13	Ptx3 Cap metab
Myo1d	3.20942e-18	2.16979	0.9	0.427	8.60927e-14	Ptx3 Cap metab
Rem1	1.84555e-15	2.16824	0.76	0.291	4.95069e-11	Ptx3 Cap metab
Ulbp1	1.90133e-20	2.16204	0.68	0.172	5.10033e-16	Ptx3 Cap metab
Gsto1	6.7426e-20	2.1612	0.86	0.335	1.8087e-15	Ptx3 Cap metab
Smyd4	2.46255e-16	2.14515	0.78	0.365	6.60578e-12	Ptx3 Cap metab
Pthlh	2.64418e-17	2.14467	0.8	0.289	7.09301e-13	Ptx3 Cap metab
RP24-414G20.1	6.78042e-56	2.14265	0.16	0	1.81885e-51	Ptx3 Cap metab
B430305J03Rik	4.61317e-13	2.14142	0.6	0.203	1.23748e-08	Ptx3 Cap metab
Ltc4s	3.41853e-16	2.14126	0.82	0.365	9.17021e-12	Ptx3 Cap metab
Thbs2	1.70751e-14	2.13607	0.8	0.374	4.5804e-10	Ptx3 Cap metab
Bean1	1.51873e-26	2.12407	0.76	0.182	4.07399e-22	Ptx3 Cap metab
Ndrg4	4.50808e-12	2.12394	0.56	0.191	1.20929e-07	Ptx3 Cap metab
Plk3	3.01789e-10	2.12113	0.4	0.112	8.09548e-06	Ptx3 Cap metab
Gm26542	6.39915e-19	2.1211	0.82	0.296	1.71657e-14	Ptx3 Cap metab
Rrm2	4.72487e-09	2.09984	0.6	0.255	0.000126745	Ptx3 Cap metab
Upp1	2.0204e-10	2.09973	0.74	0.369	5.41972e-06	Ptx3 Cap metab
Opn3	1.21868e-15	2.09371	0.38	0.071	3.26912e-11	Ptx3 Cap metab
4930455G09Rik	1.46365e-16	2.06814	0.12	0.006	3.92623e-12	Ptx3 Cap metab
Platr26	3.44907e-10	2.062	0.1	0.008	9.25213e-06	Ptx3 Cap metab
Prkar2b	8.17437e-16	2.0619	0.58	0.161	2.19277e-11	Ptx3 Cap metab
Mier2	1.05275e-07	2.05493	0.24	0.056	0.00282402	Ptx3 Cap metab
Tusc3	5.45588e-23	2.0539	0.98	0.451	1.46354e-18	Ptx3 Cap metab
Uchl1	6.29696e-14	2.03952	0.52	0.146	1.68916e-09	Ptx3 Cap metab
Gm28592	1.10935e-30	2.03816	0.68	0.117	2.97583e-26	Ptx3 Cap metab
Myo18b	2.74464e-11	2.03463	0.36	0.084	7.36249e-07	Ptx3 Cap metab
Mpp6	1.18327e-21	2.03102	0.88	0.326	3.17413e-17	Ptx3 Cap metab
Sacs	1.46639e-14	2.02908	0.46	0.113	3.9336e-10	Ptx3 Cap metab
Dagla	3.70762e-20	2.01155	0.74	0.219	9.94568e-16	Ptx3 Cap metab
Tnfrsf12a	3.13992e-17	2.01071	0.9	0.411	8.42283e-13	Ptx3 Cap metab
4731419I09Rik	4.54009e-21	2.0095	1	0.663	1.21788e-16	Ptx3 Cap metab
Pcdh1	4.60926e-16	2.00826	0.88	0.418	1.23643e-11	Ptx3 Cap metab
Phlda1	3.38791e-24	2.00641	0.68	0.149	9.08807e-20	Ptx3 Cap metab
Gmnn	3.53128e-08	2.0061	0.46	0.171	0.000947267	Ptx3 Cap metab
Htr2a	6.03153e-07	2.00245	0.18	0.038	0.0161796	Ptx3 Cap metab
Ift122	1.00725e-11	1.99895	0.68	0.291	2.70195e-07	Ptx3 Cap metab
Tmem40	3.12276e-12	1.9952	0.62	0.222	8.3768e-08	Ptx3 Cap metab
Adam15	1.61613e-21	1.97934	1	0.905	4.33527e-17	Ptx3 Cap metab
Sec14l2	8.81998e-23	1.97336	0.72	0.173	2.36596e-18	Ptx3 Cap metab
Prkca	1.81827e-16	1.96975	0.58	0.158	4.8775e-12	Ptx3 Cap metab
Mest	2.30584e-14	1.96332	0.96	0.762	6.18543e-10	Ptx3 Cap metab
Lgals1	1.97828e-21	1.9494	1	0.871	5.30675e-17	Ptx3 Cap metab
Fhod1	1.11605e-08	1.94921	0.4	0.127	0.00029938	Ptx3 Cap metab
Rmdn2	1.89693e-08	1.94646	0.18	0.031	0.000508852	Ptx3 Cap metab
1700019L03Rik	5.23151e-16	1.94395	0.32	0.049	1.40335e-11	Ptx3 Cap metab
Ldlr	1.46897e-11	1.93958	0.72	0.324	3.94051e-07	Ptx3 Cap metab
Gm20528	1.53622e-06	1.93498	0.12	0.019	0.0412092	Ptx3 Cap metab
Icosl	1.31522e-06	1.93411	0.12	0.019	0.0352807	Ptx3 Cap metab
Gpx3	1.33411e-16	1.93292	0.94	0.615	3.57875e-12	Ptx3 Cap metab
Cklf	1.49301e-14	1.92122	0.54	0.144	4.00501e-10	Ptx3 Cap metab
Cdr2	2.26149e-07	1.91465	0.22	0.049	0.00606644	Ptx3 Cap metab
Adhfe1	3.16102e-32	1.91205	0.42	0.041	8.47945e-28	Ptx3 Cap metab
Col5a3	2.13873e-13	1.91018	0.56	0.173	5.73713e-09	Ptx3 Cap metab
Ccnd1	6.39471e-20	1.90679	1	0.881	1.71538e-15	Ptx3 Cap metab
D630002J18Rik	2.95193e-20	1.90676	0.22	0.017	7.91856e-16	Ptx3 Cap metab
9830144P21Rik	2.41253e-23	1.90522	0.78	0.208	6.47162e-19	Ptx3 Cap metab
Gm21807	4.54259e-08	1.89223	0.1	0.01	0.00121855	Ptx3 Cap metab
Zbtb7c	3.59127e-16	1.89193	0.82	0.326	9.63358e-12	Ptx3 Cap metab
Tnfaip2	5.78295e-16	1.88889	0.7	0.247	1.55128e-11	Ptx3 Cap metab
Smyd5	8.98142e-09	1.88356	0.58	0.252	0.000240927	Ptx3 Cap metab
Gm10369	1.04355e-06	1.88288	0.1	0.013	0.0279933	Ptx3 Cap metab
Cldn7	2.03191e-17	1.88212	0.18	0.014	5.45061e-13	Ptx3 Cap metab
Slc35c2	5.89729e-09	1.88182	0.64	0.324	0.000158195	Ptx3 Cap metab
Cyp51	2.02016e-10	1.8771	0.58	0.218	5.41908e-06	Ptx3 Cap metab
Lrrc8c	1.26522e-14	1.86835	0.94	0.588	3.39396e-10	Ptx3 Cap metab
Serinc2	1.60045e-19	1.86766	0.98	0.777	4.29321e-15	Ptx3 Cap metab
Ezr	1.76411e-14	1.86265	0.76	0.302	4.73223e-10	Ptx3 Cap metab
Glipr2	4.69068e-15	1.8544	0.88	0.425	1.25827e-10	Ptx3 Cap metab
Ino80c	5.73912e-14	1.8538	0.88	0.453	1.53952e-09	Ptx3 Cap metab
Oaf	2.11194e-11	1.85248	0.72	0.325	5.66528e-07	Ptx3 Cap metab
Cnn2	2.20686e-16	1.84936	0.98	0.676	5.91991e-12	Ptx3 Cap metab
Gm14137	1.91798e-13	1.84863	0.4	0.089	5.14499e-09	Ptx3 Cap metab
Lamc2	1.50706e-12	1.84742	0.82	0.397	4.04268e-08	Ptx3 Cap metab
Dhcr7	1.95135e-10	1.84466	0.68	0.317	5.23449e-06	Ptx3 Cap metab
P2rx7	5.56277e-09	1.84397	0.5	0.187	0.000149221	Ptx3 Cap metab
Tubb6	6.29927e-18	1.84126	0.98	0.752	1.68978e-13	Ptx3 Cap metab
Gm37915	6.08006e-10	1.84118	0.4	0.117	1.63098e-05	Ptx3 Cap metab
Gale	2.85582e-20	1.83699	0.86	0.308	7.66072e-16	Ptx3 Cap metab
Mfsd9	4.46015e-08	1.83485	0.4	0.139	0.00119644	Ptx3 Cap metab
Mxra7	2.3696e-14	1.83306	0.78	0.317	6.35646e-10	Ptx3 Cap metab
Cst6	7.73667e-12	1.82849	0.8	0.449	2.07536e-07	Ptx3 Cap metab
Grhpr	8.11974e-09	1.82227	0.64	0.282	0.000217812	Ptx3 Cap metab
Slc20a1	1.59172e-17	1.81793	0.96	0.53	4.26978e-13	Ptx3 Cap metab
Baiap2	7.82307e-16	1.81351	0.92	0.527	2.09854e-11	Ptx3 Cap metab
Rsph1	5.31493e-17	1.81065	0.28	0.035	1.42573e-12	Ptx3 Cap metab
Eif2b3	2.07655e-15	1.80703	0.82	0.333	5.57033e-11	Ptx3 Cap metab
Serpina3i	2.66406e-13	1.80411	0.68	0.256	7.14635e-09	Ptx3 Cap metab
Tfrc	6.33317e-08	1.79871	0.32	0.089	0.00169887	Ptx3 Cap metab
Spire1	2.90852e-11	1.79328	0.32	0.067	7.8021e-07	Ptx3 Cap metab
Mnda	3.07233e-14	1.78769	0.14	0.01	8.24154e-10	Ptx3 Cap metab
Dpysl3	8.09611e-21	1.78611	1	0.811	2.17178e-16	Ptx3 Cap metab
Ptpn7	3.11001e-15	1.78256	0.88	0.445	8.34261e-11	Ptx3 Cap metab
Slc2a1	6.25388e-12	1.77524	0.9	0.683	1.6776e-07	Ptx3 Cap metab
Lynx1	8.23886e-08	1.77161	0.52	0.215	0.00221007	Ptx3 Cap metab
Fdps	4.86534e-14	1.76837	0.86	0.418	1.30513e-09	Ptx3 Cap metab
Map6	2.30638e-17	1.76484	0.94	0.492	6.18685e-13	Ptx3 Cap metab
Traf1	5.18158e-10	1.756	0.64	0.261	1.38996e-05	Ptx3 Cap metab
Rgs16	6.44423e-08	1.75567	0.7	0.379	0.00172866	Ptx3 Cap metab
Lrp11	1.18211e-08	1.75552	0.24	0.051	0.0003171	Ptx3 Cap metab
Cyth4	3.80826e-18	1.75135	0.96	0.417	1.02157e-13	Ptx3 Cap metab
Gm13966	2.73623e-16	1.75108	0.22	0.023	7.33994e-12	Ptx3 Cap metab
Dfna5	2.62407e-20	1.73976	0.9	0.313	7.03907e-16	Ptx3 Cap metab
Cdk3-ps	1.57382e-08	1.73888	0.32	0.085	0.000422176	Ptx3 Cap metab
Itga3	2.71821e-17	1.72492	0.98	0.549	7.29161e-13	Ptx3 Cap metab
Pkm	2.55659e-24	1.72265	1	0.986	6.85805e-20	Ptx3 Cap metab
Copg2	2.45619e-14	1.72187	0.94	0.618	6.58873e-10	Ptx3 Cap metab
Hspa1a	9.55481e-11	1.71982	0.52	0.177	2.56308e-06	Ptx3 Cap metab
Apobec2	6.2934e-10	1.71572	0.7	0.302	1.6882e-05	Ptx3 Cap metab
RP23-110C17.2	2.84676e-17	1.71245	1	0.766	7.63643e-13	Ptx3 Cap metab
Tmem51	4.51565e-13	1.70642	0.74	0.318	1.21132e-08	Ptx3 Cap metab
Stx11	1.54825e-09	1.70488	0.46	0.15	4.15319e-05	Ptx3 Cap metab
1810055G02Rik	8.29156e-14	1.70417	0.7	0.248	2.22421e-09	Ptx3 Cap metab
Hells	1.69813e-06	1.69326	0.36	0.129	0.0455523	Ptx3 Cap metab
Lmo1	1.6147e-12	1.6882	0.78	0.338	4.33145e-08	Ptx3 Cap metab
Spink2	3.15274e-13	1.68555	0.3	0.052	8.45722e-09	Ptx3 Cap metab
Serpinb1c	4.3974e-22	1.68171	0.1	0.002	1.1796e-17	Ptx3 Cap metab
Pstpip2	1.04611e-10	1.67724	0.1	0.007	2.8062e-06	Ptx3 Cap metab
Spred3	4.90511e-12	1.66984	0.24	0.038	1.31579e-07	Ptx3 Cap metab
Gchfr	9.16989e-18	1.66275	0.9	0.384	2.45982e-13	Ptx3 Cap metab
Gm13442	5.98026e-26	1.65832	0.34	0.034	1.6042e-21	Ptx3 Cap metab
1700006J14Rik	1.38165e-10	1.65752	0.12	0.011	3.70628e-06	Ptx3 Cap metab
Itpr3	8.00109e-11	1.6563	0.64	0.253	2.14629e-06	Ptx3 Cap metab
Phlda3	5.18604e-17	1.65573	1	0.707	1.39116e-12	Ptx3 Cap metab
Ehbp1l1	6.81927e-10	1.65137	0.78	0.418	1.82927e-05	Ptx3 Cap metab
Pfkl	5.14055e-15	1.64967	0.98	0.67	1.37895e-10	Ptx3 Cap metab
Cd276	7.94529e-17	1.64871	0.94	0.475	2.13132e-12	Ptx3 Cap metab
Mapk6	9.75601e-15	1.64411	0.92	0.517	2.61705e-10	Ptx3 Cap metab
Gm12868	8.84974e-18	1.63496	0.78	0.262	2.37394e-13	Ptx3 Cap metab
Gm38158	1.0365e-17	1.63364	0.12	0.005	2.7804e-13	Ptx3 Cap metab
Ptk7	6.58834e-18	1.63316	0.92	0.397	1.76732e-13	Ptx3 Cap metab
Tiparp	3.42e-11	1.62984	0.58	0.206	9.17415e-07	Ptx3 Cap metab
E2f7	6.70955e-08	1.62964	0.5	0.194	0.00179984	Ptx3 Cap metab
B4galt5	9.0176e-16	1.62578	0.7	0.225	2.41897e-11	Ptx3 Cap metab
Tslp	6.85883e-17	1.62575	0.7	0.22	1.83988e-12	Ptx3 Cap metab
1700003F12Rik	1.56533e-08	1.61959	0.1	0.01	0.0004199	Ptx3 Cap metab
Mcm5	1.05053e-09	1.61692	0.7	0.358	2.81804e-05	Ptx3 Cap metab
Kcnab2	4.84891e-09	1.61615	0.32	0.08	0.000130072	Ptx3 Cap metab
Alg8	2.98229e-08	1.6127	0.54	0.217	0.0008	Ptx3 Cap metab
Coro2a	2.19196e-10	1.60912	0.4	0.109	5.87993e-06	Ptx3 Cap metab
Dzip3	2.76473e-08	1.60588	0.48	0.177	0.00074164	Ptx3 Cap metab
Aacs	1.48143e-07	1.60253	0.54	0.236	0.00397395	Ptx3 Cap metab
B3gnt9	1.46677e-10	1.59494	0.68	0.281	3.93462e-06	Ptx3 Cap metab
Pvrl1	8.6397e-13	1.59389	0.54	0.161	2.3176e-08	Ptx3 Cap metab
1500009L16Rik	6.27309e-19	1.59379	0.96	0.403	1.68276e-14	Ptx3 Cap metab
Il34	9.38784e-10	1.59346	0.36	0.096	2.51829e-05	Ptx3 Cap metab
Rrp12	4.57616e-09	1.5915	0.5	0.184	0.000122755	Ptx3 Cap metab
Ercc1	4.51464e-16	1.58596	0.98	0.552	1.21105e-11	Ptx3 Cap metab
Cdkn3	2.8526e-10	1.58111	0.52	0.168	7.65209e-06	Ptx3 Cap metab
Tnfaip3	3.03894e-14	1.57733	0.68	0.244	8.15195e-10	Ptx3 Cap metab
Prss16	5.4084e-07	1.57572	0.1	0.012	0.014508	Ptx3 Cap metab
Gm16201	1.88081e-62	1.57235	0.58	0.038	5.04526e-58	Ptx3 Cap metab
9430069I07Rik	1.34891e-26	1.56727	0.58	0.093	3.61844e-22	Ptx3 Cap metab
Hist1h2ae	2.17385e-08	1.56452	0.32	0.087	0.000583135	Ptx3 Cap metab
Gm20481	2.94445e-14	1.56162	0.46	0.109	7.89848e-10	Ptx3 Cap metab
Htatip2	2.3538e-07	1.56046	0.42	0.161	0.00631406	Ptx3 Cap metab
Gm28513	6.24662e-13	1.56036	0.54	0.148	1.67566e-08	Ptx3 Cap metab
Trim16	1.78188e-10	1.55871	0.84	0.525	4.77988e-06	Ptx3 Cap metab
Myo1e	5.68043e-12	1.55257	0.84	0.442	1.52378e-07	Ptx3 Cap metab
Mthfd2	7.39057e-11	1.55183	0.46	0.133	1.98252e-06	Ptx3 Cap metab
3300005D01Rik	4.55579e-15	1.55008	0.96	0.617	1.22209e-10	Ptx3 Cap metab
Gm9823	4.99861e-15	1.54937	0.48	0.112	1.34088e-10	Ptx3 Cap metab
Mfap3l	1.76676e-13	1.54763	0.6	0.189	4.73933e-09	Ptx3 Cap metab
Gm4430.1	5.26061e-17	1.5473	0.74	0.242	1.41116e-12	Ptx3 Cap metab
Il6	7.43214e-07	1.54665	0.16	0.03	0.0199367	Ptx3 Cap metab
RP24-291G12.3	9.77167e-08	1.54646	0.16	0.027	0.00262125	Ptx3 Cap metab
Lss	8.1967e-07	1.54191	0.36	0.13	0.0219877	Ptx3 Cap metab
Camk2a	1.97382e-12	1.54053	0.38	0.085	5.29478e-08	Ptx3 Cap metab
Map1b	1.11756e-14	1.53861	0.98	0.672	2.99786e-10	Ptx3 Cap metab
Gadd45a	1.31373e-12	1.53536	0.84	0.399	3.52409e-08	Ptx3 Cap metab
Gap43	3.6043e-16	1.53293	1	0.723	9.66853e-12	Ptx3 Cap metab
F2rl1	1.50451e-16	1.53244	0.82	0.329	4.03586e-12	Ptx3 Cap metab
Dhcr24	4.09641e-11	1.53034	0.54	0.177	1.09886e-06	Ptx3 Cap metab
Gys1	1.62241e-09	1.5273	0.64	0.292	4.35212e-05	Ptx3 Cap metab
4930458D05Rik	1.47111e-06	1.52579	0.18	0.039	0.0394624	Ptx3 Cap metab
Ankrd37	1.53815e-10	1.52425	0.68	0.291	4.1261e-06	Ptx3 Cap metab
Cass4	4.70089e-09	1.52311	0.26	0.056	0.000126101	Ptx3 Cap metab
Ip6k3	1.6973e-14	1.52095	0.92	0.501	4.55302e-10	Ptx3 Cap metab
Tmem51os1	5.35737e-12	1.51766	0.52	0.165	1.43712e-07	Ptx3 Cap metab
Mlf1	3.01717e-08	1.51349	0.42	0.139	0.000809356	Ptx3 Cap metab
Nucb2	3.24542e-09	1.51162	0.7	0.352	8.70583e-05	Ptx3 Cap metab
Rras2	4.30156e-13	1.51137	0.9	0.505	1.15389e-08	Ptx3 Cap metab
Pvr	3.94687e-09	1.51051	0.72	0.369	0.000105875	Ptx3 Cap metab
Slc6a6	4.39927e-11	1.5079	0.96	0.727	1.1801e-06	Ptx3 Cap metab
Fhad1	4.22353e-10	1.50644	0.1	0.008	1.13296e-05	Ptx3 Cap metab
Nhej1	1.47512e-08	1.50478	0.3	0.077	0.000395701	Ptx3 Cap metab
Nhlrc1	2.21078e-07	1.50266	0.18	0.034	0.00593042	Ptx3 Cap metab
Il2rg	2.79319e-13	1.49879	0.98	0.748	7.49273e-09	Ptx3 Cap metab
Fam83d	8.05436e-09	1.49611	0.5	0.181	0.000216058	Ptx3 Cap metab
Serpinh1	1.98211e-16	1.49508	1	0.86	5.31702e-12	Ptx3 Cap metab
Fcho1	2.24075e-07	1.48963	0.28	0.075	0.00601081	Ptx3 Cap metab
Ncln	3.74842e-13	1.48816	0.96	0.666	1.00551e-08	Ptx3 Cap metab
Egln3	1.21381e-12	1.48586	0.94	0.495	3.25605e-08	Ptx3 Cap metab
Pgk1	1.41594e-19	1.48559	1	0.752	3.79825e-15	Ptx3 Cap metab
Mid1ip1	2.2348e-11	1.48311	0.88	0.492	5.99484e-07	Ptx3 Cap metab
Lrrc8b	1.25499e-11	1.48223	0.7	0.308	3.36652e-07	Ptx3 Cap metab
Endod1	4.50756e-15	1.478	1	0.742	1.20915e-10	Ptx3 Cap metab
Gm20489	3.59174e-13	1.47651	0.96	0.626	9.63483e-09	Ptx3 Cap metab
Hif1a	5.4795e-18	1.47641	1	0.942	1.46988e-13	Ptx3 Cap metab
Mad2l1	6.05559e-07	1.47305	0.54	0.238	0.0162441	Ptx3 Cap metab
D8Ertd82e	2.04531e-10	1.4714	0.72	0.347	5.48654e-06	Ptx3 Cap metab
Tbc1d1	1.95332e-11	1.46754	0.66	0.253	5.23978e-07	Ptx3 Cap metab
E230016M11Rik	8.19095e-13	1.46688	0.76	0.315	2.19722e-08	Ptx3 Cap metab
Casp3	3.70989e-15	1.4655	0.56	0.153	9.95177e-11	Ptx3 Cap metab
Socs1	1.93457e-10	1.46441	0.38	0.097	5.18949e-06	Ptx3 Cap metab
Sorbs2	3.91049e-13	1.46003	0.98	0.821	1.04899e-08	Ptx3 Cap metab
Ch25h	1.34539e-06	1.45179	0.82	0.567	0.03609	Ptx3 Cap metab
Anln	1.19508e-06	1.45111	0.58	0.257	0.0320579	Ptx3 Cap metab
4933413G19Rik	1.93857e-08	1.44252	0.2	0.038	0.000520022	Ptx3 Cap metab
Adam9	8.30802e-14	1.43621	0.94	0.519	2.22863e-09	Ptx3 Cap metab
Mlec	3.26264e-09	1.43415	0.6	0.251	8.75203e-05	Ptx3 Cap metab
4921531C22Rik	1.29709e-06	1.43029	0.22	0.055	0.0347944	Ptx3 Cap metab
Plxnd1	8.88424e-12	1.42729	0.98	0.743	2.3832e-07	Ptx3 Cap metab
Fam111a	2.51202e-12	1.42662	0.72	0.269	6.73848e-08	Ptx3 Cap metab
Gm14493	8.09907e-13	1.42576	0.74	0.289	2.17257e-08	Ptx3 Cap metab
Usp13	9.57625e-12	1.42563	0.18	0.021	2.56883e-07	Ptx3 Cap metab
Tmem97	5.46697e-08	1.42454	0.56	0.245	0.00146652	Ptx3 Cap metab
Adgrb2	9.0562e-11	1.42376	0.34	0.077	2.42933e-06	Ptx3 Cap metab
S100a1	6.87484e-09	1.4201	0.62	0.277	0.000184418	Ptx3 Cap metab
Spc24	6.46315e-07	1.41812	0.5	0.22	0.0173374	Ptx3 Cap metab
Pld5	5.8909e-15	1.41274	0.78	0.275	1.58023e-10	Ptx3 Cap metab
Phtf2	1.19575e-06	1.4103	0.44	0.183	0.032076	Ptx3 Cap metab
Pgam1	3.61881e-20	1.40866	1	0.912	9.70745e-16	Ptx3 Cap metab
Tinagl1	3.62952e-15	1.40744	1	0.973	9.73619e-11	Ptx3 Cap metab
Hist1h4i	7.81846e-14	1.40582	0.38	0.076	2.0973e-09	Ptx3 Cap metab
Gm11748	6.74045e-21	1.40469	0.2	0.014	1.80813e-16	Ptx3 Cap metab
Gm12403	5.0606e-15	1.40009	0.4	0.078	1.35751e-10	Ptx3 Cap metab
Oraov1	1.97397e-14	1.39855	0.96	0.701	5.29518e-10	Ptx3 Cap metab
Dctd	2.1347e-12	1.39638	0.64	0.222	5.72634e-08	Ptx3 Cap metab
Capg	1.01779e-16	1.39601	1	0.94	2.73023e-12	Ptx3 Cap metab
Gm15283	7.84641e-15	1.38772	1	0.707	2.1048e-10	Ptx3 Cap metab
Sema4c	1.53778e-10	1.38008	0.62	0.236	4.1251e-06	Ptx3 Cap metab
Avpi1	1.2555e-13	1.37831	1	0.778	3.36788e-09	Ptx3 Cap metab
Higd1a	9.18887e-15	1.37553	1	0.622	2.46491e-10	Ptx3 Cap metab
Pfn2	2.17823e-10	1.37505	0.72	0.318	5.8431e-06	Ptx3 Cap metab
Cd40	4.42485e-12	1.36891	0.94	0.558	1.18697e-07	Ptx3 Cap metab
1700007L15Rik	5.414e-08	1.36641	0.28	0.07	0.00145231	Ptx3 Cap metab
Gm17225	3.74482e-16	1.36625	0.18	0.015	1.00455e-11	Ptx3 Cap metab
Gm22801	5.37743e-16	1.36148	0.56	0.15	1.4425e-11	Ptx3 Cap metab
Mob3a	1.08712e-06	1.36019	0.66	0.359	0.029162	Ptx3 Cap metab
Cks2	3.5466e-15	1.35868	0.78	0.297	9.51375e-11	Ptx3 Cap metab
Anxa1	5.03002e-19	1.35769	1	0.981	1.3493e-14	Ptx3 Cap metab
Sh3bgrl2	1.82356e-14	1.35755	0.94	0.468	4.89171e-10	Ptx3 Cap metab
1700097N02Rik	1.98357e-07	1.354	0.14	0.022	0.00532092	Ptx3 Cap metab
Cgnl1	3.91081e-14	1.35362	0.98	0.657	1.04908e-09	Ptx3 Cap metab
Hmgcs1	1.58835e-08	1.35323	0.84	0.54	0.000426074	Ptx3 Cap metab
Angptl2	1.25301e-12	1.3531	1	0.742	3.36121e-08	Ptx3 Cap metab
Got1	7.324e-10	1.34976	0.78	0.434	1.96466e-05	Ptx3 Cap metab
Mlkl	1.46134e-09	1.34671	0.7	0.313	3.92004e-05	Ptx3 Cap metab
Exoc3l	1.12858e-06	1.3429	0.66	0.374	0.0302742	Ptx3 Cap metab
Gch1	1.22167e-07	1.3401	0.54	0.234	0.00327712	Ptx3 Cap metab
Mettl4	5.89467e-08	1.3388	0.32	0.089	0.00158124	Ptx3 Cap metab
Cdr2l	2.54544e-14	1.33722	0.98	0.612	6.82816e-10	Ptx3 Cap metab
Slc35e4	1.04826e-09	1.33457	0.86	0.551	2.81195e-05	Ptx3 Cap metab
Hmga1	1.03088e-11	1.32869	0.86	0.387	2.76534e-07	Ptx3 Cap metab
RP24-394C15.7	1.35882e-12	1.3243	0.96	0.552	3.64504e-08	Ptx3 Cap metab
Zfp703	1.2242e-10	1.3228	0.72	0.326	3.28392e-06	Ptx3 Cap metab
Plekhb2	1.37647e-07	1.3224	0.82	0.523	0.00369238	Ptx3 Cap metab
Timp1	9.34112e-12	1.32168	0.78	0.353	2.50576e-07	Ptx3 Cap metab
Sparc	6.28407e-16	1.31828	1	1	1.6857e-11	Ptx3 Cap metab
Nos3	1.14794e-11	1.31824	1	0.85	3.07934e-07	Ptx3 Cap metab
Gm12715	6.32657e-14	1.3168	0.62	0.205	1.6971e-09	Ptx3 Cap metab
Fzd9	9.5346e-07	1.3163	0.48	0.199	0.0255766	Ptx3 Cap metab
Sipa1l2	1.31507e-08	1.31097	0.5	0.176	0.000352768	Ptx3 Cap metab
Hk1	2.53947e-11	1.30992	0.92	0.706	6.81213e-07	Ptx3 Cap metab
Ccna2	2.61477e-09	1.30905	0.88	0.534	7.01411e-05	Ptx3 Cap metab
Htra3	3.81691e-10	1.30197	0.56	0.201	1.02389e-05	Ptx3 Cap metab
Sdf2l1	2.3955e-08	1.30167	0.58	0.25	0.000642592	Ptx3 Cap metab
Ubiad1	1.40769e-07	1.30146	0.46	0.172	0.00377612	Ptx3 Cap metab
RP23-447N11.2	5.25645e-07	1.29828	0.28	0.078	0.0141004	Ptx3 Cap metab
Acvr1b	5.44562e-07	1.29816	0.32	0.099	0.0146079	Ptx3 Cap metab
Gm15911	1.1794e-11	1.29663	0.46	0.126	3.16375e-07	Ptx3 Cap metab
Abcd4	1.94759e-07	1.29523	0.64	0.312	0.0052244	Ptx3 Cap metab
9330154J02Rik	1.26626e-07	1.2944	0.12	0.016	0.00339674	Ptx3 Cap metab
Kctd11	5.15293e-08	1.29387	0.62	0.291	0.00138227	Ptx3 Cap metab
Rapgef1	2.28995e-10	1.2938	0.96	0.657	6.14279e-06	Ptx3 Cap metab
Cdca3	1.38636e-08	1.29322	0.64	0.277	0.000371891	Ptx3 Cap metab
Mrps22	1.66854e-12	1.29321	0.7	0.281	4.47585e-08	Ptx3 Cap metab
Tram2	2.4701e-12	1.29141	0.86	0.437	6.62603e-08	Ptx3 Cap metab
Polr2h	6.78863e-14	1.28719	0.78	0.308	1.82105e-09	Ptx3 Cap metab
Lime1	3.5731e-09	1.28708	0.74	0.339	9.58484e-05	Ptx3 Cap metab
Lclat1	1.37926e-11	1.28524	0.68	0.27	3.69985e-07	Ptx3 Cap metab
Eaf1	1.14881e-11	1.28452	0.9	0.473	3.08169e-07	Ptx3 Cap metab
Dynlt1a	2.73812e-16	1.28337	0.54	0.125	7.345e-12	Ptx3 Cap metab
Acer3	1.46419e-13	1.27948	0.92	0.438	3.92769e-09	Ptx3 Cap metab
Gm15587	3.206e-11	1.279	0.98	0.658	8.60009e-07	Ptx3 Cap metab
0610009L18Rik	1.54397e-09	1.27817	0.32	0.076	4.14169e-05	Ptx3 Cap metab
Lrrc59	6.92362e-12	1.27178	0.96	0.668	1.85726e-07	Ptx3 Cap metab
Ckap4	1.19762e-12	1.27089	0.92	0.494	3.2126e-08	Ptx3 Cap metab
Ppp2r5b	1.38282e-12	1.26959	1	0.68	3.70941e-08	Ptx3 Cap metab
Insig1	3.5557e-08	1.26952	0.66	0.313	0.000953816	Ptx3 Cap metab
Polr3d	3.63645e-08	1.26926	0.56	0.232	0.000975478	Ptx3 Cap metab
Plat	3.14145e-10	1.26912	0.94	0.641	8.42693e-06	Ptx3 Cap metab
3110082I17Rik	1.22192e-09	1.26469	0.7	0.327	3.27781e-05	Ptx3 Cap metab
Rnd1	6.47451e-07	1.26455	0.68	0.369	0.0173679	Ptx3 Cap metab
Gm10657	6.98397e-22	1.26143	0.7	0.157	1.87345e-17	Ptx3 Cap metab
Acot7	3.70569e-14	1.25961	1	0.8	9.9405e-10	Ptx3 Cap metab
Aldh18a1	1.35245e-06	1.25891	0.54	0.236	0.0362796	Ptx3 Cap metab
Minpp1	1.10481e-09	1.24972	0.78	0.418	2.96367e-05	Ptx3 Cap metab
Nus1	2.18565e-10	1.24864	0.72	0.308	5.863e-06	Ptx3 Cap metab
Lrp2bp	9.3159e-11	1.24838	0.56	0.19	2.49899e-06	Ptx3 Cap metab
Vmp1	2.66921e-11	1.24807	0.98	0.707	7.16017e-07	Ptx3 Cap metab
Alyref2	6.53744e-08	1.24699	0.5	0.196	0.00175367	Ptx3 Cap metab
Ica1	1.242e-11	1.24319	0.96	0.609	3.33165e-07	Ptx3 Cap metab
Fen1	8.64063e-07	1.24242	0.64	0.319	0.0231785	Ptx3 Cap metab
Gm10143	9.63447e-08	1.24211	0.72	0.355	0.00258445	Ptx3 Cap metab
Ssfa2	1.53355e-07	1.24194	0.72	0.384	0.00411376	Ptx3 Cap metab
Rars	5.33863e-11	1.23927	0.94	0.604	1.43209e-06	Ptx3 Cap metab
Aimp2	1.43309e-12	1.23905	0.94	0.556	3.84425e-08	Ptx3 Cap metab
Prmt2	4.46177e-09	1.23899	0.78	0.448	0.000119687	Ptx3 Cap metab
Rbm19	2.73254e-08	1.23698	0.44	0.155	0.000733005	Ptx3 Cap metab
Taco1os	3.97812e-09	1.2351	0.28	0.064	0.000106713	Ptx3 Cap metab
B230118H07Rik	1.97298e-10	1.23492	0.74	0.346	5.29252e-06	Ptx3 Cap metab
Gm26827	3.52925e-10	1.2345	0.5	0.167	9.46722e-06	Ptx3 Cap metab
Eef1e1	5.21456e-14	1.23304	0.66	0.209	1.39881e-09	Ptx3 Cap metab
Rcc1	2.50964e-08	1.23189	0.82	0.472	0.000673212	Ptx3 Cap metab
Tspo	6.33109e-17	1.23189	1	0.964	1.69831e-12	Ptx3 Cap metab
Tpi1	4.53606e-16	1.22894	1	0.945	1.2168e-11	Ptx3 Cap metab
Serpinb6b	9.64426e-08	1.2268	0.74	0.4	0.00258707	Ptx3 Cap metab
Psat1	7.06535e-11	1.22408	0.86	0.479	1.89528e-06	Ptx3 Cap metab
Sms	9.88471e-13	1.22394	0.62	0.203	2.65157e-08	Ptx3 Cap metab
Rcan1	4.98873e-09	1.22003	0.9	0.602	0.000133823	Ptx3 Cap metab
Faf2	9.45257e-11	1.21819	0.9	0.542	2.53565e-06	Ptx3 Cap metab
Nqo2	3.8077e-09	1.21672	0.6	0.248	0.000102142	Ptx3 Cap metab
Ehd4	6.11238e-13	1.2162	1	0.881	1.63965e-08	Ptx3 Cap metab
Tma16	1.28267e-06	1.21465	0.62	0.316	0.0344076	Ptx3 Cap metab
Cdkn1a	1.13569e-11	1.21403	1	0.738	3.04649e-07	Ptx3 Cap metab
Uchl3	1.13357e-11	1.21382	0.86	0.429	3.04079e-07	Ptx3 Cap metab
Chil5	2.23413e-12	1.21357	0.62	0.21	5.99307e-08	Ptx3 Cap metab
Ldha	5.4438e-19	1.21317	1	0.995	1.4603e-14	Ptx3 Cap metab
Agpat9	8.49443e-11	1.21185	0.3	0.062	2.27863e-06	Ptx3 Cap metab
Morn2	6.03535e-10	1.21067	0.46	0.145	1.61898e-05	Ptx3 Cap metab
2310022A10Rik	2.15528e-08	1.21006	0.78	0.45	0.000578153	Ptx3 Cap metab
Tnfrsf22	4.33843e-10	1.20759	0.82	0.461	1.16378e-05	Ptx3 Cap metab
Cap1	2.59583e-12	1.20713	1	0.696	6.96331e-08	Ptx3 Cap metab
Tmem88	9.71718e-10	1.20578	1	0.856	2.60663e-05	Ptx3 Cap metab
Gm17661	1.10814e-12	1.20575	0.72	0.26	2.97258e-08	Ptx3 Cap metab
Mapk11	2.22224e-10	1.20551	0.92	0.539	5.96115e-06	Ptx3 Cap metab
Gm17228	3.32435e-13	1.20461	0.8	0.365	8.91756e-09	Ptx3 Cap metab
1110007C09Rik	1.42667e-13	1.2046	1	0.782	3.82704e-09	Ptx3 Cap metab
Sec24d	3.53269e-08	1.20442	0.78	0.508	0.000947643	Ptx3 Cap metab
Tubb2a	5.25409e-12	1.20268	1	0.797	1.40941e-07	Ptx3 Cap metab
Cfap43	1.51803e-09	1.20178	0.88	0.528	4.07211e-05	Ptx3 Cap metab
Hmgcr	1.10609e-09	1.20025	0.7	0.326	2.96708e-05	Ptx3 Cap metab
Ap1b1	6.22621e-08	1.1975	0.8	0.466	0.00167018	Ptx3 Cap metab
Gspt1	3.08729e-11	1.19736	0.9	0.518	8.28165e-07	Ptx3 Cap metab
Clca2	3.51577e-08	1.19655	0.66	0.309	0.000943106	Ptx3 Cap metab
Tmem237	5.7812e-08	1.19483	0.76	0.396	0.00155081	Ptx3 Cap metab
Lrrfip1	7.44038e-13	1.19248	1	0.888	1.99588e-08	Ptx3 Cap metab
Thyn1	3.55816e-10	1.19145	0.84	0.443	9.54475e-06	Ptx3 Cap metab
Gpr137b	1.41843e-11	1.19117	1	0.826	3.80493e-07	Ptx3 Cap metab
Dennd4b	2.30423e-07	1.19112	0.48	0.195	0.00618109	Ptx3 Cap metab
Litaf	3.70469e-11	1.18708	1	0.817	9.93782e-07	Ptx3 Cap metab
Mn1	7.8156e-07	1.1858	0.68	0.362	0.0209653	Ptx3 Cap metab
Actr3	2.20999e-14	1.18358	1	0.888	5.9283e-10	Ptx3 Cap metab
Zdhhc9	7.62347e-09	1.18295	0.82	0.47	0.000204499	Ptx3 Cap metab
Fkbp5	3.83288e-09	1.18188	0.7	0.316	0.000102817	Ptx3 Cap metab
Gm12744	7.27783e-14	1.17955	0.44	0.097	1.95228e-09	Ptx3 Cap metab
Lzic	8.10499e-08	1.1791	0.72	0.364	0.00217416	Ptx3 Cap metab
Dnajc15	1.93431e-12	1.17336	0.92	0.51	5.18878e-08	Ptx3 Cap metab
Odc1	2.95175e-10	1.17333	0.86	0.491	7.91806e-06	Ptx3 Cap metab
Ccdc109b	5.0702e-11	1.17288	0.9	0.53	1.36008e-06	Ptx3 Cap metab
Mns1	8.35175e-07	1.17145	0.42	0.157	0.0224036	Ptx3 Cap metab
Sfxn1	4.96676e-08	1.17046	0.72	0.367	0.00133233	Ptx3 Cap metab
Hacd1	8.8209e-13	1.16908	0.92	0.438	2.36621e-08	Ptx3 Cap metab
Tubb2b	8.21005e-08	1.16866	0.46	0.166	0.00220235	Ptx3 Cap metab
Aqp1	9.91823e-10	1.1685	1	0.992	2.66057e-05	Ptx3 Cap metab
Cenpt	1.39881e-06	1.16607	0.72	0.417	0.0375231	Ptx3 Cap metab
Serpina3h	6.96904e-09	1.166	0.68	0.308	0.000186945	Ptx3 Cap metab
Clic4	5.21925e-12	1.1644	1	0.909	1.40006e-07	Ptx3 Cap metab
Gm10825	1.53404e-07	1.16264	0.12	0.016	0.00411507	Ptx3 Cap metab
Ralb	1.91588e-10	1.16004	0.98	0.84	5.13935e-06	Ptx3 Cap metab
Cep41	9.05187e-10	1.15971	0.54	0.198	2.42816e-05	Ptx3 Cap metab
Rps6ka3	3.04977e-11	1.15856	0.84	0.455	8.181e-07	Ptx3 Cap metab
Ccnb2	1.26466e-08	1.15808	0.78	0.407	0.000339245	Ptx3 Cap metab
Nts	1.59525e-11	1.15391	0.96	0.721	4.27926e-07	Ptx3 Cap metab
Srm	7.42479e-11	1.15272	0.96	0.694	1.9917e-06	Ptx3 Cap metab
Parpbp	7.79295e-07	1.15203	0.26	0.07	0.0209046	Ptx3 Cap metab
B4galt7	2.66597e-07	1.15198	0.76	0.413	0.00715147	Ptx3 Cap metab
RP23-114E15.17	9.50218e-07	1.15081	0.2	0.046	0.0254896	Ptx3 Cap metab
Atxn1	5.22376e-09	1.15034	0.76	0.4	0.000140127	Ptx3 Cap metab
Uchl1os	1.10447e-14	1.14986	0.28	0.041	2.96275e-10	Ptx3 Cap metab
Map1s	2.19132e-09	1.14599	0.92	0.625	5.87821e-05	Ptx3 Cap metab
Pno1	2.92264e-09	1.14581	0.82	0.462	7.83999e-05	Ptx3 Cap metab
Entpd5	4.52342e-07	1.14281	0.48	0.202	0.0121341	Ptx3 Cap metab
Nol4l	4.16128e-10	1.14266	0.74	0.332	1.11626e-05	Ptx3 Cap metab
Nid2	5.37302e-13	1.14146	1	0.909	1.44131e-08	Ptx3 Cap metab
Ergic1	6.58797e-10	1.14114	0.94	0.646	1.76722e-05	Ptx3 Cap metab
Tmem163	2.69067e-08	1.13932	0.42	0.136	0.000721773	Ptx3 Cap metab
RP24-324L19.3	2.01272e-24	1.13932	0.56	0.1	5.39912e-20	Ptx3 Cap metab
Hsd17b12	2.87343e-11	1.13855	0.96	0.672	7.70798e-07	Ptx3 Cap metab
Pgm2	4.59562e-10	1.138	0.8	0.446	1.23278e-05	Ptx3 Cap metab
Tsta3	6.28531e-08	1.13722	0.8	0.457	0.00168603	Ptx3 Cap metab
Bin1	8.45907e-11	1.13629	0.98	0.731	2.26915e-06	Ptx3 Cap metab
Pdlim1	5.5086e-14	1.13604	1	0.914	1.47768e-09	Ptx3 Cap metab
Gm9988	1.21905e-12	1.13542	0.5	0.13	3.27011e-08	Ptx3 Cap metab
Procr	2.59492e-11	1.13472	1	0.826	6.96087e-07	Ptx3 Cap metab
Eif3j2	2.85476e-12	1.13464	0.44	0.109	7.65788e-08	Ptx3 Cap metab
Qsox2	8.97593e-07	1.13418	0.64	0.317	0.0240779	Ptx3 Cap metab
Taf12	8.58337e-09	1.13212	0.78	0.435	0.000230249	Ptx3 Cap metab
Smad3	1.15732e-06	1.13091	0.62	0.334	0.0310451	Ptx3 Cap metab
Ppp1r11	2.51297e-12	1.13089	1	0.847	6.74103e-08	Ptx3 Cap metab
Gm4217	4.52394e-18	1.12784	0.76	0.248	1.21355e-13	Ptx3 Cap metab
Wsb2	1.55587e-10	1.12733	0.94	0.585	4.17361e-06	Ptx3 Cap metab
St6galnac4	1.70317e-08	1.12699	0.96	0.714	0.000456875	Ptx3 Cap metab
Ccne2	1.26599e-06	1.1269	0.46	0.201	0.0339602	Ptx3 Cap metab
Eif2s1	7.16775e-12	1.12484	0.98	0.657	1.92275e-07	Ptx3 Cap metab
Tmem41b	2.27559e-10	1.12348	0.88	0.486	6.10426e-06	Ptx3 Cap metab
Dpcd	1.61247e-12	1.12268	0.9	0.476	4.32545e-08	Ptx3 Cap metab
Gm11766	5.93047e-07	1.12268	0.1	0.012	0.0159085	Ptx3 Cap metab
1810008B01Rik	9.12494e-10	1.1222	0.52	0.17	2.44776e-05	Ptx3 Cap metab
Tradd	8.23232e-13	1.12201	0.88	0.416	2.20832e-08	Ptx3 Cap metab
Txndc17	4.11058e-12	1.11928	0.98	0.758	1.10266e-07	Ptx3 Cap metab
Bcl6b	7.79844e-10	1.11874	1	0.734	2.09193e-05	Ptx3 Cap metab
Uck2	1.3996e-12	1.11466	0.98	0.604	3.75442e-08	Ptx3 Cap metab
Heatr3	2.14826e-11	1.11203	0.78	0.361	5.76272e-07	Ptx3 Cap metab
Jag1	1.06385e-10	1.11101	0.86	0.431	2.85377e-06	Ptx3 Cap metab
Mesdc1	5.51716e-10	1.10987	0.9	0.561	1.47998e-05	Ptx3 Cap metab
Fam213b	6.92485e-07	1.10984	0.7	0.356	0.0185759	Ptx3 Cap metab
Fscn1	6.04724e-13	1.10824	1	0.903	1.62217e-08	Ptx3 Cap metab
Hsd17b7	4.42461e-09	1.10703	0.42	0.131	0.00011869	Ptx3 Cap metab
Wdr1	9.3066e-16	1.10232	1	0.973	2.4965e-11	Ptx3 Cap metab
RP23-326D6.5	2.20836e-14	1.10121	1	0.915	5.92393e-10	Ptx3 Cap metab
Tvp23a	1.37251e-10	1.0998	0.8	0.371	3.68175e-06	Ptx3 Cap metab
Gm3222	1.48987e-29	1.09883	0.64	0.106	3.99657e-25	Ptx3 Cap metab
Man1a	1.27068e-12	1.09865	0.92	0.485	3.40859e-08	Ptx3 Cap metab
S100a4	3.64594e-14	1.09661	1	0.941	9.78024e-10	Ptx3 Cap metab
Sec11c	1.77993e-09	1.09425	0.84	0.466	4.77465e-05	Ptx3 Cap metab
Glb1	1.09665e-08	1.09191	0.8	0.459	0.000294177	Ptx3 Cap metab
Chsy1	3.0718e-09	1.0919	0.58	0.235	8.24011e-05	Ptx3 Cap metab
Mcat	1.25295e-06	1.08904	0.38	0.137	0.0336103	Ptx3 Cap metab
Cenpm	3.5478e-07	1.08814	0.34	0.109	0.00951697	Ptx3 Cap metab
Pcbp3	2.23734e-08	1.08802	0.74	0.368	0.000600168	Ptx3 Cap metab
Gstcd	1.47382e-06	1.08778	0.44	0.174	0.0395353	Ptx3 Cap metab
Gm37885	7.05671e-13	1.08608	0.98	0.788	1.89296e-08	Ptx3 Cap metab
Capn5	4.38153e-09	1.08484	0.9	0.563	0.000117534	Ptx3 Cap metab
Srprb	5.51052e-08	1.08422	0.94	0.684	0.0014782	Ptx3 Cap metab
Eif6	1.12295e-10	1.08388	1	0.881	3.01231e-06	Ptx3 Cap metab
Gm26902	1.82031e-08	1.08362	0.78	0.413	0.000488298	Ptx3 Cap metab
Csrp1	2.01723e-11	1.08029	1	0.926	5.41123e-07	Ptx3 Cap metab
Lap3	3.80725e-07	1.07922	0.82	0.505	0.010213	Ptx3 Cap metab
P4ha1	2.53651e-13	1.07708	0.9	0.462	6.8042e-09	Ptx3 Cap metab
1110046J04Rik	1.53583e-14	1.07644	1	0.77	4.11988e-10	Ptx3 Cap metab
Wnt9b	6.4958e-11	1.07399	0.4	0.102	1.7425e-06	Ptx3 Cap metab
Gm3839	2.28053e-16	1.07119	0.98	0.682	6.11753e-12	Ptx3 Cap metab
Acap1	3.98413e-08	1.07075	0.36	0.108	0.00106874	Ptx3 Cap metab
Gars	3.83706e-10	1.07039	1	0.855	1.02929e-05	Ptx3 Cap metab
Ppp1r18os	1.12129e-08	1.06943	0.62	0.256	0.000300787	Ptx3 Cap metab
Dnajb1	5.78798e-07	1.06869	0.96	0.713	0.0155263	Ptx3 Cap metab
Hrct1	8.19606e-07	1.06496	0.54	0.238	0.0219859	Ptx3 Cap metab
Sgcd	3.37659e-07	1.06371	0.44	0.165	0.00905771	Ptx3 Cap metab
Ackr2	7.76129e-11	1.06314	1	0.875	2.08197e-06	Ptx3 Cap metab
Usb1	3.0956e-08	1.06189	0.56	0.227	0.000830393	Ptx3 Cap metab
Poln	1.04178e-06	1.0609	0.3	0.087	0.0279458	Ptx3 Cap metab
Flna	5.61684e-09	1.06043	1	0.913	0.000150672	Ptx3 Cap metab
Alg3	5.49444e-09	1.05982	0.78	0.434	0.000147388	Ptx3 Cap metab
Agpat4	4.44584e-08	1.05654	0.92	0.691	0.0011926	Ptx3 Cap metab
Tyms	6.56432e-08	1.05651	0.92	0.6	0.00176088	Ptx3 Cap metab
Hcn1	2.01712e-08	1.05569	0.1	0.01	0.000541093	Ptx3 Cap metab
Nop2	6.49407e-10	1.05523	0.78	0.376	1.74203e-05	Ptx3 Cap metab
Chchd6	2.26301e-10	1.05519	0.74	0.34	6.07052e-06	Ptx3 Cap metab
Gm13554	1.55602e-07	1.0546	0.4	0.135	0.00417402	Ptx3 Cap metab
Sac3d1	2.9988e-08	1.05421	0.7	0.354	0.000804428	Ptx3 Cap metab
Capn2	1.69725e-14	1.05414	1	0.97	4.55288e-10	Ptx3 Cap metab
Inafm2	2.47832e-09	1.05408	0.76	0.366	6.6481e-05	Ptx3 Cap metab
Pgs1	7.9204e-10	1.05246	0.92	0.548	2.12465e-05	Ptx3 Cap metab
Vasp	3.49644e-11	1.05127	0.94	0.592	9.37919e-07	Ptx3 Cap metab
Myo19	3.26127e-07	1.05065	0.58	0.252	0.00874835	Ptx3 Cap metab
Mfhas1	1.43229e-07	1.0501	0.36	0.111	0.00384211	Ptx3 Cap metab
Sgsm3.1	4.42642e-09	1.04792	0.78	0.412	0.000118739	Ptx3 Cap metab
Dhx32	3.53078e-09	1.04675	0.92	0.588	9.4713e-05	Ptx3 Cap metab
St8sia6	6.0157e-10	1.04622	0.78	0.373	1.61371e-05	Ptx3 Cap metab
Gss	2.25793e-08	1.04505	0.74	0.374	0.00060569	Ptx3 Cap metab
Etv5	8.06218e-08	1.04479	0.38	0.123	0.00216268	Ptx3 Cap metab
Zfp511	1.85056e-10	1.04291	0.76	0.345	4.96413e-06	Ptx3 Cap metab
Mif	2.35125e-13	1.04106	1	0.894	6.30724e-09	Ptx3 Cap metab
Kpna3	1.02699e-12	1.04023	0.9	0.42	2.75489e-08	Ptx3 Cap metab
Nip7	4.07609e-08	1.03911	0.84	0.492	0.00109341	Ptx3 Cap metab
6430562O15Rik	6.2305e-08	1.03882	0.62	0.282	0.00167133	Ptx3 Cap metab
6430548M08Rik	5.64522e-12	1.03876	0.98	0.566	1.51433e-07	Ptx3 Cap metab
Plaur	9.00106e-09	1.038	0.98	0.767	0.000241453	Ptx3 Cap metab
Ap1s1	1.23078e-09	1.03713	0.96	0.717	3.30156e-05	Ptx3 Cap metab
Plp2	1.71989e-11	1.03703	0.98	0.847	4.61361e-07	Ptx3 Cap metab
4930524J08Rik	1.19705e-20	1.03654	0.22	0.017	3.21109e-16	Ptx3 Cap metab
Gm20458	3.48497e-11	1.03646	1	0.844	9.34843e-07	Ptx3 Cap metab
Nfu1	8.28516e-11	1.036	0.98	0.61	2.2225e-06	Ptx3 Cap metab
Cib1	5.47809e-11	1.03551	0.94	0.547	1.4695e-06	Ptx3 Cap metab
Mmp14	3.7902e-12	1.0319	1	0.957	1.01672e-07	Ptx3 Cap metab
Ppp1r13l	9.76857e-07	1.02941	0.34	0.117	0.0262042	Ptx3 Cap metab
Sgsm3	2.32077e-09	1.02733	0.84	0.472	6.22547e-05	Ptx3 Cap metab
Efcab11	5.65277e-07	1.02575	0.16	0.03	0.0151635	Ptx3 Cap metab
2700062C07Rik	6.94535e-08	1.02311	0.52	0.199	0.00186309	Ptx3 Cap metab
Hnrnpll	4.57492e-10	1.01954	0.88	0.493	1.22722e-05	Ptx3 Cap metab
Dctpp1	7.63447e-12	1.01937	0.78	0.324	2.04795e-07	Ptx3 Cap metab
Pigs	7.22955e-10	1.01758	0.96	0.642	1.93933e-05	Ptx3 Cap metab
Aifm2	1.40801e-06	1.01406	0.52	0.23	0.0377698	Ptx3 Cap metab
Pcdh12	4.58423e-10	1.01338	0.9	0.541	1.22972e-05	Ptx3 Cap metab
Dbndd2	6.19165e-11	1.01303	1	0.766	1.66091e-06	Ptx3 Cap metab
Stat6	7.90964e-08	1.01261	0.84	0.557	0.00212176	Ptx3 Cap metab
Mrps27	2.95373e-08	1.01014	0.78	0.412	0.000792338	Ptx3 Cap metab
Mrpl22	6.03498e-08	1.0088	0.74	0.416	0.00161888	Ptx3 Cap metab
Nme6	7.22605e-10	1.0064	0.62	0.244	1.93839e-05	Ptx3 Cap metab
Dusp8	1.04783e-07	1.00613	0.54	0.222	0.00281079	Ptx3 Cap metab
Gm37126	1.13558e-14	1.00589	0.46	0.099	3.04618e-10	Ptx3 Cap metab
Idh3a	5.03584e-10	1.00338	0.96	0.647	1.35086e-05	Ptx3 Cap metab
RP23-421B1.2	5.51375e-11	1.00171	0.68	0.264	1.47906e-06	Ptx3 Cap metab
Lmna	1.25022e-17	1.00024	1	1	3.35371e-13	Ptx3 Cap metab
Postn	2.86514e-25	4.04298	0.756	0.471	7.68575e-21	Mix Cap/Col
Egfem1	2.30757e-07	3.90412	0.157	0.049	0.00619004	Mix Cap/Col
Otoa	1.24291e-08	3.58697	0.11	0.022	0.000333411	Mix Cap/Col
Creb3l1	1.98977e-10	3.3991	0.181	0.048	5.33756e-06	Mix Cap/Col
Slc18a1	1.01768e-07	3.18242	0.102	0.022	0.00272992	Mix Cap/Col
Rasd2	8.35181e-15	2.98404	0.449	0.196	2.24037e-10	Mix Cap/Col
Wnt2	2.93668e-20	2.86704	0.386	0.113	7.87763e-16	Mix Cap/Col
Stc1	1.4933e-19	2.8574	0.756	0.435	4.00577e-15	Mix Cap/Col
Nlgn3	8.79203e-07	2.73155	0.244	0.108	0.0235846	Mix Cap/Col
Srcin1	4.85102e-22	2.72973	0.26	0.046	1.30129e-17	Mix Cap/Col
Tmem158	1.73569e-12	2.58053	0.465	0.222	4.65599e-08	Mix Cap/Col
Palmd	1.27371e-07	2.55004	0.606	0.444	0.00341673	Mix Cap/Col
Rasgef1b	5.30353e-07	2.32103	0.26	0.117	0.0142267	Mix Cap/Col
Gm11611	9.23899e-13	2.31133	0.11	0.014	2.47836e-08	Mix Cap/Col
Slco2a1	1.75258e-25	2.28829	0.953	0.772	4.70129e-21	Mix Cap/Col
Golm1	1.93081e-11	2.1545	0.661	0.455	5.1794e-07	Mix Cap/Col
Ednrb	1.94053e-15	2.12502	0.732	0.486	5.20547e-11	Mix Cap/Col
Dhh	1.66347e-08	2.03763	0.449	0.254	0.000446226	Mix Cap/Col
Sdc1	2.72661e-32	1.95621	0.976	0.836	7.31414e-28	Mix Cap/Col
Adamts1	4.9286e-13	1.93647	0.764	0.535	1.3221e-08	Mix Cap/Col
Kcnk5	4.59157e-14	1.93533	0.567	0.304	1.23169e-09	Mix Cap/Col
Gm20547	2.89178e-12	1.91486	0.748	0.559	7.7572e-08	Mix Cap/Col
Cfb	7.50331e-12	1.91353	0.756	0.561	2.01276e-07	Mix Cap/Col
Thbd	5.15669e-39	1.87257	0.992	0.936	1.38328e-34	Mix Cap/Col
Ptn	4.29852e-39	1.86841	1	0.908	1.15308e-34	Mix Cap/Col
Tbxa2r	2.931e-12	1.82919	0.559	0.316	7.8624e-08	Mix Cap/Col
Dll1	5.02971e-16	1.82813	0.827	0.586	1.34922e-11	Mix Cap/Col
Ifi27l2a	5.24126e-18	1.80959	0.701	0.396	1.40597e-13	Mix Cap/Col
Aldh1a3	5.87979e-08	1.7998	0.52	0.326	0.00157725	Mix Cap/Col
Tll1	4.61502e-28	1.77842	0.866	0.536	1.23798e-23	Mix Cap/Col
4930455H04Rik	3.3805e-15	1.72459	0.331	0.104	9.06819e-11	Mix Cap/Col
A930024N18Rik	1.13082e-16	1.69014	0.614	0.299	3.03343e-12	Mix Cap/Col
Plvap	2.48292e-38	1.68607	1	0.997	6.66044e-34	Mix Cap/Col
Selenbp1	4.38258e-08	1.67265	0.37	0.192	0.00117563	Mix Cap/Col
Lsr	1.98064e-07	1.63374	0.622	0.455	0.00531307	Mix Cap/Col
Bdh1	6.16709e-09	1.62941	0.157	0.041	0.000165432	Mix Cap/Col
Itpk1	4.93018e-18	1.55198	0.85	0.59	1.32252e-13	Mix Cap/Col
Adamtsl3	7.17902e-09	1.54882	0.394	0.192	0.000192577	Mix Cap/Col
Bcam	6.54469e-17	1.50352	0.976	0.895	1.75561e-12	Mix Cap/Col
Ttc21a	5.19538e-15	1.48877	0.236	0.055	1.39366e-10	Mix Cap/Col
Snx20	1.09479e-07	1.4547	0.181	0.059	0.00293676	Mix Cap/Col
Gm4673	7.08469e-07	1.45348	0.52	0.352	0.0190047	Mix Cap/Col
Ctsh	1.03013e-10	1.42254	0.724	0.532	2.76331e-06	Mix Cap/Col
Cd5	1.14328e-08	1.41391	0.37	0.176	0.000306686	Mix Cap/Col
Duoxa2	2.49393e-15	1.40293	0.78	0.521	6.68996e-11	Mix Cap/Col
Foxred2	2.70027e-07	1.3847	0.283	0.123	0.00724348	Mix Cap/Col
Gm28373	2.77043e-18	1.36734	0.472	0.166	7.43169e-14	Mix Cap/Col
Aldh2	5.56091e-15	1.34899	0.921	0.808	1.49171e-10	Mix Cap/Col
4632428N05Rik	3.97296e-16	1.34673	0.913	0.763	1.06575e-11	Mix Cap/Col
Col23a1	7.20979e-15	1.33864	0.835	0.609	1.93403e-10	Mix Cap/Col
Gm12868	7.79484e-08	1.33812	0.457	0.262	0.00209097	Mix Cap/Col
Aebp1	3.47363e-29	1.33804	1	0.925	9.31803e-25	Mix Cap/Col
Procr	1.27102e-21	1.33424	0.953	0.821	3.40951e-17	Mix Cap/Col
Igfbp5	3.40423e-13	1.32966	0.984	0.918	9.13184e-09	Mix Cap/Col
Ackr3	1.44631e-22	1.26524	0.976	0.944	3.87974e-18	Mix Cap/Col
Nrxn3	2.81635e-08	1.26	0.118	0.026	0.000755485	Mix Cap/Col
Fam129a	4.56781e-10	1.24112	0.661	0.457	1.22531e-05	Mix Cap/Col
Rassf10	3.67622e-08	1.23484	0.583	0.386	0.000986145	Mix Cap/Col
AC104930.1	8.28331e-09	1.22826	0.457	0.247	0.0002222	Mix Cap/Col
Bambi	2.67985e-07	1.22642	0.717	0.598	0.00718869	Mix Cap/Col
Eln	1.00363e-28	1.22565	1	0.986	2.69224e-24	Mix Cap/Col
Cthrc1	3.28815e-11	1.21412	0.795	0.605	8.82046e-07	Mix Cap/Col
Duoxa1	2.53014e-17	1.20754	0.724	0.38	6.78709e-13	Mix Cap/Col
Plxdc1	1.71982e-08	1.19985	0.732	0.545	0.000461341	Mix Cap/Col
RP23-315E2.1	2.32245e-21	1.1918	0.874	0.528	6.22997e-17	Mix Cap/Col
Anpep	1.05404e-15	1.17529	0.811	0.515	2.82747e-11	Mix Cap/Col
Ddit4	1.70478e-16	1.16576	0.913	0.733	4.57307e-12	Mix Cap/Col
Cgnl1	1.07398e-15	1.15911	0.898	0.647	2.88096e-11	Mix Cap/Col
Slfn2	7.96612e-15	1.14506	0.945	0.764	2.13691e-10	Mix Cap/Col
Dab2ip	1.39047e-10	1.13868	0.764	0.559	3.72993e-06	Mix Cap/Col
Errfi1	1.16647e-11	1.13753	0.882	0.757	3.12905e-07	Mix Cap/Col
Tmem86a	2.11899e-09	1.12428	0.787	0.621	5.6842e-05	Mix Cap/Col
Gm15587	1.30101e-13	1.11975	0.866	0.651	3.48997e-09	Mix Cap/Col
Itm2c	2.84526e-33	1.11307	1	0.989	7.63241e-29	Mix Cap/Col
Necab1	8.97974e-12	1.09176	0.504	0.243	2.40881e-07	Mix Cap/Col
Duox2	1.1986e-15	1.08781	0.858	0.6	3.21524e-11	Mix Cap/Col
Capn5	5.02192e-09	1.08639	0.787	0.555	0.000134713	Mix Cap/Col
Nos3	3.4511e-13	1.05425	0.921	0.849	9.25757e-09	Mix Cap/Col
Clu	2.42522e-08	1.0386	0.945	0.927	0.000650566	Mix Cap/Col
Mmrn2	5.59565e-13	1.03707	0.969	0.916	1.50103e-08	Mix Cap/Col
Adamtsl1	1.2236e-11	1.03063	0.906	0.721	3.28231e-07	Mix Cap/Col
Esam	2.45299e-09	1.01674	0.969	0.969	6.58013e-05	Mix Cap/Col
Gm11837	2.29811e-12	1.01406	0.559	0.286	6.16469e-08	Mix Cap/Col
Atp9a	2.3826e-08	1.01288	0.787	0.622	0.000639133	Mix Cap/Col
Rai14	1.284e-06	1.00961	0.756	0.597	0.0344433	Mix Cap/Col
Tmem64	1.18159e-12	1.00503	0.835	0.617	3.16963e-08	Mix Cap/Col
Nav3	2.16696e-09	3.07981	0.105	0.033	5.81287e-05	Cap
Lax1	6.08886e-09	2.72085	0.136	0.054	0.000163334	Cap
Gm11747	1.00102e-07	2.4812	0.154	0.075	0.00268523	Cap
C1qtnf1	1.86195e-07	2.40785	0.307	0.211	0.00499467	Cap
Piezo2	1.76377e-45	2.22625	0.748	0.531	4.73132e-41	Cap
Trpc3	3.40211e-15	2.20132	0.228	0.093	9.12616e-11	Cap
Rspo3	5.78372e-07	2.16532	0.148	0.073	0.0155148	Cap
Itga1	5.45482e-08	2.01074	0.412	0.324	0.00146326	Cap
Enpp3	1.81562e-29	1.9254	0.696	0.552	4.8704e-25	Cap
Slco2b1	2.05674e-63	1.87853	0.935	0.821	5.51721e-59	Cap
4833422C13Rik	3.34365e-07	1.87826	0.261	0.169	0.00896933	Cap
Sept4	1.08528e-26	1.85508	0.734	0.592	2.91127e-22	Cap
Tril	7.81333e-35	1.85291	0.753	0.575	2.09592e-30	Cap
Fgf12	3.95612e-11	1.83798	0.168	0.066	1.06123e-06	Cap
Gucy1a3	5.98085e-41	1.82439	0.81	0.62	1.60436e-36	Cap
Antxr2	4.48595e-21	1.737	0.657	0.523	1.20336e-16	Cap
RP23-446E21.5	2.2677e-21	1.73508	0.365	0.171	6.0831e-17	Cap
RP23-446E21.6	9.15887e-17	1.71635	0.396	0.23	2.45687e-12	Cap
Apba2	4.52223e-20	1.64945	0.624	0.483	1.21309e-15	Cap
Gucy1b3	2.6416e-36	1.61493	0.763	0.559	7.0861e-32	Cap
Lepr	6.41782e-11	1.60318	0.547	0.448	1.72158e-06	Cap
Tnxb	1.74033e-16	1.6003	0.518	0.362	4.66844e-12	Cap
Ablim3	2.46328e-17	1.57715	0.743	0.693	6.60776e-13	Cap
Reln	2.95827e-86	1.56964	0.979	0.936	7.93555e-82	Cap
Ank	6.42902e-17	1.56824	0.619	0.506	1.72458e-12	Cap
Pkib	1.279e-08	1.51707	0.329	0.214	0.000343091	Cap
Gm15635	4.56611e-30	1.5152	0.635	0.429	1.22486e-25	Cap
Scn3a	1.92495e-17	1.49649	0.602	0.452	5.16367e-13	Cap
Gm16110	1.74551e-06	1.47798	0.106	0.045	0.0468234	Cap
St8sia6	5.77565e-08	1.44445	0.444	0.352	0.00154932	Cap
Serping1	2.71197e-46	1.43441	0.907	0.79	7.27486e-42	Cap
Gm10475	6.36732e-36	1.43416	0.667	0.415	1.70803e-31	Cap
Stmn2	1.26582e-52	1.41882	0.949	0.873	3.39555e-48	Cap
Il16	9.40354e-10	1.38448	0.499	0.399	2.5225e-05	Cap
Megf6	4.85939e-31	1.38261	0.847	0.729	1.30353e-26	Cap
Cd36	2.14339e-07	1.33684	0.875	0.873	0.00574965	Cap
Gm16192	1.54788e-06	1.31577	0.396	0.319	0.0415218	Cap
Thy1	3.76808e-71	1.31122	0.976	0.856	1.01079e-66	Cap
Dlg1	4.28984e-26	1.30859	0.852	0.76	1.15075e-21	Cap
Adgrg3	5.67759e-32	1.30666	0.923	0.868	1.52301e-27	Cap
Abca1	1.13729e-30	1.29159	0.877	0.765	3.05078e-26	Cap
Thsd7a	1.84748e-07	1.28863	0.545	0.491	0.00495587	Cap
Gmfg	1.88713e-18	1.28208	0.676	0.559	5.06222e-14	Cap
Itih5	2.50623e-08	1.27369	0.78	0.766	0.000672297	Cap
Gm37204	8.757e-07	1.26602	0.393	0.309	0.0234906	Cap
Fxyd1	2.509e-11	1.25487	0.352	0.216	6.73039e-07	Cap
Ank2	7.43612e-13	1.25243	0.48	0.335	1.99474e-08	Cap
Mir7010	3.18099e-21	1.2166	0.304	0.118	8.533e-17	Cap
Kcnn3	1.71652e-18	1.21453	0.791	0.694	4.60455e-14	Cap
Tgfb2	1.05501e-11	1.21375	0.681	0.609	2.83008e-07	Cap
RP24-447I18.1	3.85125e-09	1.21087	0.341	0.234	0.00010331	Cap
Gm37697	1.51237e-08	1.18305	0.322	0.216	0.000405693	Cap
Tgfbi	3.36671e-47	1.17001	0.983	0.968	9.03121e-43	Cap
Fgl2	1.74451e-75	1.1699	1	0.996	4.67965e-71	Cap
Cd300lg	1.1148e-25	1.16158	0.914	0.872	2.99046e-21	Cap
Fam102b	5.17163e-12	1.16059	0.626	0.521	1.38729e-07	Cap
Gm38312	4.01667e-07	1.15482	0.343	0.25	0.0107747	Cap
Tppp3	3.55815e-39	1.15477	0.974	0.954	9.54474e-35	Cap
Syne1	4.32737e-25	1.13934	0.835	0.733	1.16082e-20	Cap
Acta1	1.13621e-06	1.13714	0.12	0.218	0.0304789	Cap
B430010I23Rik	2.4822e-07	1.13529	0.417	0.319	0.0066585	Cap
Id2	5.36557e-08	1.11192	0.636	0.569	0.00143931	Cap
Mmrn1	5.96521e-113	1.10887	1	1	1.60017e-108	Cap
Notch2	7.11376e-08	1.10094	0.557	0.47	0.00190827	Cap
Sgip1	2.60419e-12	1.09315	0.696	0.608	6.98574e-08	Cap
Robo4	2.64609e-15	1.08905	0.885	0.847	7.09812e-11	Cap
Gm37242	3.28643e-10	1.0781	0.556	0.451	8.81584e-06	Cap
Raph1	4.31908e-13	1.06567	0.864	0.819	1.15859e-08	Cap
Slc38a4	1.24719e-07	1.05672	0.425	0.332	0.00334559	Cap
Scn3b	1.64734e-07	1.04817	0.383	0.275	0.00441898	Cap
Cyfip2	5.75923e-09	1.04795	0.434	0.308	0.000154491	Cap
Tnfaip8l3	1.34258e-06	1.04067	0.48	0.392	0.0360147	Cap
Tshz2	7.15134e-12	1.03643	0.779	0.73	1.91835e-07	Cap
Il7	3.98915e-13	1.02804	0.789	0.725	1.07009e-08	Cap
Celf2	5.87945e-09	1.02525	0.509	0.385	0.000157716	Cap
Prelp	5.96633e-59	1.01766	0.998	0.992	1.60047e-54	Cap
Igf2	3.49368e-11	1.01017	0.503	0.375	9.3718e-07	Cap
Cxcl12	1.30025e-11	1.00569	0.928	0.893	3.48793e-07	Cap
Bmp4	1.97423e-24	4.21479	0.5	0.265	5.29588e-20	Col
Steap4	2.42644e-09	3.797	0.259	0.135	6.50891e-05	Col
Cfh	5.80945e-28	3.66049	0.417	0.155	1.55839e-23	Col
Apoe	8.05865e-55	3.57988	0.976	0.919	2.16173e-50	Col
Wisp2	5.63579e-08	3.4434	0.155	0.063	0.0015118	Col
Fmo2	4.73894e-50	3.30598	0.752	0.419	1.27122e-45	Col
Mcf2l	1.96022e-09	2.82267	0.341	0.201	5.25828e-05	Col
Adam33	1.99654e-08	2.73476	0.162	0.065	0.000535571	Col
Capns2	1.14246e-11	2.6833	0.241	0.104	3.06464e-07	Col
Itih2	1.90688e-11	2.67577	0.179	0.063	5.11522e-07	Col
Grb7	5.01005e-08	2.65917	0.179	0.081	0.00134394	Col
Parm1	1.32187e-23	2.64781	0.414	0.17	3.54593e-19	Col
Gpr4	2.26604e-11	2.46709	0.393	0.232	6.07865e-07	Col
Setbp1	6.06125e-12	2.43277	0.172	0.055	1.62593e-07	Col
Cd93	5.77758e-30	2.42173	0.831	0.631	1.54984e-25	Col
Ccdc3	1.96116e-55	2.39845	0.9	0.673	5.26082e-51	Col
Gm26776	4.9034e-55	2.39506	0.876	0.604	1.31534e-50	Col
Prkar1b	1.8398e-24	2.37937	0.5	0.245	4.93526e-20	Col
Klrb1f	7.32652e-13	2.28449	0.266	0.114	1.96534e-08	Col
Lsr	1.15755e-18	2.20043	0.617	0.436	3.10512e-14	Col
Gpr160	1.02735e-15	2.19912	0.345	0.16	2.75588e-11	Col
Zbtb16	5.55725e-07	2.18477	0.131	0.051	0.0149073	Col
Col17a1	1.28848e-10	2.1358	0.355	0.205	3.45635e-06	Col
Irf6	2.48804e-09	2.11516	0.252	0.123	6.67417e-05	Col
Zfp36	1.48742e-11	2.11468	0.738	0.63	3.99e-07	Col
B3gnt7	8.12002e-10	2.08762	0.117	0.033	2.17819e-05	Col
Tgfa	1.14896e-26	2.08573	0.486	0.215	3.08209e-22	Col
Btnl9	2.24235e-31	2.07634	0.762	0.515	6.0151e-27	Col
Il13ra1	2.27438e-24	2.05509	0.628	0.384	6.10103e-20	Col
Foxp2	9.02325e-42	2.05145	0.814	0.5	2.42049e-37	Col
Naprt	2.47649e-12	2.01917	0.352	0.179	6.64319e-08	Col
Calm4	3.88623e-14	1.99227	0.317	0.142	1.04248e-09	Col
Enpp2	3.02425e-11	1.96501	0.514	0.357	8.11256e-07	Col
Gm4673	9.86429e-18	1.95913	0.524	0.331	2.64609e-13	Col
Perp	3.52862e-16	1.93163	0.545	0.344	9.46551e-12	Col
Dsp	7.86878e-16	1.91522	0.317	0.132	2.1108e-11	Col
Gata3	1.06848e-06	1.91497	0.176	0.086	0.0286619	Col
Acer2	1.90686e-07	1.90492	0.562	0.487	0.00511514	Col
Egr1	2.11349e-09	1.88312	0.683	0.587	5.66945e-05	Col
Lfng	5.98775e-34	1.8341	0.714	0.379	1.60621e-29	Col
Lifr	1.81717e-14	1.78416	0.693	0.529	4.87455e-10	Col
Kank1	6.22127e-10	1.77802	0.438	0.281	1.66886e-05	Col
Urah	4.80667e-12	1.77798	0.176	0.058	1.28939e-07	Col
Sncaip	1.0421e-24	1.7695	0.703	0.479	2.79543e-20	Col
Gm1673	5.98205e-22	1.7518	0.597	0.356	1.60469e-17	Col
Tspan7	5.34886e-26	1.74699	0.955	0.891	1.43483e-21	Col
Angptl4	1.0983e-13	1.73374	0.693	0.551	2.94618e-09	Col
Krt15	1.31852e-11	1.72467	0.531	0.371	3.53694e-07	Col
Kazald1	2.20794e-16	1.71864	0.434	0.222	5.9228e-12	Col
Cacna1e	3.37982e-13	1.70849	0.497	0.312	9.06637e-09	Col
Krtdap	6.85788e-10	1.70123	0.248	0.116	1.83963e-05	Col
Bmx	1.95079e-28	1.68505	0.707	0.42	5.233e-24	Col
Clca3a1	1.24947e-51	1.67674	0.945	0.731	3.35169e-47	Col
Mmrn2	7.85748e-34	1.67193	0.99	0.905	2.10777e-29	Col
Mgst1	5.15319e-23	1.66608	0.638	0.385	1.38234e-18	Col
Fmo1	3.4007e-39	1.66569	0.948	0.826	9.12239e-35	Col
Tec	1.70379e-10	1.6262	0.39	0.227	4.57042e-06	Col
RP24-321M14.5	5.03617e-42	1.62485	0.707	0.321	1.35095e-37	Col
Il4ra	1.98231e-08	1.58004	0.541	0.422	0.000531755	Col
RP23-304D1.6	1.05758e-17	1.57976	0.203	0.054	2.83697e-13	Col
Junb	8.43665e-07	1.57498	0.807	0.693	0.0226313	Col
Krt14	8.67565e-14	1.55668	0.631	0.44	2.32724e-09	Col
Gstm1	2.1317e-38	1.5331	0.907	0.706	5.71827e-34	Col
Tpst1	3.13597e-16	1.52454	0.717	0.542	8.41223e-12	Col
Casp12	3.75403e-09	1.51654	0.376	0.229	0.000100702	Col
Pde2a	8.29365e-17	1.49292	0.772	0.64	2.22477e-12	Col
Il6st	3.20697e-35	1.46455	0.993	0.978	8.6027e-31	Col
Ccdc80	2.69681e-09	1.45829	0.41	0.255	7.2342e-05	Col
Glis3	4.80518e-09	1.44522	0.31	0.171	0.000128899	Col
Spint2	3.72939e-15	1.44424	0.748	0.617	1.00041e-10	Col
Trim29	3.79122e-17	1.4419	0.386	0.176	1.017e-12	Col
Pof1b	6.86199e-07	1.43607	0.107	0.038	0.0184073	Col
Kcnk5	1.18476e-09	1.43261	0.445	0.298	3.17811e-05	Col
Gm14964	9.76391e-24	1.42442	0.583	0.31	2.61917e-19	Col
Jak3	1.2615e-09	1.40746	0.683	0.538	3.38397e-05	Col
Slc10a6	1.1488e-20	1.39745	0.652	0.396	3.08166e-16	Col
Bambi	5.87505e-12	1.39094	0.7	0.587	1.57598e-07	Col
Ly6d	1.47348e-15	1.38754	0.462	0.262	3.9526e-11	Col
Krt5	1.09108e-10	1.37698	0.576	0.408	2.92681e-06	Col
AI838599	9.32231e-07	1.35822	0.369	0.244	0.0250071	Col
Pim3	1.12827e-14	1.34573	0.779	0.68	3.02659e-10	Col
Fam180a	7.0157e-21	1.32834	0.545	0.288	1.88196e-16	Col
Trp63	7.68313e-08	1.32182	0.155	0.063	0.002061	Col
Tifa	1.17675e-10	1.31875	0.521	0.352	3.15663e-06	Col
Clca3a2	6.19693e-23	1.31243	0.503	0.245	1.66233e-18	Col
Chp2	7.83127e-16	1.30224	0.631	0.427	2.10074e-11	Col
Nr1h3	6.22931e-10	1.30203	0.403	0.248	1.67101e-05	Col
Mmgt2	1.15288e-06	1.29578	0.307	0.192	0.0309259	Col
Erbb2	1.27513e-06	1.2875	0.324	0.2	0.0342052	Col
Unc45b	5.27226e-14	1.28064	0.652	0.477	1.41428e-09	Col
G0s2	1.64527e-19	1.271	0.569	0.319	4.41343e-15	Col
Cpe	8.83098e-16	1.27085	0.821	0.684	2.36891e-11	Col
Lcn2	1.38658e-45	1.24556	0.986	0.934	3.7195e-41	Col
Pdlim3	6.9916e-15	1.24104	0.793	0.65	1.8755e-10	Col
Cyr61	1.40628e-11	1.23509	0.872	0.773	3.77235e-07	Col
Hsd11b1	8.62052e-08	1.23466	0.348	0.212	0.00231245	Col
Cd300lg	1.30566e-27	1.23422	0.938	0.877	3.50243e-23	Col
Hey1	2.34814e-07	1.22055	0.541	0.432	0.00629889	Col
Nudt4	8.46224e-37	1.22032	0.993	0.929	2.27e-32	Col
Tm4sf1	1.86461e-58	1.21823	1	0.999	5.00183e-54	Col
Tsc22d1	9.42781e-15	1.2104	0.99	0.987	2.52901e-10	Col
Pdgfb	2.76065e-11	1.20002	0.445	0.273	7.40544e-07	Col
Epb4.1	8.42296e-08	1.19716	0.359	0.218	0.00225946	Col
Gbp9	7.04068e-10	1.19372	0.583	0.434	1.88866e-05	Col
Lum	2.1916e-07	1.189	0.203	0.097	0.00587897	Col
Emcn	1.16496e-38	1.18536	1	0.972	3.12501e-34	Col
Lgi4	5.00416e-09	1.18118	0.221	0.1	0.000134237	Col
Colec12	6.13807e-17	1.17107	0.779	0.61	1.64654e-12	Col
Gm17077	3.7598e-15	1.16851	0.386	0.182	1.00857e-10	Col
Hspb1	2.64174e-31	1.16291	0.948	0.741	7.08647e-27	Col
Nrxn2	5.75285e-23	1.15912	0.676	0.41	1.5432e-18	Col
Myoc	4.27365e-11	1.15845	0.166	0.054	1.14641e-06	Col
Pdgfa	1.53803e-10	1.15761	0.634	0.479	4.12575e-06	Col
Pgm5	2.9656e-16	1.15745	0.797	0.678	7.95523e-12	Col
Efna1	2.90484e-24	1.15733	0.948	0.889	7.79224e-20	Col
Fxyd3	1.9833e-07	1.14975	0.262	0.146	0.00532021	Col
Aldh3a1	2.39548e-14	1.13383	0.21	0.069	6.42588e-10	Col
Osmr	1.5934e-15	1.1239	0.869	0.747	4.2743e-11	Col
Lrg1	5.71791e-23	1.12314	0.983	0.973	1.53383e-18	Col
Gabarapl1	5.06789e-16	1.11699	0.886	0.755	1.35946e-11	Col
Lmo4	2.54049e-07	1.10904	0.669	0.57	0.00681485	Col
Tgfbr3	3.81752e-10	1.09755	0.745	0.599	1.02405e-05	Col
Sfn	9.46358e-11	1.08228	0.362	0.201	2.53861e-06	Col
Serpine2	3.20141e-32	1.08131	0.997	0.947	8.58779e-28	Col
Coro6	7.15817e-08	1.0753	0.307	0.169	0.00192018	Col
1700101I11Rik	4.2078e-13	1.07464	0.638	0.456	1.12874e-08	Col
Mertk	6.41453e-07	1.05718	0.372	0.242	0.017207	Col
Scel	8.0229e-08	1.05374	0.1	0.03	0.00215214	Col
Aqp3	1.88439e-14	1.04328	0.255	0.097	5.05488e-10	Col
Krt79	9.64736e-09	1.03538	0.145	0.051	0.00025879	Col
Slfn5os	2.34555e-12	1.03018	0.379	0.198	6.29194e-08	Col
Ushbp1	3.62266e-15	1.0269	0.952	0.863	9.71779e-11	Col
Ace	8.1863e-09	1.02653	0.614	0.492	0.000219597	Col
Bgn	1.7497e-24	1.02475	0.983	0.946	4.69357e-20	Col
Grrp1	1.12746e-06	1.02001	0.631	0.537	0.0302441	Col
Adh7	6.55078e-11	1.00884	0.166	0.057	1.75725e-06	Col
Rnf152	2.61374e-07	1.00402	0.383	0.242	0.00701137	Col
Fibin	3.83788e-37	6.19826	0.484	0.11	1.02951e-32	Valve
Sbspon	1.34031e-41	5.59891	0.587	0.161	3.59538e-37	Valve
Cd79a	7.30332e-34	5.38952	0.389	0.074	1.95912e-29	Valve
Gm37509	2.94277e-52	5.2486	0.5	0.082	7.89399e-48	Valve
Hapln2	6.27508e-25	5.04988	0.119	0.005	1.68329e-20	Valve
Gper1	5.609e-14	4.96899	0.31	0.104	1.50461e-09	Valve
Irx3	2.53036e-18	4.7095	0.206	0.036	6.7877e-14	Valve
Srgn	2.96528e-14	4.60275	0.651	0.431	7.95437e-10	Valve
Wnt7a	2.52378e-16	4.57947	0.143	0.018	6.77004e-12	Valve
Pdzk1ip1	6.68282e-07	4.41112	0.159	0.053	0.0179267	Valve
Hcar1	4.39241e-13	4.35854	0.135	0.021	1.17826e-08	Valve
Gdf10	6.65016e-43	4.3583	0.786	0.349	1.7839e-38	Valve
Slit3	3.13945e-10	4.32925	0.159	0.038	8.42158e-06	Valve
Pm20d1	7.36418e-08	4.32482	0.206	0.075	0.00197544	Valve
Scn11a	4.27141e-14	4.29585	0.119	0.015	1.14581e-09	Valve
Tspan32	6.53556e-17	4.22188	0.294	0.08	1.75316e-12	Valve
Dusp5	5.71389e-11	4.16401	0.127	0.023	1.53275e-06	Valve
Cldn11	1.54733e-56	3.87374	0.944	0.614	4.15072e-52	Valve
Gjd3	1.37289e-36	3.84099	0.667	0.233	3.68277e-32	Valve
Ahsg	7.27078e-08	3.80556	0.222	0.085	0.00195039	Valve
Smoc1	3.92389e-08	3.78757	0.127	0.031	0.00105258	Valve
Neo1	2.10585e-12	3.71897	0.548	0.355	5.64895e-08	Valve
Slc41a1	1.53111e-39	3.64307	0.952	0.849	4.1072e-35	Valve
Adm	1.57454e-17	3.61827	0.762	0.552	4.22371e-13	Valve
Rai2	4.14615e-09	3.54364	0.183	0.054	0.00011122	Valve
Fxyd2	2.97893e-24	3.43374	0.532	0.203	7.99098e-20	Valve
Gpr27	1.27797e-10	3.43123	0.103	0.016	3.42815e-06	Valve
Hgf	7.89801e-23	3.35244	0.222	0.032	2.11864e-18	Valve
Nt5c1a	9.47645e-10	3.3419	0.103	0.017	2.54206e-05	Valve
Pygm	1.50307e-09	3.33147	0.333	0.15	4.032e-05	Valve
Ptgfr	2.30722e-07	3.29217	0.143	0.042	0.00618911	Valve
Tmem45a	2.1988e-10	3.23982	0.437	0.222	5.89829e-06	Valve
Odc1	4.88622e-18	3.15766	0.722	0.484	1.31073e-13	Valve
Nav2	8.98599e-09	3.05969	0.46	0.266	0.000241049	Valve
Fhdc1	4.77375e-12	3.05407	0.254	0.078	1.28056e-07	Valve
[truncated: 78 more rows]

## Sheet: sorted by p-value
Data S5. Cluster gene markers for dermal LECs from the control and Pik3caH1047R;Cdh5-CreERT2 mice, defined by comparing cells in each cluster with all other cells in the other clusters
Genes in each cluster were sorted by adjusted p-value. Genes used for annotating cluster identity are indicated in bold.
pct.1, The percentage of cells where the gene is detected in the cluster; pct.2, The percentage of cells where the gene is detected on average in the other clusters.
gene	p_val	avg_log2FC	pct.1	pct.2	p_val_adj	cluster
Gm14091	1.73441e-178	4.27513	0.804	0.032	4.65255e-174	Ptx3 Cap prolif
Gm14024	6.28302e-133	4.01364	0.679	0.036	1.68542e-128	Ptx3 Cap prolif
Gm38037	1.18833e-122	4.29171	0.536	0.018	3.1877e-118	Ptx3 Cap prolif
RP23-45G16.9	5.52732e-121	3.53031	0.777	0.065	1.4827e-116	Ptx3 Cap prolif
Cep55	2.90643e-111	6.05316	0.768	0.081	7.79651e-107	Ptx3 Cap prolif
Depdc1a	2.58842e-109	5.52894	0.688	0.058	6.94343e-105	Ptx3 Cap prolif
Ckap2	5.57183e-107	6.61575	0.929	0.164	1.49464e-102	Ptx3 Cap prolif
Cenpw	8.53671e-107	3.61116	0.884	0.119	2.28997e-102	Ptx3 Cap prolif
Bub1	2.62851e-101	5.61128	0.705	0.072	7.05099e-97	Ptx3 Cap prolif
Aspm	3.79879e-101	6.13711	0.75	0.089	1.01903e-96	Ptx3 Cap prolif
Pmch	1.64423e-100	3.42485	0.429	0.013	4.41065e-96	Ptx3 Cap prolif
Cdkn3	9.81797e-99	4.97269	0.839	0.129	2.63367e-94	Ptx3 Cap prolif
Knstrn	2.45649e-98	5.52163	0.911	0.174	6.58952e-94	Ptx3 Cap prolif
Ska1	1.18671e-97	5.17633	0.598	0.046	3.18334e-93	Ptx3 Cap prolif
Shcbp1	2.74675e-97	5.84887	0.741	0.092	7.36815e-93	Ptx3 Cap prolif
Anln	5.906e-96	5.69524	0.946	0.216	1.58428e-91	Ptx3 Cap prolif
Nuf2	2.06304e-95	5.79785	0.866	0.153	5.53411e-91	Ptx3 Cap prolif
Ect2	6.84083e-95	5.31343	0.768	0.102	1.83505e-90	Ptx3 Cap prolif
Fam64a	3.97689e-94	6.50556	0.875	0.169	1.0668e-89	Ptx3 Cap prolif
Kif15	1.18793e-92	5.35133	0.705	0.084	3.18661e-88	Ptx3 Cap prolif
Parpbp	2.77038e-92	5.31848	0.554	0.04	7.43154e-88	Ptx3 Cap prolif
Ckap2l	7.81389e-92	5.41178	0.884	0.171	2.09608e-87	Ptx3 Cap prolif
Diap3	1.00851e-91	4.07834	0.75	0.094	2.70533e-87	Ptx3 Cap prolif
Cdca3	1.13921e-91	5.67132	0.946	0.239	3.05592e-87	Ptx3 Cap prolif
Cdc25c	7.64876e-91	5.55739	0.652	0.067	2.05178e-86	Ptx3 Cap prolif
Gen1	1.80831e-88	4.24152	0.446	0.021	4.85079e-84	Ptx3 Cap prolif
Mki67	3.36412e-88	5.76726	1	0.328	9.02425e-84	Ptx3 Cap prolif
Birc5	4.05356e-87	5.5651	0.964	0.283	1.08737e-82	Ptx3 Cap prolif
Ccnb1	8.51951e-87	5.76556	0.857	0.171	2.28536e-82	Ptx3 Cap prolif
Cdca8	1.29514e-86	5.76006	0.946	0.254	3.47423e-82	Ptx3 Cap prolif
Kif18b	2.35006e-85	4.85598	0.464	0.027	6.30405e-81	Ptx3 Cap prolif
Bub1b	1.04668e-84	5.5509	0.777	0.13	2.80772e-80	Ptx3 Cap prolif
Spag5	3.95924e-84	6.1971	0.643	0.075	1.06207e-79	Ptx3 Cap prolif
Cks2	2.79011e-83	4.49391	0.955	0.263	7.48447e-79	Ptx3 Cap prolif
Tpx2	2.56767e-81	6.12047	0.946	0.294	6.88777e-77	Ptx3 Cap prolif
Kif23	1.32764e-80	5.99912	0.83	0.171	3.5614e-76	Ptx3 Cap prolif
Cenpa	8.18702e-80	4.83822	0.973	0.319	2.19617e-75	Ptx3 Cap prolif
Plk1	1.13689e-79	6.43221	0.83	0.173	3.04971e-75	Ptx3 Cap prolif
Sgol1	1.90947e-78	5.13419	0.5	0.039	5.12216e-74	Ptx3 Cap prolif
Gm23634	3.65297e-78	3.04768	0.946	0.256	9.79908e-74	Ptx3 Cap prolif
Ccnb2	1.07127e-77	4.98417	0.982	0.376	2.87368e-73	Ptx3 Cap prolif
Spc24	1.55753e-77	4.94922	0.839	0.182	4.17806e-73	Ptx3 Cap prolif
Cenpe	1.61322e-77	5.5799	0.786	0.156	4.32746e-73	Ptx3 Cap prolif
Kif20b	3.30978e-77	4.40324	0.696	0.103	8.87849e-73	Ptx3 Cap prolif
H1fx	9.69249e-77	2.97606	0.482	0.034	2.60001e-72	Ptx3 Cap prolif
Nek2	1.33343e-76	6.32886	0.679	0.102	3.57694e-72	Ptx3 Cap prolif
Cenpm	5.59554e-76	4.75376	0.625	0.078	1.501e-71	Ptx3 Cap prolif
Ska3	9.24476e-76	5.4112	0.58	0.065	2.47991e-71	Ptx3 Cap prolif
Arhgap11a	1.80719e-74	4.44072	0.58	0.065	4.84779e-70	Ptx3 Cap prolif
Gtse1	1.4629e-73	4.67752	0.652	0.091	3.92423e-69	Ptx3 Cap prolif
Cenpf	1.20195e-72	5.76101	0.902	0.267	3.22422e-68	Ptx3 Cap prolif
Kif22	1.64368e-71	5.09714	0.848	0.213	4.40918e-67	Ptx3 Cap prolif
Casc5	1.74544e-70	5.92634	0.705	0.126	4.68213e-66	Ptx3 Cap prolif
Gm26623	2.81969e-70	1.70215	0.777	0.142	7.56382e-66	Ptx3 Cap prolif
Ncapd2	3.60969e-70	3.80507	0.902	0.258	9.683e-66	Ptx3 Cap prolif
Tacc3	3.95609e-70	4.45	0.929	0.311	1.06122e-65	Ptx3 Cap prolif
Nusap1	5.85412e-70	6.06869	0.696	0.12	1.57037e-65	Ptx3 Cap prolif
Kif11	7.27181e-70	5.62703	0.714	0.133	1.95066e-65	Ptx3 Cap prolif
Cenpp	6.70218e-69	3.99328	0.58	0.07	1.79786e-64	Ptx3 Cap prolif
Sgol2a	9.83746e-69	5.09409	0.616	0.089	2.6389e-64	Ptx3 Cap prolif
Cdk1	1.02023e-68	5.53959	0.857	0.238	2.73677e-64	Ptx3 Cap prolif
Mastl	3.65159e-68	4.05535	0.58	0.074	9.7954e-64	Ptx3 Cap prolif
Melk	4.05316e-68	5.71635	0.58	0.078	1.08726e-63	Ptx3 Cap prolif
Pif1	6.23347e-68	5.62559	0.402	0.027	1.67213e-63	Ptx3 Cap prolif
Troap	8.23723e-68	5.88946	0.545	0.065	2.20964e-63	Ptx3 Cap prolif
1190002F15Rik	2.99958e-67	3.91701	0.857	0.226	8.04638e-63	Ptx3 Cap prolif
Spdl1	4.39643e-67	4.96533	0.482	0.046	1.17934e-62	Ptx3 Cap prolif
Hist1h2ab	4.59137e-67	2.27799	0.286	0.008	1.23164e-62	Ptx3 Cap prolif
Kif2c	3.92816e-66	6.10878	0.634	0.104	1.05373e-61	Ptx3 Cap prolif
Tk1	1.63997e-64	4.88582	0.875	0.254	4.39922e-60	Ptx3 Cap prolif
Ttk	2.36784e-64	4.64821	0.455	0.042	6.35173e-60	Ptx3 Cap prolif
Pbk	1.11689e-63	5.90725	0.679	0.131	2.99607e-59	Ptx3 Cap prolif
Lmnb1	1.34096e-63	4.01052	0.723	0.144	3.59712e-59	Ptx3 Cap prolif
Ndc80	1.56601e-63	4.91645	0.625	0.102	4.20083e-59	Ptx3 Cap prolif
2810417H13Rik	1.69562e-63	4.46358	0.804	0.219	4.54849e-59	Ptx3 Cap prolif
Sapcd2	2.12908e-62	6.08235	0.518	0.064	5.71126e-58	Ptx3 Cap prolif
Mir5134	2.1342e-62	1.58658	0.277	0.009	5.725e-58	Ptx3 Cap prolif
Ube2c	3.56147e-62	5.86953	0.83	0.238	9.55364e-58	Ptx3 Cap prolif
Kif20a	3.97585e-62	4.76758	0.973	0.484	1.06652e-57	Ptx3 Cap prolif
Stmn1	3.12674e-61	3.26377	1	0.602	8.38749e-57	Ptx3 Cap prolif
Cdc20	3.81168e-61	5.1751	0.911	0.362	1.02248e-56	Ptx3 Cap prolif
Aurka	8.19881e-61	5.45643	0.688	0.143	2.19933e-56	Ptx3 Cap prolif
Lctl	9.50829e-61	2.55609	0.402	0.031	2.5506e-56	Ptx3 Cap prolif
Dlgap5	3.31539e-60	5.11396	0.768	0.193	8.89353e-56	Ptx3 Cap prolif
Hmmr	9.82489e-60	5.56983	0.768	0.211	2.63553e-55	Ptx3 Cap prolif
Racgap1	3.64168e-59	4.16356	0.991	0.892	9.7688e-55	Ptx3 Cap prolif
4933413G19Rik	8.70534e-59	2.33851	0.339	0.02	2.33521e-54	Ptx3 Cap prolif
Foxm1	3.10046e-58	4.2744	0.652	0.123	8.31699e-54	Ptx3 Cap prolif
Ccna2	3.35803e-58	4.85183	0.973	0.512	9.00792e-54	Ptx3 Cap prolif
Iqgap3	2.60589e-57	5.60003	0.741	0.188	6.99031e-53	Ptx3 Cap prolif
Ncapg	2.84297e-57	4.63653	0.661	0.136	7.62626e-53	Ptx3 Cap prolif
Kifc1	2.86093e-57	3.92513	0.357	0.026	7.67445e-53	Ptx3 Cap prolif
Mns1	3.24229e-57	3.90789	0.661	0.128	8.69745e-53	Ptx3 Cap prolif
Cdca2	3.59199e-57	5.54152	0.571	0.094	9.63551e-53	Ptx3 Cap prolif
Spc25	1.19753e-56	4.9038	0.688	0.155	3.21236e-52	Ptx3 Cap prolif
Zwilch	1.98826e-56	3.58231	0.562	0.085	5.33352e-52	Ptx3 Cap prolif
Mad2l1	2.50745e-56	3.32975	0.795	0.206	6.72624e-52	Ptx3 Cap prolif
Depdc1b	1.03315e-55	3.03143	0.268	0.011	2.77143e-51	Ptx3 Cap prolif
BC030867	2.80817e-55	4.82768	0.339	0.024	7.53291e-51	Ptx3 Cap prolif
Cks1b	7.4805e-55	2.76549	0.973	0.4	2.00664e-50	Ptx3 Cap prolif
Mis18bp1	1.59152e-54	5.44161	0.536	0.084	4.26925e-50	Ptx3 Cap prolif
Prr11	2.08902e-54	4.13045	0.661	0.138	5.60379e-50	Ptx3 Cap prolif
Stil	3.92802e-54	4.34622	0.438	0.049	1.05369e-49	Ptx3 Cap prolif
Phf19	1.69071e-53	4.59757	0.42	0.044	4.53533e-49	Ptx3 Cap prolif
Prc1	2.9252e-53	5.80892	0.839	0.297	7.84686e-49	Ptx3 Cap prolif
AC122428.1	4.00402e-53	2.83909	0.679	0.143	1.07408e-48	Ptx3 Cap prolif
H2afz	8.30175e-53	1.97326	1	0.926	2.22694e-48	Ptx3 Cap prolif
Cdca5	1.66872e-52	5.25944	0.411	0.044	4.47635e-48	Ptx3 Cap prolif
Hist1h2ag	6.96444e-52	1.77699	0.375	0.032	1.86821e-47	Ptx3 Cap prolif
Cenpk	1.05505e-51	3.51751	0.438	0.051	2.83017e-47	Ptx3 Cap prolif
Tuba1c	1.71636e-51	3.7711	0.893	0.386	4.60413e-47	Ptx3 Cap prolif
AL590388.1	1.87027e-51	1.13121	0.223	0.007	5.01701e-47	Ptx3 Cap prolif
Bora	2.24327e-51	3.70379	0.58	0.105	6.01758e-47	Ptx3 Cap prolif
Incenp	2.75969e-51	4.15977	0.75	0.206	7.40286e-47	Ptx3 Cap prolif
Hist1h4i	3.33277e-51	3.01979	0.464	0.057	8.94015e-47	Ptx3 Cap prolif
Top2a	5.70424e-51	5.85126	0.83	0.287	1.53016e-46	Ptx3 Cap prolif
Hmgn2	8.92818e-51	1.79196	1	0.879	2.39498e-46	Ptx3 Cap prolif
Hist1h3c	9.15208e-51	1.72798	0.232	0.008	2.45505e-46	Ptx3 Cap prolif
Pmf1	6.33807e-50	2.74263	0.929	0.418	1.70019e-45	Ptx3 Cap prolif
Arhgef39	6.3706e-50	5.90117	0.393	0.043	1.70891e-45	Ptx3 Cap prolif
C330027C09Rik	1.76233e-49	4.65162	0.589	0.121	4.72746e-45	Ptx3 Cap prolif
Gng13	2.35666e-49	2.8154	0.277	0.016	6.32175e-45	Ptx3 Cap prolif
2700094K13Rik	3.39842e-48	2.33784	0.982	0.493	9.11627e-44	Ptx3 Cap prolif
Aurkb	5.76525e-48	5.70505	0.625	0.144	1.54653e-43	Ptx3 Cap prolif
Trim59	6.31406e-48	3.65048	0.696	0.179	1.69375e-43	Ptx3 Cap prolif
Hist1h2ap	1.67829e-47	3.70947	0.536	0.094	4.50201e-43	Ptx3 Cap prolif
Hist1h2ae	2.25882e-47	3.81102	0.464	0.066	6.05927e-43	Ptx3 Cap prolif
Tubb6	5.91885e-46	2.64577	0.982	0.742	1.58773e-41	Ptx3 Cap prolif
2700099C18Rik	1.84241e-45	3.18121	0.491	0.08	4.94228e-41	Ptx3 Cap prolif
Hist1h1b	1.10591e-44	4.24352	0.304	0.025	2.9666e-40	Ptx3 Cap prolif
Rrm2	1.55568e-44	4.3183	0.732	0.23	4.1731e-40	Ptx3 Cap prolif
AC034285.2	1.71019e-44	2.08489	0.312	0.027	4.58759e-40	Ptx3 Cap prolif
Hist1h2ak	2.48231e-44	2.148	0.232	0.011	6.6588e-40	Ptx3 Cap prolif
Cenpn	2.6643e-44	3.80501	0.491	0.084	7.14698e-40	Ptx3 Cap prolif
Tubb4b	3.07587e-44	1.69512	1	0.949	8.25102e-40	Ptx3 Cap prolif
Dbf4	3.14515e-44	3.51929	0.643	0.161	8.43688e-40	Ptx3 Cap prolif
Smc2	3.80398e-44	3.38753	0.83	0.348	1.02042e-39	Ptx3 Cap prolif
Tuba1b	3.82639e-44	1.46575	1	0.976	1.02643e-39	Ptx3 Cap prolif
H2afx	4.16471e-44	3.31826	0.902	0.38	1.11718e-39	Ptx3 Cap prolif
Dynlt1a	1.87516e-43	2.22488	0.554	0.107	5.03012e-39	Ptx3 Cap prolif
Ndc1	1.40996e-42	2.91564	0.741	0.238	3.78223e-38	Ptx3 Cap prolif
Gm15599	1.47592e-42	1.44404	0.536	0.101	3.95915e-38	Ptx3 Cap prolif
Kif14	2.35335e-42	4.23636	0.375	0.046	6.31285e-38	Ptx3 Cap prolif
Gas2l3	3.18634e-42	3.82441	0.607	0.14	8.54736e-38	Ptx3 Cap prolif
Hmgb2	6.34792e-42	3.24066	0.893	0.511	1.70283e-37	Ptx3 Cap prolif
Fam166a	6.37186e-42	1.57337	1	0.823	1.70925e-37	Ptx3 Cap prolif
Lmnb2	6.79436e-41	3.21846	0.705	0.215	1.82259e-36	Ptx3 Cap prolif
Trip13	7.48138e-41	3.37385	0.42	0.061	2.00688e-36	Ptx3 Cap prolif
Ube2s	8.52119e-41	2.7315	0.812	0.322	2.28581e-36	Ptx3 Cap prolif
Asf1b	2.20776e-40	4.03433	0.58	0.139	5.92231e-36	Ptx3 Cap prolif
Cdc23	3.83328e-40	2.06381	0.982	0.602	1.02828e-35	Ptx3 Cap prolif
Kif4	2.31825e-39	4.4396	0.759	0.276	6.21872e-35	Ptx3 Cap prolif
Clspn	2.88807e-39	3.49505	0.384	0.053	7.74726e-35	Ptx3 Cap prolif
Ran	3.44533e-39	1.37824	1	0.94	9.24209e-35	Ptx3 Cap prolif
Hist1h2af	3.58559e-39	1.026	0.196	0.009	9.61835e-35	Ptx3 Cap prolif
Gm26765	1.04644e-38	2.17039	0.67	0.175	2.80707e-34	Ptx3 Cap prolif
Rangap1	1.4943e-38	2.50844	0.911	0.505	4.00845e-34	Ptx3 Cap prolif
Ncaph	6.49697e-38	3.95553	0.598	0.163	1.74281e-33	Ptx3 Cap prolif
Psat1	1.0752e-37	2.2428	0.911	0.459	2.88421e-33	Ptx3 Cap prolif
Cdk5rap2	1.60128e-37	2.58249	0.634	0.171	4.29544e-33	Ptx3 Cap prolif
Fbxo5	2.17415e-37	3.08292	0.482	0.094	5.83217e-33	Ptx3 Cap prolif
RP23-114E15.17	3.96514e-37	1.9581	0.304	0.032	1.06365e-32	Ptx3 Cap prolif
Plk4	4.86938e-37	3.63443	0.616	0.174	1.30621e-32	Ptx3 Cap prolif
Ccnf	5.27547e-37	4.40214	0.473	0.094	1.41515e-32	Ptx3 Cap prolif
Ppp1r18os	7.0148e-37	1.95003	0.741	0.232	1.88172e-32	Ptx3 Cap prolif
Fam83d	8.94684e-37	4.31065	0.589	0.161	2.39999e-32	Ptx3 Cap prolif
Anp32e	1.20158e-36	2.10549	0.929	0.538	3.22323e-32	Ptx3 Cap prolif
Rrm1	2.47069e-36	2.58947	0.911	0.552	6.62761e-32	Ptx3 Cap prolif
Kntc1	3.55757e-36	3.16308	0.295	0.031	9.54318e-32	Ptx3 Cap prolif
Hist1h3g	1.00662e-35	1.39905	0.143	0.003	2.70025e-31	Ptx3 Cap prolif
AL590614.2	1.5556e-35	1.09462	0.277	0.026	4.1729e-31	Ptx3 Cap prolif
Kif18a	2.661e-35	3.76874	0.464	0.094	7.13814e-31	Ptx3 Cap prolif
Gsg2	3.23736e-35	3.55186	0.312	0.038	8.68421e-31	Ptx3 Cap prolif
Arhgap19	6.87878e-35	3.95878	0.402	0.069	1.84523e-30	Ptx3 Cap prolif
Mxd3	1.18007e-34	2.1337	0.991	0.878	3.16553e-30	Ptx3 Cap prolif
Gm37676	1.46111e-34	1.25544	0.482	0.091	3.91943e-30	Ptx3 Cap prolif
Ckap5	2.6849e-34	2.0751	0.875	0.396	7.20225e-30	Ptx3 Cap prolif
Ulbp1	5.73913e-34	2.6181	0.589	0.157	1.53952e-29	Ptx3 Cap prolif
Nrm	2.36055e-33	2.41666	0.83	0.394	6.33218e-29	Ptx3 Cap prolif
Poln	5.06464e-33	1.73409	0.411	0.07	1.35859e-28	Ptx3 Cap prolif
Eldr	1.34793e-32	2.54203	0.214	0.016	3.61583e-28	Ptx3 Cap prolif
Spata24	2.05382e-32	2.21938	0.589	0.157	5.50938e-28	Ptx3 Cap prolif
Gm27038	2.735e-32	1.55125	0.125	0.003	7.33664e-28	Ptx3 Cap prolif
Chtf18	3.83115e-32	3.52931	0.321	0.045	1.02771e-27	Ptx3 Cap prolif
Tmpo	1.32105e-31	2.29317	0.902	0.559	3.54372e-27	Ptx3 Cap prolif
1500009L16Rik	1.4491e-31	1.82059	0.875	0.386	3.8872e-27	Ptx3 Cap prolif
Anapc15	1.87466e-31	1.84769	0.723	0.256	5.02878e-27	Ptx3 Cap prolif
Hn1	2.2024e-31	2.12069	0.955	0.651	5.90795e-27	Ptx3 Cap prolif
Rnf26	2.51141e-31	2.05889	0.714	0.252	6.73685e-27	Ptx3 Cap prolif
Ube2t	2.68284e-31	3.52087	0.402	0.077	7.19671e-27	Ptx3 Cap prolif
Tyms	3.48793e-31	1.8989	0.938	0.585	9.35636e-27	Ptx3 Cap prolif
Tomt	4.46991e-31	1.78665	0.679	0.223	1.19905e-26	Ptx3 Cap prolif
Oip5	4.77122e-31	3.53503	0.357	0.059	1.27988e-26	Ptx3 Cap prolif
Chek2	5.80956e-31	3.38408	0.598	0.194	1.55841e-26	Ptx3 Cap prolif
Poc1a	6.29877e-31	3.17926	0.536	0.142	1.68965e-26	Ptx3 Cap prolif
Ahcy	6.92451e-31	2.10688	0.554	0.141	1.8575e-26	Ptx3 Cap prolif
Lgals1	8.21899e-31	1.49795	1	0.866	2.20474e-26	Ptx3 Cap prolif
Exosc9	1.39154e-30	1.61716	0.964	0.574	3.73281e-26	Ptx3 Cap prolif
Mtfr2	1.77502e-30	2.2488	0.152	0.007	4.76149e-26	Ptx3 Cap prolif
Nucks1	2.05904e-30	1.73561	0.964	0.607	5.52337e-26	Ptx3 Cap prolif
Gm5620	5.2156e-30	1.41466	0.679	0.229	1.39908e-25	Ptx3 Cap prolif
Hist1h3f	2.61321e-29	1.6849	0.143	0.006	7.00994e-25	Ptx3 Cap prolif
Gmnn	5.34287e-29	2.28382	0.554	0.152	1.43323e-24	Ptx3 Cap prolif
Efcab11	6.5065e-29	4.23015	0.214	0.02	1.74537e-24	Ptx3 Cap prolif
Rad51	7.91242e-29	2.52765	0.741	0.3	2.12251e-24	Ptx3 Cap prolif
Uhrf1	1.01829e-28	2.55612	0.491	0.126	2.73156e-24	Ptx3 Cap prolif
Lrr1	1.05034e-28	3.45873	0.232	0.024	2.81754e-24	Ptx3 Cap prolif
Ncapg2	2.31899e-28	2.52169	0.589	0.193	6.22068e-24	Ptx3 Cap prolif
Cep89	2.35476e-28	2.79878	0.705	0.296	6.31665e-24	Ptx3 Cap prolif
Neil3	3.43383e-28	4.99031	0.598	0.215	9.21124e-24	Ptx3 Cap prolif
Tubb3	4.08967e-28	1.3228	0.286	0.039	1.09705e-23	Ptx3 Cap prolif
Hist1h3i	4.66262e-28	1.02823	0.152	0.008	1.25075e-23	Ptx3 Cap prolif
Gm17383	5.69783e-28	1.1421	0.509	0.128	1.52844e-23	Ptx3 Cap prolif
Gpsm2	6.70526e-28	1.83398	0.955	0.665	1.79868e-23	Ptx3 Cap prolif
Gm11491	6.94375e-28	1.85752	0.482	0.117	1.86266e-23	Ptx3 Cap prolif
Haus3	8.381e-28	2.63683	0.589	0.188	2.2482e-23	Ptx3 Cap prolif
Rad51ap1	9.46916e-28	3.55996	0.482	0.129	2.5401e-23	Ptx3 Cap prolif
Reep4	1.56005e-27	2.62737	0.759	0.36	4.18484e-23	Ptx3 Cap prolif
Psrc1	3.08152e-27	3.37674	0.42	0.098	8.26617e-23	Ptx3 Cap prolif
Kifc5b	4.33949e-27	2.09244	0.152	0.009	1.16407e-22	Ptx3 Cap prolif
RP23-110C17.2	5.12449e-27	1.52818	0.991	0.756	1.37465e-22	Ptx3 Cap prolif
Hist2h2bb.1	7.1727e-27	2.22868	0.17	0.012	1.92408e-22	Ptx3 Cap prolif
Gm16212	1.08929e-26	1.25418	0.107	0.003	2.92203e-22	Ptx3 Cap prolif
Hirip3	1.09336e-26	2.3645	0.438	0.103	2.93294e-22	Ptx3 Cap prolif
Cmc2	1.20312e-26	1.92983	0.696	0.275	3.22737e-22	Ptx3 Cap prolif
4930579G24Rik	1.22312e-26	2.95301	0.438	0.107	3.28103e-22	Ptx3 Cap prolif
Cenpq	1.24048e-26	2.5989	0.705	0.325	3.32759e-22	Ptx3 Cap prolif
Rad21	1.41076e-26	1.69818	0.946	0.611	3.78437e-22	Ptx3 Cap prolif
Slc7a5	1.9056e-26	2.64207	0.384	0.08	5.11178e-22	Ptx3 Cap prolif
Gm14150	3.6791e-26	1.15224	0.679	0.249	9.8692e-22	Ptx3 Cap prolif
E2f8	6.04173e-26	2.28026	0.616	0.214	1.62069e-21	Ptx3 Cap prolif
Ccdc184	9.55785e-26	2.02184	0.75	0.341	2.56389e-21	Ptx3 Cap prolif
Gm26737	1.67978e-25	1.82573	0.58	0.192	4.50602e-21	Ptx3 Cap prolif
Fam73a	2.42291e-25	1.2445	0.938	0.586	6.49946e-21	Ptx3 Cap prolif
Traip	3.3578e-25	3.07306	0.304	0.052	9.00729e-21	Ptx3 Cap prolif
Ddias	3.9005e-25	2.65597	0.286	0.045	1.04631e-20	Ptx3 Cap prolif
Hist2h2bb	4.21719e-25	1.90441	0.152	0.01	1.13126e-20	Ptx3 Cap prolif
Ccdc18	4.41631e-25	3.07533	0.321	0.059	1.18467e-20	Ptx3 Cap prolif
Miip	4.97435e-25	2.18194	0.795	0.391	1.33437e-20	Ptx3 Cap prolif
Cep85	5.80723e-25	1.44097	0.812	0.395	1.55779e-20	Ptx3 Cap prolif
Tubb2a	7.94537e-25	1.38892	0.991	0.789	2.13135e-20	Ptx3 Cap prolif
Nsl1	9.55845e-25	3.77608	0.357	0.077	2.56405e-20	Ptx3 Cap prolif
Mybl1	1.12586e-24	2.42942	0.241	0.031	3.02011e-20	Ptx3 Cap prolif
Gm2788	1.47662e-24	1.51181	0.339	0.064	3.96104e-20	Ptx3 Cap prolif
Dynlt1f	1.60632e-24	1.25858	0.795	0.325	4.30894e-20	Ptx3 Cap prolif
9630013D21Rik	2.16375e-24	2.62839	0.304	0.053	5.80425e-20	Ptx3 Cap prolif
RP24-230J14.4	2.19009e-24	1.12716	0.714	0.265	5.87491e-20	Ptx3 Cap prolif
Sae1	2.71592e-24	1.38056	0.991	0.771	7.28545e-20	Ptx3 Cap prolif
Prdx4	3.22225e-24	1.38042	0.982	0.762	8.64368e-20	Ptx3 Cap prolif
Hist1h3a	3.52473e-24	1.8047	0.152	0.011	9.45508e-20	Ptx3 Cap prolif
WI1-49P9.2	4.8316e-24	2.52944	0.696	0.298	1.29608e-19	Ptx3 Cap prolif
Mcm5	7.63953e-24	2.56458	0.723	0.341	2.0493e-19	Ptx3 Cap prolif
RP24-378G4.3	8.39795e-24	1.30428	0.991	0.833	2.25275e-19	Ptx3 Cap prolif
Cenpl	9.72514e-24	3.21103	0.491	0.155	2.60877e-19	Ptx3 Cap prolif
Tpi1	1.21356e-23	1.04153	1	0.943	3.25538e-19	Ptx3 Cap prolif
Cdkn2d	1.37743e-23	2.51424	0.705	0.318	3.69495e-19	Ptx3 Cap prolif
Hsp90aa1	1.70621e-23	1.08068	1	0.891	4.5769e-19	Ptx3 Cap prolif
Hspb6	2.31814e-23	2.63552	0.527	0.175	6.2184e-19	Ptx3 Cap prolif
Esco2	3.66278e-23	4.96103	0.339	0.076	9.8254e-19	Ptx3 Cap prolif
Hist2h2ac	5.53513e-23	1.76706	0.223	0.03	1.4848e-18	Ptx3 Cap prolif
Kpna2	7.0014e-23	2.63424	0.812	0.479	1.87812e-18	Ptx3 Cap prolif
Aipl1	1.5639e-22	3.60106	0.232	0.033	4.19517e-18	Ptx3 Cap prolif
Cotl1	1.81905e-22	1.20767	0.982	0.748	4.87959e-18	Ptx3 Cap prolif
Gm12811	1.90988e-22	1.70016	0.223	0.03	5.12325e-18	Ptx3 Cap prolif
Kctd18	2.59095e-22	1.52547	0.696	0.314	6.95021e-18	Ptx3 Cap prolif
Ska2	2.80791e-22	2.136	0.598	0.23	7.53221e-18	Ptx3 Cap prolif
Adam12	3.0743e-22	1.2731	0.866	0.499	8.2468e-18	Ptx3 Cap prolif
2810408I11Rik	3.12542e-22	2.73693	0.268	0.046	8.38395e-18	Ptx3 Cap prolif
Tubg1	3.27944e-22	1.73571	0.812	0.444	8.79709e-18	Ptx3 Cap prolif
Hist1h2bm	3.55222e-22	1.14407	0.125	0.007	9.52882e-18	Ptx3 Cap prolif
Ttf2	3.91372e-22	1.70489	0.554	0.192	1.04985e-17	Ptx3 Cap prolif
Calm3	5.77833e-22	1.20672	0.973	0.712	1.55004e-17	Ptx3 Cap prolif
Ercc6l	5.80398e-22	2.45684	0.304	0.061	1.55692e-17	Ptx3 Cap prolif
Nup37	7.20461e-22	2.43575	0.518	0.171	1.93264e-17	Ptx3 Cap prolif
Ptpn7	7.72084e-22	1.74309	0.804	0.433	2.07112e-17	Ptx3 Cap prolif
Wdr62	7.8511e-22	2.23072	0.562	0.2	2.10606e-17	Ptx3 Cap prolif
Lsm5	1.08388e-21	1.03625	0.938	0.515	2.90751e-17	Ptx3 Cap prolif
Cdc45	1.13441e-21	2.68803	0.438	0.125	3.04306e-17	Ptx3 Cap prolif
Gm16897	1.1782e-21	1.44959	0.857	0.494	3.16052e-17	Ptx3 Cap prolif
Dnah11	1.24505e-21	2.31714	0.241	0.036	3.33986e-17	Ptx3 Cap prolif
Gm11788	1.27463e-21	1.47353	0.482	0.136	3.41919e-17	Ptx3 Cap prolif
Ccdc34	1.67715e-21	1.40361	0.768	0.387	4.49897e-17	Ptx3 Cap prolif
Cd34	2.28041e-21	1.51758	1	0.967	6.11721e-17	Ptx3 Cap prolif
Lbr	2.341e-21	1.35764	0.955	0.756	6.27974e-17	Ptx3 Cap prolif
Fignl1	2.5047e-21	2.92193	0.357	0.085	6.71886e-17	Ptx3 Cap prolif
Vars	3.06811e-21	1.52816	0.929	0.676	8.23021e-17	Ptx3 Cap prolif
Fam111a	3.39102e-21	1.81693	0.634	0.257	9.0964e-17	Ptx3 Cap prolif
Sparc	3.72334e-21	1.08047	1	1	9.98787e-17	Ptx3 Cap prolif
Fkbp2	3.75925e-21	1.05538	0.946	0.587	1.00842e-16	Ptx3 Cap prolif
Gm23865	4.09693e-21	1.31577	0.5	0.149	1.099e-16	Ptx3 Cap prolif
Gm30414	4.42541e-21	1.51354	0.42	0.112	1.18712e-16	Ptx3 Cap prolif
Ddx39	5.12016e-21	1.20586	0.982	0.821	1.37348e-16	Ptx3 Cap prolif
Lmf2	5.46424e-21	1.10169	0.991	0.873	1.46578e-16	Ptx3 Cap prolif
Apitd1	5.65027e-21	2.42191	0.268	0.047	1.51569e-16	Ptx3 Cap prolif
Ankle1	5.8588e-21	4.4212	0.295	0.061	1.57162e-16	Ptx3 Cap prolif
Brip1os	7.07041e-21	1.59999	0.866	0.544	1.89664e-16	Ptx3 Cap prolif
3300005D01Rik	7.46116e-21	1.33509	0.92	0.606	2.00146e-16	Ptx3 Cap prolif
Tmem194	7.73921e-21	2.30258	0.446	0.136	2.07604e-16	Ptx3 Cap prolif
Odf2	7.77433e-21	1.58898	0.812	0.468	2.08546e-16	Ptx3 Cap prolif
Hist1h2bj	9.47699e-21	1.16388	0.188	0.022	2.5422e-16	Ptx3 Cap prolif
G2e3	1.78303e-20	2.3558	0.518	0.181	4.78299e-16	Ptx3 Cap prolif
Ncaph2	1.89944e-20	1.22049	0.982	0.86	5.09525e-16	Ptx3 Cap prolif
H2afv	1.94965e-20	1.17212	0.982	0.868	5.22993e-16	Ptx3 Cap prolif
Myh10	2.15663e-20	1.32204	0.679	0.298	5.78516e-16	Ptx3 Cap prolif
Nts	2.61725e-20	1.23471	0.964	0.711	7.02078e-16	Ptx3 Cap prolif
Cenpu	2.99792e-20	3.12534	0.312	0.07	8.04193e-16	Ptx3 Cap prolif
Neurl1b	2.99826e-20	3.60336	0.438	0.135	8.04283e-16	Ptx3 Cap prolif
Mlf1	3.82276e-20	2.14742	0.429	0.126	1.02545e-15	Ptx3 Cap prolif
Fen1	5.15027e-20	2.21103	0.652	0.305	1.38156e-15	Ptx3 Cap prolif
Rbp7	5.98658e-20	1.64392	0.821	0.499	1.6059e-15	Ptx3 Cap prolif
Xkr5	7.08875e-20	3.10555	0.161	0.017	1.90156e-15	Ptx3 Cap prolif
Cntrob	8.36352e-20	2.05071	0.277	0.054	2.24351e-15	Ptx3 Cap prolif
Dnah14.2	9.61648e-20	1.13797	0.857	0.509	2.57962e-15	Ptx3 Cap prolif
Aunip	1.27416e-19	3.57391	0.17	0.02	3.41792e-15	Ptx3 Cap prolif
Npnt	1.30326e-19	1.18264	0.946	0.68	3.49601e-15	Ptx3 Cap prolif
Uevld	1.70723e-19	1.43627	0.652	0.286	4.57965e-15	Ptx3 Cap prolif
Tube1	1.9842e-19	2.47074	0.223	0.036	5.3226e-15	Ptx3 Cap prolif
Ncapd3	2.04754e-19	1.86399	0.562	0.219	5.49252e-15	Ptx3 Cap prolif
Gm28535	2.11953e-19	1.3938	0.125	0.009	5.68565e-15	Ptx3 Cap prolif
Rbl1	2.57381e-19	2.40189	0.42	0.126	6.90423e-15	Ptx3 Cap prolif
RP24-230J14.5	3.34381e-19	1.16436	0.973	0.825	8.96978e-15	Ptx3 Cap prolif
Gm37416	3.61987e-19	1.17587	0.438	0.124	9.71031e-15	Ptx3 Cap prolif
Nup205	5.44297e-19	1.69786	0.616	0.274	1.46008e-14	Ptx3 Cap prolif
Mad1l1	6.00029e-19	1.11681	0.884	0.542	1.60958e-14	Ptx3 Cap prolif
Acat3	6.19458e-19	1.0463	0.964	0.679	1.6617e-14	Ptx3 Cap prolif
Plau	6.49696e-19	1.68854	0.911	0.7	1.74281e-14	Ptx3 Cap prolif
Crmp1	6.67957e-19	2.39172	0.562	0.217	1.7918e-14	Ptx3 Cap prolif
Alg8	7.40459e-19	2.11543	0.518	0.205	1.98628e-14	Ptx3 Cap prolif
Gm10143	7.98523e-19	2.18247	0.679	0.343	2.14204e-14	Ptx3 Cap prolif
Pbdc1	8.01186e-19	1.21024	0.866	0.484	2.14918e-14	Ptx3 Cap prolif
Cdca4	8.14689e-19	1.60085	0.804	0.497	2.1854e-14	Ptx3 Cap prolif
AC125099.2	9.21418e-19	1.18899	0.188	0.026	2.4717e-14	Ptx3 Cap prolif
Nde1	1.08675e-18	1.53707	0.902	0.642	2.91522e-14	Ptx3 Cap prolif
Uchl5	1.23159e-18	1.41196	0.821	0.511	3.30373e-14	Ptx3 Cap prolif
Fanca	1.23321e-18	2.97601	0.482	0.169	3.30809e-14	Ptx3 Cap prolif
Ass1	1.75183e-18	1.72521	0.688	0.341	4.69927e-14	Ptx3 Cap prolif
Lig1	1.81005e-18	2.2657	0.643	0.294	4.85545e-14	Ptx3 Cap prolif
Nup35	2.05116e-18	1.1305	0.625	0.257	5.50223e-14	Ptx3 Cap prolif
Espl1	2.28655e-18	1.63261	0.545	0.209	6.13368e-14	Ptx3 Cap prolif
Gm28592	2.4226e-18	1.73912	0.402	0.114	6.49863e-14	Ptx3 Cap prolif
Hist1h3d	2.46929e-18	1.21037	0.134	0.012	6.62386e-14	Ptx3 Cap prolif
4930427A07Rik	3.83464e-18	3.42728	0.857	0.584	1.02864e-13	Ptx3 Cap prolif
1700066M21Rik	4.02302e-18	1.64639	0.375	0.103	1.07918e-13	Ptx3 Cap prolif
Setd8	4.33746e-18	1.03235	0.562	0.218	1.16352e-13	Ptx3 Cap prolif
Hdgf	4.58546e-18	1.03791	0.955	0.744	1.23005e-13	Ptx3 Cap prolif
Nap1l1	4.64773e-18	1.00271	0.964	0.733	1.24675e-13	Ptx3 Cap prolif
Dnajc9	4.86753e-18	1.58306	0.732	0.389	1.30571e-13	Ptx3 Cap prolif
Snrnp25	5.18328e-18	1.4087	0.661	0.304	1.39042e-13	Ptx3 Cap prolif
Eme1	6.06763e-18	1.80344	0.884	0.593	1.62764e-13	Ptx3 Cap prolif
Cd40	6.61424e-18	1.08834	0.875	0.547	1.77427e-13	Ptx3 Cap prolif
Fancd2	7.90729e-18	3.35329	0.295	0.069	2.12113e-13	Ptx3 Cap prolif
Tmem97	9.29793e-18	1.76258	0.571	0.231	2.49417e-13	Ptx3 Cap prolif
Aaas	9.70485e-18	1.53016	0.75	0.401	2.60333e-13	Ptx3 Cap prolif
Lsm3	1.15686e-17	1.233	0.839	0.469	3.10328e-13	Ptx3 Cap prolif
Pgk1	1.29068e-17	1.01627	0.973	0.744	3.46226e-13	Ptx3 Cap prolif
Pcdh12	1.34389e-17	1.33384	0.83	0.531	3.60498e-13	Ptx3 Cap prolif
Bard1	1.54285e-17	3.23195	0.223	0.04	4.13869e-13	Ptx3 Cap prolif
Cenph	1.63839e-17	2.57624	0.402	0.128	4.39498e-13	Ptx3 Cap prolif
Ak6	2.22814e-17	1.04768	0.973	0.741	5.97698e-13	Ptx3 Cap prolif
Phlda1	2.55054e-17	1.97784	0.438	0.145	6.84182e-13	Ptx3 Cap prolif
Fam167a	2.83796e-17	1.82376	0.527	0.206	7.61283e-13	Ptx3 Cap prolif
Cdca7l	3.39086e-17	2.44275	0.312	0.078	9.09598e-13	Ptx3 Cap prolif
Hist1h1d	3.55891e-17	2.18002	0.196	0.031	9.54677e-13	Ptx3 Cap prolif
Hist1h4d	3.8385e-17	2.14329	0.58	0.248	1.02968e-12	Ptx3 Cap prolif
Brca1	3.84285e-17	2.94318	0.205	0.034	1.03084e-12	Ptx3 Cap prolif
Ticrr	4.17659e-17	3.08691	0.152	0.018	1.12037e-12	Ptx3 Cap prolif
Hist1h2bg	4.46737e-17	1.09181	0.25	0.049	1.19837e-12	Ptx3 Cap prolif
E2f7	4.76428e-17	2.25467	0.482	0.182	1.27802e-12	Ptx3 Cap prolif
Smc4	5.23184e-17	1.24962	0.946	0.805	1.40344e-12	Ptx3 Cap prolif
Mybl2	5.36185e-17	3.19429	0.241	0.049	1.43832e-12	Ptx3 Cap prolif
E2f2	6.49094e-17	1.45195	0.562	0.222	1.7412e-12	Ptx3 Cap prolif
Pdzd11	6.6179e-17	1.01136	0.821	0.472	1.77525e-12	Ptx3 Cap prolif
Cenpi	7.57037e-17	3.81948	0.384	0.129	2.03075e-12	Ptx3 Cap prolif
Taf9	7.9212e-17	1.07084	0.929	0.682	2.12486e-12	Ptx3 Cap prolif
Hp1bp3	8.00278e-17	1.01256	1	0.881	2.14675e-12	Ptx3 Cap prolif
Rcc1	8.10614e-17	2.33244	0.741	0.464	2.17447e-12	Ptx3 Cap prolif
Acot7	8.33525e-17	1.09705	0.964	0.794	2.23593e-12	Ptx3 Cap prolif
Mest	1.02294e-16	1.26281	0.955	0.754	2.74404e-12	Ptx3 Cap prolif
Ssna1	1.52384e-16	1.0677	0.973	0.783	4.0877e-12	Ptx3 Cap prolif
Anp32b	1.55918e-16	1.13917	0.955	0.821	4.18251e-12	Ptx3 Cap prolif
Lsm2	1.96449e-16	1.07064	0.911	0.698	5.26974e-12	Ptx3 Cap prolif
Polh	2.10727e-16	1.34081	0.366	0.105	5.65274e-12	Ptx3 Cap prolif
9430069I07Rik	2.14066e-16	1.3457	0.339	0.091	5.74232e-12	Ptx3 Cap prolif
Dsn1	2.14191e-16	2.28278	0.42	0.14	5.74569e-12	Ptx3 Cap prolif
Cse1l	2.18855e-16	1.12635	0.866	0.59	5.87079e-12	Ptx3 Cap prolif
Cep70	2.19408e-16	1.43084	0.518	0.204	5.88563e-12	Ptx3 Cap prolif
Fam72a	2.49476e-16	2.46856	0.241	0.049	6.69219e-12	Ptx3 Cap prolif
1700097N02Rik	2.84739e-16	2.87331	0.143	0.017	7.63814e-12	Ptx3 Cap prolif
Fam129b	2.87975e-16	1.61709	0.848	0.566	7.72492e-12	Ptx3 Cap prolif
Adam15	3.12301e-16	1.12154	0.973	0.903	8.37747e-12	Ptx3 Cap prolif
Timm50	3.31086e-16	1.00935	0.902	0.621	8.88139e-12	Ptx3 Cap prolif
Got1	3.3413e-16	1.36835	0.759	0.421	8.96305e-12	Ptx3 Cap prolif
Ppih	4.1024e-16	1.06506	0.554	0.227	1.10047e-11	Ptx3 Cap prolif
Xpo1	4.19676e-16	1.12697	0.804	0.491	1.12578e-11	Ptx3 Cap prolif
Sec14l2	4.51556e-16	1.46702	0.473	0.169	1.2113e-11	Ptx3 Cap prolif
Haus4	4.8159e-16	1.89761	0.688	0.365	1.29186e-11	Ptx3 Cap prolif
Ubald2	5.21506e-16	1.08524	0.938	0.687	1.39894e-11	Ptx3 Cap prolif
Fam216a	5.58837e-16	1.32627	0.732	0.401	1.49908e-11	Ptx3 Cap prolif
Arl6ip1	5.99261e-16	1.50832	0.991	0.867	1.60752e-11	Ptx3 Cap prolif
Lin9	6.11338e-16	1.66993	0.384	0.121	1.63991e-11	Ptx3 Cap prolif
Gm26625	6.64511e-16	1.85182	0.214	0.04	1.78255e-11	Ptx3 Cap prolif
AA467197	7.18195e-16	1.4898	0.661	0.31	1.92656e-11	Ptx3 Cap prolif
Galm	7.36285e-16	2.15835	0.402	0.131	1.97508e-11	Ptx3 Cap prolif
Srrt	8.39984e-16	1.10805	0.857	0.591	2.25326e-11	Ptx3 Cap prolif
Nup85	8.76057e-16	1.28175	0.821	0.512	2.35002e-11	Ptx3 Cap prolif
Tubd1	8.98925e-16	2.29811	0.375	0.119	2.41137e-11	Ptx3 Cap prolif
Ruvbl2	9.67178e-16	1.30645	0.866	0.547	2.59445e-11	Ptx3 Cap prolif
Rad18	1.09892e-15	1.50444	0.598	0.279	2.94785e-11	Ptx3 Cap prolif
Gadd45a	1.17904e-15	1.23519	0.741	0.388	3.16278e-11	Ptx3 Cap prolif
Pcbd2	1.21733e-15	1.14639	0.696	0.34	3.26549e-11	Ptx3 Cap prolif
Hist1h1e	1.3085e-15	2.11792	0.455	0.176	3.51006e-11	Ptx3 Cap prolif
Psip1	1.34874e-15	1.50761	0.741	0.407	3.618e-11	Ptx3 Cap prolif
E230016M11Rik	1.39539e-15	1.23485	0.661	0.304	3.74314e-11	Ptx3 Cap prolif
Ipo9	1.51448e-15	1.11368	0.848	0.537	4.06259e-11	Ptx3 Cap prolif
Cdc27	1.57369e-15	1.51259	0.768	0.46	4.22143e-11	Ptx3 Cap prolif
Ckap4	1.69669e-15	1.39788	0.83	0.482	4.55136e-11	Ptx3 Cap prolif
Gm11149	2.11691e-15	1.27439	0.268	0.061	5.67862e-11	Ptx3 Cap prolif
Hist1h4c	2.24984e-15	1.01321	0.214	0.04	6.03519e-11	Ptx3 Cap prolif
Cyp39a1	2.55578e-15	1.41256	0.518	0.219	6.85587e-11	Ptx3 Cap prolif
Ezh2	2.67677e-15	2.24864	0.429	0.16	7.18043e-11	Ptx3 Cap prolif
Exosc8	3.63697e-15	1.24125	0.83	0.573	9.75617e-11	Ptx3 Cap prolif
Stom	3.82173e-15	1.36708	0.875	0.61	1.02518e-10	Ptx3 Cap prolif
Haus1	3.87214e-15	1.5129	0.5	0.2	1.0387e-10	Ptx3 Cap prolif
Cenpt	4.34166e-15	1.35865	0.723	0.404	1.16465e-10	Ptx3 Cap prolif
Gm10657	5.22092e-15	1.0867	0.446	0.153	1.40051e-10	Ptx3 Cap prolif
Wee1	5.32935e-15	1.03547	0.42	0.143	1.4296e-10	Ptx3 Cap prolif
Lrrc40	6.06976e-15	1.3405	0.554	0.248	1.62821e-10	Ptx3 Cap prolif
Polq	6.39511e-15	3.36759	0.152	0.022	1.71549e-10	Ptx3 Cap prolif
4731419I09Rik	6.83823e-15	1.10091	0.911	0.655	1.83435e-10	Ptx3 Cap prolif
Copg2	7.11808e-15	1.00914	0.884	0.609	1.90942e-10	Ptx3 Cap prolif
Rps6ka3	7.46181e-15	1.0899	0.768	0.445	2.00163e-10	Ptx3 Cap prolif
Nudcd2	7.46276e-15	1.05102	0.839	0.524	2.00189e-10	Ptx3 Cap prolif
Syce2	7.78177e-15	1.36259	0.411	0.136	2.08746e-10	Ptx3 Cap prolif
Mir147	8.3969e-15	1.40266	0.554	0.231	2.25247e-10	Ptx3 Cap prolif
Cdkn2c	8.72889e-15	2.2012	0.634	0.343	2.34152e-10	Ptx3 Cap prolif
Pnkp	9.47235e-15	1.03269	0.857	0.564	2.54096e-10	Ptx3 Cap prolif
Cdc25b	9.93522e-15	1.99449	0.67	0.382	2.66512e-10	Ptx3 Cap prolif
Setx	1.11145e-14	1.12936	0.839	0.547	2.98147e-10	Ptx3 Cap prolif
Rad54b	1.45681e-14	3.31656	0.214	0.045	3.9079e-10	Ptx3 Cap prolif
Oscp1	1.46432e-14	2.03861	0.509	0.225	3.92805e-10	Ptx3 Cap prolif
Fancb	1.55144e-14	1.5065	0.259	0.061	4.16173e-10	Ptx3 Cap prolif
Gm22801	1.65167e-14	1.02836	0.42	0.144	4.43061e-10	Ptx3 Cap prolif
Pcbp3	1.89207e-14	1.50107	0.679	0.357	5.07547e-10	Ptx3 Cap prolif
Pask	1.92463e-14	3.09085	0.259	0.064	5.16281e-10	Ptx3 Cap prolif
Tbl2	2.30062e-14	1.25372	0.634	0.323	6.17141e-10	Ptx3 Cap prolif
Cd276	2.94814e-14	1.37294	0.777	0.468	7.90839e-10	Ptx3 Cap prolif
Serinc2	3.43801e-14	1.13034	0.92	0.773	9.22247e-10	Ptx3 Cap prolif
Pvrl1	3.73169e-14	1.25931	0.438	0.153	1.00103e-09	Ptx3 Cap prolif
Scml2	4.53048e-14	2.78933	0.196	0.038	1.2153e-09	Ptx3 Cap prolif
Tcf19	4.86414e-14	2.7918	0.482	0.198	1.3048e-09	Ptx3 Cap prolif
BC037032	4.90787e-14	1.10499	0.366	0.115	1.31654e-09	Ptx3 Cap prolif
mmu-mir-9769	6.72937e-14	1.01504	0.107	0.011	1.80515e-09	Ptx3 Cap prolif
Fzr1	7.02136e-14	1.37003	0.866	0.61	1.88348e-09	Ptx3 Cap prolif
Spef1	7.37617e-14	1.31928	0.5	0.206	1.97866e-09	Ptx3 Cap prolif
Sap30	8.90043e-14	2.16858	0.312	0.096	2.38754e-09	Ptx3 Cap prolif
Ddx11	8.97091e-14	2.64401	0.312	0.095	2.40645e-09	Ptx3 Cap prolif
Chek1	1.02657e-13	1.74518	0.223	0.05	2.75377e-09	Ptx3 Cap prolif
Atad2	1.07067e-13	2.05339	0.446	0.182	2.87206e-09	Ptx3 Cap prolif
Tmem237	1.10639e-13	1.46619	0.679	0.387	2.9679e-09	Ptx3 Cap prolif
Tmem138	1.61434e-13	1.2033	0.67	0.367	4.33046e-09	Ptx3 Cap prolif
Dctpp1	1.67657e-13	1.08408	0.643	0.316	4.4974e-09	Ptx3 Cap prolif
Ncam1	1.97821e-13	1.41727	0.536	0.244	5.30655e-09	Ptx3 Cap prolif
Zbed3	2.276e-13	1.45455	0.732	0.451	6.10537e-09	Ptx3 Cap prolif
Klk8	2.71676e-13	1.62294	0.732	0.451	7.2877e-09	Ptx3 Cap prolif
Mtl5	2.72815e-13	2.72095	0.134	0.019	7.31827e-09	Ptx3 Cap prolif
Pradc1	2.81931e-13	1.51034	0.58	0.277	7.5628e-09	Ptx3 Cap prolif
Hn1l	3.10391e-13	1.16615	0.866	0.663	8.32623e-09	Ptx3 Cap prolif
Prim1	3.52488e-13	1.63319	0.491	0.22	9.45549e-09	Ptx3 Cap prolif
Atl2	3.63321e-13	1.3388	0.527	0.235	9.74608e-09	Ptx3 Cap prolif
Rfc5	3.65166e-13	1.18144	0.804	0.567	9.79557e-09	Ptx3 Cap prolif
Slc25a10	3.70116e-13	1.64667	0.625	0.367	9.92836e-09	Ptx3 Cap prolif
Gins2	3.75387e-13	1.78499	0.482	0.217	1.00698e-08	Ptx3 Cap prolif
Rtkn2	4.00796e-13	2.92249	0.241	0.061	1.07513e-08	Ptx3 Cap prolif
Mcm8	4.19554e-13	2.19103	0.25	0.064	1.12545e-08	Ptx3 Cap prolif
Cenpc1	4.20627e-13	1.63941	0.688	0.42	1.12833e-08	Ptx3 Cap prolif
Mnd1	4.51755e-13	1.73545	0.277	0.078	1.21183e-08	Ptx3 Cap prolif
Eri2	5.33184e-13	1.52756	0.295	0.087	1.43027e-08	Ptx3 Cap prolif
Ldlr	5.53647e-13	1.57271	0.625	0.315	1.48516e-08	Ptx3 Cap prolif
Clgn	7.96535e-13	1.55397	0.527	0.244	2.1367e-08	Ptx3 Cap prolif
Gem	1.07846e-12	1.08268	0.875	0.601	2.89297e-08	Ptx3 Cap prolif
Gemin6	1.08379e-12	1.69057	0.357	0.123	2.90727e-08	Ptx3 Cap prolif
Usp1	1.17417e-12	1.04743	0.688	0.387	3.1497e-08	Ptx3 Cap prolif
2310002F09Rik	1.19069e-12	1.56929	0.455	0.188	3.19402e-08	Ptx3 Cap prolif
Mis12	1.29171e-12	1.01104	0.652	0.36	3.46502e-08	Ptx3 Cap prolif
RP23-447N11.2	2.11491e-12	2.06383	0.259	0.071	5.67326e-08	Ptx3 Cap prolif
Ripk3	2.11575e-12	1.45029	0.741	0.424	5.6755e-08	Ptx3 Cap prolif
Gm14820	2.2521e-12	1.66298	0.286	0.084	6.04125e-08	Ptx3 Cap prolif
Pole	2.29848e-12	1.60463	0.402	0.154	6.16569e-08	Ptx3 Cap prolif
Asrgl1	2.56421e-12	1.27957	0.491	0.217	6.87848e-08	Ptx3 Cap prolif
Fdps	2.60334e-12	1.17807	0.696	0.412	6.98345e-08	Ptx3 Cap prolif
Katnb1	2.7417e-12	1.29603	0.589	0.305	7.35461e-08	Ptx3 Cap prolif
Faap24	3.34286e-12	1.47374	0.446	0.194	8.96722e-08	Ptx3 Cap prolif
Cep128	3.47384e-12	1.75975	0.295	0.092	9.31858e-08	Ptx3 Cap prolif
Pomt1	3.86932e-12	2.38122	0.643	0.354	1.03794e-07	Ptx3 Cap prolif
Cit	4.64052e-12	2.0416	0.946	0.885	1.24482e-07	Ptx3 Cap prolif
1810055G02Rik	5.04624e-12	1.2482	0.527	0.242	1.35365e-07	Ptx3 Cap prolif
Pkmyt1	5.52151e-12	1.79332	0.598	0.345	1.48115e-07	Ptx3 Cap prolif
Mphosph9	5.52994e-12	1.38864	0.411	0.161	1.48341e-07	Ptx3 Cap prolif
Opa3	5.7933e-12	1.21083	0.723	0.457	1.55405e-07	Ptx3 Cap prolif
Plxnd1	6.54129e-12	1.02405	0.92	0.738	1.7547e-07	Ptx3 Cap prolif
Chaf1a	7.19308e-12	2.19153	0.321	0.111	1.92954e-07	Ptx3 Cap prolif
Epha2	7.26655e-12	1.40646	0.643	0.381	1.94925e-07	Ptx3 Cap prolif
Suv39h1	7.63324e-12	1.74609	0.464	0.207	2.04762e-07	Ptx3 Cap prolif
Nudt1	8.42684e-12	1.6827	0.5	0.246	2.2605e-07	Ptx3 Cap prolif
Ppap2c	8.60563e-12	1.01155	0.714	0.451	2.30846e-07	Ptx3 Cap prolif
Entpd7	9.55953e-12	1.08087	0.429	0.167	2.56434e-07	Ptx3 Cap prolif
Acat1	9.64746e-12	1.03656	0.911	0.761	2.58793e-07	Ptx3 Cap prolif
Mrc1	1.0186e-11	1.33884	0.786	0.514	2.73238e-07	Ptx3 Cap prolif
Mthfd2	1.13361e-11	1.82641	0.348	0.128	3.04092e-07	Ptx3 Cap prolif
Pola1	1.14694e-11	1.69844	0.384	0.153	3.07665e-07	Ptx3 Cap prolif
Rfwd3	1.18086e-11	1.09165	0.58	0.291	3.16765e-07	Ptx3 Cap prolif
Nup43	1.1884e-11	1.76043	0.339	0.122	3.18789e-07	Ptx3 Cap prolif
Glipr2	1.48715e-11	1.2106	0.705	0.419	3.98929e-07	Ptx3 Cap prolif
Prim2	2.37722e-11	1.78925	0.509	0.266	6.3769e-07	Ptx3 Cap prolif
Exo1	2.46536e-11	2.31756	0.277	0.086	6.61333e-07	Ptx3 Cap prolif
Prmt5	2.54555e-11	1.02588	0.714	0.442	6.82844e-07	Ptx3 Cap prolif
Ccdc61	2.58923e-11	1.02591	0.723	0.447	6.9456e-07	Ptx3 Cap prolif
Kctd9	2.61905e-11	1.2112	0.625	0.332	7.02559e-07	Ptx3 Cap prolif
3010026O09Rik	2.64227e-11	2.00597	0.366	0.144	7.0879e-07	Ptx3 Cap prolif
Mroh8	2.79466e-11	1.00697	0.83	0.543	7.49666e-07	Ptx3 Cap prolif
Cyth4	2.81612e-11	1.14347	0.705	0.414	7.55424e-07	Ptx3 Cap prolif
Hmgn5	2.98862e-11	1.01709	0.759	0.458	8.01697e-07	Ptx3 Cap prolif
Peg3	3.78096e-11	1.12918	0.705	0.4	1.01424e-06	Ptx3 Cap prolif
Slc1a5	4.55436e-11	1.28482	0.759	0.515	1.22171e-06	Ptx3 Cap prolif
Gm26770	4.9981e-11	1.08242	0.482	0.217	1.34074e-06	Ptx3 Cap prolif
U2af1	5.94551e-11	1.03707	0.777	0.506	1.59488e-06	Ptx3 Cap prolif
Matn2	6.05875e-11	1.76167	0.545	0.306	1.62526e-06	Ptx3 Cap prolif
Hapln1	6.1784e-11	1.49598	0.277	0.088	1.65736e-06	Ptx3 Cap prolif
Myo1e	6.60355e-11	1.47984	0.688	0.437	1.7714e-06	Ptx3 Cap prolif
Haus6	6.62597e-11	1.43857	0.375	0.152	1.77742e-06	Ptx3 Cap prolif
Ccne1	6.88098e-11	3.3679	0.179	0.042	1.84582e-06	Ptx3 Cap prolif
Xrcc2	7.04238e-11	1.6093	0.259	0.08	1.88912e-06	Ptx3 Cap prolif
Gpx3	7.60233e-11	1.70539	0.804	0.611	2.03932e-06	Ptx3 Cap prolif
Cdkn2aipnl	8.51151e-11	1.04832	0.83	0.593	2.28321e-06	Ptx3 Cap prolif
Tarsl2	9.1497e-11	1.52242	0.429	0.192	2.45441e-06	Ptx3 Cap prolif
Fam49a	9.26088e-11	1.00043	0.652	0.363	2.48423e-06	Ptx3 Cap prolif
Fbln1	1.08502e-10	2.16255	0.241	0.07	2.91056e-06	Ptx3 Cap prolif
Ccdc77	1.341e-10	1.35186	0.527	0.271	3.59723e-06	Ptx3 Cap prolif
Kcnab2	1.34651e-10	1.65055	0.25	0.076	3.61202e-06	Ptx3 Cap prolif
Gm20628	1.44383e-10	1.41034	0.259	0.081	3.87307e-06	Ptx3 Cap prolif
Chchd6	1.5133e-10	1.15023	0.598	0.334	4.05942e-06	Ptx3 Cap prolif
Primpol	1.82251e-10	1.45934	0.295	0.103	4.88888e-06	Ptx3 Cap prolif
Ankrd33b	2.31033e-10	1.86186	0.384	0.161	6.19747e-06	Ptx3 Cap prolif
Timm22	2.39727e-10	1.00221	0.768	0.503	6.43068e-06	Ptx3 Cap prolif
Nup62	2.6545e-10	1.24261	0.741	0.485	7.12071e-06	Ptx3 Cap prolif
Rfc4	2.68993e-10	1.63013	0.455	0.233	7.21575e-06	Ptx3 Cap prolif
Mlkl	2.83719e-10	1.23491	0.571	0.307	7.61076e-06	Ptx3 Cap prolif
Suv39h2	2.98753e-10	1.51108	0.232	0.068	8.01405e-06	Ptx3 Cap prolif
Cep192	2.99958e-10	1.26611	0.446	0.211	8.04636e-06	Ptx3 Cap prolif
Nmral1	3.03344e-10	1.60708	0.411	0.182	8.13721e-06	Ptx3 Cap prolif
Raet1d	3.50842e-10	1.66565	0.223	0.064	9.41134e-06	Ptx3 Cap prolif
Afmid	3.54483e-10	1.7182	0.277	0.091	9.509e-06	Ptx3 Cap prolif
Mdm1	3.81847e-10	1.72452	0.339	0.138	1.0243e-05	Ptx3 Cap prolif
Nup107	4.53639e-10	1.04874	0.482	0.231	1.21689e-05	Ptx3 Cap prolif
Pld5	4.73779e-10	1.72343	0.509	0.275	1.27091e-05	Ptx3 Cap prolif
Sdf2l1	4.81589e-10	1.19818	0.482	0.244	1.29186e-05	Ptx3 Cap prolif
Serpina3i	5.12056e-10	1.2252	0.509	0.251	1.37359e-05	Ptx3 Cap prolif
Suz12	5.29905e-10	1.09055	0.455	0.211	1.42147e-05	Ptx3 Cap prolif
Mcm10	5.50007e-10	2.60924	0.179	0.045	1.47539e-05	Ptx3 Cap prolif
Cep57l1	5.84092e-10	1.55539	0.429	0.2	1.56683e-05	Ptx3 Cap prolif
Dpcd	5.9947e-10	1.06611	0.723	0.472	1.60808e-05	Ptx3 Cap prolif
Cd68	6.36031e-10	1.30282	0.366	0.145	1.70615e-05	Ptx3 Cap prolif
Ctc1	6.45689e-10	1.35457	0.545	0.305	1.73206e-05	Ptx3 Cap prolif
Dnah8	7.18636e-10	1.79772	0.134	0.026	1.92774e-05	Ptx3 Cap prolif
Oxct1	8.35761e-10	1.56212	0.616	0.378	2.24193e-05	Ptx3 Cap prolif
Haus8	8.84413e-10	1.80381	0.661	0.393	2.37244e-05	Ptx3 Cap prolif
Cep112	1.03553e-09	1.48909	0.33	0.132	2.77781e-05	Ptx3 Cap prolif
Tnfaip3	1.05484e-09	1.42288	0.482	0.24	2.82962e-05	Ptx3 Cap prolif
Maz	1.07719e-09	1.20116	0.616	0.371	2.88957e-05	Ptx3 Cap prolif
Lclat1	1.08522e-09	1.15983	0.509	0.266	2.9111e-05	Ptx3 Cap prolif
Zbtb7c	1.09434e-09	1.00326	0.607	0.321	2.93557e-05	Ptx3 Cap prolif
Mb21d1	1.12932e-09	1.93431	0.205	0.057	3.0294e-05	Ptx3 Cap prolif
Palld	1.26476e-09	1.61203	0.571	0.328	3.39273e-05	Ptx3 Cap prolif
Sox11	1.35189e-09	1.87077	0.25	0.08	3.62645e-05	Ptx3 Cap prolif
Etv4	1.41334e-09	1.70645	0.232	0.072	3.79127e-05	Ptx3 Cap prolif
Wdr90	1.78936e-09	1.66652	0.214	0.064	4.79995e-05	Ptx3 Cap prolif
Ppm1b	1.85476e-09	1.03788	0.5	0.233	4.9754e-05	Ptx3 Cap prolif
Whsc1	1.90732e-09	1.04979	0.688	0.426	5.1164e-05	Ptx3 Cap prolif
Micall2	1.9372e-09	1.48139	0.348	0.139	5.19653e-05	Ptx3 Cap prolif
Dhfr	2.15589e-09	1.85645	0.366	0.162	5.78317e-05	Ptx3 Cap prolif
Rhno1	2.20699e-09	1.17888	0.58	0.337	5.92024e-05	Ptx3 Cap prolif
Pnp2	2.84199e-09	1.65509	0.161	0.038	7.62364e-05	Ptx3 Cap prolif
Arhgap33	2.99815e-09	2.81749	0.214	0.065	8.04253e-05	Ptx3 Cap prolif
Rdm1	3.18503e-09	1.15637	0.446	0.225	8.54385e-05	Ptx3 Cap prolif
Fanci	3.23275e-09	1.68192	0.455	0.227	8.67186e-05	Ptx3 Cap prolif
Lnp	3.36097e-09	1.40145	0.375	0.163	9.0158e-05	Ptx3 Cap prolif
Paip2b	4.38844e-09	1.43522	0.429	0.209	0.00011772	Ptx3 Cap prolif
Adrbk1	5.06793e-09	1.00926	0.625	0.38	0.000135947	Ptx3 Cap prolif
Ccdc163	5.14551e-09	1.24293	0.438	0.219	0.000138028	Ptx3 Cap prolif
Agps	5.20398e-09	1.07254	0.527	0.272	0.000139597	Ptx3 Cap prolif
Fcho1	5.4922e-09	1.6523	0.223	0.071	0.000147328	Ptx3 Cap prolif
Arhgap18	5.56557e-09	1.22592	0.545	0.313	0.000149296	Ptx3 Cap prolif
Dagla	5.67309e-09	1.16514	0.455	0.219	0.000152181	Ptx3 Cap prolif
Nptxr	6.71539e-09	1.87495	0.411	0.201	0.00018014	Ptx3 Cap prolif
Cep41	7.88278e-09	1.13796	0.411	0.193	0.000211456	Ptx3 Cap prolif
Srd5a1	8.13142e-09	1.81993	0.295	0.119	0.000218125	Ptx3 Cap prolif
Sqle	8.88641e-09	1.26513	0.509	0.279	0.000238378	Ptx3 Cap prolif
Mad2l1bp	8.8948e-09	1.05497	0.545	0.304	0.000238603	Ptx3 Cap prolif
D030056L22Rik	9.831e-09	1.06092	0.455	0.228	0.000263717	Ptx3 Cap prolif
Mcph1	9.985e-09	1.43038	0.339	0.144	0.000267848	Ptx3 Cap prolif
Gm8579	1.0645e-08	1.20977	0.152	0.036	0.000285553	Ptx3 Cap prolif
Nphp4	1.18994e-08	1.89763	0.205	0.062	0.0003192	Ptx3 Cap prolif
Mboat7	1.27392e-08	1.13182	0.446	0.219	0.000341729	Ptx3 Cap prolif
Cep72	1.44685e-08	1.22583	0.223	0.073	0.000388118	Ptx3 Cap prolif
Nup133	1.53135e-08	1.00015	0.58	0.356	0.000410784	Ptx3 Cap prolif
Dnmt1	1.79846e-08	1.24594	0.616	0.393	0.000482438	Ptx3 Cap prolif
Wdr76	2.20839e-08	1.29137	0.295	0.116	0.0005924	Ptx3 Cap prolif
Rec114	2.24966e-08	1.73325	0.634	0.391	0.00060347	Ptx3 Cap prolif
Mcm2	2.35712e-08	1.44458	0.58	0.364	0.000632298	Ptx3 Cap prolif
Hspb8	2.41439e-08	1.17227	0.554	0.309	0.000647659	Ptx3 Cap prolif
Rtel1	2.59767e-08	1.50341	0.304	0.127	0.000696825	Ptx3 Cap prolif
Pilra	2.64367e-08	1.1054	0.107	0.02	0.000709165	Ptx3 Cap prolif
Pih1d2	2.65914e-08	2.00188	0.286	0.107	0.000713315	Ptx3 Cap prolif
Myo5a	2.72142e-08	1.31426	0.482	0.253	0.00073002	Ptx3 Cap prolif
Brip1	2.73049e-08	3.48238	0.366	0.175	0.000732453	Ptx3 Cap prolif
Thop1	2.82226e-08	1.30126	0.625	0.386	0.00075707	Ptx3 Cap prolif
4933404O12Rik	2.86057e-08	2.26633	0.268	0.105	0.000767348	Ptx3 Cap prolif
Myof	3.43925e-08	1.11728	0.473	0.257	0.000922578	Ptx3 Cap prolif
Fbxw4	3.74895e-08	1.11833	0.277	0.106	0.00100566	Ptx3 Cap prolif
Phf7	3.75363e-08	1.438	0.473	0.244	0.00100691	Ptx3 Cap prolif
Tmem17	3.77099e-08	1.29091	0.33	0.14	0.00101157	Ptx3 Cap prolif
Eri1	3.85536e-08	1.26472	0.509	0.286	0.0010342	Ptx3 Cap prolif
Stk17b	3.92969e-08	1.41039	0.473	0.263	0.00105414	Ptx3 Cap prolif
RP23-447N11.3	4.15522e-08	1.90325	0.321	0.14	0.00111464	Ptx3 Cap prolif
Gale	4.48705e-08	1.18309	0.536	0.31	0.00120365	Ptx3 Cap prolif
Ddx20	4.58952e-08	1.07281	0.464	0.252	0.00123114	Ptx3 Cap prolif
Spink2	4.59871e-08	1.62628	0.179	0.051	0.00123361	Ptx3 Cap prolif
Tdp1	4.69009e-08	1.56069	0.366	0.171	0.00125812	Ptx3 Cap prolif
Urb2	4.92168e-08	1.52114	0.295	0.125	0.00132024	Ptx3 Cap prolif
Nup155	5.46988e-08	1.01624	0.518	0.31	0.00146729	Ptx3 Cap prolif
Chaf1b	9.75221e-08	1.95035	0.473	0.275	0.00261603	Ptx3 Cap prolif
Nme5	1.71223e-07	1.67336	0.134	0.034	0.00459307	Ptx3 Cap prolif
Dhcr24	1.76376e-07	1.60643	0.366	0.175	0.00473129	Ptx3 Cap prolif
Enkd1	1.84789e-07	1.24018	0.348	0.163	0.00495696	Ptx3 Cap prolif
4930486L24Rik	1.99614e-07	1.0447	0.286	0.119	0.00535464	Ptx3 Cap prolif
RP24-565B3.4	2.03023e-07	1.84125	0.125	0.03	0.00544608	Ptx3 Cap prolif
2610203C22Rik	2.44076e-07	1.23523	0.277	0.115	0.00654734	Ptx3 Cap prolif
Aldh1a3	3.03428e-07	1.05794	0.554	0.325	0.00813945	Ptx3 Cap prolif
Slc25a25	3.07127e-07	1.02687	0.42	0.222	0.00823867	Ptx3 Cap prolif
Ccne2	3.29851e-07	2.09872	0.384	0.196	0.00884824	Ptx3 Cap prolif
Chil5	3.42332e-07	1.36985	0.402	0.209	0.00918305	Ptx3 Cap prolif
Tmem106c	3.55893e-07	1.05244	0.438	0.241	0.00954683	Ptx3 Cap prolif
Ccdc14	4.0164e-07	1.13821	0.125	0.031	0.010774	Ptx3 Cap prolif
Wipf2	4.7813e-07	1.29735	0.375	0.182	0.0128258	Ptx3 Cap prolif
Myo18b	4.82979e-07	1.4689	0.223	0.083	0.0129559	Ptx3 Cap prolif
Slc38a1	5.13167e-07	1.11009	0.107	0.024	0.0137657	Ptx3 Cap prolif
2810408A11Rik	5.61747e-07	1.45496	0.214	0.08	0.0150689	Ptx3 Cap prolif
Kdm8	5.69393e-07	1.15144	0.259	0.107	0.015274	Ptx3 Cap prolif
Npm3	6.8642e-07	1.13865	0.214	0.078	0.0184132	Ptx3 Cap prolif
Hmbox1	7.87703e-07	1.06718	0.473	0.249	0.0211301	Ptx3 Cap prolif
Fads2	8.20622e-07	1.14882	0.205	0.074	0.0220132	Ptx3 Cap prolif
Ccdc92	8.38298e-07	1.24261	0.429	0.238	0.0224873	Ptx3 Cap prolif
Blm	8.43722e-07	1.08204	0.179	0.059	0.0226328	Ptx3 Cap prolif
RP23-391P21.2	8.56961e-07	1.203	0.429	0.228	0.022988	Ptx3 Cap prolif
9430015G10Rik	8.74753e-07	1.49193	0.348	0.177	0.0234653	Ptx3 Cap prolif
Zswim7	9.06735e-07	1.26792	0.304	0.14	0.0243232	Ptx3 Cap prolif
Slc41a2	9.73233e-07	1.01253	0.321	0.15	0.026107	Ptx3 Cap prolif
Mmp15	9.81125e-07	1.46915	0.393	0.204	0.0263187	Ptx3 Cap prolif
Akr1b8	9.99569e-07	1.20663	0.393	0.213	0.0268134	Ptx3 Cap prolif
Pdss1	1.03306e-06	1.49644	0.357	0.181	0.0277118	Ptx3 Cap prolif
Sclt1	1.18488e-06	1.27711	0.357	0.184	0.0317845	Ptx3 Cap prolif
Shc3	1.23922e-06	1.87277	0.116	0.029	0.033242	Ptx3 Cap prolif
Nsdhl	1.28741e-06	1.03287	0.482	0.287	0.0345349	Ptx3 Cap prolif
Ly6g	1.31804e-06	1.25459	0.188	0.065	0.0353565	Ptx3 Cap prolif
Rpa2	1.3573e-06	1.05702	0.589	0.409	0.0364095	Ptx3 Cap prolif
Cdk3-ps	1.37713e-06	1.01108	0.223	0.083	0.0369414	Ptx3 Cap prolif
Gp9	1.42343e-06	1.73851	0.214	0.083	0.0381836	Ptx3 Cap prolif
Dhcr7	1.63753e-06	1.30785	0.527	0.313	0.0439267	Ptx3 Cap prolif
Tbc1d31	1.79796e-06	1.81961	0.196	0.073	0.0482304	Ptx3 Cap prolif
Npnt	1.01096e-101	2.97833	0.977	0.633	2.71191e-97	Ptx3 Cap
Olfml2a	3.19985e-95	1.91291	1	0.92	8.5836e-91	Ptx3 Cap
Ptx3	3.38892e-92	2.75436	0.98	0.689	9.09078e-88	Ptx3 Cap
Ggct	4.62715e-81	2.11165	0.971	0.675	1.24123e-76	Ptx3 Cap
Gm16897	3.89495e-79	2.21405	0.876	0.435	1.04482e-74	Ptx3 Cap
1500009L16Rik	5.02259e-78	2.41504	0.817	0.326	1.34731e-73	Ptx3 Cap
Sparc	7.2423e-78	1.5575	1	1	1.94275e-73	Ptx3 Cap
Mmp2	9.76789e-78	1.7503	1	0.932	2.62024e-73	Ptx3 Cap
Cd34	2.32224e-75	2.26644	0.993	0.964	6.22941e-71	Ptx3 Cap
Mir147	1.29239e-73	2.13661	0.65	0.16	3.46685e-69	Ptx3 Cap
Nrp2	2.04609e-70	1.56894	1	0.96	5.48863e-66	Ptx3 Cap
AA467197	2.61953e-70	2.25908	0.729	0.241	7.02689e-66	Ptx3 Cap
Ackr2	7.18549e-63	1.53494	0.99	0.852	1.92751e-58	Ptx3 Cap
Adam12	9.31975e-62	2.11844	0.853	0.446	2.50002e-57	Ptx3 Cap
Ckb	1.89865e-59	1.62927	0.971	0.814	5.09314e-55	Ptx3 Cap
Slfn2	1.32935e-58	1.62976	0.961	0.735	3.56598e-54	Ptx3 Cap
3300005D01Rik	2.9658e-57	1.54435	0.925	0.557	7.95575e-53	Ptx3 Cap
Cotl1	1.80421e-56	1.58211	0.951	0.72	4.83981e-52	Ptx3 Cap
Serinc2	2.78265e-55	1.58516	0.961	0.741	7.46445e-51	Ptx3 Cap
Adam15	1.2295e-54	1.78434	0.987	0.889	3.29814e-50	Ptx3 Cap
Susd2	1.25175e-53	1.37042	0.987	0.913	3.35783e-49	Ptx3 Cap
L1cam	3.61388e-53	1.78246	0.879	0.526	9.69422e-49	Ptx3 Cap
Gm906	2.22286e-52	2.3435	0.34	0.048	5.96281e-48	Ptx3 Cap
Sorbs2	1.29752e-51	1.67943	0.961	0.794	3.4806e-47	Ptx3 Cap
Sapcd1	1.03409e-50	3.28804	0.431	0.099	2.77394e-46	Ptx3 Cap
Cd276	7.11665e-49	2.13504	0.784	0.42	1.90904e-44	Ptx3 Cap
Lrrc26	1.23723e-48	3.05455	0.546	0.181	3.31886e-44	Ptx3 Cap
Vwa7	4.7491e-48	3.19676	0.428	0.105	1.27395e-43	Ptx3 Cap
Ip6k3	1.4688e-47	1.82309	0.797	0.446	3.94005e-43	Ptx3 Cap
Gap43	1.73703e-47	1.42775	0.954	0.679	4.65959e-43	Ptx3 Cap
Rapgef5	5.17776e-46	1.37153	0.925	0.638	1.38893e-41	Ptx3 Cap
Fam213b	6.04107e-46	2.534	0.65	0.299	1.62052e-41	Ptx3 Cap
Stom	1.14351e-45	1.86527	0.856	0.575	3.06746e-41	Ptx3 Cap
Sulf2	1.19537e-45	1.35323	0.964	0.805	3.20658e-41	Ptx3 Cap
Gm10657	1.45127e-45	1.59226	0.451	0.108	3.89302e-41	Ptx3 Cap
Ggt5	6.80831e-45	2.82024	0.618	0.253	1.82633e-40	Ptx3 Cap
Pgf	3.75159e-44	2.02247	0.824	0.503	1.00636e-39	Ptx3 Cap
4731419I09Rik	4.93703e-44	1.71038	0.863	0.628	1.32436e-39	Ptx3 Cap
Gem	1.76599e-43	1.57181	0.866	0.561	4.73727e-39	Ptx3 Cap
Gchfr	3.59513e-43	1.57517	0.706	0.328	9.64393e-39	Ptx3 Cap
Mmp14	6.35668e-43	1.12125	0.993	0.95	1.70518e-38	Ptx3 Cap
Fbln2	5.93222e-42	1.40205	0.99	0.946	1.59132e-37	Ptx3 Cap
Plau	1.95316e-41	1.45988	0.912	0.668	5.23936e-37	Ptx3 Cap
Ltc4s	1.02347e-40	1.97446	0.67	0.31	2.74546e-36	Ptx3 Cap
Tob1	1.60328e-40	1.22732	0.915	0.675	4.3008e-36	Ptx3 Cap
Guk1	3.65399e-40	1.01992	0.971	0.857	9.80183e-36	Ptx3 Cap
Phlda3	4.56811e-40	1.48976	0.879	0.678	1.22539e-35	Ptx3 Cap
Ccnd1	5.97955e-40	1.32678	0.974	0.863	1.60402e-35	Ptx3 Cap
Gpr137b	1.08776e-39	1.29139	0.961	0.8	2.91791e-35	Ptx3 Cap
Gm26542	1.1816e-39	1.85568	0.601	0.244	3.16965e-35	Ptx3 Cap
Ccdc184	5.28906e-39	1.90993	0.657	0.301	1.41879e-34	Ptx3 Cap
Capg	5.61818e-39	1.12046	0.987	0.932	1.50708e-34	Ptx3 Cap
Gadd45a	8.47461e-39	1.83012	0.693	0.346	2.27331e-34	Ptx3 Cap
Sema3a	9.04205e-39	1.21775	0.961	0.762	2.42553e-34	Ptx3 Cap
Nupr1	1.60513e-38	1.2548	0.928	0.693	4.30577e-34	Ptx3 Cap
Nkd1	2.76762e-38	1.27023	0.895	0.62	7.42415e-34	Ptx3 Cap
Gria2	4.5776e-38	1.84082	0.667	0.328	1.22794e-33	Ptx3 Cap
Fam124a	1.84132e-37	1.46755	0.778	0.427	4.93933e-33	Ptx3 Cap
Cdkn1a	4.04515e-37	1.46451	0.912	0.707	1.08511e-32	Ptx3 Cap
E230016M11Rik	4.69917e-37	1.33738	0.618	0.261	1.26055e-32	Ptx3 Cap
Clgn	6.56163e-37	2.37734	0.526	0.201	1.76016e-32	Ptx3 Cap
Dpysl3	8.51218e-37	1.1276	0.954	0.784	2.28339e-32	Ptx3 Cap
Asap1	2.30537e-36	1.15088	0.964	0.752	6.18416e-32	Ptx3 Cap
Aqp1	2.50722e-36	1.15925	0.997	0.991	6.72562e-32	Ptx3 Cap
Serpina3i	3.11727e-36	1.78825	0.546	0.203	8.36209e-32	Ptx3 Cap
Adamtsl1	8.52281e-36	1.17646	0.912	0.693	2.28624e-31	Ptx3 Cap
Arhgef3	2.89682e-35	1.11791	0.974	0.828	7.77073e-31	Ptx3 Cap
Sigmar1	4.4096e-35	1.02389	0.984	0.912	1.18287e-30	Ptx3 Cap
Hif1a	4.46189e-35	1.04489	0.99	0.933	1.1969e-30	Ptx3 Cap
Nts	4.96756e-35	1.15626	0.938	0.679	1.33255e-30	Ptx3 Cap
2310002F09Rik	1.3141e-34	1.73172	0.458	0.148	3.52506e-30	Ptx3 Cap
Igf1	1.5113e-34	1.54406	0.837	0.567	4.05406e-30	Ptx3 Cap
Synm	2.40186e-34	1.04446	0.837	0.524	6.44299e-30	Ptx3 Cap
Gm8909	1.32676e-33	2.23935	0.523	0.214	3.55903e-29	Ptx3 Cap
Gm904	3.0751e-33	2.60443	0.206	0.026	8.24896e-29	Ptx3 Cap
Adamts5	5.18513e-33	1.6558	0.709	0.398	1.39091e-28	Ptx3 Cap
Gm10535	5.18593e-33	1.32671	0.503	0.182	1.39113e-28	Ptx3 Cap
Ptprv	9.04977e-33	1.52701	0.729	0.414	2.4276e-28	Ptx3 Cap
Tmem132a	2.10408e-32	1.04138	0.951	0.745	5.64418e-28	Ptx3 Cap
Peg3	1.06217e-31	2.46587	0.65	0.367	2.84927e-27	Ptx3 Cap
Slc15a3	1.11088e-31	1.07269	0.84	0.543	2.97992e-27	Ptx3 Cap
Mob2	1.83448e-31	1.03545	0.974	0.839	4.92098e-27	Ptx3 Cap
Npl	2.70541e-31	2.15893	0.634	0.352	7.25726e-27	Ptx3 Cap
Cdr2l	2.76926e-31	1.26192	0.85	0.57	7.42854e-27	Ptx3 Cap
Serpina3h	2.78346e-31	1.9095	0.562	0.262	7.46663e-27	Ptx3 Cap
Map1b	3.5633e-31	1.2039	0.879	0.635	9.55856e-27	Ptx3 Cap
Klk8	1.36428e-30	1.85169	0.709	0.415	3.65968e-26	Ptx3 Cap
Gm15283	8.19697e-30	1.0037	0.902	0.672	2.19884e-25	Ptx3 Cap
Map6	1.15697e-29	1.38642	0.742	0.45	3.10357e-25	Ptx3 Cap
Ccl2	1.29123e-29	1.43099	0.654	0.335	3.46373e-25	Ptx3 Cap
Ccdc109b	1.32954e-29	1.23958	0.771	0.488	3.56648e-25	Ptx3 Cap
Avpi1	1.57757e-29	1.06585	0.938	0.749	4.23184e-25	Ptx3 Cap
Capn5	1.63942e-29	1.36335	0.791	0.522	4.39774e-25	Ptx3 Cap
Mest	1.67564e-29	1.04174	0.918	0.733	4.49491e-25	Ptx3 Cap
Slfn3	2.6624e-29	1.14806	0.693	0.359	7.14188e-25	Ptx3 Cap
Ptpn7	7.95667e-29	1.82703	0.686	0.405	2.13438e-24	Ptx3 Cap
Palld	1.09298e-28	1.91941	0.585	0.288	2.93192e-24	Ptx3 Cap
Stab2	1.27434e-28	2.69056	0.448	0.179	3.41841e-24	Ptx3 Cap
Dagla	2.78142e-28	2.14996	0.454	0.183	7.46117e-24	Ptx3 Cap
Chil5	3.2328e-28	2.10506	0.444	0.17	8.67198e-24	Ptx3 Cap
Ass1	4.79653e-28	1.56562	0.608	0.308	1.28667e-23	Ptx3 Cap
Pcdh12	5.87001e-28	1.41809	0.771	0.5	1.57463e-23	Ptx3 Cap
Sec14l2	7.73305e-28	1.32101	0.408	0.138	2.07439e-23	Ptx3 Cap
Fam69b	1.10338e-27	1.75193	0.611	0.332	2.95982e-23	Ptx3 Cap
Cyth4	1.26256e-27	1.19785	0.686	0.374	3.38681e-23	Ptx3 Cap
Slc16a3	1.69655e-27	1.63968	0.562	0.268	4.55099e-23	Ptx3 Cap
RP23-169H9.6	3.03663e-27	1.93219	0.369	0.12	8.14576e-23	Ptx3 Cap
Pigo	3.05483e-27	1.01066	0.673	0.373	8.19458e-23	Ptx3 Cap
Cnn2	3.90125e-27	1.56222	0.833	0.651	1.04651e-22	Ptx3 Cap
Vwa9	6.51753e-27	1.18075	0.856	0.632	1.74833e-22	Ptx3 Cap
Grin1	1.73289e-26	2.03574	0.369	0.123	4.64847e-22	Ptx3 Cap
Ppp2r5b	2.41878e-26	1.1219	0.843	0.654	6.48838e-22	Ptx3 Cap
Hacd1	7.01934e-26	1.25794	0.683	0.398	1.88294e-21	Ptx3 Cap
Mxra8	7.55068e-26	1.18671	0.941	0.852	2.02547e-21	Ptx3 Cap
Mxra8os	8.35671e-26	1.21663	0.676	0.383	2.24169e-21	Ptx3 Cap
Hgsnat	1.24124e-25	1.52531	0.902	0.741	3.32963e-21	Ptx3 Cap
Clu	1.90403e-25	1.28947	0.974	0.918	5.10756e-21	Ptx3 Cap
Cgnl1	3.22655e-25	1.07801	0.84	0.626	8.65523e-21	Ptx3 Cap
St6galnac4	3.71355e-25	1.09562	0.869	0.686	9.9616e-21	Ptx3 Cap
Tnfrsf23	9.5208e-25	1.49078	0.477	0.206	2.55395e-20	Ptx3 Cap
Ankrd2	1.36219e-24	1.87376	0.359	0.124	3.65408e-20	Ptx3 Cap
Agfg1	3.31209e-24	1.07681	0.801	0.541	8.88467e-20	Ptx3 Cap
Scamp5	3.63524e-24	1.25176	0.507	0.234	9.75152e-20	Ptx3 Cap
Daam1	4.33834e-24	1.11216	0.716	0.449	1.16376e-19	Ptx3 Cap
Prkcq	4.43043e-24	1.0684	0.833	0.656	1.18846e-19	Ptx3 Cap
Zbtb7c	6.98828e-24	1.57459	0.556	0.29	1.87461e-19	Ptx3 Cap
Nfkbie	7.20721e-24	1.21717	0.797	0.56	1.93334e-19	Ptx3 Cap
Sept8	1.50369e-23	1.24065	0.722	0.464	4.03365e-19	Ptx3 Cap
Nmb	2.46959e-23	1.516	0.755	0.554	6.62468e-19	Ptx3 Cap
Gm21188	2.56809e-23	1.3458	0.114	0.009	6.88891e-19	Ptx3 Cap
Akr1b8	5.57542e-23	1.60364	0.431	0.176	1.49561e-18	Ptx3 Cap
Ccdc180	5.59953e-23	1.391	0.369	0.136	1.50207e-18	Ptx3 Cap
Gm9530	7.84938e-23	1.05084	0.529	0.252	2.1056e-18	Ptx3 Cap
Trp53i11	1.33637e-22	1.22565	0.902	0.825	3.58482e-18	Ptx3 Cap
Gmpr	2.79394e-22	1.48708	0.592	0.345	7.49473e-18	Ptx3 Cap
Serpina3g	4.02708e-22	1.41841	0.35	0.123	1.08027e-17	Ptx3 Cap
Grin1os	4.4965e-22	2.05229	0.35	0.128	1.20619e-17	Ptx3 Cap
Ift57	5.92816e-22	1.0458	0.676	0.408	1.59023e-17	Ptx3 Cap
Thsd4	5.99822e-22	1.01859	0.768	0.502	1.60902e-17	Ptx3 Cap
Fam102a	8.61577e-22	1.51265	0.595	0.344	2.31118e-17	Ptx3 Cap
Pmvk	3.56817e-21	1.03787	0.859	0.664	9.5716e-17	Ptx3 Cap
Slc4a7	4.91218e-21	1.26809	0.703	0.467	1.31769e-16	Ptx3 Cap
Ptk7	6.65275e-21	1.67776	0.611	0.366	1.7846e-16	Ptx3 Cap
Hoga1	8.97938e-21	1.57916	0.578	0.338	2.40872e-16	Ptx3 Cap
Ces2e	9.89097e-21	2.16462	0.438	0.213	2.65325e-16	Ptx3 Cap
Fam167a	1.3437e-20	2.11984	0.412	0.185	3.60447e-16	Ptx3 Cap
Camk2a	1.94509e-20	2.72744	0.229	0.062	5.21771e-16	Ptx3 Cap
Espl1	2.12212e-20	2.0599	0.422	0.188	5.69259e-16	Ptx3 Cap
Gatm	2.3144e-20	1.61939	0.592	0.348	6.20837e-16	Ptx3 Cap
Pyroxd2	5.61209e-20	1.41047	0.578	0.343	1.50544e-15	Ptx3 Cap
Cd40	8.75325e-20	1.07355	0.745	0.528	2.34806e-15	Ptx3 Cap
Card11	1.13754e-19	2.57479	0.206	0.05	3.05144e-15	Ptx3 Cap
Ier5	1.34936e-19	1.08175	0.621	0.371	3.61965e-15	Ptx3 Cap
Pvrl1	1.40582e-19	1.27829	0.346	0.132	3.77111e-15	Ptx3 Cap
Ankrd37	2.63567e-19	1.26351	0.507	0.255	7.07019e-15	Ptx3 Cap
Tprn	3.78305e-19	1.20308	0.65	0.424	1.0148e-14	Ptx3 Cap
D5Ertd615e	4.0955e-19	1.36482	0.572	0.354	1.09862e-14	Ptx3 Cap
Sh3bgrl2	5.46009e-19	1.13105	0.67	0.439	1.46467e-14	Ptx3 Cap
Neurl1a	8.47013e-19	2.15072	0.255	0.082	2.27211e-14	Ptx3 Cap
WI1-49P9.2	1.053e-18	1.47458	0.52	0.28	2.82468e-14	Ptx3 Cap
Tmem40	1.17125e-18	2.18888	0.412	0.193	3.14188e-14	Ptx3 Cap
Pld5	1.65297e-18	1.9306	0.467	0.249	4.43409e-14	Ptx3 Cap
Dctd	1.89324e-18	1.27702	0.418	0.192	5.07862e-14	Ptx3 Cap
Rps6ka3	2.2773e-18	1.21129	0.657	0.422	6.10885e-14	Ptx3 Cap
Pthlh	3.26314e-18	1.00436	0.507	0.257	8.75338e-14	Ptx3 Cap
Gale	4.16946e-18	1.3641	0.516	0.28	1.11846e-13	Ptx3 Cap
Psat1	6.43411e-18	1.30765	0.663	0.45	1.72595e-13	Ptx3 Cap
Map1s	9.67447e-18	1.01477	0.794	0.596	2.59518e-13	Ptx3 Cap
Sh3pxd2a	1.12979e-17	1.08149	0.608	0.362	3.03067e-13	Ptx3 Cap
Exoc3l	1.50488e-17	1.39357	0.559	0.342	4.03685e-13	Ptx3 Cap
Frmd4b	2.46837e-17	1.0076	0.784	0.605	6.62141e-13	Ptx3 Cap
Ankrd33b	2.52581e-17	2.22409	0.333	0.14	6.77549e-13	Ptx3 Cap
Naip2	3.15022e-17	1.00546	0.552	0.319	8.45046e-13	Ptx3 Cap
Cox8b	3.45591e-17	1.11761	0.144	0.027	9.27047e-13	Ptx3 Cap
Sema4c	1.64935e-16	1.40828	0.428	0.206	4.42437e-12	Ptx3 Cap
Crybb1	2.98337e-16	1.97973	0.209	0.063	8.0029e-12	Ptx3 Cap
Micall2	2.99803e-16	1.65574	0.297	0.12	8.04221e-12	Ptx3 Cap
Adamts4	5.21674e-16	1.16666	0.585	0.353	1.39939e-11	Ptx3 Cap
Dhx58	6.08367e-16	1.28542	0.644	0.418	1.63194e-11	Ptx3 Cap
Cd68	7.16061e-16	1.95157	0.307	0.126	1.92083e-11	Ptx3 Cap
Zc3h3	1.16244e-15	1.03074	0.471	0.252	3.11825e-11	Ptx3 Cap
Mad1l1	1.47041e-15	1.00103	0.725	0.528	3.94437e-11	Ptx3 Cap
Fndc8	1.4816e-15	1.3529	0.474	0.258	3.9744e-11	Ptx3 Cap
Hacd4	1.69993e-15	1.03308	0.572	0.345	4.56006e-11	Ptx3 Cap
Nedd9	1.94844e-15	1.04366	0.722	0.529	5.2267e-11	Ptx3 Cap
Pcbp3	2.17485e-15	1.6067	0.536	0.342	5.83404e-11	Ptx3 Cap
Snai1	2.47849e-15	1.10026	0.631	0.427	6.64854e-11	Ptx3 Cap
Fgfr3	2.71225e-15	1.35728	0.595	0.407	7.27561e-11	Ptx3 Cap
Pstpip1	5.90014e-15	1.8582	0.281	0.115	1.58271e-10	Ptx3 Cap
Col5a3	6.88679e-15	2.39308	0.337	0.149	1.84738e-10	Ptx3 Cap
Lrp2bp	7.86056e-15	1.10735	0.359	0.164	2.10859e-10	Ptx3 Cap
Nmnat2	1.06896e-14	2.26932	0.222	0.078	2.86749e-10	Ptx3 Cap
Myof	1.17772e-14	1.53117	0.441	0.232	3.15924e-10	Ptx3 Cap
Sh3bp1	1.19372e-14	2.30553	0.291	0.126	3.20214e-10	Ptx3 Cap
Anxa3	1.24662e-14	1.16178	0.758	0.613	3.34407e-10	Ptx3 Cap
Nbl1	2.14794e-14	1.13795	0.716	0.568	5.76185e-10	Ptx3 Cap
Adam19	2.15874e-14	1.11626	0.614	0.405	5.79081e-10	Ptx3 Cap
Rem1	2.62547e-14	1.19868	0.471	0.267	7.04283e-10	Ptx3 Cap
Impdh1	3.11296e-14	1.06192	0.752	0.61	8.35052e-10	Ptx3 Cap
RP23-8L20.6	4.32168e-14	1.0563	0.389	0.195	1.15929e-09	Ptx3 Cap
Gys1	7.76694e-14	1.65375	0.467	0.264	2.08348e-09	Ptx3 Cap
Adgrb2	7.81169e-14	2.23076	0.19	0.061	2.09549e-09	Ptx3 Cap
Fzd9	1.36734e-13	2.20686	0.35	0.174	3.66788e-09	Ptx3 Cap
Slc1a5	1.51997e-13	1.18361	0.68	0.497	4.07733e-09	Ptx3 Cap
Fam129b	2.94232e-13	1.28099	0.712	0.556	7.89278e-09	Ptx3 Cap
Matn2	3.06151e-13	1.33806	0.49	0.283	8.21251e-09	Ptx3 Cap
Lipo1	3.73038e-13	1.08048	0.31	0.142	1.00067e-08	Ptx3 Cap
RP23-391P21.4	5.76077e-13	1.11305	0.255	0.103	1.54533e-08	Ptx3 Cap
Osgin2	5.82713e-13	1.25113	0.477	0.283	1.56313e-08	Ptx3 Cap
Pfn2	6.06402e-13	1.34506	0.48	0.295	1.62667e-08	Ptx3 Cap
Def6	6.56523e-13	2.39285	0.32	0.155	1.76112e-08	Ptx3 Cap
Socs1	8.85484e-13	1.93908	0.216	0.08	2.37531e-08	Ptx3 Cap
Dok4	9.81385e-13	1.23039	0.794	0.658	2.63256e-08	Ptx3 Cap
Gpha2	9.83646e-13	2.40241	0.196	0.068	2.63863e-08	Ptx3 Cap
Pcdh1	9.93219e-13	1.70459	0.572	0.399	2.66431e-08	Ptx3 Cap
Rap2b	1.01625e-12	1.0639	0.49	0.298	2.72609e-08	Ptx3 Cap
Atxn1	1.1814e-12	1.19298	0.562	0.376	3.16911e-08	Ptx3 Cap
Pdk1	1.20823e-12	1.47644	0.382	0.204	3.24108e-08	Ptx3 Cap
1810008B01Rik	1.26145e-12	1.04752	0.317	0.148	3.38385e-08	Ptx3 Cap
Stk39	1.40108e-12	1.57524	0.229	0.088	3.75839e-08	Ptx3 Cap
Rgs2	1.54152e-12	1.71053	0.281	0.124	4.13513e-08	Ptx3 Cap
Golm1	1.91744e-12	1.53287	0.601	0.44	5.14354e-08	Ptx3 Cap
9430069I07Rik	3.22344e-12	1.1147	0.219	0.082	8.64689e-08	Ptx3 Cap
Rasd1	4.16278e-12	1.05084	0.601	0.424	1.11667e-07	Ptx3 Cap
Lgals3	4.72032e-12	1.29379	0.833	0.786	1.26623e-07	Ptx3 Cap
Myo1d	5.23688e-12	1.07105	0.582	0.409	1.40479e-07	Ptx3 Cap
Gm20478	7.08094e-12	1.60317	0.19	0.067	1.89946e-07	Ptx3 Cap
Myo18b	7.96797e-12	2.33042	0.193	0.069	2.13741e-07	Ptx3 Cap
Cyp8b1	9.3395e-12	1.78561	0.206	0.078	2.50532e-07	Ptx3 Cap
Gp9	9.49083e-12	1.43171	0.193	0.068	2.54591e-07	Ptx3 Cap
Cd247	1.10134e-11	1.71271	0.382	0.214	2.95434e-07	Ptx3 Cap
Bean1	1.21587e-11	1.89048	0.327	0.17	3.26156e-07	Ptx3 Cap
Polm	1.34755e-11	1.00146	0.503	0.316	3.61481e-07	Ptx3 Cap
Crmp1	1.5278e-11	1.00504	0.392	0.205	4.09831e-07	Ptx3 Cap
Hk2	1.6494e-11	1.24606	0.157	0.049	4.42451e-07	Ptx3 Cap
Lingo1	1.82876e-11	2.10144	0.196	0.073	4.90564e-07	Ptx3 Cap
Gpt2	1.89735e-11	1.06187	0.493	0.313	5.08965e-07	Ptx3 Cap
Proser2	2.23299e-11	1.65085	0.265	0.12	5.98999e-07	Ptx3 Cap
Idi1	2.30933e-11	1.04295	0.363	0.188	6.19477e-07	Ptx3 Cap
Kcnn4	2.82866e-11	1.70702	0.307	0.15	7.58787e-07	Ptx3 Cap
Stx11	2.98287e-11	1.3089	0.284	0.13	8.00156e-07	Ptx3 Cap
Gm14137	3.61554e-11	2.0484	0.199	0.075	9.69869e-07	Ptx3 Cap
Pdlim2	5.60858e-11	1.70448	0.405	0.252	1.5045e-06	Ptx3 Cap
Ehbp1l1	5.85592e-11	1.57329	0.556	0.4	1.57085e-06	Ptx3 Cap
Rarg	5.94189e-11	1.07229	0.588	0.432	1.59391e-06	Ptx3 Cap
Gm26564	7.35207e-11	1.28453	0.186	0.069	1.97219e-06	Ptx3 Cap
Slc41a2	7.42098e-11	1.36433	0.281	0.134	1.99068e-06	Ptx3 Cap
RP23-447N11.2	8.30027e-11	2.22728	0.173	0.063	2.22655e-06	Ptx3 Cap
Tbc1d2	8.53422e-11	1.11114	0.458	0.285	2.2893e-06	Ptx3 Cap
Rps6kl1	9.74297e-11	1.4432	0.399	0.225	2.61355e-06	Ptx3 Cap
9030617O03Rik	1.04082e-10	1.27595	0.395	0.229	2.792e-06	Ptx3 Cap
Cetn4	1.06938e-10	1.32549	0.252	0.113	2.8686e-06	Ptx3 Cap
Dhcr24	1.13932e-10	1.73142	0.314	0.159	3.05622e-06	Ptx3 Cap
Ramp3	1.46358e-10	2.52176	0.242	0.106	3.92605e-06	Ptx3 Cap
B430305J03Rik	1.71059e-10	1.14371	0.343	0.185	4.58865e-06	Ptx3 Cap
Gm16034	2.1875e-10	1.15203	0.245	0.109	5.86796e-06	Ptx3 Cap
Loxl4	3.0898e-10	1.56983	0.268	0.126	8.28839e-06	Ptx3 Cap
Fmn1	3.13986e-10	1.24079	0.196	0.077	8.42267e-06	Ptx3 Cap
Gm11978	3.48135e-10	1.44227	0.114	0.031	9.33872e-06	Ptx3 Cap
Grhpr	5.23126e-10	1.10952	0.418	0.264	1.40328e-05	Ptx3 Cap
Lrrn2	5.51822e-10	2.6032	0.186	0.074	1.48026e-05	Ptx3 Cap
Khdrbs3	5.85475e-10	1.3858	0.176	0.067	1.57054e-05	Ptx3 Cap
Tstd3	5.95808e-10	1.05048	0.444	0.29	1.59825e-05	Ptx3 Cap
Emp2	5.99407e-10	2.34079	0.5	0.343	1.60791e-05	Ptx3 Cap
Cmtm4	7.13316e-10	1.33885	0.284	0.141	1.91347e-05	Ptx3 Cap
Kcnab2	7.1482e-10	1.54111	0.176	0.067	1.91751e-05	Ptx3 Cap
Cxcr3	1.28192e-09	1.96713	0.212	0.093	3.43876e-05	Ptx3 Cap
Lrrc8c	1.75401e-09	1.07092	0.706	0.574	4.70513e-05	Ptx3 Cap
Dennd4b	1.80724e-09	1.19213	0.32	0.176	4.84791e-05	Ptx3 Cap
Dusp14	1.80792e-09	1.80284	0.301	0.16	4.84973e-05	Ptx3 Cap
Zmat3	1.89503e-09	1.55945	0.461	0.307	5.08342e-05	Ptx3 Cap
Ndrg4	3.57224e-09	1.1797	0.32	0.175	9.58252e-05	Ptx3 Cap
Ecm1	3.5833e-09	1.45156	0.742	0.589	9.61221e-05	Ptx3 Cap
Phf24	4.60773e-09	1.26893	0.16	0.06	0.000123602	Ptx3 Cap
Ezr	4.62202e-09	1.02497	0.448	0.285	0.000123986	Ptx3 Cap
Arhgef10l	5.29062e-09	3.0821	0.15	0.057	0.000141921	Ptx3 Cap
Zap70	5.58852e-09	2.74968	0.131	0.044	0.000149912	Ptx3 Cap
Sorcs2	6.34754e-09	1.71604	0.248	0.12	0.000170273	Ptx3 Cap
Gm12744	7.63653e-09	1.33552	0.196	0.086	0.00020485	Ptx3 Cap
Hspb8	8.77437e-09	1.128	0.451	0.297	0.000235372	Ptx3 Cap
Prr5	9.07496e-09	1.2451	0.493	0.349	0.000243436	Ptx3 Cap
Hdc	9.09074e-09	1.22178	0.232	0.109	0.000243859	Ptx3 Cap
Entpd7	1.02727e-08	1.0548	0.294	0.159	0.000275566	Ptx3 Cap
Fam212b	1.06805e-08	1.65338	0.291	0.158	0.000286505	Ptx3 Cap
Sacs	1.19127e-08	1.38636	0.219	0.101	0.000319557	Ptx3 Cap
Tspyl4	1.29085e-08	1.46056	0.242	0.122	0.00034627	Ptx3 Cap
Tnfaip3	1.75982e-08	1.2741	0.373	0.23	0.000472071	Ptx3 Cap
Cdk3-ps	1.95397e-08	1.86628	0.173	0.074	0.000524153	Ptx3 Cap
Wisp1	2.92424e-08	1.38629	0.131	0.046	0.000784427	Ptx3 Cap
Hexim2	3.9607e-08	1.72172	0.154	0.06	0.00106246	Ptx3 Cap
Mvd	4.04873e-08	1.47542	0.291	0.161	0.00108607	Ptx3 Cap
Fads3	4.26455e-08	1.55534	0.268	0.143	0.00114397	Ptx3 Cap
Gm1123	4.35067e-08	1.39417	0.141	0.053	0.00116707	Ptx3 Cap
Prr7	4.4612e-08	1.10603	0.141	0.052	0.00119672	Ptx3 Cap
Hopx	5.89833e-08	1.38168	0.127	0.046	0.00158223	Ptx3 Cap
Gm37915	6.60265e-08	1.19584	0.216	0.104	0.00177116	Ptx3 Cap
Aldh18a1	6.69945e-08	1.01565	0.356	0.22	0.00179713	Ptx3 Cap
Aifm2	7.09492e-08	1.40629	0.353	0.212	0.00190321	Ptx3 Cap
C530008M17Rik	7.87644e-08	2.17006	0.16	0.068	0.00211286	Ptx3 Cap
Rasl10a	9.34227e-08	1.59218	0.271	0.148	0.00250606	Ptx3 Cap
Sox11	1.09143e-07	1.08098	0.17	0.074	0.00292775	Ptx3 Cap
Agpat9	1.57692e-07	1.42121	0.137	0.054	0.00423008	Ptx3 Cap
Rnf207	1.6439e-07	1.0148	0.405	0.262	0.00440976	Ptx3 Cap
AA414768	2.52083e-07	1.69429	0.108	0.037	0.00676214	Ptx3 Cap
Srms	2.90406e-07	1.57398	0.18	0.082	0.00779013	Ptx3 Cap
Wnt9b	4.06262e-07	1.77757	0.19	0.092	0.010898	Ptx3 Cap
Slc26a6	4.08612e-07	1.05203	0.268	0.151	0.010961	Ptx3 Cap
Cxadr	4.65134e-07	1.54732	0.206	0.103	0.0124772	Ptx3 Cap
Sybu	4.89992e-07	1.48374	0.242	0.13	0.013144	Ptx3 Cap
Smim3	5.67265e-07	1.09667	0.239	0.127	0.0152169	Ptx3 Cap
Prkca	6.31457e-07	1.14167	0.265	0.149	0.0169388	Ptx3 Cap
Ppapdc3	7.06677e-07	1.11024	0.121	0.046	0.0189566	Ptx3 Cap
Tns3	8.03747e-07	1.26433	0.258	0.144	0.0215605	Ptx3 Cap
Tfcp2	8.06572e-07	1.14447	0.281	0.164	0.0216363	Ptx3 Cap
Elovl6	9.01879e-07	1.58007	0.245	0.14	0.0241929	Ptx3 Cap
Hopxos	9.7809e-07	1.32035	0.101	0.036	0.0262373	Ptx3 Cap
Dcst1	1.07074e-06	1.34274	0.173	0.082	0.0287225	Ptx3 Cap
BC022687	1.13196e-06	1.14223	0.154	0.069	0.0303647	Ptx3 Cap
Batf2	1.22548e-06	1.21491	0.412	0.276	0.0328735	Ptx3 Cap
Ephb1	1.33822e-06	1.01709	0.373	0.247	0.0358977	Ptx3 Cap
Grin2c	1.52272e-06	2.36014	0.118	0.047	0.0408469	Ptx3 Cap
Trim9	1.58305e-06	1.89424	0.101	0.036	0.0424653	Ptx3 Cap
Gm16201	1.88081e-62	1.57235	0.58	0.038	5.04526e-58	Ptx3 Cap metab
1700012B09Rik	4.05156e-58	4.10008	0.24	0.003	1.08683e-53	Ptx3 Cap metab
RP24-414G20.1	6.78042e-56	2.14265	0.16	0	1.81885e-51	Ptx3 Cap metab
Stac2	8.77805e-51	5.27552	0.36	0.016	2.35471e-46	Ptx3 Cap metab
Crhbp	1.75467e-50	4.21586	0.46	0.03	4.70691e-46	Ptx3 Cap metab
Adam8	8.19305e-49	5.21913	0.82	0.135	2.19779e-44	Ptx3 Cap metab
2610203C22Rik	3.15841e-44	3.161	0.74	0.106	8.47244e-40	Ptx3 Cap metab
RP23-71G16.6	3.60161e-44	4.35735	0.5	0.043	9.66133e-40	Ptx3 Cap metab
8030451A03Rik	1.96726e-43	3.05871	0.58	0.061	5.27716e-39	Ptx3 Cap metab
3110035E14Rik	3.02749e-40	2.24745	0.36	0.022	8.12125e-36	Ptx3 Cap metab
Akr1b8	2.82004e-39	3.40449	0.9	0.203	7.56476e-35	Ptx3 Cap metab
2310002F09Rik	6.88397e-39	3.42047	0.86	0.186	1.84662e-34	Ptx3 Cap metab
Serpinb9b	7.37775e-37	4.69441	0.64	0.097	1.97908e-32	Ptx3 Cap metab
Slc41a2	1.60721e-35	2.60124	0.78	0.142	4.31134e-31	Ptx3 Cap metab
Slc16a3	5.27626e-35	3.35662	0.96	0.304	1.41536e-30	Ptx3 Cap metab
Mir147	1.84767e-34	2.35953	0.94	0.232	4.95637e-30	Ptx3 Cap metab
Raet1e	4.24248e-34	2.32214	0.86	0.188	1.13805e-29	Ptx3 Cap metab
Cd44	6.4447e-34	5.30222	0.84	0.218	1.72879e-29	Ptx3 Cap metab
Adhfe1	3.16102e-32	1.91205	0.42	0.041	8.47945e-28	Ptx3 Cap metab
Myof	2.95856e-31	3.50031	0.86	0.253	7.93633e-27	Ptx3 Cap metab
Klk9	4.58711e-31	2.92042	0.28	0.017	1.23049e-26	Ptx3 Cap metab
Tnfrsf23	5.47278e-31	3.06089	0.88	0.238	1.46807e-26	Ptx3 Cap metab
Gm28592	1.10935e-30	2.03816	0.68	0.117	2.97583e-26	Ptx3 Cap metab
Kif17	3.89827e-30	2.18951	0.4	0.041	1.04571e-25	Ptx3 Cap metab
Raet1d	6.22982e-30	3.67325	0.48	0.062	1.67115e-25	Ptx3 Cap metab
AA467197	1.44272e-29	2.5079	0.96	0.314	3.8701e-25	Ptx3 Cap metab
Gm3222	1.48987e-29	1.09883	0.64	0.106	3.99657e-25	Ptx3 Cap metab
Npy	1.66409e-29	4.12123	0.4	0.043	4.46393e-25	Ptx3 Cap metab
Ass1	3.5652e-29	2.86253	0.96	0.347	9.56365e-25	Ptx3 Cap metab
Fez1	4.27981e-29	4.01364	0.42	0.049	1.14806e-24	Ptx3 Cap metab
Gm11816	7.2106e-29	3.15469	0.18	0.006	1.93424e-24	Ptx3 Cap metab
Smim3	1.32855e-28	3.55886	0.66	0.131	3.56384e-24	Ptx3 Cap metab
Etv4	2.05948e-28	2.61577	0.5	0.069	5.52456e-24	Ptx3 Cap metab
Fads3	3.5052e-28	3.27778	0.7	0.15	9.40269e-24	Ptx3 Cap metab
Nptx1	9.17848e-28	4.6912	0.7	0.151	2.46213e-23	Ptx3 Cap metab
Tns3	1.92467e-27	3.75889	0.68	0.15	5.16293e-23	Ptx3 Cap metab
Nppb	2.09402e-27	3.5183	0.16	0.005	5.61721e-23	Ptx3 Cap metab
9430069I07Rik	1.34891e-26	1.56727	0.58	0.093	3.61844e-22	Ptx3 Cap metab
Bean1	1.51873e-26	2.12407	0.76	0.182	4.07399e-22	Ptx3 Cap metab
Emilin3	2.13273e-26	4.34418	0.24	0.016	5.72104e-22	Ptx3 Cap metab
Tuba1c	2.67565e-26	2.75625	0.94	0.405	7.17744e-22	Ptx3 Cap metab
Serpinb1a	2.72551e-26	4.59347	0.54	0.094	7.31117e-22	Ptx3 Cap metab
Fam167a	3.47945e-26	2.43441	0.82	0.209	9.33364e-22	Ptx3 Cap metab
Gm13442	5.98026e-26	1.65832	0.34	0.034	1.6042e-21	Ptx3 Cap metab
Gm16897	9.81895e-26	2.26385	0.98	0.505	2.63393e-21	Ptx3 Cap metab
Kcnn4	1.30397e-25	3.18336	0.7	0.163	3.4979e-21	Ptx3 Cap metab
Aif1l	2.14019e-25	3.56466	0.56	0.101	5.74105e-21	Ptx3 Cap metab
Slc1a5	3.60906e-25	2.64688	0.98	0.517	9.68131e-21	Ptx3 Cap metab
Sorcs2	3.83616e-25	2.56459	0.64	0.129	1.02905e-20	Ptx3 Cap metab
Klk8	5.02097e-25	3.37662	0.94	0.456	1.34687e-20	Ptx3 Cap metab
Dusp14	6.6138e-25	2.91054	0.72	0.17	1.77415e-20	Ptx3 Cap metab
Cd34	8.9005e-25	2.36212	1	0.968	2.38756e-20	Ptx3 Cap metab
RP24-324L19.3	2.01272e-24	1.13932	0.56	0.1	5.39912e-20	Ptx3 Cap metab
Pkm	2.55659e-24	1.72265	1	0.986	6.85805e-20	Ptx3 Cap metab
Phlda1	3.38791e-24	2.00641	0.68	0.149	9.08807e-20	Ptx3 Cap metab
Crmp1	7.63711e-24	2.96438	0.76	0.224	2.04865e-19	Ptx3 Cap metab
Ccl7	9.91709e-24	3.12596	0.66	0.153	2.66026e-19	Ptx3 Cap metab
Tnc	1.0102e-23	3.64764	0.84	0.306	2.70987e-19	Ptx3 Cap metab
Ptprn	2.0806e-23	2.41055	0.2	0.012	5.5812e-19	Ptx3 Cap metab
9830144P21Rik	2.41253e-23	1.90522	0.78	0.208	6.47162e-19	Ptx3 Cap metab
Sh2d5	3.40516e-23	3.94174	0.56	0.117	9.13435e-19	Ptx3 Cap metab
Tusc3	5.45588e-23	2.0539	0.98	0.451	1.46354e-18	Ptx3 Cap metab
Sec14l2	8.81998e-23	1.97336	0.72	0.173	2.36596e-18	Ptx3 Cap metab
Stfa3	2.02452e-22	2.53621	0.32	0.035	5.43077e-18	Ptx3 Cap metab
Micall2	2.39531e-22	2.40805	0.62	0.139	6.42541e-18	Ptx3 Cap metab
Ly6g	3.37143e-22	3.0637	0.42	0.062	9.04386e-18	Ptx3 Cap metab
Serpinb1c	4.3974e-22	1.68171	0.1	0.002	1.1796e-17	Ptx3 Cap metab
Ccdc184	5.25039e-22	2.54986	0.88	0.353	1.40842e-17	Ptx3 Cap metab
Gm10657	6.98397e-22	1.26143	0.7	0.157	1.87345e-17	Ptx3 Cap metab
Ccl2	8.2153e-22	3.1843	0.86	0.381	2.20375e-17	Ptx3 Cap metab
Mpp6	1.18327e-21	2.03102	0.88	0.326	3.17413e-17	Ptx3 Cap metab
Emp3	1.56307e-21	3.64319	0.86	0.377	4.19295e-17	Ptx3 Cap metab
Adam15	1.61613e-21	1.97934	1	0.905	4.33527e-17	Ptx3 Cap metab
Matn2	1.82717e-21	2.38773	0.86	0.306	4.90137e-17	Ptx3 Cap metab
Hspb8	1.91564e-21	2.54802	0.86	0.309	5.1387e-17	Ptx3 Cap metab
9530059O14Rik	1.95179e-21	2.35461	0.18	0.01	5.23568e-17	Ptx3 Cap metab
Lgals1	1.97828e-21	1.9494	1	0.871	5.30675e-17	Ptx3 Cap metab
Palld	3.35229e-21	2.59687	0.86	0.328	8.99252e-17	Ptx3 Cap metab
Wnt4	3.62868e-21	3.06574	0.62	0.16	9.73392e-17	Ptx3 Cap metab
H60b	3.92135e-21	2.82657	0.56	0.119	1.0519e-16	Ptx3 Cap metab
4731419I09Rik	4.54009e-21	2.0095	1	0.663	1.21788e-16	Ptx3 Cap metab
Plau	5.51154e-21	2.58402	0.98	0.706	1.47847e-16	Ptx3 Cap metab
Gm11748	6.74045e-21	1.40469	0.2	0.014	1.80813e-16	Ptx3 Cap metab
Fmn1	7.25328e-21	2.56828	0.48	0.087	1.94569e-16	Ptx3 Cap metab
Loxl4	7.2588e-21	2.35469	0.6	0.139	1.94717e-16	Ptx3 Cap metab
Mum1l1	7.43368e-21	3.09855	0.12	0.004	1.99409e-16	Ptx3 Cap metab
Dpysl3	8.09611e-21	1.78611	1	0.811	2.17178e-16	Ptx3 Cap metab
Gpc1	8.64186e-21	3.55701	0.44	0.075	2.31818e-16	Ptx3 Cap metab
Sqle	9.83821e-21	2.63513	0.82	0.278	2.6391e-16	Ptx3 Cap metab
4930524J08Rik	1.19705e-20	1.03654	0.22	0.017	3.21109e-16	Ptx3 Cap metab
Ptrh1	1.58948e-20	2.6827	0.42	0.067	4.26377e-16	Ptx3 Cap metab
Ulbp1	1.90133e-20	2.16204	0.68	0.172	5.10033e-16	Ptx3 Cap metab
Dfna5	2.62407e-20	1.73976	0.9	0.313	7.03907e-16	Ptx3 Cap metab
Gale	2.85582e-20	1.83699	0.86	0.308	7.66072e-16	Ptx3 Cap metab
Fosl1	2.90142e-20	3.92518	0.44	0.078	7.78307e-16	Ptx3 Cap metab
D630002J18Rik	2.95193e-20	1.90676	0.22	0.017	7.91856e-16	Ptx3 Cap metab
Pdk1	3.48149e-20	2.41818	0.74	0.222	9.33909e-16	Ptx3 Cap metab
Pgam1	3.61881e-20	1.40866	1	0.912	9.70745e-16	Ptx3 Cap metab
Dagla	3.70762e-20	2.01155	0.74	0.219	9.94568e-16	Ptx3 Cap metab
Anxa3	4.65314e-20	2.22805	0.96	0.63	1.2482e-15	Ptx3 Cap metab
Ccnd1	6.39471e-20	1.90679	1	0.881	1.71538e-15	Ptx3 Cap metab
Gsto1	6.7426e-20	2.1612	0.86	0.335	1.8087e-15	Ptx3 Cap metab
Alcam	1.0237e-19	3.38219	0.34	0.047	2.74609e-15	Ptx3 Cap metab
Pgk1	1.41594e-19	1.48559	1	0.752	3.79825e-15	Ptx3 Cap metab
Sync	1.51873e-19	2.5707	0.52	0.11	4.074e-15	Ptx3 Cap metab
Serinc2	1.60045e-19	1.86766	0.98	0.777	4.29321e-15	Ptx3 Cap metab
Gm28045	1.81388e-19	3.18091	0.78	0.285	4.86572e-15	Ptx3 Cap metab
Ifitm10	1.83648e-19	3.18749	0.48	0.097	4.92635e-15	Ptx3 Cap metab
Kdelr3	2.91925e-19	2.63371	0.74	0.255	7.8309e-15	Ptx3 Cap metab
Ppap2c	3.16881e-19	2.25938	0.92	0.455	8.50034e-15	Ptx3 Cap metab
Lgals3	4.57799e-19	2.41178	0.96	0.79	1.22805e-14	Ptx3 Cap metab
Dync1i1	4.75233e-19	3.95092	0.34	0.049	1.27481e-14	Ptx3 Cap metab
Anxa1	5.03002e-19	1.35769	1	0.981	1.3493e-14	Ptx3 Cap metab
Ldha	5.4438e-19	1.21317	1	0.995	1.4603e-14	Ptx3 Cap metab
1500009L16Rik	6.27309e-19	1.59379	0.96	0.403	1.68276e-14	Ptx3 Cap metab
Gm26542	6.39915e-19	2.1211	0.82	0.296	1.71657e-14	Ptx3 Cap metab
Proser2	1.47644e-18	2.68515	0.56	0.134	3.96055e-14	Ptx3 Cap metab
Myo1d	3.20942e-18	2.16979	0.9	0.427	8.60927e-14	Ptx3 Cap metab
Ripk3	3.28556e-18	2.58339	0.9	0.432	8.81353e-14	Ptx3 Cap metab
Cyth4	3.80826e-18	1.75135	0.96	0.417	1.02157e-13	Ptx3 Cap metab
Src	4.30675e-18	2.69667	0.52	0.119	1.15529e-13	Ptx3 Cap metab
Gm4217	4.52394e-18	1.12784	0.76	0.248	1.21355e-13	Ptx3 Cap metab
Hif1a	5.4795e-18	1.47641	1	0.942	1.46988e-13	Ptx3 Cap metab
Slc7a5	5.87773e-18	2.17224	0.46	0.09	1.5767e-13	Ptx3 Cap metab
Tubb6	6.29927e-18	1.84126	0.98	0.752	1.68978e-13	Ptx3 Cap metab
Ptk7	6.58834e-18	1.63316	0.92	0.397	1.76732e-13	Ptx3 Cap metab
Dram1	8.83387e-18	2.4869	0.44	0.086	2.36969e-13	Ptx3 Cap metab
Gm12868	8.84974e-18	1.63496	0.78	0.262	2.37394e-13	Ptx3 Cap metab
Gchfr	9.16989e-18	1.66275	0.9	0.384	2.45982e-13	Ptx3 Cap metab
Gm38158	1.0365e-17	1.63364	0.12	0.005	2.7804e-13	Ptx3 Cap metab
Lmna	1.25022e-17	1.00024	1	1	3.35371e-13	Ptx3 Cap metab
Slc20a1	1.59172e-17	1.81793	0.96	0.53	4.26978e-13	Ptx3 Cap metab
Cldn7	2.03191e-17	1.88212	0.18	0.014	5.45061e-13	Ptx3 Cap metab
Sprr1a	2.1108e-17	5.965	0.24	0.027	5.66222e-13	Ptx3 Cap metab
Map6	2.30638e-17	1.76484	0.94	0.492	6.18685e-13	Ptx3 Cap metab
Pthlh	2.64418e-17	2.14467	0.8	0.289	7.09301e-13	Ptx3 Cap metab
Itga3	2.71821e-17	1.72492	0.98	0.549	7.29161e-13	Ptx3 Cap metab
RP23-110C17.2	2.84676e-17	1.71245	1	0.766	7.63643e-13	Ptx3 Cap metab
Tnfrsf12a	3.13992e-17	2.01071	0.9	0.411	8.42283e-13	Ptx3 Cap metab
Emp2	4.87565e-17	2.92149	0.8	0.359	1.30789e-12	Ptx3 Cap metab
Phlda3	5.18604e-17	1.65573	1	0.707	1.39116e-12	Ptx3 Cap metab
Gm4430.1	5.26061e-17	1.5473	0.74	0.242	1.41116e-12	Ptx3 Cap metab
Rsph1	5.31493e-17	1.81065	0.28	0.035	1.42573e-12	Ptx3 Cap metab
Tspo	6.33109e-17	1.23189	1	0.964	1.69831e-12	Ptx3 Cap metab
Tslp	6.85883e-17	1.62575	0.7	0.22	1.83988e-12	Ptx3 Cap metab
Cd276	7.94529e-17	1.64871	0.94	0.475	2.13132e-12	Ptx3 Cap metab
Capg	1.01779e-16	1.39601	1	0.94	2.73023e-12	Ptx3 Cap metab
Gm26840	1.06359e-16	2.39912	0.7	0.263	2.85309e-12	Ptx3 Cap metab
Gpx3	1.33411e-16	1.93292	0.94	0.615	3.57875e-12	Ptx3 Cap metab
4930455G09Rik	1.46365e-16	2.06814	0.12	0.006	3.92623e-12	Ptx3 Cap metab
F2rl1	1.50451e-16	1.53244	0.82	0.329	4.03586e-12	Ptx3 Cap metab
Lat2	1.79677e-16	2.41532	0.38	0.067	4.81983e-12	Ptx3 Cap metab
Prkca	1.81827e-16	1.96975	0.58	0.158	4.8775e-12	Ptx3 Cap metab
Serpinh1	1.98211e-16	1.49508	1	0.86	5.31702e-12	Ptx3 Cap metab
Cnn2	2.20686e-16	1.84936	0.98	0.676	5.91991e-12	Ptx3 Cap metab
Gm3839	2.28053e-16	1.07119	0.98	0.682	6.11753e-12	Ptx3 Cap metab
Smyd4	2.46255e-16	2.14515	0.78	0.365	6.60578e-12	Ptx3 Cap metab
Slc38a1	2.69451e-16	3.44197	0.22	0.023	7.22803e-12	Ptx3 Cap metab
Gm13966	2.73623e-16	1.75108	0.22	0.023	7.33994e-12	Ptx3 Cap metab
Dynlt1a	2.73812e-16	1.28337	0.54	0.125	7.345e-12	Ptx3 Cap metab
Fam129b	2.88003e-16	2.2814	0.92	0.575	7.72567e-12	Ptx3 Cap metab
Tlr4	3.15067e-16	3.7684	0.32	0.051	8.45168e-12	Ptx3 Cap metab
Ltc4s	3.41853e-16	2.14126	0.82	0.365	9.17021e-12	Ptx3 Cap metab
Zbtb7c	3.59127e-16	1.89193	0.82	0.326	9.63358e-12	Ptx3 Cap metab
Gap43	3.6043e-16	1.53293	1	0.723	9.66853e-12	Ptx3 Cap metab
Gprc5a	3.69464e-16	2.96154	0.52	0.133	9.91087e-12	Ptx3 Cap metab
Gm17225	3.74482e-16	1.36625	0.18	0.015	1.00455e-11	Ptx3 Cap metab
Ercc1	4.51464e-16	1.58596	0.98	0.552	1.21105e-11	Ptx3 Cap metab
Tpi1	4.53606e-16	1.22894	1	0.945	1.2168e-11	Ptx3 Cap metab
Pcdh1	4.60926e-16	2.00826	0.88	0.418	1.23643e-11	Ptx3 Cap metab
1700019L03Rik	5.23151e-16	1.94395	0.32	0.049	1.40335e-11	Ptx3 Cap metab
Gm22801	5.37743e-16	1.36148	0.56	0.15	1.4425e-11	Ptx3 Cap metab
Rap2b	5.60386e-16	2.26726	0.78	0.321	1.50324e-11	Ptx3 Cap metab
Tnfaip2	5.78295e-16	1.88889	0.7	0.247	1.55128e-11	Ptx3 Cap metab
Sparc	6.28407e-16	1.31828	1	1	1.6857e-11	Ptx3 Cap metab
Baiap2	7.82307e-16	1.81351	0.92	0.527	2.09854e-11	Ptx3 Cap metab
Prkar2b	8.17437e-16	2.0619	0.58	0.161	2.19277e-11	Ptx3 Cap metab
B4galt5	9.0176e-16	1.62578	0.7	0.225	2.41897e-11	Ptx3 Cap metab
Wdr1	9.3066e-16	1.10232	1	0.973	2.4965e-11	Ptx3 Cap metab
Opn3	1.21868e-15	2.09371	0.38	0.071	3.26912e-11	Ptx3 Cap metab
Serpinb10.1	1.38419e-15	2.86136	0.26	0.034	3.71308e-11	Ptx3 Cap metab
Gm11978	1.58273e-15	2.33484	0.28	0.04	4.24569e-11	Ptx3 Cap metab
Sema4b	1.59376e-15	2.39607	0.58	0.169	4.27527e-11	Ptx3 Cap metab
Nnmt	1.69368e-15	2.79124	0.18	0.016	4.54329e-11	Ptx3 Cap metab
Rem1	1.84555e-15	2.16824	0.76	0.291	4.95069e-11	Ptx3 Cap metab
Eif2b3	2.07655e-15	1.80703	0.82	0.333	5.57033e-11	Ptx3 Cap metab
Ptpn7	3.11001e-15	1.78256	0.88	0.445	8.34261e-11	Ptx3 Cap metab
Cks2	3.5466e-15	1.35868	0.78	0.297	9.51375e-11	Ptx3 Cap metab
Tinagl1	3.62952e-15	1.40744	1	0.973	9.73619e-11	Ptx3 Cap metab
Casp3	3.70989e-15	1.4655	0.56	0.153	9.95177e-11	Ptx3 Cap metab
Endod1	4.50756e-15	1.478	1	0.742	1.20915e-10	Ptx3 Cap metab
3300005D01Rik	4.55579e-15	1.55008	0.96	0.617	1.22209e-10	Ptx3 Cap metab
Glipr2	4.69068e-15	1.8544	0.88	0.425	1.25827e-10	Ptx3 Cap metab
Gm9823	4.99861e-15	1.54937	0.48	0.112	1.34088e-10	Ptx3 Cap metab
Gm12403	5.0606e-15	1.40009	0.4	0.078	1.35751e-10	Ptx3 Cap metab
Pfkl	5.14055e-15	1.64967	0.98	0.67	1.37895e-10	Ptx3 Cap metab
Cd68	5.33867e-15	2.71227	0.54	0.148	1.4321e-10	Ptx3 Cap metab
Pld5	5.8909e-15	1.41274	0.78	0.275	1.58023e-10	Ptx3 Cap metab
Inhbb	7.47099e-15	3.14575	0.28	0.041	2.00409e-10	Ptx3 Cap metab
Gm15283	7.84641e-15	1.38772	1	0.707	2.1048e-10	Ptx3 Cap metab
Cxadr	9.15537e-15	2.58689	0.46	0.112	2.45593e-10	Ptx3 Cap metab
Higd1a	9.18887e-15	1.37553	1	0.622	2.46491e-10	Ptx3 Cap metab
Mapk6	9.75601e-15	1.64411	0.92	0.517	2.61705e-10	Ptx3 Cap metab
Uchl1os	1.10447e-14	1.14986	0.28	0.041	2.96275e-10	Ptx3 Cap metab
Map1b	1.11756e-14	1.53861	0.98	0.672	2.99786e-10	Ptx3 Cap metab
Gm37126	1.13558e-14	1.00589	0.46	0.099	3.04618e-10	Ptx3 Cap metab
Nabp1	1.21455e-14	2.30562	0.42	0.094	3.25804e-10	Ptx3 Cap metab
Lrrc8c	1.26522e-14	1.86835	0.94	0.588	3.39396e-10	Ptx3 Cap metab
Pdlim2	1.3735e-14	2.24406	0.72	0.267	3.68441e-10	Ptx3 Cap metab
Sacs	1.46639e-14	2.02908	0.46	0.113	3.9336e-10	Ptx3 Cap metab
Cklf	1.49301e-14	1.92122	0.54	0.144	4.00501e-10	Ptx3 Cap metab
1110046J04Rik	1.53583e-14	1.07644	1	0.77	4.11988e-10	Ptx3 Cap metab
Exoc3l4	1.61693e-14	2.44138	0.44	0.106	4.33743e-10	Ptx3 Cap metab
Capn2	1.69725e-14	1.05414	1	0.97	4.55288e-10	Ptx3 Cap metab
Ip6k3	1.6973e-14	1.52095	0.92	0.501	4.55302e-10	Ptx3 Cap metab
Thbs2	1.70751e-14	2.13607	0.8	0.374	4.5804e-10	Ptx3 Cap metab
Ezr	1.76411e-14	1.86265	0.76	0.302	4.73223e-10	Ptx3 Cap metab
Sh3bgrl2	1.82356e-14	1.35755	0.94	0.468	4.89171e-10	Ptx3 Cap metab
Sgms2	1.85103e-14	2.18644	0.58	0.185	4.96539e-10	Ptx3 Cap metab
Gm26714	1.9673e-14	2.79512	0.46	0.12	5.27729e-10	Ptx3 Cap metab
Oraov1	1.97397e-14	1.39855	0.96	0.701	5.29518e-10	Ptx3 Cap metab
RP23-326D6.5	2.20836e-14	1.10121	1	0.915	5.92393e-10	Ptx3 Cap metab
Actr3	2.20999e-14	1.18358	1	0.888	5.9283e-10	Ptx3 Cap metab
Mest	2.30584e-14	1.96332	0.96	0.762	6.18543e-10	Ptx3 Cap metab
Mxra7	2.3696e-14	1.83306	0.78	0.317	6.35646e-10	Ptx3 Cap metab
Copg2	2.45619e-14	1.72187	0.94	0.618	6.58873e-10	Ptx3 Cap metab
Cdr2l	2.54544e-14	1.33722	0.98	0.612	6.82816e-10	Ptx3 Cap metab
Gm20481	2.94445e-14	1.56162	0.46	0.109	7.89848e-10	Ptx3 Cap metab
Tnfaip3	3.03894e-14	1.57733	0.68	0.244	8.15195e-10	Ptx3 Cap metab
Mnda	3.07233e-14	1.78769	0.14	0.01	8.24154e-10	Ptx3 Cap metab
S100a4	3.64594e-14	1.09661	1	0.941	9.78024e-10	Ptx3 Cap metab
Acot7	3.70569e-14	1.25961	1	0.8	9.9405e-10	Ptx3 Cap metab
Cgnl1	3.91081e-14	1.35362	0.98	0.657	1.04908e-09	Ptx3 Cap metab
Kcnk2	4.0324e-14	2.97023	0.26	0.038	1.08169e-09	Ptx3 Cap metab
Fdps	4.86534e-14	1.76837	0.86	0.418	1.30513e-09	Ptx3 Cap metab
Eef1e1	5.21456e-14	1.23304	0.66	0.209	1.39881e-09	Ptx3 Cap metab
Pdlim1	5.5086e-14	1.13604	1	0.914	1.47768e-09	Ptx3 Cap metab
Ino80c	5.73912e-14	1.8538	0.88	0.453	1.53952e-09	Ptx3 Cap metab
Fhl2	6.2048e-14	2.57887	0.42	0.098	1.66444e-09	Ptx3 Cap metab
Uchl1	6.29696e-14	2.03952	0.52	0.146	1.68916e-09	Ptx3 Cap metab
Gm12715	6.32657e-14	1.3168	0.62	0.205	1.6971e-09	Ptx3 Cap metab
Polr2h	6.78863e-14	1.28719	0.78	0.308	1.82105e-09	Ptx3 Cap metab
Gm12744	7.27783e-14	1.17955	0.44	0.097	1.95228e-09	Ptx3 Cap metab
Hist1h4i	7.81846e-14	1.40582	0.38	0.076	2.0973e-09	Ptx3 Cap metab
1810055G02Rik	8.29156e-14	1.70417	0.7	0.248	2.22421e-09	Ptx3 Cap metab
Adam9	8.30802e-14	1.43621	0.94	0.519	2.22863e-09	Ptx3 Cap metab
Atp1a3	1.09235e-13	3.54986	0.12	0.008	2.93022e-09	Ptx3 Cap metab
Nes	1.10328e-13	4.19614	0.44	0.115	2.95956e-09	Ptx3 Cap metab
Avpi1	1.2555e-13	1.37831	1	0.778	3.36788e-09	Ptx3 Cap metab
1110007C09Rik	1.42667e-13	1.2046	1	0.782	3.82704e-09	Ptx3 Cap metab
Acer3	1.46419e-13	1.27948	0.92	0.438	3.92769e-09	Ptx3 Cap metab
Klk10	1.68594e-13	2.84864	0.32	0.06	4.52253e-09	Ptx3 Cap metab
Mfap3l	1.76676e-13	1.54763	0.6	0.189	4.73933e-09	Ptx3 Cap metab
Gm14137	1.91798e-13	1.84863	0.4	0.089	5.14499e-09	Ptx3 Cap metab
Ly6a	2.04384e-13	3.41884	0.98	0.925	5.48259e-09	Ptx3 Cap metab
Col5a3	2.13873e-13	1.91018	0.56	0.173	5.73713e-09	Ptx3 Cap metab
Prnp	2.3285e-13	2.60173	0.9	0.647	6.2462e-09	Ptx3 Cap metab
Mif	2.35125e-13	1.04106	1	0.894	6.30724e-09	Ptx3 Cap metab
P4ha1	2.53651e-13	1.07708	0.9	0.462	6.8042e-09	Ptx3 Cap metab
Serpina3i	2.66406e-13	1.80411	0.68	0.256	7.14635e-09	Ptx3 Cap metab
Il2rg	2.79319e-13	1.49879	0.98	0.748	7.49273e-09	Ptx3 Cap metab
Spink2	3.15274e-13	1.68555	0.3	0.052	8.45722e-09	Ptx3 Cap metab
Gm17228	3.32435e-13	1.20461	0.8	0.365	8.91756e-09	Ptx3 Cap metab
Gm20489	3.59174e-13	1.47651	0.96	0.626	9.63483e-09	Ptx3 Cap metab
Ncln	3.74842e-13	1.48816	0.96	0.666	1.00551e-08	Ptx3 Cap metab
Sorbs2	3.91049e-13	1.46003	0.98	0.821	1.04899e-08	Ptx3 Cap metab
Rras2	4.30156e-13	1.51137	0.9	0.505	1.15389e-08	Ptx3 Cap metab
Cxcr3	4.32895e-13	2.58882	0.42	0.106	1.16124e-08	Ptx3 Cap metab
Tmem51	4.51565e-13	1.70642	0.74	0.318	1.21132e-08	Ptx3 Cap metab
B430305J03Rik	4.61317e-13	2.14142	0.6	0.203	1.23748e-08	Ptx3 Cap metab
Ano1	4.61543e-13	3.99628	0.3	0.054	1.23809e-08	Ptx3 Cap metab
Nid2	5.37302e-13	1.14146	1	0.909	1.44131e-08	Ptx3 Cap metab
Fblim1	5.86081e-13	2.30146	0.54	0.163	1.57216e-08	Ptx3 Cap metab
Fscn1	6.04724e-13	1.10824	1	0.903	1.62217e-08	Ptx3 Cap metab
Ehd4	6.11238e-13	1.2162	1	0.881	1.63965e-08	Ptx3 Cap metab
Gm28513	6.24662e-13	1.56036	0.54	0.148	1.67566e-08	Ptx3 Cap metab
Gm37885	7.05671e-13	1.08608	0.98	0.788	1.89296e-08	Ptx3 Cap metab
Lrrfip1	7.44038e-13	1.19248	1	0.888	1.99588e-08	Ptx3 Cap metab
Gm14493	8.09907e-13	1.42576	0.74	0.289	2.17257e-08	Ptx3 Cap metab
E230016M11Rik	8.19095e-13	1.46688	0.76	0.315	2.19722e-08	Ptx3 Cap metab
Tradd	8.23232e-13	1.12201	0.88	0.416	2.20832e-08	Ptx3 Cap metab
Pvrl1	8.6397e-13	1.59389	0.54	0.161	2.3176e-08	Ptx3 Cap metab
Hacd1	8.8209e-13	1.16908	0.92	0.438	2.36621e-08	Ptx3 Cap metab
Sms	9.88471e-13	1.22394	0.62	0.203	2.65157e-08	Ptx3 Cap metab
Kpna3	1.02699e-12	1.04023	0.9	0.42	2.75489e-08	Ptx3 Cap metab
Gm17661	1.10814e-12	1.20575	0.72	0.26	2.97258e-08	Ptx3 Cap metab
Serpinb10	1.18524e-12	2.82745	0.28	0.049	3.17941e-08	Ptx3 Cap metab
Ckap4	1.19762e-12	1.27089	0.92	0.494	3.2126e-08	Ptx3 Cap metab
Egln3	1.21381e-12	1.48586	0.94	0.495	3.25605e-08	Ptx3 Cap metab
Gm9988	1.21905e-12	1.13542	0.5	0.13	3.27011e-08	Ptx3 Cap metab
Angptl2	1.25301e-12	1.3531	1	0.742	3.36121e-08	Ptx3 Cap metab
Man1a	1.27068e-12	1.09865	0.92	0.485	3.40859e-08	Ptx3 Cap metab
Gadd45a	1.31373e-12	1.53536	0.84	0.399	3.52409e-08	Ptx3 Cap metab
RP24-394C15.7	1.35882e-12	1.3243	0.96	0.552	3.64504e-08	Ptx3 Cap metab
Ppp2r5b	1.38282e-12	1.26959	1	0.68	3.70941e-08	Ptx3 Cap metab
Uck2	1.3996e-12	1.11466	0.98	0.604	3.75442e-08	Ptx3 Cap metab
Aimp2	1.43309e-12	1.23905	0.94	0.556	3.84425e-08	Ptx3 Cap metab
Lamc2	1.50706e-12	1.84742	0.82	0.397	4.04268e-08	Ptx3 Cap metab
Ngef	1.5711e-12	3.36198	0.22	0.031	4.21446e-08	Ptx3 Cap metab
Dpcd	1.61247e-12	1.12268	0.9	0.476	4.32545e-08	Ptx3 Cap metab
Lmo1	1.6147e-12	1.6882	0.78	0.338	4.33145e-08	Ptx3 Cap metab
Mrps22	1.66854e-12	1.29321	0.7	0.281	4.47585e-08	Ptx3 Cap metab
Vwa1	1.74375e-12	2.48215	0.9	0.564	4.67762e-08	Ptx3 Cap metab
Dnajc15	1.93431e-12	1.17336	0.92	0.51	5.18878e-08	Ptx3 Cap metab
Camk2a	1.97382e-12	1.54053	0.38	0.085	5.29478e-08	Ptx3 Cap metab
Dctd	2.1347e-12	1.39638	0.64	0.222	5.72634e-08	Ptx3 Cap metab
Nmnat2	2.17246e-12	2.26666	0.4	0.096	5.82762e-08	Ptx3 Cap metab
Chil5	2.23413e-12	1.21357	0.62	0.21	5.99307e-08	Ptx3 Cap metab
Tram2	2.4701e-12	1.29141	0.86	0.437	6.62603e-08	Ptx3 Cap metab
Fam111a	2.51202e-12	1.42662	0.72	0.269	6.73848e-08	Ptx3 Cap metab
Ppp1r11	2.51297e-12	1.13089	1	0.847	6.74103e-08	Ptx3 Cap metab
Cap1	2.59583e-12	1.20713	1	0.696	6.96331e-08	Ptx3 Cap metab
Gm15512	2.66906e-12	3.18202	0.12	0.009	7.15975e-08	Ptx3 Cap metab
Eif3j2	2.85476e-12	1.13464	0.44	0.109	7.65788e-08	Ptx3 Cap metab
Tmem40	3.12276e-12	1.9952	0.62	0.222	8.3768e-08	Ptx3 Cap metab
Dusp18	3.25103e-12	3.12818	0.36	0.08	8.72089e-08	Ptx3 Cap metab
Rin1	3.76958e-12	2.62104	0.44	0.122	1.01119e-07	Ptx3 Cap metab
Mmp14	3.7902e-12	1.0319	1	0.957	1.01672e-07	Ptx3 Cap metab
Idi1	3.90705e-12	2.34594	0.58	0.21	1.04807e-07	Ptx3 Cap metab
Txndc17	4.11058e-12	1.11928	0.98	0.758	1.10266e-07	Ptx3 Cap metab
Cd40	4.42485e-12	1.36891	0.94	0.558	1.18697e-07	Ptx3 Cap metab
Ndrg4	4.50808e-12	2.12394	0.56	0.191	1.20929e-07	Ptx3 Cap metab
Spred3	4.90511e-12	1.66984	0.24	0.038	1.31579e-07	Ptx3 Cap metab
Clic4	5.21925e-12	1.1644	1	0.909	1.40006e-07	Ptx3 Cap metab
Tubb2a	5.25409e-12	1.20268	1	0.797	1.40941e-07	Ptx3 Cap metab
Tmem51os1	5.35737e-12	1.51766	0.52	0.165	1.43712e-07	Ptx3 Cap metab
6430548M08Rik	5.64522e-12	1.03876	0.98	0.566	1.51433e-07	Ptx3 Cap metab
Myo1e	5.68043e-12	1.55257	0.84	0.442	1.52378e-07	Ptx3 Cap metab
Slc2a1	6.25388e-12	1.77524	0.9	0.683	1.6776e-07	Ptx3 Cap metab
Lrrc59	6.92362e-12	1.27178	0.96	0.668	1.85726e-07	Ptx3 Cap metab
Eif2s1	7.16775e-12	1.12484	0.98	0.657	1.92275e-07	Ptx3 Cap metab
Dctpp1	7.63447e-12	1.01937	0.78	0.324	2.04795e-07	Ptx3 Cap metab
Cst6	7.73667e-12	1.82849	0.8	0.449	2.07536e-07	Ptx3 Cap metab
Plxnd1	8.88424e-12	1.42729	0.98	0.743	2.3832e-07	Ptx3 Cap metab
Timp1	9.34112e-12	1.32168	0.78	0.353	2.50576e-07	Ptx3 Cap metab
Usp13	9.57625e-12	1.42563	0.18	0.021	2.56883e-07	Ptx3 Cap metab
Ift122	1.00725e-11	1.99895	0.68	0.291	2.70195e-07	Ptx3 Cap metab
Hmga1	1.03088e-11	1.32869	0.86	0.387	2.76534e-07	Ptx3 Cap metab
Uchl3	1.13357e-11	1.21382	0.86	0.429	3.04079e-07	Ptx3 Cap metab
Cdkn1a	1.13569e-11	1.21403	1	0.738	3.04649e-07	Ptx3 Cap metab
Nos3	1.14794e-11	1.31824	1	0.85	3.07934e-07	Ptx3 Cap metab
Eaf1	1.14881e-11	1.28452	0.9	0.473	3.08169e-07	Ptx3 Cap metab
Gm15911	1.1794e-11	1.29663	0.46	0.126	3.16375e-07	Ptx3 Cap metab
Nkpd1	1.18618e-11	3.75812	0.12	0.01	3.18192e-07	Ptx3 Cap metab
Ica1	1.242e-11	1.24319	0.96	0.609	3.33165e-07	Ptx3 Cap metab
Lrrc8b	1.25499e-11	1.48223	0.7	0.308	3.36652e-07	Ptx3 Cap metab
Lclat1	1.37926e-11	1.28524	0.68	0.27	3.69985e-07	Ptx3 Cap metab
Gpr137b	1.41843e-11	1.19117	1	0.826	3.80493e-07	Ptx3 Cap metab
Ldlr	1.46897e-11	1.93958	0.72	0.324	3.94051e-07	Ptx3 Cap metab
Nts	1.59525e-11	1.15391	0.96	0.721	4.27926e-07	Ptx3 Cap metab
Mov10l1	1.60545e-11	2.6917	0.1	0.006	4.30662e-07	Ptx3 Cap metab
Plp2	1.71989e-11	1.03703	0.98	0.847	4.61361e-07	Ptx3 Cap metab
Tbc1d1	1.95332e-11	1.46754	0.66	0.253	5.23978e-07	Ptx3 Cap metab
Csrp1	2.01723e-11	1.08029	1	0.926	5.41123e-07	Ptx3 Cap metab
Oaf	2.11194e-11	1.85248	0.72	0.325	5.66528e-07	Ptx3 Cap metab
Heatr3	2.14826e-11	1.11203	0.78	0.361	5.76272e-07	Ptx3 Cap metab
Mid1ip1	2.2348e-11	1.48311	0.88	0.492	5.99484e-07	Ptx3 Cap metab
Map1a	2.30289e-11	2.61396	0.38	0.098	6.17749e-07	Ptx3 Cap metab
Hk1	2.53947e-11	1.30992	0.92	0.706	6.81213e-07	Ptx3 Cap metab
Procr	2.59492e-11	1.13472	1	0.826	6.96087e-07	Ptx3 Cap metab
Vmp1	2.66921e-11	1.24807	0.98	0.707	7.16017e-07	Ptx3 Cap metab
Myo18b	2.74464e-11	2.03463	0.36	0.084	7.36249e-07	Ptx3 Cap metab
Hsd17b12	2.87343e-11	1.13855	0.96	0.672	7.70798e-07	Ptx3 Cap metab
Spire1	2.90852e-11	1.79328	0.32	0.067	7.8021e-07	Ptx3 Cap metab
Prf1	3.02952e-11	2.47201	0.28	0.056	8.12669e-07	Ptx3 Cap metab
Rps6ka3	3.04977e-11	1.15856	0.84	0.455	8.181e-07	Ptx3 Cap metab
Gspt1	3.08729e-11	1.19736	0.9	0.518	8.28165e-07	Ptx3 Cap metab
Gm15587	3.206e-11	1.279	0.98	0.658	8.60009e-07	Ptx3 Cap metab
Tiparp	3.42e-11	1.62984	0.58	0.206	9.17415e-07	Ptx3 Cap metab
Gm20458	3.48497e-11	1.03646	1	0.844	9.34843e-07	Ptx3 Cap metab
Vasp	3.49644e-11	1.05127	0.94	0.592	9.37919e-07	Ptx3 Cap metab
P2ry2	3.6473e-11	4.08239	0.56	0.204	9.78388e-07	Ptx3 Cap metab
Litaf	3.70469e-11	1.18708	1	0.817	9.93782e-07	Ptx3 Cap metab
Dhcr24	4.09641e-11	1.53034	0.54	0.177	1.09886e-06	Ptx3 Cap metab
Slc6a6	4.39927e-11	1.5079	0.96	0.727	1.1801e-06	Ptx3 Cap metab
Ccdc109b	5.0702e-11	1.17288	0.9	0.53	1.36008e-06	Ptx3 Cap metab
Rars	5.33863e-11	1.23927	0.94	0.604	1.43209e-06	Ptx3 Cap metab
Tll2	5.37808e-11	2.44078	0.12	0.01	1.44267e-06	Ptx3 Cap metab
Cib1	5.47809e-11	1.03551	0.94	0.547	1.4695e-06	Ptx3 Cap metab
RP23-421B1.2	5.51375e-11	1.00171	0.68	0.264	1.47906e-06	Ptx3 Cap metab
Ramp3	6.10556e-11	3.30757	0.42	0.123	1.63782e-06	Ptx3 Cap metab
Dbndd2	6.19165e-11	1.01303	1	0.766	1.66091e-06	Ptx3 Cap metab
Wnt9b	6.4958e-11	1.07399	0.4	0.102	1.7425e-06	Ptx3 Cap metab
Ankrd33b	6.54961e-11	2.23585	0.5	0.166	1.75693e-06	Ptx3 Cap metab
Psat1	7.06535e-11	1.22408	0.86	0.479	1.89528e-06	Ptx3 Cap metab
Mthfd2	7.39057e-11	1.55183	0.46	0.133	1.98252e-06	Ptx3 Cap metab
Srm	7.42479e-11	1.15272	0.96	0.694	1.9917e-06	Ptx3 Cap metab
Ackr2	7.76129e-11	1.06314	1	0.875	2.08197e-06	Ptx3 Cap metab
Itpr3	8.00109e-11	1.6563	0.64	0.253	2.14629e-06	Ptx3 Cap metab
Nfu1	8.28516e-11	1.036	0.98	0.61	2.2225e-06	Ptx3 Cap metab
Bin1	8.45907e-11	1.13629	0.98	0.731	2.26915e-06	Ptx3 Cap metab
Agpat9	8.49443e-11	1.21185	0.3	0.062	2.27863e-06	Ptx3 Cap metab
Adgrb2	9.0562e-11	1.42376	0.34	0.077	2.42933e-06	Ptx3 Cap metab
Lrp2bp	9.3159e-11	1.24838	0.56	0.19	2.49899e-06	Ptx3 Cap metab
Faf2	9.45257e-11	1.21819	0.9	0.542	2.53565e-06	Ptx3 Cap metab
Hspa1a	9.55481e-11	1.71982	0.52	0.177	2.56308e-06	Ptx3 Cap metab
Pstpip2	1.04611e-10	1.67724	0.1	0.007	2.8062e-06	Ptx3 Cap metab
Jag1	1.06385e-10	1.11101	0.86	0.431	2.85377e-06	Ptx3 Cap metab
Eif6	1.12295e-10	1.08388	1	0.881	3.01231e-06	Ptx3 Cap metab
Ly6c1	1.21373e-10	2.45773	1	0.931	3.25582e-06	Ptx3 Cap metab
Zfp703	1.2242e-10	1.3228	0.72	0.326	3.28392e-06	Ptx3 Cap metab
Tvp23a	1.37251e-10	1.0998	0.8	0.371	3.68175e-06	Ptx3 Cap metab
1700006J14Rik	1.38165e-10	1.65752	0.12	0.011	3.70628e-06	Ptx3 Cap metab
B3gnt9	1.46677e-10	1.59494	0.68	0.281	3.93462e-06	Ptx3 Cap metab
Sema4c	1.53778e-10	1.38008	0.62	0.236	4.1251e-06	Ptx3 Cap metab
Ankrd37	1.53815e-10	1.52425	0.68	0.291	4.1261e-06	Ptx3 Cap metab
Wsb2	1.55587e-10	1.12733	0.94	0.585	4.17361e-06	Ptx3 Cap metab
Trim16	1.78188e-10	1.55871	0.84	0.525	4.77988e-06	Ptx3 Cap metab
Zfp511	1.85056e-10	1.04291	0.76	0.345	4.96413e-06	Ptx3 Cap metab
Gipc2	1.89916e-10	2.26284	0.34	0.085	5.0945e-06	Ptx3 Cap metab
Ralb	1.91588e-10	1.16004	0.98	0.84	5.13935e-06	Ptx3 Cap metab
Socs1	1.93457e-10	1.46441	0.38	0.097	5.18949e-06	Ptx3 Cap metab
Spry4	1.94507e-10	2.61909	0.3	0.067	5.21764e-06	Ptx3 Cap metab
Dhcr7	1.95135e-10	1.84466	0.68	0.317	5.23449e-06	Ptx3 Cap metab
Gm10425	1.97004e-10	2.28942	0.46	0.157	5.28463e-06	Ptx3 Cap metab
B230118H07Rik	1.97298e-10	1.23492	0.74	0.346	5.29252e-06	Ptx3 Cap metab
Cyp51	2.02016e-10	1.8771	0.58	0.218	5.41908e-06	Ptx3 Cap metab
Upp1	2.0204e-10	2.09973	0.74	0.369	5.41972e-06	Ptx3 Cap metab
D8Ertd82e	2.04531e-10	1.4714	0.72	0.347	5.48654e-06	Ptx3 Cap metab
Pfn2	2.17823e-10	1.37505	0.72	0.318	5.8431e-06	Ptx3 Cap metab
Nus1	2.18565e-10	1.24864	0.72	0.308	5.863e-06	Ptx3 Cap metab
Coro2a	2.19196e-10	1.60912	0.4	0.109	5.87993e-06	Ptx3 Cap metab
Mapk11	2.22224e-10	1.20551	0.92	0.539	5.96115e-06	Ptx3 Cap metab
Chchd6	2.26301e-10	1.05519	0.74	0.34	6.07052e-06	Ptx3 Cap metab
Tmem41b	2.27559e-10	1.12348	0.88	0.486	6.10426e-06	Ptx3 Cap metab
Rapgef1	2.28995e-10	1.2938	0.96	0.657	6.14279e-06	Ptx3 Cap metab
Cdkn3	2.8526e-10	1.58111	0.52	0.168	7.65209e-06	Ptx3 Cap metab
Odc1	2.95175e-10	1.17333	0.86	0.491	7.91806e-06	Ptx3 Cap metab
Plk3	3.01789e-10	2.12113	0.4	0.112	8.09548e-06	Ptx3 Cap metab
Plat	3.14145e-10	1.26912	0.94	0.641	8.42693e-06	Ptx3 Cap metab
Platr26	3.44907e-10	2.062	0.1	0.008	9.25213e-06	Ptx3 Cap metab
Gm26827	3.52925e-10	1.2345	0.5	0.167	9.46722e-06	Ptx3 Cap metab
1810011O10Rik	3.53056e-10	3.08363	0.72	0.363	9.47073e-06	Ptx3 Cap metab
Thyn1	3.55816e-10	1.19145	0.84	0.443	9.54475e-06	Ptx3 Cap metab
Htra3	3.81691e-10	1.30197	0.56	0.201	1.02389e-05	Ptx3 Cap metab
Gars	3.83706e-10	1.07039	1	0.855	1.02929e-05	Ptx3 Cap metab
Dyrk3	4.1247e-10	3.48938	0.12	0.012	1.10645e-05	Ptx3 Cap metab
Nol4l	4.16128e-10	1.14266	0.74	0.332	1.11626e-05	Ptx3 Cap metab
Fhad1	4.22353e-10	1.50644	0.1	0.008	1.13296e-05	Ptx3 Cap metab
Tnfrsf22	4.33843e-10	1.20759	0.82	0.461	1.16378e-05	Ptx3 Cap metab
Hnrnpll	4.57492e-10	1.01954	0.88	0.493	1.22722e-05	Ptx3 Cap metab
Pcdh12	4.58423e-10	1.01338	0.9	0.541	1.22972e-05	Ptx3 Cap metab
Pgm2	4.59562e-10	1.138	0.8	0.446	1.23278e-05	Ptx3 Cap metab
Idh3a	5.03584e-10	1.00338	0.96	0.647	1.35086e-05	Ptx3 Cap metab
Traf1	5.18158e-10	1.756	0.64	0.261	1.38996e-05	Ptx3 Cap metab
Arhgap22	5.25092e-10	3.96701	0.14	0.016	1.40856e-05	Ptx3 Cap metab
Mesdc1	5.51716e-10	1.10987	0.9	0.561	1.47998e-05	Ptx3 Cap metab
Clrn3	5.63217e-10	3.37035	0.12	0.012	1.51083e-05	Ptx3 Cap metab
St8sia6	6.0157e-10	1.04622	0.78	0.373	1.61371e-05	Ptx3 Cap metab
Morn2	6.03535e-10	1.21067	0.46	0.145	1.61898e-05	Ptx3 Cap metab
Gm37915	6.08006e-10	1.84118	0.4	0.117	1.63098e-05	Ptx3 Cap metab
Apobec2	6.2934e-10	1.71572	0.7	0.302	1.6882e-05	Ptx3 Cap metab
Nop2	6.49407e-10	1.05523	0.78	0.376	1.74203e-05	Ptx3 Cap metab
Ergic1	6.58797e-10	1.14114	0.94	0.646	1.76722e-05	Ptx3 Cap metab
Ehbp1l1	6.81927e-10	1.65137	0.78	0.418	1.82927e-05	Ptx3 Cap metab
Nme6	7.22605e-10	1.0064	0.62	0.244	1.93839e-05	Ptx3 Cap metab
Pigs	7.22955e-10	1.01758	0.96	0.642	1.93933e-05	Ptx3 Cap metab
Got1	7.324e-10	1.34976	0.78	0.434	1.96466e-05	Ptx3 Cap metab
Bcl6b	7.79844e-10	1.11874	1	0.734	2.09193e-05	Ptx3 Cap metab
Pgs1	7.9204e-10	1.05246	0.92	0.548	2.12465e-05	Ptx3 Cap metab
Cep41	9.05187e-10	1.15971	0.54	0.198	2.42816e-05	Ptx3 Cap metab
F3	9.07383e-10	2.57065	0.24	0.046	2.43405e-05	Ptx3 Cap metab
1810008B01Rik	9.12494e-10	1.1222	0.52	0.17	2.44776e-05	Ptx3 Cap metab
Il34	9.38784e-10	1.59346	0.36	0.096	2.51829e-05	Ptx3 Cap metab
Tmem88	9.71718e-10	1.20578	1	0.856	2.60663e-05	Ptx3 Cap metab
Aqp1	9.91823e-10	1.1685	1	0.992	2.66057e-05	Ptx3 Cap metab
Slc35e4	1.04826e-09	1.33457	0.86	0.551	2.81195e-05	Ptx3 Cap metab
Mcm5	1.05053e-09	1.61692	0.7	0.358	2.81804e-05	Ptx3 Cap metab
Minpp1	1.10481e-09	1.24972	0.78	0.418	2.96367e-05	Ptx3 Cap metab
Hmgcr	1.10609e-09	1.20025	0.7	0.326	2.96708e-05	Ptx3 Cap metab
Engase	1.11866e-09	2.62977	0.32	0.08	3.00081e-05	Ptx3 Cap metab
Tsku	1.15955e-09	2.23016	0.28	0.062	3.11049e-05	Ptx3 Cap metab
3110082I17Rik	1.22192e-09	1.26469	0.7	0.327	3.27781e-05	Ptx3 Cap metab
Ap1s1	1.23078e-09	1.03713	0.96	0.717	3.30156e-05	Ptx3 Cap metab
Slco5a1	1.24733e-09	3.17003	0.1	0.008	3.34596e-05	Ptx3 Cap metab
P2rx5	1.31536e-09	3.47937	0.1	0.008	3.52844e-05	Ptx3 Cap metab
Mlkl	1.46134e-09	1.34671	0.7	0.313	3.92004e-05	Ptx3 Cap metab
Cfap43	1.51803e-09	1.20178	0.88	0.528	4.07211e-05	Ptx3 Cap metab
0610009L18Rik	1.54397e-09	1.27817	0.32	0.076	4.14169e-05	Ptx3 Cap metab
Stx11	1.54825e-09	1.70488	0.46	0.15	4.15319e-05	Ptx3 Cap metab
Gys1	1.62241e-09	1.5273	0.64	0.292	4.35212e-05	Ptx3 Cap metab
Ak1	1.66063e-09	2.27545	0.36	0.097	4.45465e-05	Ptx3 Cap metab
Sec11c	1.77993e-09	1.09425	0.84	0.466	4.77465e-05	Ptx3 Cap metab
Rasl10a	2.12864e-09	2.59522	0.46	0.162	5.71009e-05	Ptx3 Cap metab
Map1s	2.19132e-09	1.14599	0.92	0.625	5.87821e-05	Ptx3 Cap metab
Sgsm3	2.32077e-09	1.02733	0.84	0.472	6.22547e-05	Ptx3 Cap metab
Inafm2	2.47832e-09	1.05408	0.76	0.366	6.6481e-05	Ptx3 Cap metab
Ccna2	2.61477e-09	1.30905	0.88	0.534	7.01411e-05	Ptx3 Cap metab
Pno1	2.92264e-09	1.14581	0.82	0.462	7.83999e-05	Ptx3 Cap metab
Chsy1	3.0718e-09	1.0919	0.58	0.235	8.24011e-05	Ptx3 Cap metab
Nucb2	3.24542e-09	1.51162	0.7	0.352	8.70583e-05	Ptx3 Cap metab
Mlec	3.26264e-09	1.43415	0.6	0.251	8.75203e-05	Ptx3 Cap metab
Dhx32	3.53078e-09	1.04675	0.92	0.588	9.4713e-05	Ptx3 Cap metab
Lime1	3.5731e-09	1.28708	0.74	0.339	9.58484e-05	Ptx3 Cap metab
Nqo2	3.8077e-09	1.21672	0.6	0.248	0.000102142	Ptx3 Cap metab
Fkbp5	3.83288e-09	1.18188	0.7	0.316	0.000102817	Ptx3 Cap metab
Pvr	3.94687e-09	1.51051	0.72	0.369	0.000105875	Ptx3 Cap metab
Taco1os	3.97812e-09	1.2351	0.28	0.064	0.000106713	Ptx3 Cap metab
Capn5	4.38153e-09	1.08484	0.9	0.563	0.000117534	Ptx3 Cap metab
Hsd17b7	4.42461e-09	1.10703	0.42	0.131	0.00011869	Ptx3 Cap metab
Sgsm3.1	4.42642e-09	1.04792	0.78	0.412	0.000118739	Ptx3 Cap metab
Prmt2	4.46177e-09	1.23899	0.78	0.448	0.000119687	Ptx3 Cap metab
Rrp12	4.57616e-09	1.5915	0.5	0.184	0.000122755	Ptx3 Cap metab
Cass4	4.70089e-09	1.52311	0.26	0.056	0.000126101	Ptx3 Cap metab
Rrm2	4.72487e-09	2.09984	0.6	0.255	0.000126745	Ptx3 Cap metab
Kcnab2	4.84891e-09	1.61615	0.32	0.08	0.000130072	Ptx3 Cap metab
Rcan1	4.98873e-09	1.22003	0.9	0.602	0.000133823	Ptx3 Cap metab
Atxn1	5.22376e-09	1.15034	0.76	0.4	0.000140127	Ptx3 Cap metab
Alg3	5.49444e-09	1.05982	0.78	0.434	0.000147388	Ptx3 Cap metab
P2rx7	5.56277e-09	1.84397	0.5	0.187	0.000149221	Ptx3 Cap metab
Flna	5.61684e-09	1.06043	1	0.913	0.000150672	Ptx3 Cap metab
Slc35c2	5.89729e-09	1.88182	0.64	0.324	0.000158195	Ptx3 Cap metab
S100a1	6.87484e-09	1.4201	0.62	0.277	0.000184418	Ptx3 Cap metab
Serpina3h	6.96904e-09	1.166	0.68	0.308	0.000186945	Ptx3 Cap metab
Zdhhc9	7.62347e-09	1.18295	0.82	0.47	0.000204499	Ptx3 Cap metab
Fam83d	8.05436e-09	1.49611	0.5	0.181	0.000216058	Ptx3 Cap metab
Grhpr	8.11974e-09	1.82227	0.64	0.282	0.000217812	Ptx3 Cap metab
Taf12	8.58337e-09	1.13212	0.78	0.435	0.000230249	Ptx3 Cap metab
Rassf4	8.72627e-09	2.2795	0.28	0.066	0.000234082	Ptx3 Cap metab
Smyd5	8.98142e-09	1.88356	0.58	0.252	0.000240927	Ptx3 Cap metab
Plaur	9.00106e-09	1.038	0.98	0.767	0.000241453	Ptx3 Cap metab
Glb1	1.09665e-08	1.09191	0.8	0.459	0.000294177	Ptx3 Cap metab
Fhod1	1.11605e-08	1.94921	0.4	0.127	0.00029938	Ptx3 Cap metab
Ppp1r18os	1.12129e-08	1.06943	0.62	0.256	0.000300787	Ptx3 Cap metab
Lrp11	1.18211e-08	1.75552	0.24	0.051	0.0003171	Ptx3 Cap metab
Ccnb2	1.26466e-08	1.15808	0.78	0.407	0.000339245	Ptx3 Cap metab
Sipa1l2	1.31507e-08	1.31097	0.5	0.176	0.000352768	Ptx3 Cap metab
Cdca3	1.38636e-08	1.29322	0.64	0.277	0.000371891	Ptx3 Cap metab
Nhej1	1.47512e-08	1.50478	0.3	0.077	0.000395701	Ptx3 Cap metab
1700003F12Rik	1.56533e-08	1.61959	0.1	0.01	0.0004199	Ptx3 Cap metab
Cdk3-ps	1.57382e-08	1.73888	0.32	0.085	0.000422176	Ptx3 Cap metab
Hmgcs1	1.58835e-08	1.35323	0.84	0.54	0.000426074	Ptx3 Cap metab
Emilin2	1.59572e-08	3.52181	0.16	0.025	0.000428052	Ptx3 Cap metab
St6galnac4	1.70317e-08	1.12699	0.96	0.714	0.000456875	Ptx3 Cap metab
Gm26902	1.82031e-08	1.08362	0.78	0.413	0.000488298	Ptx3 Cap metab
Rmdn2	1.89693e-08	1.94646	0.18	0.031	0.000508852	Ptx3 Cap metab
4933413G19Rik	1.93857e-08	1.44252	0.2	0.038	0.000520022	Ptx3 Cap metab
Hcn1	2.01712e-08	1.05569	0.1	0.01	0.000541093	Ptx3 Cap metab
2310022A10Rik	2.15528e-08	1.21006	0.78	0.45	0.000578153	Ptx3 Cap metab
Hist1h2ae	2.17385e-08	1.56452	0.32	0.087	0.000583135	Ptx3 Cap metab
Notch4	2.1748e-08	3.20773	0.5	0.205	0.000583391	Ptx3 Cap metab
Pcbp3	2.23734e-08	1.08802	0.74	0.368	0.000600168	Ptx3 Cap metab
Gss	2.25793e-08	1.04505	0.74	0.374	0.00060569	Ptx3 Cap metab
Tpbg	2.38566e-08	2.56784	0.2	0.039	0.000639954	Ptx3 Cap metab
Sdf2l1	2.3955e-08	1.30167	0.58	0.25	0.000642592	Ptx3 Cap metab
Rcc1	2.50964e-08	1.23189	0.82	0.472	0.000673212	Ptx3 Cap metab
Dock5	2.5191e-08	2.37484	0.24	0.054	0.000675749	Ptx3 Cap metab
Tmem163	2.69067e-08	1.13932	0.42	0.136	0.000721773	Ptx3 Cap metab
Rbm19	2.73254e-08	1.23698	0.44	0.155	0.000733005	Ptx3 Cap metab
Dzip3	2.76473e-08	1.60588	0.48	0.177	0.00074164	Ptx3 Cap metab
Mrps27	2.95373e-08	1.01014	0.78	0.412	0.000792338	Ptx3 Cap metab
Alg8	2.98229e-08	1.6127	0.54	0.217	0.0008	Ptx3 Cap metab
Sac3d1	2.9988e-08	1.05421	0.7	0.354	0.000804428	Ptx3 Cap metab
Mlf1	3.01717e-08	1.51349	0.42	0.139	0.000809356	Ptx3 Cap metab
Usb1	3.0956e-08	1.06189	0.56	0.227	0.000830393	Ptx3 Cap metab
B3gnt3	3.37858e-08	3.23452	0.72	0.393	0.000906304	Ptx3 Cap metab
Sstr2	3.49451e-08	3.53403	0.12	0.015	0.000937402	Ptx3 Cap metab
Clca2	3.51577e-08	1.19655	0.66	0.309	0.000943106	Ptx3 Cap metab
Gmnn	3.53128e-08	2.0061	0.46	0.171	0.000947267	Ptx3 Cap metab
Sec24d	3.53269e-08	1.20442	0.78	0.508	0.000947643	Ptx3 Cap metab
Insig1	3.5557e-08	1.26952	0.66	0.313	0.000953816	Ptx3 Cap metab
Polr3d	3.63645e-08	1.26926	0.56	0.232	0.000975478	Ptx3 Cap metab
Acap1	3.98413e-08	1.07075	0.36	0.108	0.00106874	Ptx3 Cap metab
Nip7	4.07609e-08	1.03911	0.84	0.492	0.00109341	Ptx3 Cap metab
Agpat4	4.44584e-08	1.05654	0.92	0.691	0.0011926	Ptx3 Cap metab
Mfsd9	4.46015e-08	1.83485	0.4	0.139	0.00119644	Ptx3 Cap metab
Gm21807	4.54259e-08	1.89223	0.1	0.01	0.00121855	Ptx3 Cap metab
Sfxn1	4.96676e-08	1.17046	0.72	0.367	0.00133233	Ptx3 Cap metab
Kctd11	5.15293e-08	1.29387	0.62	0.291	0.00138227	Ptx3 Cap metab
1700007L15Rik	5.414e-08	1.36641	0.28	0.07	0.00145231	Ptx3 Cap metab
Tmem97	5.46697e-08	1.42454	0.56	0.245	0.00146652	Ptx3 Cap metab
Srprb	5.51052e-08	1.08422	0.94	0.684	0.0014782	Ptx3 Cap metab
Adamts3	5.5776e-08	2.90273	0.14	0.021	0.00149619	Ptx3 Cap metab
Slc6a3	5.5776e-08	2.29113	0.14	0.021	0.00149619	Ptx3 Cap metab
Tmem237	5.7812e-08	1.19483	0.76	0.396	0.00155081	Ptx3 Cap metab
Mettl4	5.89467e-08	1.3388	0.32	0.089	0.00158124	Ptx3 Cap metab
Mrpl22	6.03498e-08	1.0088	0.74	0.416	0.00161888	Ptx3 Cap metab
Ap1b1	6.22621e-08	1.1975	0.8	0.466	0.00167018	Ptx3 Cap metab
6430562O15Rik	6.2305e-08	1.03882	0.62	0.282	0.00167133	Ptx3 Cap metab
Tsta3	6.28531e-08	1.13722	0.8	0.457	0.00168603	Ptx3 Cap metab
Tfrc	6.33317e-08	1.79871	0.32	0.089	0.00169887	Ptx3 Cap metab
Rgs16	6.44423e-08	1.75567	0.7	0.379	0.00172866	Ptx3 Cap metab
Alyref2	6.53744e-08	1.24699	0.5	0.196	0.00175367	Ptx3 Cap metab
Tyms	6.56432e-08	1.05651	0.92	0.6	0.00176088	Ptx3 Cap metab
E2f7	6.70955e-08	1.62964	0.5	0.194	0.00179984	Ptx3 Cap metab
2700062C07Rik	6.94535e-08	1.02311	0.52	0.199	0.00186309	Ptx3 Cap metab
Stat6	7.90964e-08	1.01261	0.84	0.557	0.00212176	Ptx3 Cap metab
Etv5	8.06218e-08	1.04479	0.38	0.123	0.00216268	Ptx3 Cap metab
Lzic	8.10499e-08	1.1791	0.72	0.364	0.00217416	Ptx3 Cap metab
Tubb2b	8.21005e-08	1.16866	0.46	0.166	0.00220235	Ptx3 Cap metab
Lynx1	8.23886e-08	1.77161	0.52	0.215	0.00221007	Ptx3 Cap metab
Slc16a6	8.92604e-08	2.39965	0.5	0.209	0.00239441	Ptx3 Cap metab
Gm10143	9.63447e-08	1.24211	0.72	0.355	0.00258445	Ptx3 Cap metab
Serpinb6b	9.64426e-08	1.2268	0.74	0.4	0.00258707	Ptx3 Cap metab
RP24-291G12.3	9.77167e-08	1.54646	0.16	0.027	0.00262125	Ptx3 Cap metab
Dusp8	1.04783e-07	1.00613	0.54	0.222	0.00281079	Ptx3 Cap metab
Mier2	1.05275e-07	2.05493	0.24	0.056	0.00282402	Ptx3 Cap metab
Gch1	1.22167e-07	1.3401	0.54	0.234	0.00327712	Ptx3 Cap metab
9330154J02Rik	1.26626e-07	1.2944	0.12	0.016	0.00339674	Ptx3 Cap metab
Plekhb2	1.37647e-07	1.3224	0.82	0.523	0.00369238	Ptx3 Cap metab
Ubiad1	1.40769e-07	1.30146	0.46	0.172	0.00377612	Ptx3 Cap metab
Mfhas1	1.43229e-07	1.0501	0.36	0.111	0.00384211	Ptx3 Cap metab
Aacs	1.48143e-07	1.60253	0.54	0.236	0.00397395	Ptx3 Cap metab
Ssfa2	1.53355e-07	1.24194	0.72	0.384	0.00411376	Ptx3 Cap metab
Gm10825	1.53404e-07	1.16264	0.12	0.016	0.00411507	Ptx3 Cap metab
Gm13554	1.55602e-07	1.0546	0.4	0.135	0.00417402	Ptx3 Cap metab
Abcd4	1.94759e-07	1.29523	0.64	0.312	0.0052244	Ptx3 Cap metab
1700097N02Rik	1.98357e-07	1.354	0.14	0.022	0.00532092	Ptx3 Cap metab
Hrh1	2.06124e-07	2.27935	0.24	0.058	0.00552927	Ptx3 Cap metab
Nhlrc1	2.21078e-07	1.50266	0.18	0.034	0.00593042	Ptx3 Cap metab
Fcho1	2.24075e-07	1.48963	0.28	0.075	0.00601081	Ptx3 Cap metab
Cdr2	2.26149e-07	1.91465	0.22	0.049	0.00606644	Ptx3 Cap metab
Apbb1ip	2.29049e-07	2.26478	0.1	0.012	0.00614424	Ptx3 Cap metab
Dennd4b	2.30423e-07	1.19112	0.48	0.195	0.00618109	Ptx3 Cap metab
Htatip2	2.3538e-07	1.56046	0.42	0.161	0.00631406	Ptx3 Cap metab
B4galt7	2.66597e-07	1.15198	0.76	0.413	0.00715147	Ptx3 Cap metab
Myo19	3.26127e-07	1.05065	0.58	0.252	0.00874835	Ptx3 Cap metab
Sgcd	3.37659e-07	1.06371	0.44	0.165	0.00905771	Ptx3 Cap metab
Cenpm	3.5478e-07	1.08814	0.34	0.109	0.00951697	Ptx3 Cap metab
Lap3	3.80725e-07	1.07922	0.82	0.505	0.010213	Ptx3 Cap metab
Entpd5	4.52342e-07	1.14281	0.48	0.202	0.0121341	Ptx3 Cap metab
RP23-447N11.2	5.25645e-07	1.29828	0.28	0.078	0.0141004	Ptx3 Cap metab
Hmga2	5.35218e-07	2.83466	0.2	0.046	0.0143572	Ptx3 Cap metab
Prss16	5.4084e-07	1.57572	0.1	0.012	0.014508	Ptx3 Cap metab
Acvr1b	5.44562e-07	1.29816	0.32	0.099	0.0146079	Ptx3 Cap metab
Efcab11	5.65277e-07	1.02575	0.16	0.03	0.0151635	Ptx3 Cap metab
Dnajb1	5.78798e-07	1.06869	0.96	0.713	0.0155263	Ptx3 Cap metab
Gm11766	5.93047e-07	1.12268	0.1	0.012	0.0159085	Ptx3 Cap metab
Htr2a	6.03153e-07	2.00245	0.18	0.038	0.0161796	Ptx3 Cap metab
Mad2l1	6.05559e-07	1.47305	0.54	0.238	0.0162441	Ptx3 Cap metab
Spc24	6.46315e-07	1.41812	0.5	0.22	0.0173374	Ptx3 Cap metab
Rnd1	6.47451e-07	1.26455	0.68	0.369	0.0173679	Ptx3 Cap metab
Fam213b	6.92485e-07	1.10984	0.7	0.356	0.0185759	Ptx3 Cap metab
Cxcl1	7.1395e-07	2.42445	0.28	0.08	0.0191517	Ptx3 Cap metab
Il6	7.43214e-07	1.54665	0.16	0.03	0.0199367	Ptx3 Cap metab
Parpbp	7.79295e-07	1.15203	0.26	0.07	0.0209046	Ptx3 Cap metab
Mn1	7.8156e-07	1.1858	0.68	0.362	0.0209653	Ptx3 Cap metab
Hrct1	8.19606e-07	1.06496	0.54	0.238	0.0219859	Ptx3 Cap metab
Lss	8.1967e-07	1.54191	0.36	0.13	0.0219877	Ptx3 Cap metab
Mns1	8.35175e-07	1.17145	0.42	0.157	0.0224036	Ptx3 Cap metab
Pask	8.4625e-07	2.3615	0.26	0.072	0.0227007	Ptx3 Cap metab
Nacad	8.48545e-07	3.26286	0.1	0.013	0.0227622	Ptx3 Cap metab
Fen1	8.64063e-07	1.24242	0.64	0.319	0.0231785	Ptx3 Cap metab
Qsox2	8.97593e-07	1.13418	0.64	0.317	0.0240779	Ptx3 Cap metab
RP23-114E15.17	9.50218e-07	1.15081	0.2	0.046	0.0254896	Ptx3 Cap metab
Fzd9	9.5346e-07	1.3163	0.48	0.199	0.0255766	Ptx3 Cap metab
Fam26e	9.69481e-07	2.53195	0.14	0.025	0.0260063	Ptx3 Cap metab
Ppp1r13l	9.76857e-07	1.02941	0.34	0.117	0.0262042	Ptx3 Cap metab
Poln	1.04178e-06	1.0609	0.3	0.087	0.0279458	Ptx3 Cap metab
Gm10369	1.04355e-06	1.88288	0.1	0.013	0.0279933	Ptx3 Cap metab
Mob3a	1.08712e-06	1.36019	0.66	0.359	0.029162	Ptx3 Cap metab
Exoc3l	1.12858e-06	1.3429	0.66	0.374	0.0302742	Ptx3 Cap metab
Smad3	1.15732e-06	1.13091	0.62	0.334	0.0310451	Ptx3 Cap metab
Anln	1.19508e-06	1.45111	0.58	0.257	0.0320579	Ptx3 Cap metab
Phtf2	1.19575e-06	1.4103	0.44	0.183	0.032076	Ptx3 Cap metab
Mcat	1.25295e-06	1.08904	0.38	0.137	0.0336103	Ptx3 Cap metab
Ccne2	1.26599e-06	1.1269	0.46	0.201	0.0339602	Ptx3 Cap metab
Tma16	1.28267e-06	1.21465	0.62	0.316	0.0344076	Ptx3 Cap metab
4921531C22Rik	1.29709e-06	1.43029	0.22	0.055	0.0347944	Ptx3 Cap metab
Icosl	1.31522e-06	1.93411	0.12	0.019	0.0352807	Ptx3 Cap metab
Ch25h	1.34539e-06	1.45179	0.82	0.567	0.03609	Ptx3 Cap metab
Aldh18a1	1.35245e-06	1.25891	0.54	0.236	0.0362796	Ptx3 Cap metab
Cenpt	1.39881e-06	1.16607	0.72	0.417	0.0375231	Ptx3 Cap metab
Aifm2	1.40801e-06	1.01406	0.52	0.23	0.0377698	Ptx3 Cap metab
4930458D05Rik	1.47111e-06	1.52579	0.18	0.039	0.0394624	Ptx3 Cap metab
Gstcd	1.47382e-06	1.08778	0.44	0.174	0.0395353	Ptx3 Cap metab
Gm20528	1.53622e-06	1.93498	0.12	0.019	0.0412092	Ptx3 Cap metab
Hells	1.69813e-06	1.69326	0.36	0.129	0.0455523	Ptx3 Cap metab
Vstm5	1.77212e-06	2.65688	0.22	0.058	0.047537	Ptx3 Cap metab
Ptn	4.29852e-39	1.86841	1	0.908	1.15308e-34	Mix Cap/Col
Thbd	5.15669e-39	1.87257	0.992	0.936	1.38328e-34	Mix Cap/Col
Plvap	2.48292e-38	1.68607	1	0.997	6.66044e-34	Mix Cap/Col
Itm2c	2.84526e-33	1.11307	1	0.989	7.63241e-29	Mix Cap/Col
Sdc1	2.72661e-32	1.95621	0.976	0.836	7.31414e-28	Mix Cap/Col
Aebp1	3.47363e-29	1.33804	1	0.925	9.31803e-25	Mix Cap/Col
Eln	1.00363e-28	1.22565	1	0.986	2.69224e-24	Mix Cap/Col
Tll1	4.61502e-28	1.77842	0.866	0.536	1.23798e-23	Mix Cap/Col
Slco2a1	1.75258e-25	2.28829	0.953	0.772	4.70129e-21	Mix Cap/Col
Postn	2.86514e-25	4.04298	0.756	0.471	7.68575e-21	Mix Cap/Col
Ackr3	1.44631e-22	1.26524	0.976	0.944	3.87974e-18	Mix Cap/Col
Srcin1	4.85102e-22	2.72973	0.26	0.046	1.30129e-17	Mix Cap/Col
Procr	1.27102e-21	1.33424	0.953	0.821	3.40951e-17	Mix Cap/Col
RP23-315E2.1	2.32245e-21	1.1918	0.874	0.528	6.22997e-17	Mix Cap/Col
Wnt2	2.93668e-20	2.86704	0.386	0.113	7.87763e-16	Mix Cap/Col
Stc1	1.4933e-19	2.8574	0.756	0.435	4.00577e-15	Mix Cap/Col
Gm28373	2.77043e-18	1.36734	0.472	0.166	7.43169e-14	Mix Cap/Col
Itpk1	4.93018e-18	1.55198	0.85	0.59	1.32252e-13	Mix Cap/Col
Ifi27l2a	5.24126e-18	1.80959	0.701	0.396	1.40597e-13	Mix Cap/Col
Duoxa1	2.53014e-17	1.20754	0.724	0.38	6.78709e-13	Mix Cap/Col
Bcam	6.54469e-17	1.50352	0.976	0.895	1.75561e-12	Mix Cap/Col
A930024N18Rik	1.13082e-16	1.69014	0.614	0.299	3.03343e-12	Mix Cap/Col
Ddit4	1.70478e-16	1.16576	0.913	0.733	4.57307e-12	Mix Cap/Col
4632428N05Rik	3.97296e-16	1.34673	0.913	0.763	1.06575e-11	Mix Cap/Col
Dll1	5.02971e-16	1.82813	0.827	0.586	1.34922e-11	Mix Cap/Col
Anpep	1.05404e-15	1.17529	0.811	0.515	2.82747e-11	Mix Cap/Col
Cgnl1	1.07398e-15	1.15911	0.898	0.647	2.88096e-11	Mix Cap/Col
Duox2	1.1986e-15	1.08781	0.858	0.6	3.21524e-11	Mix Cap/Col
Ednrb	1.94053e-15	2.12502	0.732	0.486	5.20547e-11	Mix Cap/Col
Duoxa2	2.49393e-15	1.40293	0.78	0.521	6.68996e-11	Mix Cap/Col
4930455H04Rik	3.3805e-15	1.72459	0.331	0.104	9.06819e-11	Mix Cap/Col
Ttc21a	5.19538e-15	1.48877	0.236	0.055	1.39366e-10	Mix Cap/Col
Aldh2	5.56091e-15	1.34899	0.921	0.808	1.49171e-10	Mix Cap/Col
Col23a1	7.20979e-15	1.33864	0.835	0.609	1.93403e-10	Mix Cap/Col
Slfn2	7.96612e-15	1.14506	0.945	0.764	2.13691e-10	Mix Cap/Col
Rasd2	8.35181e-15	2.98404	0.449	0.196	2.24037e-10	Mix Cap/Col
Kcnk5	4.59157e-14	1.93533	0.567	0.304	1.23169e-09	Mix Cap/Col
Gm15587	1.30101e-13	1.11975	0.866	0.651	3.48997e-09	Mix Cap/Col
Igfbp5	3.40423e-13	1.32966	0.984	0.918	9.13184e-09	Mix Cap/Col
Nos3	3.4511e-13	1.05425	0.921	0.849	9.25757e-09	Mix Cap/Col
Adamts1	4.9286e-13	1.93647	0.764	0.535	1.3221e-08	Mix Cap/Col
Mmrn2	5.59565e-13	1.03707	0.969	0.916	1.50103e-08	Mix Cap/Col
Gm11611	9.23899e-13	2.31133	0.11	0.014	2.47836e-08	Mix Cap/Col
Tmem64	1.18159e-12	1.00503	0.835	0.617	3.16963e-08	Mix Cap/Col
Tmem158	1.73569e-12	2.58053	0.465	0.222	4.65599e-08	Mix Cap/Col
Gm11837	2.29811e-12	1.01406	0.559	0.286	6.16469e-08	Mix Cap/Col
Gm20547	2.89178e-12	1.91486	0.748	0.559	7.7572e-08	Mix Cap/Col
Tbxa2r	2.931e-12	1.82919	0.559	0.316	7.8624e-08	Mix Cap/Col
Cfb	7.50331e-12	1.91353	0.756	0.561	2.01276e-07	Mix Cap/Col
Necab1	8.97974e-12	1.09176	0.504	0.243	2.40881e-07	Mix Cap/Col
Errfi1	1.16647e-11	1.13753	0.882	0.757	3.12905e-07	Mix Cap/Col
Adamtsl1	1.2236e-11	1.03063	0.906	0.721	3.28231e-07	Mix Cap/Col
Golm1	1.93081e-11	2.1545	0.661	0.455	5.1794e-07	Mix Cap/Col
Cthrc1	3.28815e-11	1.21412	0.795	0.605	8.82046e-07	Mix Cap/Col
Ctsh	1.03013e-10	1.42254	0.724	0.532	2.76331e-06	Mix Cap/Col
Dab2ip	1.39047e-10	1.13868	0.764	0.559	3.72993e-06	Mix Cap/Col
Creb3l1	1.98977e-10	3.3991	0.181	0.048	5.33756e-06	Mix Cap/Col
Fam129a	4.56781e-10	1.24112	0.661	0.457	1.22531e-05	Mix Cap/Col
Tmem86a	2.11899e-09	1.12428	0.787	0.621	5.6842e-05	Mix Cap/Col
Esam	2.45299e-09	1.01674	0.969	0.969	6.58013e-05	Mix Cap/Col
Capn5	5.02192e-09	1.08639	0.787	0.555	0.000134713	Mix Cap/Col
Bdh1	6.16709e-09	1.62941	0.157	0.041	0.000165432	Mix Cap/Col
Adamtsl3	7.17902e-09	1.54882	0.394	0.192	0.000192577	Mix Cap/Col
AC104930.1	8.28331e-09	1.22826	0.457	0.247	0.0002222	Mix Cap/Col
Cd5	1.14328e-08	1.41391	0.37	0.176	0.000306686	Mix Cap/Col
Otoa	1.24291e-08	3.58697	0.11	0.022	0.000333411	Mix Cap/Col
Dhh	1.66347e-08	2.03763	0.449	0.254	0.000446226	Mix Cap/Col
Plxdc1	1.71982e-08	1.19985	0.732	0.545	0.000461341	Mix Cap/Col
Atp9a	2.3826e-08	1.01288	0.787	0.622	0.000639133	Mix Cap/Col
Clu	2.42522e-08	1.0386	0.945	0.927	0.000650566	Mix Cap/Col
Nrxn3	2.81635e-08	1.26	0.118	0.026	0.000755485	Mix Cap/Col
Rassf10	3.67622e-08	1.23484	0.583	0.386	0.000986145	Mix Cap/Col
Selenbp1	4.38258e-08	1.67265	0.37	0.192	0.00117563	Mix Cap/Col
Aldh1a3	5.87979e-08	1.7998	0.52	0.326	0.00157725	Mix Cap/Col
Gm12868	7.79484e-08	1.33812	0.457	0.262	0.00209097	Mix Cap/Col
Slc18a1	1.01768e-07	3.18242	0.102	0.022	0.00272992	Mix Cap/Col
Snx20	1.09479e-07	1.4547	0.181	0.059	0.00293676	Mix Cap/Col
Palmd	1.27371e-07	2.55004	0.606	0.444	0.00341673	Mix Cap/Col
Lsr	1.98064e-07	1.63374	0.622	0.455	0.00531307	Mix Cap/Col
Egfem1	2.30757e-07	3.90412	0.157	0.049	0.00619004	Mix Cap/Col
Bambi	2.67985e-07	1.22642	0.717	0.598	0.00718869	Mix Cap/Col
Foxred2	2.70027e-07	1.3847	0.283	0.123	0.00724348	Mix Cap/Col
Rasgef1b	5.30353e-07	2.32103	0.26	0.117	0.0142267	Mix Cap/Col
Gm4673	7.08469e-07	1.45348	0.52	0.352	0.0190047	Mix Cap/Col
Nlgn3	8.79203e-07	2.73155	0.244	0.108	0.0235846	Mix Cap/Col
Rai14	1.284e-06	1.00961	0.756	0.597	0.0344433	Mix Cap/Col
Mmrn1	5.96521e-113	1.10887	1	1	1.60017e-108	Cap
Reln	2.95827e-86	1.56964	0.979	0.936	7.93555e-82	Cap
Fgl2	1.74451e-75	1.1699	1	0.996	4.67965e-71	Cap
Thy1	3.76808e-71	1.31122	0.976	0.856	1.01079e-66	Cap
Slco2b1	2.05674e-63	1.87853	0.935	0.821	5.51721e-59	Cap
Prelp	5.96633e-59	1.01766	0.998	0.992	1.60047e-54	Cap
Stmn2	1.26582e-52	1.41882	0.949	0.873	3.39555e-48	Cap
Tgfbi	3.36671e-47	1.17001	0.983	0.968	9.03121e-43	Cap
Serping1	2.71197e-46	1.43441	0.907	0.79	7.27486e-42	Cap
Piezo2	1.76377e-45	2.22625	0.748	0.531	4.73132e-41	Cap
Gucy1a3	5.98085e-41	1.82439	0.81	0.62	1.60436e-36	Cap
Tppp3	3.55815e-39	1.15477	0.974	0.954	9.54474e-35	Cap
Gucy1b3	2.6416e-36	1.61493	0.763	0.559	7.0861e-32	Cap
Gm10475	6.36732e-36	1.43416	0.667	0.415	1.70803e-31	Cap
Tril	7.81333e-35	1.85291	0.753	0.575	2.09592e-30	Cap
Adgrg3	5.67759e-32	1.30666	0.923	0.868	1.52301e-27	Cap
Megf6	4.85939e-31	1.38261	0.847	0.729	1.30353e-26	Cap
Abca1	1.13729e-30	1.29159	0.877	0.765	3.05078e-26	Cap
Gm15635	4.56611e-30	1.5152	0.635	0.429	1.22486e-25	Cap
Enpp3	1.81562e-29	1.9254	0.696	0.552	4.8704e-25	Cap
Sept4	1.08528e-26	1.85508	0.734	0.592	2.91127e-22	Cap
Dlg1	4.28984e-26	1.30859	0.852	0.76	1.15075e-21	Cap
Cd300lg	1.1148e-25	1.16158	0.914	0.872	2.99046e-21	Cap
Syne1	4.32737e-25	1.13934	0.835	0.733	1.16082e-20	Cap
RP23-446E21.5	2.2677e-21	1.73508	0.365	0.171	6.0831e-17	Cap
Mir7010	3.18099e-21	1.2166	0.304	0.118	8.533e-17	Cap
Antxr2	4.48595e-21	1.737	0.657	0.523	1.20336e-16	Cap
Apba2	4.52223e-20	1.64945	0.624	0.483	1.21309e-15	Cap
Kcnn3	1.71652e-18	1.21453	0.791	0.694	4.60455e-14	Cap
Gmfg	1.88713e-18	1.28208	0.676	0.559	5.06222e-14	Cap
Scn3a	1.92495e-17	1.49649	0.602	0.452	5.16367e-13	Cap
Ablim3	2.46328e-17	1.57715	0.743	0.693	6.60776e-13	Cap
Ank	6.42902e-17	1.56824	0.619	0.506	1.72458e-12	Cap
RP23-446E21.6	9.15887e-17	1.71635	0.396	0.23	2.45687e-12	Cap
Tnxb	1.74033e-16	1.6003	0.518	0.362	4.66844e-12	Cap
Robo4	2.64609e-15	1.08905	0.885	0.847	7.09812e-11	Cap
Trpc3	3.40211e-15	2.20132	0.228	0.093	9.12616e-11	Cap
Il7	3.98915e-13	1.02804	0.789	0.725	1.07009e-08	Cap
Raph1	4.31908e-13	1.06567	0.864	0.819	1.15859e-08	Cap
Ank2	7.43612e-13	1.25243	0.48	0.335	1.99474e-08	Cap
Sgip1	2.60419e-12	1.09315	0.696	0.608	6.98574e-08	Cap
Fam102b	5.17163e-12	1.16059	0.626	0.521	1.38729e-07	Cap
Tshz2	7.15134e-12	1.03643	0.779	0.73	1.91835e-07	Cap
Tgfb2	1.05501e-11	1.21375	0.681	0.609	2.83008e-07	Cap
Cxcl12	1.30025e-11	1.00569	0.928	0.893	3.48793e-07	Cap
Fxyd1	2.509e-11	1.25487	0.352	0.216	6.73039e-07	Cap
Igf2	3.49368e-11	1.01017	0.503	0.375	9.3718e-07	Cap
Fgf12	3.95612e-11	1.83798	0.168	0.066	1.06123e-06	Cap
Lepr	6.41782e-11	1.60318	0.547	0.448	1.72158e-06	Cap
Gm37242	3.28643e-10	1.0781	0.556	0.451	8.81584e-06	Cap
Il16	9.40354e-10	1.38448	0.499	0.399	2.5225e-05	Cap
Nav3	2.16696e-09	3.07981	0.105	0.033	5.81287e-05	Cap
RP24-447I18.1	3.85125e-09	1.21087	0.341	0.234	0.00010331	Cap
Cyfip2	5.75923e-09	1.04795	0.434	0.308	0.000154491	Cap
Celf2	5.87945e-09	1.02525	0.509	0.385	0.000157716	Cap
Lax1	6.08886e-09	2.72085	0.136	0.054	0.000163334	Cap
Pkib	1.279e-08	1.51707	0.329	0.214	0.000343091	Cap
Gm37697	1.51237e-08	1.18305	0.322	0.216	0.000405693	Cap
Itih5	2.50623e-08	1.27369	0.78	0.766	0.000672297	Cap
Id2	5.36557e-08	1.11192	0.636	0.569	0.00143931	Cap
Itga1	5.45482e-08	2.01074	0.412	0.324	0.00146326	Cap
St8sia6	5.77565e-08	1.44445	0.444	0.352	0.00154932	Cap
Notch2	7.11376e-08	1.10094	0.557	0.47	0.00190827	Cap
Gm11747	1.00102e-07	2.4812	0.154	0.075	0.00268523	Cap
Slc38a4	1.24719e-07	1.05672	0.425	0.332	0.00334559	Cap
Scn3b	1.64734e-07	1.04817	0.383	0.275	0.00441898	Cap
Thsd7a	1.84748e-07	1.28863	0.545	0.491	0.00495587	Cap
C1qtnf1	1.86195e-07	2.40785	0.307	0.211	0.00499467	Cap
Cd36	2.14339e-07	1.33684	0.875	0.873	0.00574965	Cap
B430010I23Rik	2.4822e-07	1.13529	0.417	0.319	0.0066585	Cap
4833422C13Rik	3.34365e-07	1.87826	0.261	0.169	0.00896933	Cap
Gm38312	4.01667e-07	1.15482	0.343	0.25	0.0107747	Cap
Rspo3	5.78372e-07	2.16532	0.148	0.073	0.0155148	Cap
Gm37204	8.757e-07	1.26602	0.393	0.309	0.0234906	Cap
Acta1	1.13621e-06	1.13714	0.12	0.218	0.0304789	Cap
Tnfaip8l3	1.34258e-06	1.04067	0.48	0.392	0.0360147	Cap
Gm16192	1.54788e-06	1.31577	0.396	0.319	0.0415218	Cap
Gm16110	1.74551e-06	1.47798	0.106	0.045	0.0468234	Cap
Tm4sf1	1.86461e-58	1.21823	1	0.999	5.00183e-54	Col
Ccdc3	1.96116e-55	2.39845	0.9	0.673	5.26082e-51	Col
Gm26776	4.9034e-55	2.39506	0.876	0.604	1.31534e-50	Col
Apoe	8.05865e-55	3.57988	0.976	0.919	2.16173e-50	Col
Clca3a1	1.24947e-51	1.67674	0.945	0.731	3.35169e-47	Col
Fmo2	4.73894e-50	3.30598	0.752	0.419	1.27122e-45	Col
Lcn2	1.38658e-45	1.24556	0.986	0.934	3.7195e-41	Col
RP24-321M14.5	5.03617e-42	1.62485	0.707	0.321	1.35095e-37	Col
Foxp2	9.02325e-42	2.05145	0.814	0.5	2.42049e-37	Col
Fmo1	3.4007e-39	1.66569	0.948	0.826	9.12239e-35	Col
Emcn	1.16496e-38	1.18536	1	0.972	3.12501e-34	Col
Gstm1	2.1317e-38	1.5331	0.907	0.706	5.71827e-34	Col
Nudt4	8.46224e-37	1.22032	0.993	0.929	2.27e-32	Col
Il6st	3.20697e-35	1.46455	0.993	0.978	8.6027e-31	Col
Lfng	5.98775e-34	1.8341	0.714	0.379	1.60621e-29	Col
Mmrn2	7.85748e-34	1.67193	0.99	0.905	2.10777e-29	Col
Serpine2	3.20141e-32	1.08131	0.997	0.947	8.58779e-28	Col
Btnl9	2.24235e-31	2.07634	0.762	0.515	6.0151e-27	Col
Hspb1	2.64174e-31	1.16291	0.948	0.741	7.08647e-27	Col
Cd93	5.77758e-30	2.42173	0.831	0.631	1.54984e-25	Col
Bmx	1.95079e-28	1.68505	0.707	0.42	5.233e-24	Col
Cfh	5.80945e-28	3.66049	0.417	0.155	1.55839e-23	Col
Cd300lg	1.30566e-27	1.23422	0.938	0.877	3.50243e-23	Col
Tgfa	1.14896e-26	2.08573	0.486	0.215	3.08209e-22	Col
Tspan7	5.34886e-26	1.74699	0.955	0.891	1.43483e-21	Col
Sncaip	1.0421e-24	1.7695	0.703	0.479	2.79543e-20	Col
Bgn	1.7497e-24	1.02475	0.983	0.946	4.69357e-20	Col
Prkar1b	1.8398e-24	2.37937	0.5	0.245	4.93526e-20	Col
Bmp4	1.97423e-24	4.21479	0.5	0.265	5.29588e-20	Col
Il13ra1	2.27438e-24	2.05509	0.628	0.384	6.10103e-20	Col
Efna1	2.90484e-24	1.15733	0.948	0.889	7.79224e-20	Col
Gm14964	9.76391e-24	1.42442	0.583	0.31	2.61917e-19	Col
Parm1	1.32187e-23	2.64781	0.414	0.17	3.54593e-19	Col
Mgst1	5.15319e-23	1.66608	0.638	0.385	1.38234e-18	Col
Lrg1	5.71791e-23	1.12314	0.983	0.973	1.53383e-18	Col
Nrxn2	5.75285e-23	1.15912	0.676	0.41	1.5432e-18	Col
Clca3a2	6.19693e-23	1.31243	0.503	0.245	1.66233e-18	Col
Gm1673	5.98205e-22	1.7518	0.597	0.356	1.60469e-17	Col
Fam180a	7.0157e-21	1.32834	0.545	0.288	1.88196e-16	Col
Slc10a6	1.1488e-20	1.39745	0.652	0.396	3.08166e-16	Col
G0s2	1.64527e-19	1.271	0.569	0.319	4.41343e-15	Col
Lsr	1.15755e-18	2.20043	0.617	0.436	3.10512e-14	Col
Gm4673	9.86429e-18	1.95913	0.524	0.331	2.64609e-13	Col
RP23-304D1.6	1.05758e-17	1.57976	0.203	0.054	2.83697e-13	Col
Trim29	3.79122e-17	1.4419	0.386	0.176	1.017e-12	Col
Colec12	6.13807e-17	1.17107	0.779	0.61	1.64654e-12	Col
Pde2a	8.29365e-17	1.49292	0.772	0.64	2.22477e-12	Col
Kazald1	2.20794e-16	1.71864	0.434	0.222	5.9228e-12	Col
Pgm5	2.9656e-16	1.15745	0.797	0.678	7.95523e-12	Col
Tpst1	3.13597e-16	1.52454	0.717	0.542	8.41223e-12	Col
Perp	3.52862e-16	1.93163	0.545	0.344	9.46551e-12	Col
Gabarapl1	5.06789e-16	1.11699	0.886	0.755	1.35946e-11	Col
Chp2	7.83127e-16	1.30224	0.631	0.427	2.10074e-11	Col
Dsp	7.86878e-16	1.91522	0.317	0.132	2.1108e-11	Col
Cpe	8.83098e-16	1.27085	0.821	0.684	2.36891e-11	Col
Gpr160	1.02735e-15	2.19912	0.345	0.16	2.75588e-11	Col
Ly6d	1.47348e-15	1.38754	0.462	0.262	3.9526e-11	Col
Osmr	1.5934e-15	1.1239	0.869	0.747	4.2743e-11	Col
Ushbp1	3.62266e-15	1.0269	0.952	0.863	9.71779e-11	Col
Spint2	3.72939e-15	1.44424	0.748	0.617	1.00041e-10	Col
Gm17077	3.7598e-15	1.16851	0.386	0.182	1.00857e-10	Col
Pdlim3	6.9916e-15	1.24104	0.793	0.65	1.8755e-10	Col
Tsc22d1	9.42781e-15	1.2104	0.99	0.987	2.52901e-10	Col
Pim3	1.12827e-14	1.34573	0.779	0.68	3.02659e-10	Col
Lifr	1.81717e-14	1.78416	0.693	0.529	4.87455e-10	Col
Aqp3	1.88439e-14	1.04328	0.255	0.097	5.05488e-10	Col
Aldh3a1	2.39548e-14	1.13383	0.21	0.069	6.42588e-10	Col
Calm4	3.88623e-14	1.99227	0.317	0.142	1.04248e-09	Col
Unc45b	5.27226e-14	1.28064	0.652	0.477	1.41428e-09	Col
Krt14	8.67565e-14	1.55668	0.631	0.44	2.32724e-09	Col
Angptl4	1.0983e-13	1.73374	0.693	0.551	2.94618e-09	Col
Cacna1e	3.37982e-13	1.70849	0.497	0.312	9.06637e-09	Col
1700101I11Rik	4.2078e-13	1.07464	0.638	0.456	1.12874e-08	Col
Klrb1f	7.32652e-13	2.28449	0.266	0.114	1.96534e-08	Col
Slfn5os	2.34555e-12	1.03018	0.379	0.198	6.29194e-08	Col
Naprt	2.47649e-12	2.01917	0.352	0.179	6.64319e-08	Col
Urah	4.80667e-12	1.77798	0.176	0.058	1.28939e-07	Col
Bambi	5.87505e-12	1.39094	0.7	0.587	1.57598e-07	Col
Setbp1	6.06125e-12	2.43277	0.172	0.055	1.62593e-07	Col
Capns2	1.14246e-11	2.6833	0.241	0.104	3.06464e-07	Col
Krt15	1.31852e-11	1.72467	0.531	0.371	3.53694e-07	Col
Cyr61	1.40628e-11	1.23509	0.872	0.773	3.77235e-07	Col
Zfp36	1.48742e-11	2.11468	0.738	0.63	3.99e-07	Col
Itih2	1.90688e-11	2.67577	0.179	0.063	5.11522e-07	Col
Gpr4	2.26604e-11	2.46709	0.393	0.232	6.07865e-07	Col
Pdgfb	2.76065e-11	1.20002	0.445	0.273	7.40544e-07	Col
Enpp2	3.02425e-11	1.96501	0.514	0.357	8.11256e-07	Col
Myoc	4.27365e-11	1.15845	0.166	0.054	1.14641e-06	Col
Adh7	6.55078e-11	1.00884	0.166	0.057	1.75725e-06	Col
Sfn	9.46358e-11	1.08228	0.362	0.201	2.53861e-06	Col
Krt5	1.09108e-10	1.37698	0.576	0.408	2.92681e-06	Col
Tifa	1.17675e-10	1.31875	0.521	0.352	3.15663e-06	Col
Col17a1	1.28848e-10	2.1358	0.355	0.205	3.45635e-06	Col
Pdgfa	1.53803e-10	1.15761	0.634	0.479	4.12575e-06	Col
Tec	1.70379e-10	1.6262	0.39	0.227	4.57042e-06	Col
Tgfbr3	3.81752e-10	1.09755	0.745	0.599	1.02405e-05	Col
Kank1	6.22127e-10	1.77802	0.438	0.281	1.66886e-05	Col
Nr1h3	6.22931e-10	1.30203	0.403	0.248	1.67101e-05	Col
Krtdap	6.85788e-10	1.70123	0.248	0.116	1.83963e-05	Col
Gbp9	7.04068e-10	1.19372	0.583	0.434	1.88866e-05	Col
B3gnt7	8.12002e-10	2.08762	0.117	0.033	2.17819e-05	Col
Kcnk5	1.18476e-09	1.43261	0.445	0.298	3.17811e-05	Col
Jak3	1.2615e-09	1.40746	0.683	0.538	3.38397e-05	Col
Mcf2l	1.96022e-09	2.82267	0.341	0.201	5.25828e-05	Col
Egr1	2.11349e-09	1.88312	0.683	0.587	5.66945e-05	Col
Steap4	2.42644e-09	3.797	0.259	0.135	6.50891e-05	Col
Irf6	2.48804e-09	2.11516	0.252	0.123	6.67417e-05	Col
Ccdc80	2.69681e-09	1.45829	0.41	0.255	7.2342e-05	Col
Casp12	3.75403e-09	1.51654	0.376	0.229	0.000100702	Col
Glis3	4.80518e-09	1.44522	0.31	0.171	0.000128899	Col
Lgi4	5.00416e-09	1.18118	0.221	0.1	0.000134237	Col
Ace	8.1863e-09	1.02653	0.614	0.492	0.000219597	Col
Krt79	9.64736e-09	1.03538	0.145	0.051	0.00025879	Col
Il4ra	1.98231e-08	1.58004	0.541	0.422	0.000531755	Col
Adam33	1.99654e-08	2.73476	0.162	0.065	0.000535571	Col
Grb7	5.01005e-08	2.65917	0.179	0.081	0.00134394	Col
Wisp2	5.63579e-08	3.4434	0.155	0.063	0.0015118	Col
Coro6	7.15817e-08	1.0753	0.307	0.169	0.00192018	Col
Trp63	7.68313e-08	1.32182	0.155	0.063	0.002061	Col
Scel	8.0229e-08	1.05374	0.1	0.03	0.00215214	Col
Epb4.1	8.42296e-08	1.19716	0.359	0.218	0.00225946	Col
Hsd11b1	8.62052e-08	1.23466	0.348	0.212	0.00231245	Col
Acer2	1.90686e-07	1.90492	0.562	0.487	0.00511514	Col
Fxyd3	1.9833e-07	1.14975	0.262	0.146	0.00532021	Col
Lum	2.1916e-07	1.189	0.203	0.097	0.00587897	Col
Hey1	2.34814e-07	1.22055	0.541	0.432	0.00629889	Col
Lmo4	2.54049e-07	1.10904	0.669	0.57	0.00681485	Col
Rnf152	2.61374e-07	1.00402	0.383	0.242	0.00701137	Col
Zbtb16	5.55725e-07	2.18477	0.131	0.051	0.0149073	Col
Mertk	6.41453e-07	1.05718	0.372	0.242	0.017207	Col
Pof1b	6.86199e-07	1.43607	0.107	0.038	0.0184073	Col
Junb	8.43665e-07	1.57498	0.807	0.693	0.0226313	Col
AI838599	9.32231e-07	1.35822	0.369	0.244	0.0250071	Col
Gata3	1.06848e-06	1.91497	0.176	0.086	0.0286619	Col
Grrp1	1.12746e-06	1.02001	0.631	0.537	0.0302441	Col
Mmgt2	1.15288e-06	1.29578	0.307	0.192	0.0309259	Col
Erbb2	1.27513e-06	1.2875	0.324	0.2	0.0342052	Col
Cldn11	1.54733e-56	3.87374	0.944	0.614	4.15072e-52	Valve
Gm37509	2.94277e-52	5.2486	0.5	0.082	7.89399e-48	Valve
Gdf10	6.65016e-43	4.3583	0.786	0.349	1.7839e-38	Valve
Sbspon	1.34031e-41	5.59891	0.587	0.161	3.59538e-37	Valve
Slc41a1	1.53111e-39	3.64307	0.952	0.849	4.1072e-35	Valve
Fibin	3.83788e-37	6.19826	0.484	0.11	1.02951e-32	Valve
Gjd3	1.37289e-36	3.84099	0.667	0.233	3.68277e-32	Valve
Cd79a	7.30332e-34	5.38952	0.389	0.074	1.95912e-29	Valve
Cd24a	1.54341e-29	2.52169	0.873	0.622	4.14021e-25	Valve
Net1	1.06987e-26	2.78194	0.881	0.567	2.86993e-22	Valve
Sept1	7.72729e-26	2.5388	0.587	0.217	2.07284e-21	Valve
Fn1	5.44558e-25	1.75405	0.984	0.96	1.46078e-20	Valve
Hapln2	6.27508e-25	5.04988	0.119	0.005	1.68329e-20	Valve
Fxyd2	2.97893e-24	3.43374	0.532	0.203	7.99098e-20	Valve
Cystm1	9.32768e-24	2.98105	0.643	0.295	2.50215e-19	Valve
Ccdc141	5.09426e-23	2.19852	0.873	0.633	1.36654e-18	Valve
Hgf	7.89801e-23	3.35244	0.222	0.032	2.11864e-18	Valve
Ccdc24	1.26534e-22	1.88577	0.857	0.574	3.39426e-18	Valve
Gm17114	2.47681e-20	1.91925	0.706	0.391	6.64404e-16	Valve
Slc6a9	2.56058e-20	1.91462	0.873	0.681	6.86875e-16	Valve
Sdc4	4.27236e-20	2.52372	0.817	0.547	1.14606e-15	Valve
Sgk1	1.55483e-19	1.41425	0.968	0.925	4.17083e-15	Valve
Angpt2	2.34611e-19	2.57622	0.865	0.667	6.29345e-15	Valve
Tmod2	4.16253e-19	1.26771	0.992	0.943	1.1166e-14	Valve
Irx3	2.53036e-18	4.7095	0.206	0.036	6.7877e-14	Valve
Odc1	4.88622e-18	3.15766	0.722	0.484	1.31073e-13	Valve
Adm	1.57454e-17	3.61827	0.762	0.552	4.22371e-13	Valve
Slc29a4	2.20269e-17	2.755	0.611	0.343	5.90871e-13	Valve
Tspan32	6.53556e-17	4.22188	0.294	0.08	1.75316e-12	Valve
Gata2	6.78588e-17	1.55905	0.913	0.806	1.82031e-12	Valve
Wnt7a	2.52378e-16	4.57947	0.143	0.018	6.77004e-12	Valve
B4galt4	1.54541e-15	2.68299	0.619	0.371	4.14557e-11	Valve
Arl15	1.59583e-15	2.18067	0.492	0.21	4.28082e-11	Valve
Srgn	2.96528e-14	4.60275	0.651	0.431	7.95437e-10	Valve
Scn11a	4.27141e-14	4.29585	0.119	0.015	1.14581e-09	Valve
[truncated: 78 more rows]
