# Supplementary material for: Immune-interacting lymphatic endothelial subtype at capillary terminals drives lymphatic malformation
Source: J Exp Med. 2023 Jan 23;220(4):e20220741. doi: 10.1084/jem.20220741 (PMC9884640; doi:10.1084/jem.20220741)
Supplement: Data S6 — shows DEGs between non-proliferative Ptx3 capillary LECs from Pik3caH1047R mutant in comparison with Ptx3 capillary LECs from control mice.DEGs were selected by P value with Bonferroni correction less than 0.05 and logarithmic fold change > 0.5 or < −0.5. Cells with Ptx3 expression value greater than its third quantile were considered as Ptx3+ cells in control mice. [file JEM_20220741_DataS6.xlsx]

## Sheet:  DEGs Ptx3 Cap mut vs ctrl 
Data S6. DEGs between non-proliferative Ptx3 capillary LECs from Pik3caH1047R mutant in comparison to Ptx3 capillary LECs from control mice
Genes were sorted by average log2 fold change.
pct.1, The percentage of cells where the gene is detected in non-proliferative Ptx3 capillary LECs from Pik3caH1047R mutant ; pct.2, The percentage of cells where the gene is detected in Ptx3 capillary LECs from control mice.
gene	p_val	avg_log2FC	pct.1	pct.2	p_val_adj
Klk8	6.90918e-14	7.73736	0.709	0.024	1.85339e-09
Ccdc184	7.01512e-13	6.96328	0.657	0	1.88181e-08
Ggt5	8.58478e-10	6.83165	0.618	0.095	2.30287e-05
Lrrc26	6.12458e-10	6.77901	0.546	0	1.64292e-05
Espl1	3.17274e-07	6.03604	0.422	0	0.00851088
Gale	9.59987e-08	5.82429	0.516	0.071	0.00257517
Sapcd1	2.0257e-07	5.71659	0.431	0	0.00543395
Chil5	3.03777e-07	5.69783	0.444	0.024	0.00814882
Slc16a3	3.12119e-09	5.65721	0.562	0.048	8.37259e-05
Clgn	1.75083e-07	5.62097	0.526	0.095	0.0046966
1500009L16Rik	1.67157e-16	5.19704	0.817	0.095	4.48397e-12
Vwa7	6.92313e-07	5.17037	0.428	0.024	0.0185713
Ccl2	7.59182e-11	5.15291	0.654	0.071	2.03651e-06
Npnt	2.66579e-22	5.00102	0.977	0.214	7.15098e-18
2310002F09Rik	5.90857e-08	4.90138	0.458	0	0.00158497
Cd34	5.60379e-19	4.34492	0.993	0.976	1.50322e-14
L1cam	2.80874e-16	4.33928	0.879	0.333	7.53445e-12
Plxdc1	6.95896e-09	4.08825	0.68	0.238	0.000186674
WI1-49P9.2	1.30562e-06	3.98905	0.52	0.119	0.0350234
Sec14l2	1.84793e-06	3.98871	0.408	0.024	0.0495708
Ptprv	1.04101e-09	3.92379	0.729	0.31	2.7925e-05
Ass1	3.95109e-08	3.84728	0.608	0.167	0.00105988
Gm16897	5.11283e-17	3.70509	0.876	0.214	1.37152e-12
Fgfr3	4.41493e-07	3.54936	0.595	0.19	0.0118431
Gm10535	4.61038e-07	3.4928	0.503	0.095	0.0123673
Trp53i11	5.79627e-12	3.34585	0.902	0.643	1.55485e-07
Sept8	1.03704e-09	3.31627	0.722	0.238	2.78185e-05
Bak1	3.70456e-08	3.16753	0.552	0.095	0.000993749
Gchfr	7.51086e-11	3.16493	0.706	0.143	2.01479e-06
Peg3	4.25314e-08	3.15043	0.65	0.19	0.0011409
Gm26723	4.95518e-07	3.14878	0.608	0.214	0.0132923
Palld	7.61603e-08	3.09276	0.585	0.119	0.002043
Slco2a1	1.42746e-08	3.01675	0.866	0.595	0.000382917
Ltc4s	7.25583e-10	3.00258	0.67	0.119	1.94638e-05
Stat1	3.27457e-07	2.97679	0.748	0.381	0.00878403
Golm1	1.9596e-07	2.94171	0.601	0.167	0.00525663
Sparc	5.61435e-20	2.8514	1	1	1.50605e-15
Mpp6	4.76845e-08	2.85123	0.536	0.048	0.00127914
Phlda3	3.92353e-13	2.79007	0.879	0.429	1.05249e-08
Rrm1	4.38804e-09	2.78513	0.69	0.19	0.000117709
Gm26542	4.25571e-08	2.7723	0.601	0.119	0.00114159
Slfn2	8.35203e-16	2.69812	0.961	0.524	2.24043e-11
Capn5	3.52012e-12	2.64105	0.791	0.19	9.44272e-08
4731419I09Rik	4.86045e-11	2.62727	0.863	0.524	1.30382e-06
Clu	2.27954e-11	2.62269	0.974	0.81	6.11487e-07
Adam15	7.91021e-14	2.61211	0.987	0.833	2.12191e-09
Sbno1	2.12987e-07	2.60628	0.797	0.5	0.00571337
Hacd4	1.68224e-06	2.60369	0.572	0.167	0.0451262
Igf1	1.02575e-11	2.58992	0.837	0.357	2.75158e-07
Fam213b	2.3082e-07	2.57173	0.65	0.238	0.00619174
Mtmr10	1.14264e-07	2.564	0.667	0.262	0.00306513
Rps6ka3	2.10318e-07	2.52932	0.657	0.214	0.00564179
Ifi27l2a	5.00786e-07	2.47602	0.546	0.095	0.0134336
Npl	1.23184e-08	2.45351	0.634	0.119	0.000330441
Fam69b	2.93392e-07	2.44347	0.611	0.167	0.00787025
Cdr2l	3.82172e-11	2.43492	0.85	0.357	1.02518e-06
Procr	4.22447e-14	2.39839	0.964	0.69	1.13321e-09
Cdkn1a	3.05641e-10	2.28763	0.912	0.667	8.19883e-06
Nupr1	1.45065e-12	2.281	0.928	0.429	3.89136e-08
Adam12	1.13946e-11	2.24884	0.853	0.286	3.05661e-07
RP23-110C17.2	1.00743e-07	2.24196	0.915	0.762	0.00270242
Wdr6	9.339e-09	2.22473	0.843	0.5	0.000250519
Plau	4.47072e-11	2.2225	0.912	0.452	1.19927e-06
Acox1	2.67736e-09	2.18089	0.843	0.476	7.18201e-05
Thbd	6.05241e-14	2.17054	0.99	0.833	1.62356e-09
Marveld1	1.5239e-07	2.14406	0.732	0.31	0.00408786
Rpa1	1.79969e-07	2.12733	0.817	0.452	0.00482766
Adamts5	1.22203e-06	2.12608	0.709	0.333	0.032781
Ampd3	1.67447e-06	2.12361	0.549	0.119	0.0449176
Nfkbie	1.39888e-09	2.06021	0.797	0.31	3.75251e-05
Pigq	1.61789e-06	2.03232	0.814	0.571	0.0433998
Acvrl1	5.72516e-07	2.0242	0.879	0.69	0.0153577
Cgnl1	4.67685e-10	2.02173	0.84	0.381	1.25457e-05
Map1b	3.90635e-10	2.01186	0.879	0.429	1.04788e-05
Gpr137b	4.08495e-11	1.9664	0.961	0.714	1.09579e-06
Gm14148	1.95999e-18	1.96423	0.948	0.405	5.25766e-14
Psat1	8.03201e-07	1.96272	0.663	0.262	0.0215459
Cyth4	4.81868e-10	1.9615	0.686	0.119	1.29261e-05
Arf3	7.87399e-07	1.95663	0.748	0.333	0.021122
Rraga	5.98434e-08	1.95139	0.817	0.476	0.0016053
Pgf	9.28167e-10	1.91903	0.824	0.286	2.48981e-05
Csgalnact1	4.06019e-07	1.91564	0.703	0.286	0.0108915
AA467197	5.32622e-10	1.90733	0.729	0.119	1.42876e-05
Endod1	7.13345e-08	1.90561	0.859	0.595	0.00191355
Fbln2	1.38102e-09	1.90466	0.99	0.929	3.70458e-05
Gm17228	2.47795e-09	1.88986	0.614	0.095	6.64711e-05
Avpi1	3.08191e-10	1.88626	0.938	0.714	8.26723e-06
Apln	1.20024e-06	1.87209	0.676	0.286	0.0321965
Pde8a	4.55502e-08	1.8663	0.755	0.31	0.00122188
1700037C18Rik	9.0107e-08	1.84221	0.85	0.571	0.00241712
Mtss1	2.92811e-09	1.83889	0.931	0.595	7.85467e-05
Itga3	2.55522e-08	1.83786	0.716	0.262	0.000685437
Mir147	8.06013e-09	1.82493	0.65	0.095	0.000216213
Dpysl3	4.71995e-11	1.81005	0.954	0.667	1.26613e-06
Fam124a	5.94272e-08	1.78844	0.778	0.333	0.00159413
Gem	2.4833e-09	1.78092	0.866	0.452	6.66144e-05
Calm3	1.59348e-08	1.7754	0.84	0.524	0.000427451
Nkd1	7.80462e-09	1.75475	0.895	0.571	0.000209359
Map6	2.60878e-07	1.74516	0.742	0.31	0.00699804
Bcl6b	1.46742e-08	1.72753	0.899	0.548	0.000393636
Vamp3	2.86385e-10	1.72556	0.967	0.786	7.68226e-06
Smim15	4.11744e-07	1.69992	0.765	0.429	0.011045
Susd2	8.60566e-12	1.69586	0.987	0.929	2.30847e-07
Galnt2	2.01331e-07	1.68964	0.771	0.405	0.0054007
Mxra8	1.93157e-08	1.6877	0.941	0.81	0.000518143
Nsg1	5.68408e-18	1.68757	0.997	0.976	1.52475e-13
Olfml2a	1.47808e-15	1.68693	1	0.857	3.96495e-11
Flrt2	5.55059e-10	1.67965	0.928	0.595	1.48895e-05
Sulf2	1.05435e-09	1.66497	0.964	0.738	2.82829e-05
Synm	1.53566e-09	1.6625	0.837	0.357	4.1194e-05
Pcbp1	1.90017e-12	1.65764	0.99	0.81	5.09721e-08
Elp2	1.06625e-06	1.64138	0.667	0.238	0.028602
Cdc42ep2	4.56185e-10	1.62911	0.958	0.643	1.22372e-05
Mob2	1.02894e-09	1.62562	0.974	0.714	2.76012e-05
Mgat5	1.77661e-07	1.61957	0.801	0.405	0.00476576
Pkm	1.17642e-11	1.61633	1	0.929	3.15575e-07
Serp1	2.35709e-08	1.6099	0.879	0.548	0.000632288
RP23-20K24.11	2.53121e-10	1.59609	0.879	0.381	6.78997e-06
Sorbs2	1.54078e-07	1.5875	0.961	0.833	0.00413314
Tmem132a	1.90464e-10	1.58109	0.951	0.643	5.10921e-06
Stom	1.43065e-07	1.58002	0.856	0.571	0.00383773
Hk1	4.98917e-07	1.57578	0.837	0.452	0.0133834
RP23-315E2.1	1.93785e-08	1.57309	0.788	0.357	0.000519829
Agfg1	3.31824e-07	1.56546	0.801	0.333	0.00890119
Eln	1.25196e-11	1.55419	0.997	0.929	3.35839e-07
Serinc2	2.99505e-09	1.54918	0.961	0.714	8.03423e-05
Rapgef5	2.05308e-10	1.54882	0.925	0.476	5.50738e-06
Sema3a	3.24824e-09	1.52934	0.961	0.619	8.7134e-05
Gapdh	3.93147e-19	1.52454	0.997	0.952	1.05462e-14
Anxa4	1.74549e-11	1.51953	0.99	0.881	4.68228e-07
Ccnd1	4.22076e-08	1.51553	0.974	0.81	0.00113222
Exoc5	1.58111e-06	1.51265	0.752	0.429	0.0424132
Stx18	5.29966e-13	1.50323	0.99	0.881	1.42163e-08
Tcta	5.56238e-07	1.50138	0.748	0.381	0.0149211
Dap	8.6547e-07	1.49895	0.905	0.714	0.0232162
Gap43	1.24644e-09	1.49849	0.954	0.548	3.34358e-05
Adam9	9.50725e-07	1.44992	0.735	0.31	0.0255032
Nrp2	1.55039e-10	1.44795	1	0.952	4.15893e-06
Gm15283	1.45476e-08	1.44367	0.902	0.571	0.000390239
Naa60	6.63306e-07	1.44076	0.915	0.69	0.0177932
Hif1a	3.22924e-09	1.41652	0.99	0.857	8.66244e-05
Tubb2a	1.44785e-07	1.41	0.925	0.619	0.00388386
Dbnl	4.44232e-07	1.40166	0.889	0.69	0.0119165
Gm8797	4.15212e-09	1.39923	0.791	0.429	0.000111381
Capg	2.14324e-09	1.38082	0.987	0.881	5.74923e-05
Ackr2	5.67354e-10	1.37291	0.99	0.81	1.52193e-05
Acp1	1.1657e-06	1.37061	0.859	0.595	0.03127
Spata6	6.20796e-07	1.36953	0.761	0.333	0.0166529
Slc15a3	6.38158e-08	1.34801	0.84	0.452	0.00171186
Elp5	8.20897e-07	1.33721	0.801	0.5	0.0220206
Il2rg	5.57744e-09	1.33542	0.902	0.571	0.000149615
Thsd4	2.01139e-07	1.32165	0.768	0.381	0.00539556
Tubb6	2.71855e-07	1.31558	0.905	0.643	0.00729251
Mmp14	5.7255e-09	1.3137	0.993	0.952	0.000153586
Pgk1	2.96087e-07	1.29913	0.889	0.524	0.00794253
Pgam1	3.02505e-09	1.29296	0.987	0.786	8.11469e-05
Aebp1	1.83442e-07	1.28926	0.987	0.833	0.00492084
Synpo	5.59198e-07	1.28681	0.895	0.69	0.0150005
Atp2a2	1.76e-07	1.28604	0.935	0.714	0.00472119
Uba1	7.37938e-09	1.28295	0.997	0.952	0.000197952
Ip6k3	3.93418e-08	1.27623	0.797	0.238	0.00105534
Gm20489	1.06812e-07	1.26905	0.82	0.405	0.00286523
Ggct	6.0482e-08	1.25552	0.971	0.643	0.00162243
Clic4	1.46828e-07	1.24471	0.967	0.833	0.00393866
Stip1	3.38212e-07	1.24432	0.876	0.571	0.00907255
Dbndd2	1.51311e-06	1.23613	0.915	0.643	0.0405891
Ppp2ca	5.10932e-08	1.23611	0.902	0.524	0.00137057
Hmgn2	1.76161e-08	1.23386	0.974	0.667	0.000472551
Lpp	8.94301e-07	1.22355	0.98	0.905	0.0239896
Cotl1	1.51814e-07	1.21345	0.951	0.667	0.00407241
Snrk	1.74234e-06	1.20863	0.977	0.81	0.0467383
Tspo	4.72167e-08	1.20632	0.987	0.929	0.00126659
Cyfip1	5.44999e-07	1.20626	0.961	0.786	0.0146196
Psmd1	1.48311e-06	1.20222	0.944	0.714	0.0397843
Actr3	8.31336e-08	1.19316	0.98	0.833	0.00223006
Ckb	2.84006e-07	1.17918	0.971	0.833	0.00761846
R74862	1.8436e-08	1.17884	0.954	0.738	0.000494547
Csrp1	4.2471e-07	1.17448	0.984	0.857	0.0113928
Slk	1.43397e-06	1.17432	0.781	0.429	0.0384662
Gspt1	3.05854e-07	1.16511	0.716	0.262	0.00820454
Wdr1	5.21635e-09	1.15948	0.997	0.976	0.000139929
Nts	5.17464e-07	1.15231	0.938	0.643	0.013881
Gas2l1	1.97896e-07	1.14795	0.882	0.571	0.00530857
Mmp2	3.67849e-08	1.14626	1	0.905	0.000986756
Pdlim1	7.09349e-08	1.14348	0.984	0.833	0.00190283
Bysl	1.19528e-07	1.13936	0.882	0.524	0.00320635
3300005D01Rik	5.26862e-07	1.08837	0.925	0.476	0.0141331
Cmtm7	3.61176e-08	1.08622	0.944	0.714	0.000968855
Rgs7bp	1.40975e-06	1.08457	0.859	0.429	0.0378167
Prcp	1.83811e-06	1.07266	0.984	0.881	0.0493073
Dmtn	5.97238e-07	1.06959	0.984	0.857	0.0160209
Itm2c	9.04632e-09	1.06494	1	0.952	0.000242667
1700022I11Rik	4.83579e-08	1.06344	0.961	0.762	0.0012972
Arhgef3	1.36919e-06	1.06237	0.974	0.857	0.0367285
Mlf2	9.52681e-08	1.06156	0.993	0.929	0.00255557
Ddah2	8.38523e-07	1.05381	0.895	0.548	0.0224934
Racgap1	2.83903e-08	1.05148	0.971	0.571	0.000761571
Gm9888	7.29502e-07	1.05148	0.85	0.429	0.0195689
Cd81	3.93899e-09	1.00846	1	1	0.000105664
Itgb1	3.36997e-12	1.00557	1	1	9.03994e-08
Ldha	8.65173e-07	0.980463	1	0.976	0.0232083
Sema3d	1.58484e-06	0.979059	0.958	0.857	0.0425134
Mxd3	1.09328e-06	0.978348	0.958	0.786	0.0293273
Tagln2	3.57744e-07	0.969711	1	1	0.00959648
Plec	9.96359e-09	0.962666	1	1	0.000267273
Stx6	5.63403e-07	0.951463	0.931	0.69	0.0151133
Myadm	5.47064e-08	0.88836	1	1	0.0014675
Prkcg	1.28614e-06	0.858833	0.961	0.857	0.0345008
Lmna	5.14009e-09	0.853556	1	1	0.000137883
Glo1	1.23003e-06	0.849257	0.951	0.738	0.0329957
Tmem109	4.03561e-07	0.800708	0.997	1	0.0108255
Eno1	5.08311e-08	0.799718	1	1	0.00136354
Gm23419	2.37486e-10	0.789484	1	0.952	6.37056e-06
Aldoa	1.84331e-09	0.762929	1	1	4.94468e-05
Grn	1.85968e-07	0.75174	1	1	0.00498858
Capzb	4.38627e-08	0.689616	1	1	0.00117662
Crip1	1.44533e-06	0.684023	1	1	0.0387709
Lpcat2	1.04725e-06	0.666657	0.578	0.143	0.0280925
Actg1	9.1309e-10	0.66077	1	1	2.44936e-05
Vim	6.50488e-12	0.621521	1	1	1.74494e-07
Prkcdbp	2.12212e-07	0.556982	1	1	0.0056926
S100a14	1.81146e-06	0.552969	0.033	0.214	0.0485924
H2-D1	1.36465e-06	0.548743	1	1	0.0366067
Tmsb4x	4.0576e-09	-0.509261	1	1	0.000108845
4631405K08Rik	3.00003e-08	-0.509528	0.007	0.143	0.000804759
Tmprss4	1.30704e-09	-0.512894	0	0.119	3.50615e-05
Gdf5	1.23824e-06	-0.51905	0.007	0.119	0.0332157
Angptl7	3.81095e-07	-0.52307	0.029	0.214	0.0102229
Fth1	6.05054e-08	-0.532303	1	1	0.00162306
Gng11	1.80166e-06	-0.55174	1	1	0.0483294
Col8a2	5.70135e-07	-0.55291	0.016	0.167	0.0152939
Gm27597	1.831e-06	-0.558255	0.987	0.929	0.0491165
Gm19967	1.71703e-14	-0.559286	0.026	0.333	4.60594e-10
Gm28641	4.40732e-07	-0.569161	0.023	0.19	0.0118226
Rpl6	1.0971e-08	-0.573036	1	1	0.000294297
Malat1	3.42631e-07	-0.580348	1	1	0.00919108
Lpar1	1.30704e-09	-0.587506	0	0.119	3.50615e-05
Cyp26a1	6.36838e-08	-0.588206	0.003	0.119	0.00170832
Gm37376	6.93812e-08	-0.592108	1	1	0.00186115
mt-Rnr1	1.22504e-07	-0.596635	1	1	0.00328617
Lgals7	1.78222e-08	-0.600421	0.196	0.571	0.000478081
Rpl18a	9.77319e-09	-0.606832	1	1	0.000262166
Ly6g6c	3.02541e-08	-0.619795	0.046	0.286	0.000811565
Dpt	1.19594e-07	-0.63039	0.013	0.167	0.00320811
Ctcfl	1.72593e-07	-0.643408	0.794	0.976	0.0046298
1520401A03Rik	4.20138e-11	-0.649553	0.003	0.167	1.12702e-06
Cox4i1	4.20663e-11	-0.661107	1	1	1.12843e-06
Ly6d	3.98495e-08	-0.666722	0.203	0.571	0.00106896
mt-Atp8	1.61301e-12	-0.675071	1	1	4.32689e-08
Ccdc84	1.67382e-08	-0.680112	0.84	1	0.000449004
Slc34a2	5.28157e-08	-0.684731	0.582	0.976	0.00141678
Rpl41	2.46288e-07	-0.695113	1	1	0.00660667
mt-Nd1	1.22159e-14	-0.704465	1	1	3.27691e-10
Kxd1	6.61284e-07	-0.728827	1	1	0.0177389
mmu-mir-5121	3.37882e-14	-0.731187	0.997	1	9.06367e-10
mt-Atp6	3.66931e-13	-0.739678	0.997	1	9.84293e-09
Rps4x	1.14386e-09	-0.74372	0.997	1	3.06841e-05
Rpl13a	3.89811e-13	-0.754656	1	1	1.04567e-08
Uba52	1.25492e-08	-0.766431	1	1	0.000336633
Smco1	2.87267e-07	-0.769745	0.15	0.476	0.00770594
Tmsb10	8.45367e-09	-0.787298	1	1	0.00022677
Ifitm2	3.52502e-11	-0.790174	1	1	9.45587e-07
Rpl9	3.02514e-08	-0.798833	1	1	0.000811494
Rps11	7.30802e-09	-0.811413	1	1	0.000196038
S100a16	1.16099e-07	-0.821951	0.997	1	0.00311435
Rpl17	1.71757e-07	-0.827243	0.997	1	0.00460739
Rpl13	2.2019e-13	-0.833826	1	1	5.90658e-09
Rps14	7.60134e-11	-0.839228	1	1	2.03906e-06
Fau	1.80081e-10	-0.841754	1	1	4.83068e-06
S100a6	2.2341e-11	-0.845149	1	1	5.99296e-07
Mir7010	9.51102e-07	-0.853827	0.039	0.238	0.0255133
Myoc	7.7737e-09	-0.853902	0.02	0.214	0.00020853
Rabac1	7.69447e-07	-0.865178	0.99	1	0.0206404
Stab1	6.78233e-07	-0.869193	1	1	0.0181936
Tacstd2	3.13268e-07	-0.874766	0.056	0.286	0.00840343
Urah	1.28303e-09	-0.877363	0.023	0.238	3.44173e-05
Rpl11	1.74387e-08	-0.890936	0.997	0.976	0.000467794
Gm4149	1.82525e-06	-0.892152	0.301	0.619	0.0489623
Rpl31	2.94151e-08	-0.892255	0.993	1	0.00078906
Rps10	2.50626e-07	-0.89237	0.99	1	0.00672304
Rpl13-ps1	6.71056e-08	-0.894687	0.124	0.429	0.00180011
Rps9	1.09198e-12	-0.909067	1	1	2.92924e-08
Rpl21	6.956e-07	-0.914234	0.997	1	0.0186595
Gm27010	3.103e-09	-0.923472	0.69	1	8.32379e-05
Rps24	1.39271e-10	-0.9271	0.997	1	3.73593e-06
Cand2	1.50461e-08	-0.932888	0.98	0.976	0.000403612
Rps7	6.21323e-12	-0.933201	1	1	1.6667e-07
mt-Ti	7.01695e-10	-0.933574	0.866	0.952	1.8823e-05
C230088H06Rik	5.08049e-08	-0.938062	0.114	0.429	0.00136284
Rplp1	1.21491e-12	-0.94663	1	1	3.259e-08
Gm11478	2.34446e-07	-0.947164	0.631	0.905	0.00628901
Rps19	4.64505e-11	-0.947825	1	1	1.24604e-06
Cox6a1	3.19724e-07	-0.948552	1	1	0.00857661
Rps15	1.87615e-07	-0.97708	0.997	1	0.00503277
Rps27a	1.38164e-13	-0.994808	1	1	3.70625e-09
Tmem255b	8.26958e-08	-1.00434	0.216	0.595	0.00221832
Cxcl12	5.29053e-07	-1.00462	0.869	1	0.0141919
Gm4987	1.15746e-07	-1.01194	0.183	0.5	0.00310488
Wdr38	3.6276e-08	-1.03222	0.99	0.976	0.000973104
Rps17	1.01888e-10	-1.03416	1	1	2.73315e-06
Rpl35	4.06563e-10	-1.03903	0.997	1	1.09061e-05
Rps21	6.02558e-07	-1.05257	0.99	1	0.0161636
Rps28	3.7255e-11	-1.05275	1	1	9.99365e-07
Rpl34	4.65771e-10	-1.05296	1	1	1.24943e-05
Cox6c	5.35062e-07	-1.05415	0.997	1	0.014353
Rps26	3.56752e-09	-1.05777	1	1	9.56987e-05
Tlcd1	8.70216e-09	-1.06119	0.98	1	0.000233435
Rps18	3.89811e-13	-1.07414	1	1	1.04567e-08
Prelp	2.10355e-07	-1.07502	0.99	1	0.00564277
Rpl37a	1.04329e-09	-1.07664	0.997	1	2.79863e-05
Rpl26	5.07696e-15	-1.08744	1	1	1.36189e-10
Rgcc	7.00818e-08	-1.08901	0.382	0.81	0.00187994
Shfm1	1.27774e-06	-1.09328	0.997	1	0.0342754
Ifitm3	2.54765e-16	-1.097	1	1	6.83408e-12
Srsf5	1.3314e-06	-1.10394	0.99	1	0.0357149
Rps29	1.45062e-12	-1.10871	1	1	3.89129e-08
Rps20	1.94469e-08	-1.11444	1	1	0.000521662
Rps15a	6.16863e-10	-1.1218	0.997	1	1.65474e-05
Rplp2	1.26745e-13	-1.12298	1	1	3.39993e-09
Rps16	4.34812e-12	-1.12308	1	1	1.16638e-07
Gm12760	3.01212e-09	-1.12445	0.033	0.262	8.08002e-05
Gm15851	1.05022e-06	-1.1289	0.824	0.952	0.0281721
Krt79	7.50279e-09	-1.13772	0.026	0.238	0.000201262
Gm23935	1.82232e-07	-1.14302	0.827	0.952	0.00488838
Rpl32	1.70343e-14	-1.15956	1	1	4.56946e-10
Fam25c	1.4149e-07	-1.16344	0.042	0.262	0.00379546
Rpl27a	8.07057e-10	-1.16707	1	0.976	2.16493e-05
Rpl30	4.63598e-08	-1.17811	0.997	1	0.0012436
Rpl23a	1.55214e-09	-1.18489	0.99	1	4.1636e-05
Rps27rt	7.2533e-08	-1.19498	0.356	0.69	0.0019457
Fgf12	1.30461e-07	-1.19661	0.042	0.262	0.00349961
Cox7c	9.28306e-07	-1.2216	0.964	0.976	0.0249018
Mia	6.60882e-09	-1.24024	0.026	0.238	0.000177281
Gm28960	1.54761e-08	-1.2515	0.029	0.238	0.000415145
Rpl36	1.77223e-12	-1.25686	0.997	1	4.75402e-08
Lect1	1.15094e-11	-1.25791	0.01	0.214	3.08739e-07
Myl12b	1.71767e-06	-1.25988	0.931	0.976	0.0460764
Rpl37	2.50408e-10	-1.2706	0.987	1	6.7172e-06
Ccrn4l	1.40553e-07	-1.27179	0.925	0.952	0.00377034
Gm4604	4.9465e-07	-1.27473	0.529	0.762	0.013269
Ltbp4	1.83273e-13	-1.2999	1	1	4.91629e-09
6330403N20Rik	4.99831e-11	-1.30546	0.052	0.357	1.3408e-06
Rps25	8.42476e-14	-1.35963	1	1	2.25994e-09
Rps23	2.06197e-14	-1.37572	1	1	5.53123e-10
Dpysl2	1.85424e-08	-1.3786	0.971	1	0.000497401
Rps27	2.91827e-16	-1.39762	1	1	7.82826e-12
Serpinf1	1.28834e-08	-1.43694	0.127	0.452	0.000345598
Fam102b	1.21728e-06	-1.45703	0.435	0.786	0.0326535
1500015O10Rik	9.05616e-13	-1.46809	0.016	0.262	2.42931e-08
Penk	8.01201e-20	-1.47831	0.01	0.333	2.14922e-15
Lrrc8a	3.52903e-09	-1.48327	0.958	1	9.46662e-05
Col2a1	3.72207e-12	-1.52074	0.013	0.238	9.98446e-08
Tmem204	5.69646e-08	-1.54735	0.859	0.952	0.00152807
RP23-93A21.1	1.54658e-07	-1.55112	0.771	0.929	0.00414871
Col1a1	3.88194e-08	-1.55175	0.216	0.571	0.00104133
Sepp1	5.93307e-15	-1.55753	1	1	1.59155e-10
Map3k1	9.31916e-08	-1.56279	0.837	0.952	0.00249987
Rpl35a	4.90247e-13	-1.56384	0.993	1	1.31509e-08
Krtdap	2.29179e-11	-1.5727	0.062	0.405	6.14772e-07
Col8a1	5.36848e-08	-1.57586	0.075	0.333	0.00144009
Mmrn1	2.60815e-17	-1.59198	1	1	6.99638e-13
Rpl36a	6.96557e-11	-1.5932	0.98	0.976	1.86852e-06
Gm13817	1.17682e-06	-1.5999	0.007	0.119	0.0315681
Igfbp4	8.28671e-11	-1.61517	0.964	1	2.22291e-06
Cst3	1.3073e-17	-1.66094	0.993	1	3.50684e-13
Rgs5	2.96474e-07	-1.6698	0.229	0.595	0.00795292
Adgrg3	1.4508e-08	-1.68122	0.869	0.976	0.000389176
Clk1	2.1968e-08	-1.7071	0.899	0.929	0.000589292
Dock9	3.60836e-12	-1.73275	0.958	1	9.67943e-08
Gm37758	1.07875e-06	-1.7574	0.33	0.619	0.0289375
Tm4sf1	1.92413e-12	-1.75969	0.997	1	5.16149e-08
Lum	2.9303e-10	-1.76852	0.042	0.31	7.86052e-06
Calm4	3.59232e-07	-1.78604	0.088	0.357	0.00963639
Smoc2	7.27041e-14	-1.79983	0.036	0.357	1.95029e-09
Notch2	7.34187e-08	-1.80708	0.402	0.762	0.00196946
Olfm1	3.16932e-10	-1.865	0.876	0.976	8.5017e-06
Stmn2	8.26451e-08	-1.86598	0.794	1	0.00221696
Arl4a	7.85964e-13	-1.89251	0.925	1	2.10835e-08
Aspn	5.2791e-07	-1.90622	0.072	0.31	0.0141612
Mndal	3.16612e-07	-1.91993	0.078	0.333	0.00849312
Ldb2	1.54119e-09	-1.94404	0.82	0.976	4.13424e-05
Gucy1b3	9.31915e-08	-1.94793	0.454	0.786	0.00249986
Cpne2	2.12863e-08	-1.95855	0.725	0.952	0.000571005
Fam174b	6.15099e-07	-1.97731	0.627	0.881	0.0165
Mgp	1.57337e-07	-2.01682	0.284	0.619	0.00422056
Krt2	1.48562e-13	-2.0345	0.124	0.571	3.98519e-09
Bik	3.06385e-07	-2.03488	0.405	0.786	0.00821877
Gpm6a	5.75113e-13	-2.04525	0.922	1	1.54274e-08
Cp	2.41637e-10	-2.04751	0.935	1	6.48191e-06
Syne1	1.74675e-06	-2.05885	0.748	0.929	0.0468567
Tbx1	1.1164e-06	-2.06553	0.676	0.905	0.0299475
Gm26785	5.39053e-12	-2.10051	0.32	0.738	1.44601e-07
Gpr4	3.79712e-07	-2.11182	0.18	0.5	0.0101858
Sult1a1	4.80986e-08	-2.1123	0.879	1	0.00129024
Igfbp5	3.82185e-08	-2.11792	0.85	1	0.00102521
Chad	5.58898e-12	-2.17314	0.033	0.31	1.49924e-07
Col3a1	4.30082e-11	-2.20559	0.18	0.619	1.15369e-06
A830073O21Rik	1.65541e-06	-2.20802	0.252	0.548	0.0444063
RP23-317I8.1	2.70279e-09	-2.23899	0.454	0.833	7.25023e-05
Tspan13	2.37703e-10	-2.25546	0.856	1	6.37639e-06
Efna1	4.7194e-08	-2.27249	0.814	0.929	0.00126598
Ypel3	1.44939e-06	-2.28173	0.461	0.762	0.0388799
Zfp36	2.30574e-11	-2.28192	0.529	0.881	6.18516e-07
Dusp6	1.00754e-06	-2.30251	0.533	0.81	0.0270274
Rin2	5.04137e-08	-2.30846	0.327	0.69	0.00135235
Gja1	1.73658e-08	-2.33306	0.827	0.976	0.000465839
Pim3	4.91131e-07	-2.3398	0.585	0.857	0.0131746
Hs3st1	9.07099e-09	-2.34836	0.778	0.976	0.000243329
Megf6	1.02806e-07	-2.36016	0.624	0.929	0.00275777
Abca1	4.54151e-08	-2.40232	0.667	0.929	0.00121826
Fmod	1.23918e-08	-2.4345	0.046	0.286	0.00033241
Il16	1.33321e-09	-2.45284	0.35	0.762	3.57633e-05
Apoe	2.00325e-11	-2.46827	0.895	0.976	5.37373e-07
Gm10475	2.1878e-11	-2.50218	0.32	0.738	5.86876e-07
Col1a2	2.97523e-18	-2.50418	0.118	0.643	7.98107e-14
Piezo2	3.32675e-09	-2.51315	0.461	0.786	8.92401e-05
Lcn2	4.69366e-11	-2.51793	0.869	1	1.25907e-06
Cd24a	1.31559e-10	-2.53073	0.487	0.857	3.52908e-06
Angpt2	1.00677e-10	-2.56591	0.592	0.929	2.70066e-06
Serping1	3.95261e-08	-2.65037	0.706	0.905	0.00106029
2010015M23Rik	2.9381e-13	-2.65964	0.163	0.595	7.88147e-09
Reln	1.73425e-14	-2.73753	0.882	1	4.65213e-10
Gpihbp1	6.30964e-10	-2.76019	0.856	1	1.69256e-05
Gucy1a3	1.97778e-07	-2.77625	0.51	0.833	0.00530539
Hic1	3.46016e-08	-2.78167	0.173	0.524	0.000928187
Cytl1	1.29283e-11	-2.81029	0.088	0.452	3.46802e-07
Igf2	3.9474e-07	-2.83171	0.261	0.619	0.0105889
Egr1	7.68182e-11	-2.86862	0.5	0.905	2.06065e-06
Ank2	1.22467e-06	-2.88762	0.284	0.595	0.0328517
Coro6	5.87695e-10	-2.90562	0.082	0.405	1.57649e-05
Gstm1	1.57887e-12	-2.91236	0.582	0.929	4.23533e-08
Sept4	3.33201e-11	-2.93051	0.51	0.929	8.93811e-07
Syt15	5.07696e-07	-2.94734	0.327	0.667	0.013619
Tnxb	7.22407e-07	-2.95365	0.314	0.619	0.0193786
Dkk3	4.09053e-07	-2.95995	0.268	0.595	0.0109728
Pdzk1ip1	1.17989e-07	-2.9796	0.026	0.214	0.00316505
Enpp3	8.11803e-08	-2.99274	0.49	0.786	0.00217766
Slc10a6	1.69126e-07	-3.12481	0.291	0.643	0.00453682
Lfng	7.58964e-11	-3.1633	0.163	0.548	2.03592e-06
Cyyr1	1.1352e-07	-3.23959	0.307	0.667	0.00304516
Thy1	8.97158e-20	-3.28873	0.703	1	2.40663e-15
Fmo1	3.34439e-11	-3.30584	0.768	0.952	8.97133e-07
Fgl2	5.77151e-19	-3.34577	0.997	1	1.54821e-14
Ltbp1	1.35102e-07	-3.41821	0.304	0.643	0.0036241
Pim1	1.29837e-09	-3.426	0.039	0.286	3.48289e-05
Wipf3	6.95685e-08	-3.50111	0.297	0.619	0.00186618
Cd300lg	1.89898e-07	-3.52716	0.833	0.952	0.00509401
Trpc3	9.08428e-11	-3.75281	0.078	0.405	2.43686e-06
Mgst1	1.13994e-06	-3.80252	0.297	0.595	0.0305788
Celf2	3.48652e-11	-3.90317	0.265	0.69	9.3526e-07
Nrxn2	6.48678e-11	-3.97041	0.183	0.571	1.74008e-06
Fam180a	8.18112e-07	-4.13359	0.19	0.5	0.0219459
Hsd11b1	2.85757e-13	-4.42337	0.105	0.524	7.66543e-09
Col9a3	3.182e-11	-4.59118	0.016	0.238	8.53571e-07
Gm14964	1.42877e-09	-4.62403	0.124	0.452	3.83269e-05
Slc38a4	1.80018e-08	-4.74493	0.242	0.571	0.000482898
G0s2	3.70027e-18	-5.59148	0.141	0.667	9.92597e-14

## Sheet: DEGs metab Ptx3 Cap mut vs ctr 
Data S6. DEGs between metabolic Ptx3 capillary LECs from Pik3caH1047R mutant in comparison to Ptx3 capillary LECs from control mice
Genes were sorted by average log2 fold change.
pct.1, The percentage of cells where the gene is detected in metabolic Ptx3 capillary LECs from Pik3caH1047R mutant ; pct.2, The percentage of cells where the gene is detected in Ptx3 capillary LECs from control mice.
gene	p_val	avg_log2FC	pct.1	pct.2	p_val_adj
Klk8	3.45206e-16	9.47579	0.94	0.024	9.26016e-12
Nptx1	1.60426e-10	8.28161	0.7	0.024	4.30342e-06
Ccdc184	5.49758e-15	8.01167	0.88	0	1.47473e-10
Adam8	3.12423e-13	7.75263	0.82	0.024	8.38073e-09
Serpinb9b	5.94637e-10	7.55203	0.64	0	1.59512e-05
Crmp1	5.94042e-12	7.52748	0.76	0.024	1.59352e-07
Slc16a3	1.54989e-16	7.49865	0.96	0.048	4.15759e-12
Myof	5.34972e-14	7.04649	0.86	0.048	1.43506e-09
Ccl2	1.55405e-13	6.98664	0.86	0.071	4.16875e-09
Rrm2	3.79195e-08	6.78318	0.6	0.048	0.00101719
2310002F09Rik	1.61697e-14	6.73833	0.86	0	4.33752e-10
Kcnn4	4.23734e-10	6.72878	0.7	0.048	1.13667e-05
Ccl7	2.51496e-10	6.67057	0.66	0	6.74638e-06
Gale	1.45918e-13	6.56615	0.86	0.071	3.91425e-09
Ezr	1.02399e-10	6.52987	0.76	0.095	2.74686e-06
Hspb8	1.29404e-11	6.50098	0.86	0.19	3.47127e-07
Ndrg4	1.40488e-07	6.46927	0.56	0.048	0.00376859
Dusp14	2.56641e-10	6.45189	0.72	0.048	6.88439e-06
Mcm5	4.60315e-08	6.31749	0.7	0.19	0.00123479
Tns3	2.11548e-09	6.26163	0.68	0.071	5.67478e-05
Cd68	1.08176e-07	6.16452	0.54	0.024	0.00290183
Fads3	4.48371e-10	6.14453	0.7	0.048	1.20276e-05
Fosl1	1.32447e-06	6.13033	0.44	0	0.0355289
Pdk1	6.47059e-11	6.12041	0.74	0.048	1.73574e-06
Emp2	8.32889e-09	6.07467	0.8	0.31	0.000223423
Loxl4	9.41259e-09	6.00132	0.6	0.024	0.000252493
Gprc5a	7.7364e-07	5.939	0.52	0.048	0.0207529
Aif1l	1.81294e-07	5.92473	0.56	0.048	0.00486321
Proser2	3.77793e-07	5.87966	0.56	0.071	0.0101343
Src	7.7364e-07	5.85211	0.52	0.048	0.0207529
Fam83d	1.53974e-07	5.80676	0.5	0	0.00413035
Nacc2	5.77862e-07	5.79876	0.64	0.167	0.0155011
RP23-71G16.6	1.53974e-07	5.7739	0.5	0	0.00413035
Ankrd33b	5.62465e-07	5.55649	0.5	0.024	0.0150881
Stx11	6.55636e-07	5.50726	0.46	0	0.0175874
Cd44	1.23433e-10	5.50271	0.84	0.238	3.3111e-06
Slc39a6	3.8689e-07	5.48001	0.54	0.048	0.0103783
Chil5	4.0303e-09	5.45618	0.62	0.024	0.000108113
Crhbp	6.55636e-07	5.40597	0.46	0	0.0175874
Mad2l1	1.75277e-06	5.40385	0.54	0.071	0.0470181
Ass1	4.68929e-15	5.34581	0.96	0.167	1.2579e-10
Raet1d	3.20026e-07	5.31297	0.48	0	0.0085847
Lrrc8c	2.33902e-11	5.30561	0.94	0.5	6.27443e-07
Lrrc8b	4.73851e-09	5.2829	0.7	0.143	0.00012711
Cdkn3	7.29935e-08	5.27596	0.52	0	0.00195805
Wnt4	7.7187e-08	5.25234	0.62	0.095	0.00207054
Dram1	1.32447e-06	5.24951	0.44	0	0.0355289
Tnc	4.08706e-12	5.16985	0.84	0.095	1.09635e-07
1500009L16Rik	1.54564e-15	5.16055	0.96	0.095	4.14619e-11
Fmn1	1.02096e-06	5.12622	0.48	0.024	0.0273873
Tmem176a	3.39984e-07	5.08912	0.74	0.262	0.00912007
C1galt1c1	1.24107e-07	5.07358	0.7	0.19	0.00332918
Cd34	5.10169e-16	5.05657	1	0.976	1.36853e-11
Spc25	3.40828e-08	4.99713	0.54	0	0.00091427
Rem1	6.20012e-09	4.96749	0.76	0.19	0.000166318
Fam129b	1.02239e-10	4.93498	0.92	0.667	2.74256e-06
B3gnt3	1.02025e-06	4.89081	0.72	0.214	0.0273682
Sec14l2	7.07563e-11	4.87908	0.72	0.024	1.89804e-06
Adamts1	2.66506e-07	4.87109	0.8	0.381	0.00714903
Sh2d5	2.21977e-07	4.85393	0.56	0.048	0.00595452
Cep41	3.0093e-07	4.79174	0.54	0.048	0.00807245
Ssfa2	3.42922e-07	4.66516	0.72	0.214	0.00919888
Akr1b8	2.85956e-13	4.58811	0.9	0.119	7.67078e-09
Myo1d	3.83162e-12	4.36317	0.9	0.238	1.02783e-07
Gm16897	2.46466e-15	4.35677	0.98	0.214	6.61144e-11
Sms	3.17873e-07	4.34717	0.62	0.119	0.00852694
Npnt	1.37889e-13	4.18149	0.96	0.214	3.69888e-09
Palld	4.82949e-12	4.17557	0.86	0.119	1.29551e-07
Tusc3	2.25895e-14	4.17526	0.98	0.31	6.05963e-10
Sync	1.09065e-06	4.1692	0.52	0.048	0.0292568
Tnfrsf23	2.10791e-12	4.15499	0.88	0.119	5.65447e-08
8030451A03Rik	1.93779e-08	4.05615	0.58	0.024	0.000519813
Mpp6	3.19098e-13	4.0489	0.88	0.048	8.55981e-09
Mrps22	9.75262e-08	4.02243	0.7	0.214	0.00261614
Nudt18	5.79831e-08	4.01841	0.68	0.143	0.0015554
Ift122	9.80743e-07	4.01577	0.68	0.238	0.0263084
Slc2a1	2.22151e-10	3.98526	0.9	0.452	5.9592e-06
Bean1	8.81158e-10	3.92281	0.76	0.119	2.36371e-05
L1cam	7.0427e-11	3.89913	0.88	0.333	1.8892e-06
Ly6a	9.0627e-07	3.89324	0.98	0.952	0.0243107
Kif4	5.26623e-07	3.87514	0.64	0.119	0.0141267
Slc41a2	1.53547e-10	3.86634	0.78	0.095	4.11891e-06
Ppp3cc	1.32447e-06	3.77184	0.44	0	0.0355289
Smim3	1.39842e-07	3.75498	0.66	0.119	0.00375125
RP23-169H9.6	1.02605e-07	3.73096	0.54	0.024	0.00275238
Gm26723	2.95118e-10	3.72562	0.84	0.214	7.91653e-06
Ltc4s	7.89501e-11	3.66651	0.82	0.119	2.11784e-06
Gchfr	1.9191e-12	3.62239	0.9	0.143	5.14799e-08
Abcc1	1.79813e-06	3.58512	0.76	0.357	0.0482348
Plau	4.33512e-13	3.55465	0.98	0.452	1.1629e-08
Pvr	6.13053e-08	3.53665	0.72	0.167	0.00164451
Ecm1	1.56831e-06	3.50494	0.78	0.452	0.0420698
Vwa1	1.06377e-07	3.50489	0.9	0.476	0.00285356
Gm26542	8.82457e-11	3.48123	0.82	0.119	2.36719e-06
Emp3	1.10751e-07	3.47085	0.86	0.476	0.00297091
Fgfr3	5.50473e-08	3.45198	0.76	0.19	0.00147664
WI1-49P9.2	5.26623e-07	3.44096	0.64	0.119	0.0141267
Lamc2	2.55827e-09	3.42259	0.82	0.214	6.86255e-05
Rrm1	9.52212e-10	3.4055	0.82	0.19	2.55431e-05
Bak1	4.09966e-12	3.37461	0.82	0.095	1.09973e-07
Sept8	6.69092e-10	3.3378	0.84	0.238	1.79484e-05
4731419I09Rik	2.06257e-14	3.31785	1	0.524	5.53285e-10
Dhh	1.85445e-06	3.3169	0.52	0.048	0.0497457
Pcdh1	1.08321e-10	3.2989	0.88	0.214	2.90571e-06
Erlin1	1.62974e-07	3.29817	0.74	0.214	0.00437178
Phlda3	1.37327e-13	3.29177	1	0.429	3.68381e-09
Fam167a	1.30001e-10	3.2803	0.82	0.119	3.48727e-06
Gm26840	9.97309e-07	3.27136	0.7	0.31	0.0267528
Polr2h	3.79751e-10	3.27115	0.78	0.119	1.01868e-05
Cdca3	3.24439e-08	3.25485	0.64	0.048	0.000870308
Adam15	5.94881e-15	3.23484	1	0.833	1.59577e-10
Ankrd37	3.12044e-07	3.19259	0.68	0.167	0.00837059
Oaf	1.64878e-06	3.17559	0.72	0.262	0.0442286
RP23-110C17.2	3.46562e-13	3.14882	1	0.762	9.29653e-09
Prosc	6.66256e-08	3.1405	0.82	0.262	0.00178723
Gm12868	2.14248e-10	3.11326	0.78	0.095	5.7472e-06
Traf1	3.57568e-07	3.1062	0.64	0.095	0.00959175
Zfp410	7.35743e-08	3.07687	0.78	0.214	0.00197363
Tuba1c	8.36436e-13	3.0689	0.94	0.286	2.24374e-08
Matn2	5.4087e-11	3.03692	0.86	0.167	1.45088e-06
Tnfaip2	4.24474e-07	3.00808	0.7	0.19	0.0113865
Sparc	4.26954e-14	3.00353	1	1	1.1453e-09
Ppap2c	5.74797e-11	3.00223	0.92	0.357	1.54189e-06
Rras2	3.97664e-11	2.98575	0.9	0.262	1.06673e-06
Mlkl	1.49787e-07	2.97383	0.7	0.167	0.00401803
Gm15587	4.15493e-10	2.95429	0.98	0.643	1.11456e-05
Zbtb7c	8.95666e-10	2.94048	0.82	0.143	2.40262e-05
Ripk3	3.8202e-11	2.93331	0.9	0.238	1.02477e-06
Tmem40	1.92666e-07	2.87877	0.62	0.071	0.00516826
Mtmr10	1.39597e-10	2.87719	0.88	0.262	3.7447e-06
Gm20457	6.80898e-09	2.87016	0.66	0.048	0.000182651
Procr	1.11351e-12	2.8573	1	0.69	2.98699e-08
Supt7l	2.60281e-07	2.81939	0.78	0.262	0.00698204
Endod1	3.93676e-12	2.80633	1	0.595	1.05604e-07
Itga3	9.62033e-13	2.79076	0.98	0.262	2.58065e-08
Ccna2	6.4423e-07	2.78623	0.88	0.381	0.0172815
Cdr2l	8.02084e-12	2.78575	0.98	0.357	2.15159e-07
Nos3	3.41064e-11	2.7826	1	0.929	9.14905e-07
Rps6ka3	1.63569e-09	2.74671	0.84	0.214	4.38773e-05
AA467197	1.41261e-12	2.74647	0.96	0.119	3.78933e-08
Ppil1	2.29956e-08	2.74085	0.8	0.214	0.000616857
Cyth4	1.52967e-13	2.73177	0.96	0.119	4.10334e-09
Anxa3	4.31187e-11	2.72673	0.96	0.5	1.15666e-06
Nsf	3.53157e-08	2.70365	0.9	0.405	0.000947343
Capn5	3.26108e-11	2.69333	0.9	0.19	8.74784e-07
Ccm2	3.42915e-08	2.67486	0.76	0.19	0.00091987
Glipr2	1.14421e-09	2.66141	0.88	0.214	3.06934e-05
Dpysl3	2.73875e-13	2.65748	1	0.667	7.34668e-09
Ckap4	4.23112e-10	2.64991	0.92	0.262	1.135e-05
Trim16	1.71789e-08	2.63847	0.84	0.286	0.000460824
Gsr	4.62509e-09	2.63131	0.88	0.333	0.000124068
Sorcs2	4.95842e-07	2.62373	0.64	0.095	0.013301
Pdlim2	5.57248e-07	2.60618	0.72	0.19	0.0149482
Raet1e	9.09998e-11	2.59832	0.86	0.143	2.44107e-06
Mir147	1.60767e-12	2.5964	0.94	0.095	4.31257e-08
Tram2	9.23306e-08	2.59136	0.86	0.381	0.00247677
Acer3	4.23112e-10	2.59072	0.92	0.262	1.135e-05
Map1b	3.89917e-11	2.58506	0.98	0.429	1.04595e-06
Pcbp3	9.30819e-08	2.57495	0.74	0.167	0.00249692
Marveld1	4.84485e-10	2.54146	0.92	0.31	1.29963e-05
Tubb6	1.82164e-11	2.53104	0.98	0.643	4.88656e-07
Rpa1	5.36733e-09	2.5254	0.94	0.452	0.000143979
Tnfaip3	8.73905e-07	2.52245	0.68	0.167	0.0234425
Pkm	1.26411e-14	2.52104	1	0.929	3.39097e-10
Cgnl1	2.37205e-11	2.50755	0.98	0.381	6.36302e-07
Pde12	8.97237e-07	2.50084	0.76	0.238	0.0240684
Cnn2	5.86078e-10	2.5005	0.98	0.667	1.57216e-05
Slc1a5	4.62667e-11	2.48464	0.98	0.5	1.2411e-06
Ctdnep1	4.44752e-08	2.48268	0.8	0.262	0.00119305
Pfkl	4.85053e-10	2.47313	0.98	0.619	1.30115e-05
Gm17228	2.98786e-11	2.45627	0.8	0.095	8.01494e-07
Foxp2	1.32447e-06	2.43595	0.44	0	0.0355289
Kdelr3	5.03267e-07	2.43409	0.74	0.262	0.0135002
Atg9b	2.09124e-10	2.42831	0.92	0.381	5.60975e-06
Serpina3i	5.36558e-07	2.42094	0.68	0.167	0.0143932
Map6	3.97859e-10	2.40838	0.94	0.31	1.06726e-05
Avpi1	5.22983e-11	2.40298	1	0.714	1.4029e-06
Cdkn1a	6.9134e-10	2.3985	1	0.667	1.85452e-05
Calm3	6.10833e-11	2.389	0.98	0.524	1.63856e-06
Dynlt1a	1.82646e-07	2.38634	0.54	0.024	0.00489947
2610203C22Rik	3.00238e-09	2.38378	0.74	0.071	8.05388e-05
Dctd	1.30125e-06	2.37513	0.64	0.119	0.0349061
Lgals3	2.11664e-09	2.36598	0.96	0.81	5.67788e-05
Fbxw8	1.36698e-07	2.36255	0.8	0.238	0.00366693
Rhoq	3.991e-07	2.35449	0.64	0.119	0.0107059
Hk1	3.08859e-09	2.35374	0.92	0.452	8.28514e-05
Ccnd1	5.95949e-12	2.34308	1	0.81	1.59863e-07
D8Ertd82e	1.96872e-07	2.3429	0.72	0.167	0.0052811
Phlda1	8.03337e-08	2.33534	0.68	0.095	0.00215495
Ptk7	6.58475e-11	2.32836	0.92	0.214	1.76636e-06
Slco2a1	1.59649e-06	2.31502	0.96	0.595	0.0428258
1810055G02Rik	1.4225e-07	2.30342	0.7	0.143	0.00381586
Kpna3	4.82502e-09	2.29862	0.9	0.262	0.000129431
Pgk1	3.63584e-13	2.29822	1	0.524	9.75315e-09
Etf1	2.40775e-08	2.29439	0.92	0.524	0.000645878
Racgap1	1.54144e-07	2.28573	0.98	0.571	0.00413491
Tsr1	1.74442e-07	2.27898	0.76	0.19	0.00467942
Eif2s1	2.91413e-10	2.27252	0.98	0.548	7.81715e-06
Snf8	1.31218e-06	2.27247	0.68	0.19	0.0351993
Egln3	1.39977e-09	2.27149	0.94	0.286	3.75488e-05
Prkca	6.4449e-07	2.26656	0.58	0.048	0.0172884
Gm14148	8.90501e-16	2.2608	1	0.405	2.38877e-11
Smyd4	2.81399e-07	2.25906	0.78	0.381	0.00754854
Micall2	1.3825e-06	2.2565	0.62	0.119	0.0370856
Nupr1	2.54444e-09	2.24299	0.94	0.429	6.82545e-05
Eif2b3	1.84577e-06	2.24289	0.82	0.381	0.0495129
Il2rg	1.5842e-10	2.23481	0.98	0.571	4.24961e-06
Ccnb2	1.00625e-08	2.23269	0.78	0.143	0.000269927
Hacd4	7.6207e-07	2.23015	0.7	0.167	0.0204425
Gm28592	1.85859e-08	2.224	0.68	0.048	0.000498567
Pthlh	1.95349e-07	2.22222	0.8	0.238	0.00524025
Pno1	7.85437e-07	2.22157	0.82	0.381	0.0210693
9830144P21Rik	8.12215e-08	2.20674	0.78	0.262	0.00217877
Smim15	4.10179e-09	2.20428	0.92	0.429	0.000110031
Ptpn7	2.5781e-08	2.1981	0.88	0.31	0.000691575
Pigq	5.55267e-08	2.18907	0.96	0.571	0.0014895
Gm20489	5.21016e-10	2.18641	0.96	0.405	1.39763e-05
Serinc2	3.56374e-11	2.18537	0.98	0.714	9.55972e-07
Psat1	3.08768e-09	2.1797	0.86	0.262	8.28269e-05
Ncln	2.43745e-10	2.1791	0.96	0.429	6.53845e-06
Uba2	7.01886e-08	2.17352	0.94	0.548	0.00188281
Gpr137b	4.76031e-10	2.16302	1	0.714	1.27695e-05
Adam9	1.33893e-09	2.15885	0.94	0.31	3.59169e-05
Zfp511	8.24213e-07	2.15754	0.76	0.238	0.0221095
Pfn2	1.02384e-06	2.14875	0.72	0.19	0.0274644
Lrp2bp	1.01747e-06	2.14673	0.56	0.048	0.0272936
Papss1	1.13565e-07	2.14351	0.9	0.452	0.00304638
Ampd3	1.27755e-07	2.14272	0.7	0.119	0.00342703
Nfkb2	9.91756e-08	2.14218	0.8	0.19	0.00266039
Cd40	6.48867e-09	2.14052	0.94	0.452	0.000174058
Parp3	5.49521e-07	2.14013	0.82	0.31	0.0147409
Snx7	1.49519e-07	2.13299	0.8	0.238	0.00401085
Esr1	2.02287e-07	2.12016	0.62	0.071	0.00542634
Nfkbie	8.53021e-10	2.10525	0.94	0.31	2.28823e-05
Rap2b	1.91062e-07	2.10272	0.78	0.262	0.00512525
Gsto1	2.5453e-08	2.09947	0.86	0.31	0.000682776
Glb1	4.55591e-07	2.08374	0.8	0.286	0.0122212
Pgam1	1.9511e-13	2.08129	1	0.786	5.23383e-09
Timp1	5.31738e-08	2.06884	0.78	0.214	0.00142639
Pgp	6.1852e-07	2.05354	0.78	0.262	0.0165918
Bcl6b	2.34533e-09	2.05299	1	0.548	6.29135e-05
Gm12715	1.69135e-08	2.04586	0.62	0.048	0.000453704
Hif1a	6.35412e-12	2.0375	1	0.857	1.70449e-07
Lgals1	2.08038e-11	2.03308	1	0.81	5.58061e-07
Gm22801	1.56688e-08	2.03069	0.56	0	0.000420315
Ino80c	1.15122e-07	2.02568	0.88	0.357	0.00308815
9430069I07Rik	8.16659e-08	2.02162	0.58	0.024	0.00219069
Gm15283	1.3954e-10	2.01087	1	0.571	3.74315e-06
Vasp	3.91434e-09	1.98329	0.94	0.357	0.000105002
Ulbp1	3.30724e-08	1.96683	0.68	0.095	0.000887168
Serp1	8.79293e-09	1.94861	0.96	0.548	0.00023587
Tubb2a	8.14921e-10	1.94826	1	0.619	2.18602e-05
Lrrc59	4.33721e-09	1.94728	0.96	0.548	0.000116346
Doc2a	3.79181e-09	1.94012	0.84	0.143	0.000101715
Slc6a6	6.51556e-09	1.93847	0.96	0.571	0.00017478
Uck2	2.15058e-09	1.93826	0.98	0.405	5.76892e-05
Dfna5	4.03451e-09	1.92638	0.9	0.167	0.000108226
Gap43	3.77174e-10	1.92584	1	0.548	1.01177e-05
Cyfip1	1.13262e-09	1.9196	1	0.786	3.03824e-05
Tnfrsf12a	3.75153e-08	1.91952	0.9	0.31	0.00100635
Sh3bgrl2	2.34227e-08	1.90267	0.94	0.357	0.000628315
Tmem98	6.11249e-07	1.899	0.66	0.167	0.0163968
Stmn1	6.25891e-07	1.89484	0.92	0.476	0.0167895
Man1a	1.47182e-08	1.88791	0.92	0.452	0.000394816
Pitpna	1.37594e-06	1.8871	0.92	0.524	0.0369097
Galnt2	2.75997e-09	1.87867	0.92	0.405	7.40363e-05
Capg	7.89253e-11	1.87762	1	0.881	2.11717e-06
Plat	4.23043e-08	1.87577	0.94	0.5	0.00113481
Gm9754	1.32327e-06	1.87245	0.72	0.19	0.0354966
E230016M11Rik	1.19786e-06	1.87059	0.76	0.19	0.0321325
Pdlim5	1.44131e-07	1.86685	0.9	0.476	0.00386632
Hspa4	8.7413e-07	1.86656	0.9	0.571	0.0234485
Csgalnact1	5.63805e-07	1.86533	0.8	0.286	0.0151241
Gspt1	1.80126e-09	1.8591	0.9	0.262	4.83187e-05
Ercc1	6.81777e-10	1.85846	0.98	0.357	1.82887e-05
Rab3gap2	2.5565e-07	1.85417	0.9	0.5	0.0068578
Dhx32	3.83088e-07	1.85073	0.92	0.405	0.0102763
Cdc42ep2	8.30872e-09	1.82772	1	0.643	0.000222881
Slc20a1	3.26904e-08	1.81495	0.96	0.5	0.000876919
Tspo	2.10999e-11	1.81112	1	0.929	5.66005e-07
Eaf1	2.92462e-08	1.81052	0.9	0.262	0.000784529
Pdzd11	5.47981e-08	1.80659	0.84	0.286	0.00146996
Gapdh	3.24237e-16	1.80368	1	0.952	8.69767e-12
Mapk6	2.70435e-07	1.80082	0.92	0.5	0.00725443
Sorbs2	1.49175e-07	1.7998	0.98	0.833	0.00400162
Clic4	4.6111e-09	1.79895	1	0.833	0.000123693
D2hgdh	5.27211e-07	1.79557	0.62	0.071	0.0141424
2610507B11Rik	2.46309e-08	1.79553	0.94	0.5	0.000660725
Fyttd1	6.55576e-07	1.79498	0.86	0.524	0.0175858
Dnajc9	1.46486e-07	1.79039	0.8	0.214	0.00392949
RP23-113M20.5	8.29096e-07	1.78973	0.6	0.071	0.0222405
Tinagl1	1.40128e-09	1.78789	1	1	3.75893e-05
Mir678	1.62379e-06	1.78529	0.64	0.119	0.043558
Acox1	7.58005e-09	1.7842	0.96	0.476	0.000203335
Nomo1	4.16154e-07	1.77631	0.9	0.476	0.0111633
Rab5a	5.07349e-07	1.77379	0.88	0.405	0.0136096
St3gal1	3.24698e-08	1.7671	0.8	0.19	0.000871003
Nop2	4.74238e-09	1.76629	0.78	0.143	0.000127214
Abt1	1.41037e-06	1.75863	0.7	0.214	0.0378332
Thbs2	1.19582e-06	1.75585	0.8	0.262	0.032078
Gm24157	3.53368e-08	1.75465	0.72	0.071	0.00094791
Shmt2	1.99081e-07	1.74655	0.94	0.405	0.00534035
Btbd10	4.22807e-07	1.74079	0.76	0.262	0.0113418
Pmp22	9.9358e-10	1.73728	1	0.905	2.66528e-05
Nrm	1.26447e-06	1.73398	0.78	0.262	0.0339193
Prmt5	1.7252e-09	1.73364	0.82	0.167	4.62786e-05
Gm20388	7.31551e-09	1.73312	0.98	0.619	0.000196239
Cdk1	6.92321e-07	1.73246	0.56	0.048	0.0185715
Vamp3	1.48677e-08	1.72695	0.98	0.786	0.000398825
Pus1	1.59488e-06	1.72688	0.62	0.095	0.0427826
Rraga	8.74815e-07	1.71625	0.86	0.476	0.0234669
Mesdc1	3.67356e-07	1.71177	0.9	0.429	0.00985433
Ube2z	7.25924e-07	1.70645	0.84	0.262	0.0194729
Csrp1	1.95778e-09	1.70593	1	0.857	5.25175e-05
Dlst	5.31976e-07	1.69843	0.94	0.786	0.0142703
AL603834.1	4.35123e-07	1.69752	0.74	0.214	0.0116722
Oxnad1	7.34523e-09	1.69663	0.94	0.333	0.000197036
Actr3	1.25131e-10	1.69607	1	0.833	3.35663e-06
Cfap43	1.85697e-07	1.68721	0.88	0.31	0.00498132
Slfn2	2.6054e-07	1.67693	0.96	0.524	0.00698899
Arhgap4	9.23747e-07	1.67271	0.82	0.357	0.0247795
Lrrfip1	3.56187e-08	1.6683	1	0.738	0.000955472
Gadd45a	7.22126e-07	1.66719	0.84	0.286	0.019371
Wdr1	4.59423e-12	1.6665	1	0.976	1.2324e-07
Higd1a	3.08221e-08	1.66535	1	0.476	0.000826802
Hn1	1.10165e-08	1.66331	0.98	0.5	0.000295518
Dld	2.1819e-09	1.6597	1	0.571	5.85294e-05
Pdlim1	3.63869e-09	1.65477	1	0.833	9.76079e-05
Gm11175	8.58063e-07	1.64719	0.84	0.262	0.0230175
Ifrd1	1.59131e-06	1.64652	0.92	0.452	0.0426869
Pcbp1	1.40255e-08	1.63086	1	0.81	0.000376235
Aldh9a1	8.59266e-07	1.61947	0.88	0.381	0.0230498
Itgb3	1.21185e-06	1.61628	0.82	0.31	0.0325079
Hmga1	3.9647e-07	1.61411	0.86	0.286	0.0106353
Abcf1	9.86826e-07	1.61349	0.96	0.738	0.0264716
Acp1	3.03252e-07	1.6132	0.94	0.595	0.00813474
Gm38303	1.72978e-08	1.61056	0.74	0.071	0.000464014
Wdr6	9.40991e-07	1.6091	0.94	0.5	0.0252421
Itga6	5.38492e-07	1.60577	0.98	0.786	0.014445
Idh3a	3.37236e-08	1.60555	0.96	0.524	0.000904636
Me1	1.07744e-06	1.60377	0.74	0.214	0.0289023
Baiap2	3.50226e-08	1.60025	0.92	0.429	0.000939481
Uba1	1.96729e-09	1.59999	1	0.952	5.27725e-05
B3gat2	1.17468e-06	1.59605	0.78	0.238	0.0315108
Elp2	4.41534e-07	1.59501	0.78	0.238	0.0118441
Ube2m	3.49599e-08	1.59215	0.86	0.214	0.000937799
Cks2	1.44322e-08	1.59133	0.78	0.19	0.000387144
1700037C18Rik	7.96367e-07	1.58738	0.96	0.571	0.0213625
0610040F04Rik	2.24659e-07	1.58398	0.88	0.381	0.00602647
Oraov1	1.30974e-07	1.58163	0.96	0.667	0.00351338
Txndc17	1.12825e-07	1.58083	0.98	0.738	0.00302652
Ldha	3.11467e-12	1.57839	1	0.976	8.3551e-08
Wsb2	8.79425e-07	1.57812	0.94	0.619	0.0235906
Odc1	1.31608e-06	1.57669	0.86	0.405	0.035304
Ydjc	3.21651e-07	1.57629	1	0.571	0.00862828
Adam12	6.1059e-07	1.57621	0.84	0.286	0.0163791
Flna	1.98216e-07	1.57241	1	0.929	0.00531714
Aimp2	1.1822e-07	1.57093	0.94	0.452	0.00317125
Tcta	1.78135e-07	1.56951	0.86	0.381	0.00477847
Tmem9b	5.21377e-07	1.56825	0.92	0.524	0.0139859
Mxra8	7.59901e-07	1.56511	0.96	0.81	0.0203843
Exoc5	3.52721e-07	1.56221	0.92	0.429	0.00946173
Ino80e	6.55307e-08	1.5606	0.88	0.262	0.00175786
Acot7	1.70087e-08	1.55763	1	0.69	0.000456258
Stip1	8.77868e-08	1.54931	0.94	0.571	0.00235488
Dbndd2	5.32825e-08	1.5493	1	0.643	0.0014293
Rfc5	1.19016e-08	1.53352	0.94	0.405	0.000319261
Snx4	3.75241e-07	1.53275	1	0.714	0.0100658
Gm13199	2.07276e-07	1.53175	0.66	0.071	0.00556017
Wdr36	3.4332e-08	1.52982	0.9	0.333	0.000920957
Mfn2	7.71968e-07	1.5237	0.94	0.429	0.020708
Angptl2	1.50931e-07	1.52098	1	0.524	0.00404873
Abcf2	1.20807e-06	1.51785	0.92	0.429	0.0324065
Rars	1.01052e-06	1.51707	0.94	0.476	0.0271072
Akr1b3	1.76874e-06	1.51534	0.86	0.357	0.0474465
Impa1	2.30617e-07	1.51429	0.86	0.333	0.0061863
Pigs	4.79869e-08	1.51164	0.96	0.381	0.00128725
Tagln2	7.51647e-11	1.50959	1	1	2.01629e-06
Pde8a	2.47192e-07	1.50941	0.84	0.31	0.00663092
Mgat5	1.81237e-07	1.50934	0.9	0.405	0.00486168
Slc35e4	1.69934e-06	1.49475	0.86	0.357	0.0455848
Psmd1	2.37338e-07	1.49263	1	0.714	0.00636659
Rhoc	9.44526e-10	1.48911	1	0.881	2.53369e-05
Synpo	3.76442e-07	1.48889	0.98	0.69	0.010098
Ppp2ca	6.18291e-08	1.48839	0.98	0.524	0.00165856
Thbd	5.33438e-07	1.48475	1	0.833	0.0143095
Sema3a	3.52258e-08	1.48228	1	0.619	0.000944931
Tmem132a	3.52841e-07	1.48055	0.98	0.643	0.00946495
Ehd4	5.69818e-08	1.47975	1	0.69	0.00152854
Pp2d1	7.08821e-07	1.47285	0.74	0.167	0.0190141
Mmp14	8.94292e-09	1.47136	1	0.952	0.000239894
Atp6v0a1	7.13338e-08	1.46886	0.94	0.381	0.00191353
Ip6k3	8.51282e-08	1.46456	0.92	0.238	0.00228356
Tpi1	5.10295e-09	1.46447	1	0.929	0.000136887
3300005D01Rik	5.21377e-07	1.46139	0.96	0.476	0.0139859
Galnt1	6.00999e-07	1.45895	1	0.81	0.0161218
Capza1	1.34654e-07	1.43987	1	0.595	0.00361209
Elp5	1.55518e-07	1.43944	0.92	0.5	0.00417177
Gm20458	8.76736e-08	1.43614	1	0.857	0.00235184
Anxa1	3.16414e-10	1.42496	1	0.952	8.48781e-06
Uchl3	1.13691e-07	1.41944	0.86	0.31	0.00304977
Bhlhe40	6.69601e-07	1.41759	1	0.738	0.017962
Dagla	3.29178e-09	1.40923	0.74	0.095	8.83019e-05
Mxd3	1.75411e-08	1.40734	1	0.786	0.000470541
Bad	5.82142e-07	1.40563	0.94	0.524	0.015616
Nts	6.31091e-07	1.40111	0.96	0.643	0.016929
Tradd	2.51382e-07	1.40056	0.88	0.31	0.00674332
Psmd2	2.06394e-07	1.39843	1	0.881	0.00553652
Cd276	4.62704e-07	1.3958	0.94	0.405	0.012412
Smad2	4.90194e-07	1.39109	0.84	0.31	0.0131494
Samd9l	1.75395e-08	1.38822	0.94	0.381	0.000470497
Mxra8os	1.05404e-07	1.38771	0.9	0.31	0.00282747
Ralb	8.74592e-07	1.3804	0.98	0.786	0.0234609
Ldlrap1	1.01912e-06	1.38003	0.88	0.524	0.0273379
Cct3	2.13795e-07	1.37138	1	0.81	0.00573505
Nsg1	3.68129e-10	1.36784	1	0.976	9.87506e-06
Slc15a3	1.32228e-06	1.36585	0.94	0.452	0.0354703
Slc25a39	1.65906e-07	1.36553	1	0.81	0.00445042
1110007C09Rik	4.67094e-07	1.36444	1	0.643	0.0125298
Nkiras2	9.4965e-07	1.36336	0.98	0.595	0.0254744
Rnf4	1.21559e-06	1.36331	1	0.619	0.0326083
Gm8927	8.72476e-09	1.36242	0.66	0.071	0.000234042
Anp32b	1.824e-06	1.36197	1	0.786	0.0489288
Dpcd	3.59986e-09	1.35893	0.9	0.262	9.65661e-05
RP24-324L19.3	2.11048e-07	1.35861	0.56	0.048	0.00566137
Klf2	8.30392e-07	1.35826	0.98	0.738	0.0222753
Angptl4	2.93982e-07	1.35237	0.82	0.238	0.00788607
Bysl	1.56559e-07	1.34976	0.96	0.524	0.00419971
Ruvbl1	1.64092e-06	1.34807	0.92	0.333	0.0440176
Fam96a	1.77789e-07	1.34637	0.84	0.357	0.00476919
Ccdc109b	6.24287e-07	1.34421	0.9	0.381	0.0167465
RP23-20K24.11	7.43182e-07	1.34192	0.96	0.381	0.0199359
Itga5	5.79902e-07	1.33629	1	0.857	0.0155559
Gm3222	3.10882e-08	1.33565	0.64	0.071	0.000833941
1700123O20Rik	1.49802e-06	1.33454	0.84	0.405	0.0401845
Gas2l1	4.22391e-07	1.33238	0.94	0.571	0.0113306
Gtf2f1	3.17539e-07	1.32293	0.9	0.452	0.00851797
Eif4e2	1.86029e-06	1.32199	0.98	0.595	0.0499022
2210015D19Rik	5.45135e-07	1.32125	0.74	0.167	0.0146233
Nob1	4.95113e-07	1.32101	0.86	0.381	0.0132814
Sucla2	9.59329e-07	1.32071	0.94	0.452	0.025734
Serpinh1	8.06731e-08	1.31923	1	0.929	0.00216406
Gpx3	1.46813e-07	1.3153	0.94	0.548	0.00393826
Plec	2.45664e-10	1.31514	1	1	6.58993e-06
Pgs1	4.50937e-07	1.31293	0.92	0.381	0.0120964
Cttn	8.66351e-07	1.31084	1	0.833	0.0232399
Eno1	3.38412e-13	1.30711	1	1	9.0779e-09
Zfp703	7.90189e-07	1.30576	0.72	0.19	0.0211968
Yars	1.56845e-06	1.30554	0.96	0.571	0.0420736
Anxa4	1.06482e-07	1.30375	0.98	0.881	0.00285637
Ackr2	1.88385e-07	1.3008	1	0.81	0.00505342
Dbnl	7.02024e-07	1.29696	0.96	0.69	0.0188318
Mrpl28	1.88472e-07	1.2937	0.96	0.5	0.00505577
Rmnd5b	1.73055e-06	1.29244	0.96	0.548	0.046422
Ccdc124	2.55962e-07	1.28974	1	0.69	0.00686618
Stx18	9.34377e-09	1.28151	1	0.881	0.000250647
Gm17122	7.15736e-07	1.28144	0.94	0.762	0.0191996
Ppp2r5b	4.58686e-07	1.27945	1	0.548	0.0123043
Gm8349	3.40828e-08	1.27862	0.54	0	0.00091427
Ipo7	1.71721e-06	1.27582	0.68	0.143	0.0460641
Map2k3	7.07919e-07	1.27307	0.98	0.643	0.0189899
R74862	6.41717e-08	1.27131	0.98	0.738	0.00172141
Synm	2.842e-07	1.26729	0.9	0.357	0.00762365
Pld5	1.85264e-06	1.26723	0.78	0.238	0.0496971
4930539J05Rik	8.36298e-07	1.26399	0.7	0.143	0.0224337
Gm8797	2.1985e-07	1.26289	0.88	0.429	0.00589749
Gas7	8.0716e-07	1.25859	0.98	0.786	0.0216521
Gm5069	3.56081e-08	1.2552	0.68	0.071	0.000955186
Dnttip2	1.22452e-06	1.25187	0.88	0.357	0.0328477
Gm14130	4.43445e-08	1.24769	0.6	0.048	0.00118954
Tcp1	4.02309e-07	1.24671	1	0.905	0.0107919
Gm37885	7.4191e-08	1.24408	0.98	0.786	0.00199017
Cct6a	1.39505e-06	1.24394	1	0.833	0.0374222
Mir6950	3.69308e-08	1.24077	0.82	0.238	0.000990668
Gm4217	2.55185e-08	1.23739	0.76	0.167	0.000684533
Tprn	1.22312e-06	1.23389	0.82	0.262	0.0328102
Plp2	9.36446e-07	1.22868	0.98	0.738	0.0251202
Ttll12	1.6356e-06	1.22714	0.7	0.19	0.0438749
Sec23a	1.33527e-06	1.21395	0.9	0.452	0.0358187
Gm8824	1.22072e-08	1.20579	0.66	0.048	0.000327459
Nfyc	2.85952e-07	1.19728	0.88	0.31	0.00767067
Spata6	1.97464e-07	1.1923	0.92	0.333	0.00529697
Gm5863	9.70545e-08	1.19071	0.56	0.024	0.00260349
Cd81	5.60914e-09	1.18978	1	1	0.000150465
Myadm	1.23548e-08	1.1854	1	1	0.000331419
Adpgk	5.75898e-07	1.18211	0.82	0.262	0.0154485
Arf6	4.19464e-07	1.18181	0.86	0.333	0.0112521
Josd2	1.71342e-06	1.17899	0.8	0.333	0.0459625
2610020C07Rik	1.2711e-06	1.17875	0.66	0.119	0.0340973
Slk	1.54066e-08	1.17615	0.96	0.429	0.000413282
Capn2	9.81188e-09	1.1744	1	1	0.000263204
1110046J04Rik	8.62298e-08	1.17084	1	0.643	0.00231311
Ehd1	1.29614e-07	1.16446	1	0.929	0.0034769
Hspa13	3.97143e-08	1.1632	0.84	0.19	0.00106534
Gm7293	1.03872e-06	1.15991	0.52	0.048	0.0278635
Mob4	1.1083e-06	1.15366	0.98	0.619	0.0297302
Gm10293	2.62096e-07	1.15047	0.52	0.024	0.00703072
Ift20	1.53899e-07	1.14553	0.94	0.571	0.00412834
Rnh1	1.34119e-06	1.14505	1	0.833	0.0359774
Gm3695	2.62134e-07	1.1427	0.54	0.024	0.00703175
Scamp5	1.3654e-07	1.13797	0.68	0.095	0.00366268
Mlf2	1.82158e-07	1.13655	1	0.929	0.00488638
Coro1c	7.41075e-07	1.13644	1	0.905	0.0198793
Lmna	8.78787e-11	1.13412	1	1	2.35735e-06
Vat1	5.33438e-07	1.13409	1	0.833	0.0143095
Cct2	1.39505e-06	1.12143	1	0.833	0.0374222
Dpagt1	3.40728e-07	1.11048	0.98	0.619	0.00914002
Nudt9	1.81549e-06	1.11034	0.9	0.5	0.0487006
Nap1l1	9.30407e-07	1.10784	0.98	0.667	0.0249582
Gm14133	2.85347e-07	1.10776	0.56	0.048	0.00765444
Dgcr6	1.05603e-06	1.09175	0.84	0.262	0.028328
Cyth3	1.38542e-07	1.09106	1	0.643	0.0037164
Calu	8.80239e-08	1.09084	1	1	0.00236124
Gm3839	2.56264e-08	1.08952	0.98	0.786	0.000687427
Serpinb6a	3.27421e-07	1.08739	1	0.929	0.00878306
Usp14	1.62844e-06	1.06933	0.96	0.524	0.0436829
Gapdh-ps14	5.29724e-08	1.06526	0.74	0.119	0.00142098
Itgb1	1.62127e-09	1.05849	1	1	4.34905e-05
Aldoart1	6.32321e-07	1.04567	0.7	0.19	0.016962
Prkcg	3.69511e-07	1.02659	1	0.857	0.00991212
Ap2b1	1.3276e-06	1.02328	0.9	0.333	0.0356129
Aars	4.58749e-07	1.01947	0.98	0.524	0.0123059
Gm16201	8.60312e-08	1.01009	0.58	0.024	0.00230779
RP23-49L8.5	1.6608e-06	1.00804	0.94	0.548	0.044551
RP23-349J3.8	9.10203e-07	0.986347	0.6	0.071	0.0244162
Afg3l1	1.18418e-07	0.975138	0.78	0.167	0.00317655
Aldoa	1.19927e-10	0.972995	1	1	3.21705e-06
Gm11557	8.81241e-07	0.964731	0.56	0.048	0.0236393
Top2a	8.0112e-08	0.957342	0.62	0.048	0.002149
Gm8492	1.53974e-07	0.946708	0.5	0	0.00413035
Pmf1	9.18601e-08	0.909462	0.88	0.31	0.00246415
Rapgef5	5.14699e-07	0.906495	0.98	0.476	0.0138068
Rsl1d1	1.77886e-06	0.905937	0.98	0.452	0.047718
Fam204a	1.10059e-06	0.885152	0.82	0.286	0.0295232
Urgcp	1.80122e-06	0.883198	0.9	0.429	0.0483178
Snora15	5.63102e-07	0.863042	0.9	0.286	0.0151052
Mrpl57	1.0405e-06	0.838885	0.92	0.524	0.0279113
Gm23419	3.82359e-08	0.797816	1	0.952	0.00102568
AI467606	1.11123e-06	0.768667	0.84	0.333	0.0298086
Ppp6c	1.31067e-06	0.764737	1	0.548	0.0351587
Psph	9.91882e-07	0.741088	0.98	0.571	0.0266072
Arpc5l	3.29236e-07	0.71905	0.96	0.548	0.00883177
Eif5a	3.41415e-07	0.690618	1	1	0.00915845
Actg1	2.24991e-07	0.6787	1	1	0.00603538
Calm1	1.19025e-07	0.673011	1	1	0.00319285
Cul2	5.60839e-07	0.656689	0.86	0.31	0.0150445
Clic1	6.8431e-07	0.653618	1	1	0.0183566
Vim	5.58743e-07	0.577162	1	1	0.0149883
Thoc7	3.81321e-08	0.543187	1	0.405	0.00102289
Loxl2	1.02337e-06	0.502609	1	0.595	0.0274519
Bckdk	1.53794e-06	0.50163	0.96	0.548	0.0412552
Cldn5	1.74684e-07	-0.625793	1	1	0.0046859
Rps9	1.67434e-07	-0.75297	1	1	0.00449142
Rpl13	8.1511e-09	-0.758668	1	1	0.000218653
Rpl18a	7.39863e-08	-0.788533	1	1	0.00198468
Rps7	9.19174e-08	-0.811303	1	1	0.00246569
mmu-mir-5121	1.26279e-10	-0.820104	1	1	3.38744e-06
Rps19	4.02722e-07	-0.820163	1	1	0.010803
Rpl13a	7.40262e-10	-0.820901	1	1	1.98575e-05
mt-Cytb	1.15271e-09	-0.82306	1	1	3.09215e-05
Jup	1.24596e-06	-0.82335	1	1	0.0334229
Rps27a	1.29672e-07	-0.824079	1	1	0.00347845
Rps4x	1.47388e-07	-0.82591	1	1	0.00395367
Rps11	1.70582e-06	-0.840371	1	1	0.0457587
H3f3a	6.57198e-07	-0.848635	1	1	0.0176293
Fau	2.06838e-07	-0.850575	1	1	0.00554844
Gm17275	4.37232e-07	-0.85744	1	1	0.0117288
Rplp1	3.82405e-08	-0.858644	1	1	0.0010258
mt-Co1	1.13099e-12	-0.860702	1	1	3.03388e-08
Cox4i1	2.11148e-11	-0.861938	1	1	5.66405e-07
Cyb5r3	5.94644e-08	-0.862286	1	1	0.00159513
Uba52	1.06334e-06	-0.876647	1	1	0.028524
Gng11	2.04051e-08	-0.878677	1	1	0.000547367
Rplp2	1.82237e-07	-0.883329	1	1	0.00488851
Rps18	5.21206e-08	-0.915332	1	1	0.00139813
mt-Nd1	3.01256e-13	-0.917373	1	1	8.0812e-09
mt-Ts1	1.71897e-10	-0.921789	1	1	4.61114e-06
Sptbn1	9.0662e-07	-0.922353	1	1	0.0243201
mt-Nd4	2.7546e-09	-0.925402	1	1	7.38921e-05
mt-Tv	8.3685e-07	-0.941094	1	1	0.0224485
mt-Rnr2	1.90417e-10	-0.952813	1	1	5.10794e-06
Rps16	1.19025e-07	-0.971761	1	1	0.00319285
Ifitm2	7.77786e-10	-0.972668	1	1	2.08641e-05
Rps14	1.48401e-08	-0.973866	1	1	0.000398087
mt-Atp8	1.34083e-12	-0.982799	1	1	3.59677e-08
Rps26	1.8441e-06	-0.983542	1	1	0.0494679
Fth1	1.02688e-10	-0.991252	1	1	2.7546e-06
Rps24	1.47388e-07	-0.996221	1	1	0.00395367
Rpl32	8.1511e-09	-1.00172	1	1	0.000218653
Gm15662	1.02178e-06	-1.00625	0.96	1	0.0274092
Rps17	3.27557e-07	-1.00937	1	1	0.00878671
mt-Atp6	1.99033e-12	-1.0147	1	1	5.33906e-08
Rpl34	8.03934e-07	-1.02676	1	1	0.0215655
Ctcfl	9.29989e-09	-1.04971	0.88	0.976	0.000249469
Aplp2	1.90105e-07	-1.06621	1	1	0.00509957
Rpl26	7.91887e-11	-1.06683	1	1	2.12424e-06
Itm2b	1.88147e-12	-1.07933	1	1	5.04703e-08
Rps25	6.49071e-08	-1.0923	1	1	0.00174113
Gm37376	2.71902e-10	-1.0975	1	1	7.29377e-06
mt-Rnr1	6.09754e-11	-1.09893	1	1	1.63567e-06
Malat1	8.58483e-10	-1.10377	1	1	2.30288e-05
Ifitm3	3.59897e-11	-1.10449	1	1	9.65424e-07
Slc34a2	1.65289e-08	-1.16492	0.56	0.976	0.000443387
mt-Ti	1.17466e-08	-1.18934	0.92	0.952	0.000315102
Map1lc3b	2.66025e-07	-1.20343	1	1	0.00713611
Rps23	6.45597e-09	-1.23177	1	1	0.000173181
Rpl37	3.70848e-07	-1.2735	1	1	0.00994799
Rpl37a	3.49837e-08	-1.30479	1	1	0.000938438
Stab1	1.04625e-07	-1.33078	1	1	0.00280656
Tgfbr2	2.38555e-09	-1.33829	1	1	6.39923e-05
Rpl36	3.03092e-09	-1.34534	1	1	8.13045e-05
Rps28	7.91887e-11	-1.3625	1	1	2.12424e-06
Rpl35a	3.14243e-07	-1.38093	1	1	0.00842957
Cox6c	4.37232e-07	-1.39319	1	1	0.0117288
Flt4	4.00113e-11	-1.39389	1	1	1.0733e-06
Ece1	8.1511e-09	-1.43272	1	1	0.000218653
Txnip	5.36447e-07	-1.43779	1	1	0.0143902
mt-Nd2	1.15117e-06	-1.45756	1	1	0.0308801
Rps29	8.41159e-12	-1.4639	1	1	2.25641e-07
Rpl36a	4.37232e-07	-1.5756	1	0.976	0.0117288
Rps27	1.13099e-12	-1.67784	1	1	3.03388e-08
Timp3	1.39985e-10	-1.74716	1	1	3.7551e-06
Cst3	1.88147e-12	-1.75129	1	1	5.04703e-08
Pard6g	1.71897e-10	-1.78156	1	1	4.61114e-06
Apoe	2.86705e-09	-1.79563	0.88	0.976	7.69086e-05
Gm15851	1.50908e-06	-1.85861	0.9	0.952	0.0404809
Syn3	3.05974e-08	-1.88334	1	1	0.000820775
Ctsl	1.41237e-07	-1.88872	1	1	0.00378868
Clk1	1.54552e-06	-1.9143	0.98	0.929	0.0414586
Prelp	3.49837e-08	-1.92196	1	1	0.000938438
Fxyd6	7.42664e-09	-2.22845	0.98	1	0.00019922
Lbp	4.44716e-11	-2.31514	1	1	1.19295e-06
Tmem204	1.79e-07	-2.37748	0.84	0.952	0.00480169
Utrn	3.85674e-07	-2.41808	0.96	0.929	0.0103457
Dock9	7.91887e-11	-2.43137	0.98	1	2.12424e-06
Tspan18	6.48318e-08	-2.45948	0.92	1	0.00173911
Abi3bp	7.78067e-09	-2.5417	1	1	0.000208717
Ccl21a	8.00134e-16	-2.55873	1	1	2.14636e-11
Prss23	4.21838e-11	-2.60378	1	1	1.13158e-06
Prss23os	1.19927e-10	-2.61194	1	1	3.21705e-06
Olfm1	2.98837e-08	-2.70916	0.94	0.976	0.000801631
Gm26785	1.11191e-08	-2.75964	0.24	0.738	0.00029827
Ltbp4	1.05209e-14	-2.82216	1	1	2.82224e-10
Arl4a	7.41171e-11	-2.84989	0.84	1	1.98819e-06
Gm10475	1.35843e-07	-2.88145	0.3	0.738	0.00364399
Gstm1	2.5557e-07	-2.88652	0.7	0.929	0.00685567
RP23-317I8.1	9.60367e-08	-2.96187	0.44	0.833	0.00257618
Map3k1	8.42471e-09	-2.97003	0.76	0.952	0.000225993
Gucy1a3	1.91806e-07	-2.97535	0.36	0.833	0.00514519
Col1a2	4.41389e-07	-3.02995	0.18	0.643	0.0118403
Gm21541	3.14309e-14	-3.0929	0.9	1	8.43133e-10
Gpihbp1	5.93949e-08	-3.09922	0.92	1	0.00159327
Palm	4.59423e-12	-3.11626	0.98	1	1.2324e-07
Sema6a	9.82044e-08	-3.21933	0.74	0.952	0.00263433
Thy1	1.56509e-12	-3.27783	0.74	1	4.19834e-08
Mmrn1	3.43776e-15	-3.29606	1	1	9.2218e-11
Igfbp5	9.88609e-08	-3.31506	0.82	1	0.00265194
Sept4	5.10752e-07	-3.33224	0.58	0.929	0.0137009
Gja4	1.34383e-06	-3.33282	0.92	0.952	0.0360482
Rab3il1	1.42898e-06	-3.38229	0.82	0.952	0.0383325
Lcn2	1.24904e-09	-3.40946	0.82	1	3.35054e-05
Tspan13	4.94682e-10	-3.48585	0.88	1	1.32698e-05
Megf6	5.91623e-08	-3.49388	0.64	0.929	0.00158703
Sepp1	2.47739e-14	-3.49401	1	1	6.64561e-10
Cd24a	5.326e-07	-3.59433	0.52	0.857	0.014287
Reln	1.15894e-11	-3.64963	0.88	1	3.10887e-07
Ushbp1	4.14513e-07	-3.69758	0.82	1	0.0111193
Cp	3.06506e-12	-3.79763	0.84	1	8.22201e-08
Fmo1	1.60865e-08	-3.82362	0.88	0.952	0.000431522
Fgl2	2.68116e-13	-3.86432	0.98	1	7.1922e-09
Gucy1b3	1.2746e-06	-4.12874	0.38	0.786	0.0341913
Sult1a1	7.90767e-10	-4.17353	0.78	1	2.12123e-05
Abca1	6.99111e-09	-4.3244	0.66	0.929	0.000187537
Bik	6.70777e-08	-4.76733	0.3	0.786	0.00179936
Serping1	1.19437e-08	-4.79624	0.68	0.905	0.000320389
Gpm6a	2.31276e-14	-5.51466	0.88	1	6.20398e-10
G0s2	4.20154e-08	-6.13312	0.16	0.667	0.00112706
Hs3st1	2.71733e-10	-6.49066	0.82	0.976	7.28923e-06
