# Supplementary material for: Immune-interacting lymphatic endothelial subtype at capillary terminals drives lymphatic malformation
Source: J Exp Med. 2023 Jan 23;220(4):e20220741. doi: 10.1084/jem.20220741 (PMC9884640; doi:10.1084/jem.20220741)
Supplement: Data S7 — shows GO enrichment analysis of DEGs in non-proliferative Ptx3 metabolic capillary LECs from Pik3caH1047R mutant in comparison with Ptx3 capillary LECs from control mice. GO enrichment analysis on the “biological processes” domain was performed using the hypergeometric test in the GOstats package (version: 2.56.0). The analysis was restricted to gene sets containing 5–1,000 genes. Significant pathways were selected with P value <0.05. Terms with >10 counts were included, and the table was sorted by OddsRatio and then by P value. [file JEM_20220741_DataS7.xlsx]

## Sheet: UP count >10, sorted OddsRatio
Data S7. GO enrichment analysis of DEGs in non-proliferative Ptx3 capillary (metabolic) LECs from Pik3caH1047R mutant in comparison to Ptx3 capillary LECs from control mice.
Terms with >10 counts were included, and the table was sorted by OddsRatio and then by p-value.
Terms highlighted in bold represent selected Top50 enriched biological processes. Terms related to regulation of the immune response are highlighted in red.
GOBPID	Pvalue	OddsRatio	ExpCount	Count	Size	Term	symbol
GO:0007094	2.48213e-08	10.7602	1.57988	12	38	mitotic spindle assembly checkpoint	Birc5 Bub1 Bub1b Mad1l1 Plk1 Aurkb Ttk Cenpe Ccnb1 Mad2l1 Ndc80 Anapc15
GO:0071173	2.48213e-08	10.7602	1.57988	12	38	spindle assembly checkpoint	Birc5 Bub1 Bub1b Mad1l1 Plk1 Aurkb Ttk Cenpe Ccnb1 Mad2l1 Ndc80 Anapc15
GO:0031577	1.17377e-08	10.1114	1.78775	13	43	spindle checkpoint	Birc5 Bub1 Bub1b Mad1l1 Plk1 Aurkb Aurka Ttk Cenpe Ccnb1 Mad2l1 Ndc80 Anapc15
GO:0045841	4.74285e-08	9.99076	1.66303	12	40	negative regulation of mitotic metaphase/anaphase transition	Birc5 Bub1 Bub1b Mad1l1 Plk1 Aurkb Ttk Cenpe Ccnb1 Mad2l1 Ndc80 Anapc15
GO:0071174	4.74285e-08	9.99076	1.66303	12	40	mitotic spindle checkpoint	Birc5 Bub1 Bub1b Mad1l1 Plk1 Aurkb Ttk Cenpe Ccnb1 Mad2l1 Ndc80 Anapc15
GO:0033046	6.45262e-08	9.64582	1.7046	12	41	negative regulation of sister chromatid segregation	Birc5 Bub1 Bub1b Mad1l1 Plk1 Aurkb Ttk Cenpe Ccnb1 Mad2l1 Ndc80 Anapc15
GO:0033048	6.45262e-08	9.64582	1.7046	12	41	negative regulation of mitotic sister chromatid segregation	Birc5 Bub1 Bub1b Mad1l1 Plk1 Aurkb Ttk Cenpe Ccnb1 Mad2l1 Ndc80 Anapc15
GO:2000816	6.45262e-08	9.64582	1.7046	12	41	negative regulation of mitotic sister chromatid separation	Birc5 Bub1 Bub1b Mad1l1 Plk1 Aurkb Ttk Cenpe Ccnb1 Mad2l1 Ndc80 Anapc15
GO:1902100	8.6932e-08	9.32388	1.74618	12	42	negative regulation of metaphase/anaphase transition of cell cycle	Birc5 Bub1 Bub1b Mad1l1 Plk1 Aurkb Ttk Cenpe Ccnb1 Mad2l1 Ndc80 Anapc15
GO:0045839	9.73289e-09	9.08139	2.07878	14	50	negative regulation of mitotic nuclear division	Birc5 Bub1 Bub1b Esr1 Fgfr3 Mad1l1 Plk1 Aurkb Ttk Cenpe Ccnb1 Mad2l1 Ndc80 Anapc15
GO:1905819	1.16039e-07	9.02271	1.78775	12	43	negative regulation of chromosome separation	Birc5 Bub1 Bub1b Mad1l1 Plk1 Aurkb Ttk Cenpe Ccnb1 Mad2l1 Ndc80 Anapc15
GO:0033047	1.53544e-07	8.74035	1.82933	12	44	regulation of mitotic sister chromatid segregation	Birc5 Bub1 Bub1b Mad1l1 Plk1 Aurkb Ttk Cenpe Ccnb1 Mad2l1 Ndc80 Anapc15
GO:0051985	1.53544e-07	8.74035	1.82933	12	44	negative regulation of chromosome segregation	Birc5 Bub1 Bub1b Mad1l1 Plk1 Aurkb Ttk Cenpe Ccnb1 Mad2l1 Ndc80 Anapc15
GO:0007091	9.73564e-08	7.26219	2.45297	14	59	metaphase/anaphase transition of mitotic cell cycle	Birc5 Bub1 Bub1b Mad1l1 Plk1 Aurkb Tacc3 Ttk Cenpe Ccnb1 Mad2l1 Ndc80 Ube2c Anapc15
GO:0010965	1.22161e-07	7.10399	2.49454	14	60	regulation of mitotic sister chromatid separation	Birc5 Bub1 Bub1b Mad1l1 Plk1 Aurkb Tacc3 Ttk Cenpe Ccnb1 Mad2l1 Ndc80 Ube2c Anapc15
GO:0051784	1.22161e-07	7.10399	2.49454	14	60	negative regulation of nuclear division	Birc5 Bub1 Bub1b Esr1 Fgfr3 Mad1l1 Plk1 Aurkb Ttk Cenpe Ccnb1 Mad2l1 Ndc80 Anapc15
GO:0030071	3.67205e-07	7.05037	2.32824	13	56	regulation of mitotic metaphase/anaphase transition	Birc5 Bub1 Bub1b Mad1l1 Plk1 Aurkb Ttk Cenpe Ccnb1 Mad2l1 Ndc80 Ube2c Anapc15
GO:0044784	1.8953e-07	6.80738	2.57769	14	62	metaphase/anaphase transition of cell cycle	Birc5 Bub1 Bub1b Mad1l1 Plk1 Aurkb Tacc3 Ttk Cenpe Ccnb1 Mad2l1 Ndc80 Ube2c Anapc15
GO:0051306	2.34428e-07	6.66816	2.61927	14	63	mitotic sister chromatid separation	Birc5 Bub1 Bub1b Mad1l1 Plk1 Aurkb Tacc3 Ttk Cenpe Ccnb1 Mad2l1 Ndc80 Ube2c Anapc15
GO:1902099	7.0055e-07	6.58968	2.45297	13	59	regulation of metaphase/anaphase transition of cell cycle	Birc5 Bub1 Bub1b Mad1l1 Plk1 Aurkb Ttk Cenpe Ccnb1 Mad2l1 Ndc80 Ube2c Anapc15
GO:0033045	5.25625e-07	6.1638	2.78557	14	67	regulation of sister chromatid segregation	Birc5 Bub1 Bub1b Mad1l1 Plk1 Aurkb Tacc3 Ttk Cenpe Ccnb1 Mad2l1 Ndc80 Ube2c Anapc15
GO:1905818	5.25625e-07	6.1638	2.78557	14	67	regulation of chromosome separation	Birc5 Bub1 Bub1b Mad1l1 Plk1 Aurkb Tacc3 Ttk Cenpe Ccnb1 Mad2l1 Ndc80 Ube2c Anapc15
GO:0000281	6.36785e-07	6.04938	2.82715	14	68	mitotic cytokinesis	Nusap1 Birc5 Rhoc Ect2 Kif4 Stmn1 Plk1 Kif20a Zfp365 Racgap1 Anln Kif23 Cep55 Ckap2
GO:0007052	8.99907e-11	6.00957	4.90593	24	118	mitotic spindle organization	Rcc1 Tubg1 Cdc20 Kpnb1 Kif4 Stmn1 Nek2 Plk1 Flna Hspa1a Aurkb Aurka Tacc3 Cenpe Wdr62 Prc1 Parp3 Ccnb1 Racgap1 Spc25 Ndc80 Poc1a Kif23 Tpx2
GO:0000070	2.21772e-13	5.96861	6.40265	31	154	mitotic sister chromatid segregation	Tubg1 Espl1 Cdc20 Nusap1 Kif22 Birc5 Bub1 Bub1b Kpnb1 Kif4 Mad1l1 Nek2 Plk1 Ran Aurkb Tacc3 Ttk Cenpe Prc1 Ccnb1 Racgap1 Knstrn Cdca8 Mad2l1 Naa10 Ndc80 Ncapd2 Ube2c Kif23 Naa50 Anapc15
GO:0006695	2.76465e-05	5.96201	2.03721	10	49	cholesterol biosynthetic process	Fdps Cyp51 Dhcr7 Hmgcr Hsd17b7 Srebf1 Hmgcs1 Erlin1 Sec14l2 Dhcr24
GO:1902653	2.76465e-05	5.96201	2.03721	10	49	secondary alcohol biosynthetic process	Fdps Cyp51 Dhcr7 Hmgcr Hsd17b7 Srebf1 Hmgcs1 Erlin1 Sec14l2 Dhcr24
GO:0016126	1.35312e-05	5.81771	2.28666	11	55	sterol biosynthetic process	Fdps Cyp51 Dhcr7 Hmgcr Hsd17b7 Sqle Srebf1 Hmgcs1 Erlin1 Sec14l2 Dhcr24
GO:0009185	9.1563e-10	5.8073	4.6149	22	111	ribonucleoside diphosphate metabolic process	Gm3839 Ak1 Ampd3 Bad Eno1 Gapdh Hif1a Hk1 Eif6 Pfkl Pgam1 Pgk1 Pkm Nudt18 Tpi1 Aldoart1 Nupr1 Pfkp Cmpk1 Adpgk Gale Entpd7
GO:0090307	3.22781e-06	5.61142	2.78557	13	67	mitotic spindle assembly	Rcc1 Cdc20 Kpnb1 Kif4 Nek2 Plk1 Flna Hspa1a Aurkb Prc1 Racgap1 Kif23 Tpx2
GO:2001251	1.09484e-07	5.60016	3.65866	17	88	negative regulation of chromosome organization	Birc5 Bub1 Bub1b Ercc1 Mad1l1 Mcm2 Plk1 Src Aurkb Top2a Ttk Cenpe Ccnb1 Mad2l1 Naa10 Ndc80 Anapc15
GO:0009135	1.28528e-08	5.45277	4.40702	20	106	purine nucleoside diphosphate metabolic process	Gm3839 Ak1 Ampd3 Bad Eno1 Gapdh Hif1a Hk1 Eif6 Pfkl Pgam1 Pgk1 Pkm Nudt18 Tpi1 Aldoart1 Nupr1 Pfkp Adpgk Gale
GO:0009179	1.28528e-08	5.45277	4.40702	20	106	purine ribonucleoside diphosphate metabolic process	Gm3839 Ak1 Ampd3 Bad Eno1 Gapdh Hif1a Hk1 Eif6 Pfkl Pgam1 Pgk1 Pkm Nudt18 Tpi1 Aldoart1 Nupr1 Pfkp Adpgk Gale
GO:1902850	5.21274e-11	5.39699	6.02847	27	145	microtubule cytoskeleton organization involved in mitosis	Rcc1 Tubg1 Cdc20 Nusap1 Kpnb1 Itgb1 Kif4 Stmn1 Nek2 Plk1 Flna Hspa1a Aurkb Aurka Tacc3 Cenpe Wdr62 Prc1 Parp3 Ccnb1 Racgap1 Mad2l1 Spc25 Ndc80 Poc1a Kif23 Tpx2
GO:0046031	3.67573e-08	5.36245	4.24072	19	102	ADP metabolic process	Gm3839 Ak1 Ampd3 Bad Eno1 Gapdh Hif1a Hk1 Eif6 Pfkl Pgam1 Pgk1 Pkm Tpi1 Aldoart1 Nupr1 Pfkp Adpgk Gale
GO:0051225	8.74539e-09	5.29837	4.73963	21	114	spindle assembly	Rcc1 Cdc20 Aspm Ccnb2 Kpnb1 Kif4 Nek2 Plk1 Flna Hspa1a Rnf4 Aurkb Aurka Cenpe Prc1 Racgap1 Tubgcp4 Sac3d1 Ndc80 Kif23 Tpx2
GO:0007019	6.6702e-05	5.28332	2.24509	10	54	microtubule depolymerization	Stmn1 Map1a Map1b Nedd1 Cib1 Map1s Mid1ip1 Tpx2 Gas2l1 Ckap2
GO:0061640	2.53338e-07	5.23055	3.86654	17	93	cytoskeleton-dependent cytokinesis	Nusap1 Birc5 Rhoc Ect2 Kif4 Stmn1 Plk1 Kif20a Aurkb Zfp365 Racgap1 Spire1 Anln Kif23 Cep55 Actr3 Ckap2
GO:0050000	1.48378e-06	5.14921	3.45078	15	83	chromosome localization	Kif22 Birc5 Gem Kpnb1 Lmna Mad1l1 Aurkb Cenpe Ccnb1 Cdca8 Ndc80 Ttl Fam83d Actr3 Sun1
GO:0051304	3.48377e-07	5.09598	3.94969	17	95	chromosome separation	Espl1 Birc5 Bub1 Bub1b Mad1l1 Plk1 Aurkb Tacc3 Top2a Ttk Cenpe Ccnb1 Mad2l1 Ndc80 Ube2c Mus81 Anapc15
GO:0007051	3.72119e-12	5.08552	7.5252	32	181	spindle organization	Rcc1 Tubg1 Espl1 Cdc20 Aspm Ccnb2 Kpnb1 Kif4 Stmn1 Nek2 Plk1 Flna Hspa1a Rnf4 Aurkb Aurka Tacc3 Ezr Cenpe Wdr62 Prc1 Parp3 Ccnb1 Racgap1 Tubgcp4 Knstrn Sac3d1 Spc25 Ndc80 Poc1a Kif23 Tpx2
GO:0051983	1.73765e-06	5.07436	3.49236	15	84	regulation of chromosome segregation	Birc5 Bub1 Bub1b Mad1l1 Mki67 Plk1 Aurkb Tacc3 Ttk Cenpe Ccnb1 Mad2l1 Ndc80 Ube2c Anapc15
GO:1903078	4.40764e-05	5.01763	2.57769	11	62	positive regulation of protein localization to plasma membrane	Epha2 Itga3 Itgb1 Lgals3 Prnp Stac2 Ezr Cib1 Ramp3 Rhog Actr3
GO:0007088	9.56391e-08	4.99959	4.49017	19	108	regulation of mitotic nuclear division	Rcc1 Tubg1 Nusap1 Birc5 Bub1 Bub1b Esr1 Fgfr3 Mad1l1 Mki67 Plk1 Aurkb Ttk Ywhah Cenpe Ccnb1 Mad2l1 Ndc80 Anapc15
GO:0000819	5.87836e-12	4.98447	7.64993	32	184	sister chromatid segregation	Tubg1 Espl1 Cdc20 Nusap1 Kif22 Birc5 Bub1 Bub1b Kpnb1 Kif4 Mad1l1 Nek2 Plk1 Ran Aurkb Tacc3 Top2a Ttk Cenpe Prc1 Ccnb1 Racgap1 Knstrn Cdca8 Mad2l1 Naa10 Ndc80 Ncapd2 Ube2c Kif23 Naa50 Anapc15
GO:0030865	5.14154e-05	4.92091	2.61927	11	63	cortical cytoskeleton organization	Actn1 Rhoc Ect2 Ezr Wdr1 Rnd1 Rhof Racgap1 Rhog Anln Kif23
GO:0051310	5.14154e-05	4.92091	2.61927	11	63	metaphase plate congression	Kif22 Gem Kpnb1 Mad1l1 Aurkb Cenpe Ccnb1 Cdca8 Ndc80 Ttl Fam83d
GO:0009132	1.26986e-08	4.91884	5.28011	22	127	nucleoside diphosphate metabolic process	Gm3839 Ak1 Ampd3 Bad Eno1 Gapdh Hif1a Hk1 Eif6 Pfkl Pgam1 Pgk1 Pkm Nudt18 Tpi1 Aldoart1 Nupr1 Pfkp Cmpk1 Adpgk Gale Entpd7
GO:0051303	5.70215e-06	4.87278	3.36763	14	81	establishment of chromosome localization	Kif22 Birc5 Gem Kpnb1 Mad1l1 Aurkb Cenpe Ccnb1 Cdca8 Ndc80 Ttl Fam83d Actr3 Sun1
GO:0006096	1.32722e-06	4.85363	3.86654	16	93	glycolytic process	Gm3839 Eno1 Gapdh Hif1a Hk1 Eif6 Pfkl Pgam1 Pgk1 Pkm Tpi1 Aldoart1 Nupr1 Pfkp Adpgk Gale
GO:0006757	1.53846e-06	4.79119	3.90811	16	94	ATP generation from ADP	Gm3839 Eno1 Gapdh Hif1a Hk1 Eif6 Pfkl Pgam1 Pgk1 Pkm Tpi1 Aldoart1 Nupr1 Pfkp Adpgk Gale
GO:0006165	4.1546e-07	4.73148	4.4486	18	107	nucleoside diphosphate phosphorylation	Gm3839 Ak1 Eno1 Gapdh Hif1a Hk1 Eif6 Pfkl Pgam1 Pgk1 Pkm Tpi1 Aldoart1 Nupr1 Pfkp Cmpk1 Adpgk Gale
GO:0046939	6.34944e-07	4.57658	4.57332	18	110	nucleotide phosphorylation	Gm3839 Ak1 Eno1 Gapdh Hif1a Hk1 Eif6 Pfkl Pgam1 Pgk1 Pkm Tpi1 Aldoart1 Nupr1 Pfkp Cmpk1 Adpgk Gale
GO:2000379	7.28771e-07	4.52716	4.6149	18	111	positive regulation of reactive oxygen species metabolic process	Ass1 Tspo Cdkn1a Gadd45a Esr1 F2rl1 Grin1 Cxcl1 Hrh1 Hsp90aa1 Klf2 Smad3 Nqo2 Plau Tlr4 Ddah2 Ripk3 Ulbp1
GO:0009119	0.000221962	4.4689	2.57769	10	62	ribonucleoside metabolic process	Ak1 Ampd3 Rab23 Ran Nudt18 Upp1 Impdh1 Icmt Pycrl Entpd7
GO:0045428	0.000121355	4.41067	2.86872	11	69	regulation of nitric oxide biosynthetic process	Ass1 Tspo Cd34 Esr1 Hrh1 Hsp90aa1 Klf2 Smad3 Tlr4 Ddah2 Ulbp1
GO:1904377	0.000121355	4.41067	2.86872	11	69	positive regulation of protein localization to cell periphery	Epha2 Itga3 Itgb1 Lgals3 Prnp Stac2 Ezr Cib1 Ramp3 Rhog Actr3
GO:1903428	0.00025414	4.38439	2.61927	10	63	positive regulation of reactive oxygen species biosynthetic process	Ass1 Esr1 Grin1 Hrh1 Hsp90aa1 Klf2 Smad3 Tlr4 Ddah2 Ulbp1
GO:1901879	8.4575e-06	4.37448	3.94969	15	95	regulation of protein depolymerization	Capg Capza1 F2rl1 Map1a Map1b Nes Tmod1 Wdr1 Cib1 Map1s Lima1 Mid1ip1 Tpx2 Gas2l1 Ckap2
GO:0006090	6.02658e-07	4.35984	5.03066	19	121	pyruvate metabolic process	Gm3839 Me2 Eno1 Gapdh Hif1a Hk1 Eif6 Ldha Pfkl Pgam1 Pgk1 Pkm Tpi1 Pdk1 Aldoart1 Nupr1 Pfkp Adpgk Gale
GO:0048678	0.000138641	4.33572	2.9103	11	70	response to axon injury	Bax Fgfr3 Gap43 Matn2 Flna Tnc Dpysl3 Stk24 Rgma Klk8 Map2k1
GO:0098813	4.63701e-13	4.32238	11.1007	41	267	nuclear chromosome segregation	Tubg1 Espl1 Cdc20 Nusap1 Kif22 Birc5 Bub1 Bub1b Ccne2 Ect2 Gem Kpnb1 Kif4 Mad1l1 Nek2 Plk1 Ran Aurkb Tacc3 Top2a Ttk Cenpe Prc1 Ccnb1 Racgap1 Knstrn Cdca8 Mad2l1 Naa10 Ndc80 Ncapd2 Ube2c Ttl Mus81 Kif23 Fam83d Naa50 Ndc1 Actr3 Anapc15 Sun1
GO:0140014	2.89776e-13	4.29805	11.4333	42	275	mitotic nuclear division	Rcc1 Tubg1 Espl1 Cdc20 Nusap1 Kif22 Birc5 Bub1 Bub1b Esr1 Fgfr3 Kpnb1 Kif4 Mad1l1 Mki67 Nek2 Plk1 Flna Hspa1a Ran Aurkb Aurka Tacc3 Ttk Ywhah Cenpe Prc1 Ccnb1 Racgap1 Knstrn Cdca8 Mad2l1 Naa10 Ndc80 Ncapd2 Ube2c Kif23 Naa50 Tpx2 Reep4 Anapc15 Ube2s
GO:0007059	2.13328e-15	4.28571	13.72	50	330	chromosome segregation	Rcc1 Tubg1 Espl1 Cdc20 Nusap1 Kif22 Birc5 Bub1 Bub1b Ccne2 Ect2 Gem Kpnb1 Kif4 Mad1l1 Mki67 Nek2 Plk1 Ran Aurkb Tacc3 Top2a Ttk Cenpe Prc1 Ccnb1 Racgap1 Cenpt Knstrn Cdca8 Mad2l1 Naa10 Ska2 Spc25 Ska1 Pmf1 Ndc80 Ncapd2 Ube2c Arl8a Ttl Mus81 Kif23 Fam83d Naa50 Cenpn Ndc1 Actr3 Anapc15 Sun1
GO:0072384	4.14666e-05	4.26459	3.49236	13	84	organelle transport along microtubule	Dync1i1 Hif1a Map1b Map6 Uchl1 Fez1 Map2k1 Copg2 Copg1 Trak1 Kif23 Bloc1s2 Sun1
GO:0080164	0.000157977	4.26326	2.95187	11	71	regulation of nitric oxide metabolic process	Ass1 Tspo Cd34 Esr1 Hrh1 Hsp90aa1 Klf2 Smad3 Tlr4 Ddah2 Ulbp1
GO:1901657	6.03202e-06	4.24484	4.32387	16	104	glycosyl compound metabolic process	Akr7a5 Ak1 Akr1b3 Ampd3 Akr1b8 Prps1 Rab23 Ran Nudt18 Tk1 Upp1 Impdh1 Icmt Pycrl Fuca2 Entpd7
GO:0061180	8.61976e-05	4.2313	3.2429	12	78	mammary gland epithelium development	Bax Ccnd1 Csf1 Epha2 Esr1 Hif1a Etv4 Pthlh Src Stat6 Wnt4 Zfp703
GO:0007093	1.00517e-06	4.19457	5.19696	19	125	mitotic cell cycle checkpoint	Nabp1 Birc5 Bub1 Bub1b Ccnd1 Ccng1 Cdk1 Cdkn1a Mad1l1 Plk1 Aurkb Ttk Cenpe Ccnb1 Taok3 Mad2l1 Ndc80 Mus81 Anapc15
GO:0006809	0.000110814	4.10648	3.32605	12	80	nitric oxide biosynthetic process	Ass1 Tspo Cd34 Esr1 Hrh1 Hsp90aa1 Klf2 Smad3 Nos3 Tlr4 Ddah2 Ulbp1
GO:2001057	6.04475e-05	4.09115	3.61708	13	87	reactive nitrogen species metabolic process	Ass1 Tspo Cd34 Esr1 Hrh1 Hsp90aa1 Klf2 Smad3 Nos3 Tlr4 Ddah2 Thap4 Ulbp1
GO:0006949	0.000424577	4.07598	2.78557	10	67	syncytium formation	Adam8 Adam9 Capn2 Ccng1 Cd44 Cd81 Ehd1 Ercc1 Sh3pxd2a Myof
GO:0016052	4.39741e-07	4.06719	5.90375	21	142	carbohydrate catabolic process	Gm3839 Pgd Bad Glb1 Eno1 Gapdh Hif1a Hk1 Eif6 Ldha Pfkl Pgam1 Pgk1 Pkm Tpi1 Galm Aldoart1 Nupr1 Pfkp Adpgk Gale
GO:0051783	4.39741e-07	4.06719	5.90375	21	142	regulation of nuclear division	Rcc1 Tubg1 Cdc20 Nusap1 Birc5 Bub1 Bub1b Esr1 Fgfr3 Mad1l1 Mki67 Plk1 Aurkb Ttk Wnt4 Ywhah Cenpe Ccnb1 Mad2l1 Ndc80 Anapc15
GO:1901991	2.42036e-07	4.06274	6.19478	22	149	negative regulation of mitotic cell cycle phase transition	Nabp1 Birc5 Bub1 Bub1b Ccnd1 Ccng1 Cdk1 Cdkn1a Prmt2 Mad1l1 Plk1 Rbl1 Aurkb Ttk Cenpe Ccnb1 Taok3 Cdk2ap2 Mad2l1 Ndc80 Nacc2 Anapc15
GO:0000079	0.00023027	4.05971	3.0766	11	74	regulation of cyclin-dependent protein serine/threonine kinase activity	Casp3 Ccna2 Ccnb2 Ccnd1 Ccne2 Ccng1 Cdkn1a Plk1 Src Tnfaip3 Ccnb1
GO:0009116	0.000125233	4.04679	3.36763	12	81	nucleoside metabolic process	Ak1 Ampd3 Prps1 Rab23 Ran Nudt18 Tk1 Upp1 Impdh1 Icmt Pycrl Entpd7
GO:0046209	0.000178525	3.87765	3.49236	12	84	nitric oxide metabolic process	Ass1 Tspo Cd34 Esr1 Hrh1 Hsp90aa1 Klf2 Smad3 Nos3 Tlr4 Ddah2 Ulbp1
GO:0008637	1.77718e-05	3.84943	4.69805	16	113	apoptotic mitochondrial changes	Ggct Bad Bak1 Bax Camk2a Lmna Nptx1 Plaur Hip1r Higd1a Moap1 Dap3 Timm50 Aifm2 Bloc1s2 Them4
GO:1904029	0.000368548	3.81665	3.2429	11	78	regulation of cyclin-dependent protein kinase activity	Casp3 Ccna2 Ccnb2 Ccnd1 Ccne2 Ccng1 Cdkn1a Plk1 Src Tnfaip3 Ccnb1
GO:0034502	0.000121901	3.7833	3.86654	13	93	protein localization to chromosome	Bub1b Cct3 Cct6a Cct7 Cdk1 Esr1 Plk1 Aurkb Ttk Parp3 Cenpt Ndc80 Rpa1
GO:0043624	2.50918e-06	3.74494	6.02847	20	145	cellular protein complex disassembly	Capg Capza1 F2rl1 Gspt1 Stmn1 Map1a Map1b Nedd1 Nes Nsf Tmod1 Wdr1 Etf1 Cib1 Map1s Lima1 Mid1ip1 Tpx2 Gas2l1 Ckap2
GO:0000278	3.73575e-26	3.72272	34.7573	108	836	mitotic cell cycle	Rcc1 Tada3 Tubg1 E2f4 Espl1 Tcf19 Cdc20 Nusap1 Nabp1 Kif22 Adamts1 Birc5 Rhoc Bub1 Bub1b Calm3 Camk2a Ccna2 Ccnb2 Ccnd1 Ccne2 Ccng1 Cdk1 Cdkn1a Dapk3 Gadd45a Ect2 Esr1 Fgfr1 Fgfr3 Foxm1 Gem Prmt2 Kpnb1 Itgb1 Kif4 Stmn1 Lig1 Anxa1 Mad1l1 Smad3 Mcm3 Mcm2 Mcm6 Mki67 Nek2 Prkca Plk1 Psme3 Flna Kif20a Rad51 Hspa1a Ran Rbl1 Aurkb Aurka Tacc3 Zfp365 Tfdp1 Ttk Tuba1c Tubb2a Ywhah Tubb4b Cenpe Wdr62 Prc1 …
GO:0051261	1.51507e-05	3.71	5.15538	17	124	protein depolymerization	Capg Capza1 F2rl1 Stmn1 Map1a Map1b Nedd1 Nes Tmod1 Wdr1 Cib1 Map1s Lima1 Mid1ip1 Tpx2 Gas2l1 Ckap2
GO:0048675	5.08592e-06	3.70287	5.77902	19	139	axon extension	Cttn Hsp90aa1 Ifrd1 Itgb1 L1cam Limk1 Arhgap4 Map1b Sema3a Sema4b Sema4c Cyfip1 Spg11 Eif2b2 Vcl Wdr36 Tnfrsf12a Ttl Actr3
GO:1901880	0.000513078	3.65259	3.36763	11	81	negative regulation of protein depolymerization	Capg Capza1 Map1a Map1b Tmod1 Cib1 Lima1 Mid1ip1 Tpx2 Gas2l1 Ckap2
GO:1903047	2.67798e-21	3.64328	28.4378	88	684	mitotic cell cycle process	Rcc1 Tubg1 E2f4 Espl1 Tcf19 Cdc20 Nusap1 Nabp1 Kif22 Adamts1 Birc5 Rhoc Bub1 Bub1b Calm3 Camk2a Ccna2 Ccnb2 Ccnd1 Ccne2 Ccng1 Cdk1 Cdkn1a Ect2 Esr1 Fgfr1 Fgfr3 Foxm1 Prmt2 Kpnb1 Itgb1 Kif4 Stmn1 Lig1 Anxa1 Mad1l1 Mcm3 Mcm2 Mcm6 Mki67 Nek2 Plk1 Psme3 Flna Kif20a Rad51 Hspa1a Ran Rbl1 Aurkb Aurka Tacc3 Zfp365 Tfdp1 Ttk Ywhah Cenpe Wdr62 Prc1 Parp3 Ccnb1 Racgap1 Taok3 Fbxl8 Knstrn Cdk2ap2 Cdca8 Mad2…
GO:0000280	1.45087e-14	3.64039	18.0438	57	434	nuclear division	Rcc1 Tubg1 Espl1 Cdc20 Nusap1 Kif22 Birc5 Bub1 Bub1b Aspm Ccnb2 Ccne2 Esr1 Fgfr3 Kpnb1 Kif4 Mad1l1 Mki67 Nek2 Plk1 Psmc3ip Flna Rad51 Hspa1a Ran Aurkb Aurka Tacc3 Top2a Ttk Wnt4 Ywhah Cenpe Prc1 Psmd13 Ccnb1 Racgap1 Knstrn Cdca8 Mad2l1 Naa10 Cks2 Ndc80 Mastl Spire1 Ncapd2 Ube2c Mus81 Kif23 Naa50 Tpx2 Reep4 Ndc1 Actr3 Anapc15 Sun1 Ube2s
GO:0046165	1.14411e-05	3.62579	5.57114	18	134	alcohol biosynthetic process	Fdps Akr1b3 Cyp51 Dhcr7 Gch1 Got1 Hmgcr Hsd17b7 Srebf1 Hmgcs1 Wnt4 Erlin1 Ip6k3 Nus1 Acer3 Pgp Sec14l2 Dhcr24
GO:1901988	1.5902e-06	3.58038	6.90156	22	166	negative regulation of cell cycle phase transition	Nabp1 Birc5 Bub1 Bub1b Ccnd1 Ccng1 Cdk1 Cdkn1a Prmt2 Mad1l1 Plk1 Rbl1 Aurkb Ttk Cenpe Ccnb1 Taok3 Cdk2ap2 Mad2l1 Ndc80 Nacc2 Anapc15
GO:0031110	0.000344647	3.57841	3.74181	12	90	regulation of microtubule polymerization or depolymerization	Stmn1 Map1a Map1b Cib1 Map1s Clip1 Ska2 Ska1 Mid1ip1 Tpx2 Gas2l1 Ckap2
GO:1903076	6.92042e-05	3.56812	4.69805	15	113	regulation of protein localization to plasma membrane	Ldlrap1 Zdhhc7 Camk2a Epha2 Itga3 Itgb1 Lgals3 Mmp14 Prnp Stac2 Ezr Cib1 Ramp3 Rhog Actr3
GO:0051301	6.00623e-18	3.54742	24.5712	75	591	cell division	Rcc1 Cdc20 Nusap1 Birc5 Rhoc Bub1 Bub1b Aspm Ccna2 Ccnb2 Ccnd1 Ccne2 Ccng1 Cdk1 Ect2 Fgfr1 Cdca3 Hells Kif4 Stmn1 Lig1 Mad1l1 Nedd1 Nek2 Pgf Plk1 Kif20a Ran Rbl1 Aurkb Aurka Samd9l Tacc3 Zfp365 Mis18bp1 Top2a Wnt9b Cenpe Prc1 Ccdc124 Nek4 Pin1 Cib1 Ccnb1 Racgap1 Cenpt Knstrn Cdk2ap2 Cdca8 Mad2l1 Ruvbl1 Ralb Ska2 Cks2 Sac3d1 Spc25 Ska1 Pmf1 Ndc80 Mastl Spc24 Spire1 Ncapd2 Ube2c Arl8a Anln Kif23 Fa…
GO:0043244	2.55943e-05	3.54358	5.36326	17	129	regulation of protein-containing complex disassembly	Capg Capza1 F2rl1 Gspt1 Map1a Map1b Nes Tmod1 Wdr1 Etf1 Cib1 Map1s Lima1 Mid1ip1 Tpx2 Gas2l1 Ckap2
GO:0030516	7.66765e-05	3.53192	4.73963	15	114	regulation of axon extension	Cttn Ifrd1 L1cam Limk1 Arhgap4 Map1b Sema3a Sema4b Sema4c Cyfip1 Eif2b2 Wdr36 Tnfrsf12a Ttl Actr3
GO:0050810	0.00116798	3.51875	3.15975	10	76	regulation of steroid biosynthetic process	Fdps Tspo Dhcr7 Dhh Hrh1 Snai1 Srebf1 Wnt4 Erlin1 Sec14l2
GO:0070507	5.78735e-06	3.51842	6.36108	20	153	regulation of microtubule cytoskeleton organization	Rcc1 Stmn1 Map1a Map1b Map6 Plk1 Hspa1a Rnf4 Tacc3 Parp3 Cib1 Map1s Cdk2ap2 Clip1 Ska2 Ska1 Mid1ip1 Tpx2 Gas2l1 Ckap2
GO:0007044	0.000467869	3.44541	3.86654	12	93	cell-substrate junction assembly	Actn1 Cttn Dapk3 Fmn1 Itga5 Smad3 Mmp14 Plec Src Vcl Wnt4 Coro1c
GO:1905477	0.000170829	3.43228	4.53175	14	109	positive regulation of protein localization to membrane	Cd81 Stom Epha2 Itga3 Itgb1 Lgals3 Prnp Ccl2 Stac2 Ezr Cib1 Ramp3 Rhog Actr3
GO:0010811	3.81227e-05	3.42077	5.52957	17	133	positive regulation of cell-substrate adhesion	Npnt Csf1 Emp2 Fmn1 Itga3 Itga5 Itga6 Itgb1 L1cam Smad3 Flna Rras Wnt4 Rell2 Cib1 Myadm Hsd17b12
GO:1903046	2.69088e-07	3.41344	8.85562	27	213	meiotic cell cycle process	Tubg1 Espl1 Cdc20 Bub1 Bub1b Aspm Ccnb2 Ccne2 Ercc1 Plk1 Psmc3ip Rad51 Aurka Top2a Ttk Wnt4 Cenpe Psmd13 Cks2 Ndc80 Mastl Spire1 Ncapd2 Mus81 Ndc1 Actr3 Sun1
GO:0072655	0.000516411	3.40324	3.90811	12	94	establishment of protein localization to mitochondrion	Bax Tspo Hk1 Hsp90aa1 Mfn2 Srebf1 Timm17a Timm22 Moap1 Timm50 Pmpca Dusp18
GO:0007006	0.000311595	3.39935	4.24072	13	102	mitochondrial membrane organization	Bad Bak1 Bax Camk2a Hsp90aa1 Mfn2 Hip1r Timm22 Moap1 Chchd6 Timm50 Bloc1s2 Them4
GO:0002260	0.0015766	3.3653	3.28448	10	79	lymphocyte homeostasis	Lmo1 Bak1 Bax Casp3 Ccnb2 Cd44 Hif1a Tnfaip3 Ripk3 Tnfrsf23
GO:0000910	1.14228e-05	3.34145	6.65211	20	160	cytokinesis	Nusap1 Birc5 Rhoc Ect2 Kif4 Stmn1 Plk1 Kif20a Aurkb Aurka Zfp365 Prc1 Pin1 Racgap1 Spire1 Anln Kif23 Cep55 Actr3 Ckap2
GO:0007292	1.14228e-05	3.34145	6.65211	20	160	female gamete generation	Adamts1 Aspm Ccnb2 Ercc1 Fosl1 Inhbb Nos3 Plat Plau Plk1 Src Aurka Top2a Ttk Wnt4 Cenpe Ccnb1 Ndc80 Mastl Spire1
GO:1902652	3.39007e-05	3.31011	6.02847	18	145	secondary alcohol metabolic process	Ldlrap1 Fdps Cyp51 Dhcr7 Fgfr1 Hmgcr Hsd17b7 Ldlr Pmp22 Sqle Srebf1 Hmgcs1 Erlin1 Lima1 Sec14l2 Idh3a Dhcr24 Cln6
GO:0061387	9.19565e-05	3.30201	5.36326	16	129	regulation of extent of cell growth	Cttn Ifrd1 L1cam Limk1 Arhgap4 Map1b Sema3a Sema4b Sema4c Cyfip1 Eif2b2 Wdr36 Rgma Tnfrsf12a Ttl Actr3
GO:0048285	2.32857e-13	3.29514	20.3721	59	490	organelle fission	Rcc1 Tubg1 Espl1 Cdc20 Nusap1 Kif22 Birc5 Bub1 Bub1b Aspm Ccnb2 Ccne2 Esr1 Fgfr3 Kpnb1 Kif4 Mad1l1 Mki67 Nek2 Plk1 Psmc3ip Flna Rad51 Hspa1a Ran Aurkb Aurka Tacc3 Top2a Ttk Wnt4 Ywhah Cenpe Prc1 Coro1c Psmd13 Ccnb1 Racgap1 Knstrn Cdca8 Mad2l1 Naa10 Cks2 Ndc80 Mastl Spire1 Ncapd2 Ube2c Cox10 Mus81 Kif23 Naa50 Tpx2 Reep4 Ndc1 Actr3 Anapc15 Sun1 Ube2s
GO:0140013	2.07894e-06	3.2921	8.10726	24	195	meiotic nuclear division	Espl1 Cdc20 Bub1 Bub1b Aspm Ccnb2 Ccne2 Plk1 Psmc3ip Rad51 Aurka Top2a Ttk Wnt4 Cenpe Psmd13 Cks2 Ndc80 Mastl Spire1 Mus81 Ndc1 Actr3 Sun1
GO:0031099	2.26135e-05	3.28922	6.40265	19	154	regeneration	Ccnd1 Cd81 Cdk1 Cdkn1a Fzd9 Gap43 Ifrd1 Kpna1 Anxa1 Matn2 Pkm Plau Flna Aurka Tnc Stk24 Rgma Klk8 Map2k1
GO:0030838	0.000688162	3.28268	4.03284	12	97	positive regulation of actin filament polymerization	Cdc42ep2 Baiap2 Cttn Fmn1 Pfn2 Cyfip1 Vasp Hip1r Bin1 Gm14137 Spire1 Actr3
GO:0097581	0.00114423	3.27679	3.70024	11	89	lamellipodium organization	Cd44 Cttn Epha2 Hsp90aa1 Itgb1 Pmp22 Cyfip1 Src Vcl Coro1c Actr3
GO:0061982	0.000100888	3.27289	5.40484	16	130	meiosis I cell cycle process	Espl1 Ccnb2 Ccne2 Ercc1 Plk1 Psmc3ip Rad51 Aurka Top2a Cenpe Psmd13 Cks2 Ndc80 Mus81 Ndc1 Sun1
GO:0008088	0.00190831	3.27021	3.36763	10	81	axo-dendritic transport	Hif1a Kif17 Map1a Map6 Spg11 Uchl1 Fez1 Trak1 Arl8a Bloc1s2
GO:0031109	0.000166455	3.26668	5.07223	15	122	microtubule polymerization or depolymerization	Tubg1 Stmn1 Map1a Map1b Nedd1 Cib1 Map1s Tubgcp4 Clip1 Ska2 Ska1 Mid1ip1 Tpx2 Gas2l1 Ckap2
GO:0010948	3.78129e-07	3.26059	9.56241	28	230	negative regulation of cell cycle process	Nabp1 Birc5 Bub1 Bub1b Ccnd1 Ccng1 Cdk1 Cdkn1a Esr1 Fgfr3 Fzd9 Prmt2 Mad1l1 Nek2 Plk1 Rbl1 Aurkb Ttk Ppp2r5b Cenpe Ccnb1 Taok3 Cdk2ap2 Mad2l1 Naa10 Ndc80 Nacc2 Anapc15
GO:1904375	6.71007e-05	3.25166	5.77902	17	139	regulation of protein localization to cell periphery	Ldlrap1 Zdhhc7 Camk2a Epha2 Itga3 Itgb1 Lgals3 Mmp14 Plk1 Prnp Stac2 Ezr Cib1 Map2k1 Ramp3 Rhog Actr3
GO:0001952	0.000182419	3.23629	5.11381	15	123	regulation of cell-matrix adhesion	Adam15 Csf1 Dapk3 Emp2 Fmn1 Smad3 Mmp14 Plau Rras Src Vcl Wnt4 Coro1c Cib1 Mink1
GO:0008203	0.000121051	3.21618	5.48799	16	132	cholesterol metabolic process	Ldlrap1 Fdps Cyp51 Dhcr7 Hmgcr Hsd17b7 Ldlr Pmp22 Sqle Srebf1 Hmgcs1 Erlin1 Lima1 Sec14l2 Dhcr24 Cln6
GO:0000075	1.20374e-05	3.21191	7.23417	21	174	cell cycle checkpoint	Nabp1 Birc5 Bub1 Bub1b Ccnd1 Ccng1 Cdk1 Cdkn1a Mad1l1 Plk1 Aurkb Aurka Ttk Cenpe Ccnb1 Trp53bp1 Taok3 Mad2l1 Ndc80 Mus81 Anapc15
GO:0070585	0.000827368	3.20693	4.11599	12	99	protein localization to mitochondrion	Bax Tspo Hk1 Hsp90aa1 Mfn2 Srebf1 Timm17a Timm22 Moap1 Timm50 Pmpca Dusp18
GO:0150115	0.000827368	3.20693	4.11599	12	99	cell-substrate junction organization	Actn1 Cttn Dapk3 Fmn1 Itga5 Smad3 Mmp14 Plec Src Vcl Wnt4 Coro1c
GO:0000723	0.000199693	3.20645	5.15538	15	124	telomere maintenance	Ccne2 Cct3 Cct6a Cct7 Ercc1 Hsp90aa1 Lmna Nek2 Rad51 Hspa1a Src Aurkb Zfp365 Parp3 Rpa1
GO:0043242	0.00137564	3.19458	3.78339	11	91	negative regulation of protein-containing complex disassembly	Capg Capza1 Map1a Map1b Tmod1 Cib1 Lima1 Mid1ip1 Tpx2 Gas2l1 Ckap2
GO:0048041	0.00229416	3.18033	3.45078	10	83	focal adhesion assembly	Actn1 Cttn Dapk3 Fmn1 Smad3 Mmp14 Src Vcl Wnt4 Coro1c
GO:0007160	1.4459e-06	3.18007	9.0635	26	218	cell-matrix adhesion	Actn1 Npnt Adam15 Adam8 Adam9 Cd34 Csf1 Cttn Dapk3 Emp2 Fmn1 Itga6 Itgb1 L1cam Smad3 Mmp14 Nid2 Plau Rras Src Vcl Wnt4 Coro1c Cib1 Mink1 Col5a3
GO:0007127	0.000218363	3.17716	5.19696	15	125	meiosis I	Espl1 Ccnb2 Ccne2 Plk1 Psmc3ip Rad51 Aurka Top2a Cenpe Psmd13 Cks2 Ndc80 Mus81 Ndc1 Sun1
GO:0045930	1.05026e-06	3.15657	9.47925	27	228	negative regulation of mitotic cell cycle	Nabp1 Birc5 Bub1 Bub1b Ccnd1 Ccng1 Cdk1 Cdkn1a Gadd45a Esr1 Fgfr3 Prmt2 Mad1l1 Smad3 Plk1 Rbl1 Aurkb Ttk Cenpe Ccnb1 Taok3 Cdk2ap2 Mad2l1 Ndc80 Nacc2 Mus81 Anapc15
GO:0032200	0.000238524	3.14839	5.23854	15	126	telomere organization	Ccne2 Cct3 Cct6a Cct7 Ercc1 Hsp90aa1 Lmna Nek2 Rad51 Hspa1a Src Aurkb Zfp365 Parp3 Rpa1
GO:0010810	1.87292e-06	3.13072	9.18823	26	221	regulation of cell-substrate adhesion	Npnt Adam15 Csf1 Dapk3 Emp2 Fmn1 Itga3 Itga5 Itga6 Itgb1 L1cam Lgals1 Smad3 Mmp14 Plau Flna Rras Src Vcl Wnt4 Rell2 Coro1c Cib1 Myadm Mink1 Hsd17b12
GO:0042176	6.79249e-10	3.10438	16.2145	45	390	regulation of protein catabolic process	Zfand2a Xpo1 Cdc20 Adam8 Adam9 Cd81 Cyp51 Hmgcr Hsp90aa1 Ldlr Smad3 Map1a Nsf Odc1 Prkcg Plk1 Ppp2ca Psme3 Flna Hspa1a Aurka Samd9l Psmd2 Timp1 Tnfaip3 Psmd3 Ezr Fbxw8 Pin1 Sufu Rgma Snf8 Pbk Snx3 Mad2l1 Uchl5 Nupr1 Socs5 Usp14 Psmd14 Serpinb1a Psmd1 Fam83d Nkd1 Tiparp
GO:0043534	0.000429641	3.10401	4.94751	14	119	blood vessel endothelial cell migration	Adam8 Gadd45a Emp2 Epha2 Fgfr1 Hif1a Itgb1 Anxa1 Nos3 Prkca Cd40 Cib1 Map2k3 Nus1
GO:0051656	4.50727e-10	3.10367	16.5887	46	399	establishment of organelle localization	Xpo1 Ap1s2 Nusap1 Kif22 Birc5 Dync1i1 Gem Hif1a Kpnb1 Itgb1 Eif6 Mad1l1 Map1b Map6 Plk1 Ran Aurkb Syne3 Tacc3 Spg11 Uchl1 Ezr Cenpe Myo1h Fez1 Map2k1 Ccnb1 Myo1d Ltv1 Cdca8 Ahi1 Copg2 Copg1 Mad2l1 Lat2 Ndc80 Trak1 Nop9 Spire1 Ttl Myo1e Kif23 Fam83d Bloc1s2 Actr3 Sun1
GO:0008360	7.551e-05	3.08981	6.40265	18	154	regulation of cell shape	Cdc42ep2 Baiap2 Rhoc Dapk3 Anxa1 Ccl2 Cyfip1 Syne3 Ezr Wdr1 Rnd1 Rhof Rhog Cdc42se1 Gm14137 Plxnd1 Pakap Fblim1
GO:0022612	7.551e-05	3.08981	6.40265	18	154	gland morphogenesis	Bax Cd44 Csf1 Epha2 Esr1 Fgfr1 Mki67 Etv4 Plau Pthlh Rarg Sema3a Src Stat6 Tnc Tnfaip3 Wnt4 Plxnd1
GO:0043535	0.00179356	3.0787	3.90811	11	94	regulation of blood vessel endothelial cell migration	Gadd45a Epha2 Fgfr1 Hif1a Anxa1 Nos3 Prkca Cd40 Cib1 Map2k3 Nus1
GO:2000377	5.93729e-06	3.07456	8.60617	24	207	regulation of reactive oxygen species metabolic process	Ass1 Tspo Cd34 Cdkn1a Gadd45a Esr1 F2rl1 Foxm1 Gch1 Grin1 Cxcl1 Hif1a Hrh1 Hsp90aa1 Eif6 Klf2 Smad3 Nqo2 Plau Tlr4 Vdac1 Ddah2 Ripk3 Ulbp1
GO:0010970	5.91875e-05	3.0399	6.85999	19	165	transport along microtubule	Dync1i1 Hif1a Kif17 Map1a Map1b Map6 Spg11 Uchl1 Fez1 Map2k1 Copg2 Copg1 Trak1 Ift22 Arl8a Kif23 Bloc1s2 Sun1 Ift122
GO:0032273	0.000336072	3.03834	5.40484	15	130	positive regulation of protein polymerization	Cdc42ep2 Baiap2 Cttn Fmn1 Hsp90aa1 Map1b Pfn2 Cyfip1 Vasp Hip1r Bin1 Clip1 Gm14137 Spire1 Actr3
GO:0000086	0.000554019	3.01738	5.07223	14	122	G2/M transition of mitotic cell cycle	Nabp1 Birc5 Calm3 Ccna2 Ccnd1 Ccng1 Cdk1 Cdkn1a Foxm1 Plk1 Ccnb1 Taok3 Fbxl8 Mastl
GO:0044772	3.75427e-09	3.00422	15.9235	43	383	mitotic cell cycle phase transition	Rcc1 E2f4 Tcf19 Nabp1 Adamts1 Birc5 Bub1 Bub1b Calm3 Camk2a Ccna2 Ccnb2 Ccnd1 Ccne2 Ccng1 Cdk1 Cdkn1a Foxm1 Prmt2 Itgb1 Anxa1 Mad1l1 Plk1 Psme3 Rbl1 Aurkb Tacc3 Tfdp1 Ttk Cenpe Ccnb1 Taok3 Fbxl8 Cdk2ap2 Mad2l1 Cks2 Ndc80 Mastl Anp32b Nacc2 Ube2c Anapc15 Ube2s
GO:0016125	0.000261663	2.98341	5.86217	16	141	sterol metabolic process	Ldlrap1 Fdps Cyp51 Dhcr7 Hmgcr Hsd17b7 Ldlr Pmp22 Sqle Srebf1 Hmgcs1 Erlin1 Lima1 Sec14l2 Dhcr24 Cln6
GO:0044839	0.000261663	2.98341	5.86217	16	141	cell cycle G2/M phase transition	Nabp1 Birc5 Calm3 Ccna2 Ccnb2 Ccnd1 Ccng1 Cdk1 Cdkn1a Foxm1 Plk1 Ccnb1 Taok3 Fbxl8 Ndc80 Mastl
GO:0030705	2.20181e-05	2.97631	8.10726	22	195	cytoskeleton-dependent intracellular transport	Dync1i1 Hif1a Kif17 Map1a Map1b Map6 Spg11 Uchl1 Myo1h Fez1 Map2k1 Myo1d Copg2 Copg1 Trak1 Ift22 Arl8a Myo1e Kif23 Bloc1s2 Sun1 Ift122
GO:1905475	2.20181e-05	2.97631	8.10726	22	195	regulation of protein localization to membrane	Ldlrap1 Zdhhc7 Camk2a Cd81 Stom Epha2 Fzd9 Gpc1 Itga3 Itgb1 Lgals3 Mmp14 Prnp Ccl2 Stac2 Ezr Sorbs2 Cib1 Map2k1 Ramp3 Rhog Actr3
GO:1901992	0.00353678	2.9758	3.65866	10	88	positive regulation of mitotic cell cycle phase transition	Adamts1 Birc5 Ccnd1 Cdk1 Anxa1 Tfdp1 Cenpe Ccnb1 Anp32b Ube2c
GO:0010639	1.62601e-08	2.97183	14.9257	40	359	negative regulation of organelle organization	Birc5 Bub1 Bub1b Tspo Capg Capza1 Ercc1 Esr1 Fgfr3 Stmn1 Lmna Mad1l1 Mcm2 Map1a Map1b Pfn2 Plk1 Src Aurkb Tmod1 Top2a Ttk Cenpe Fez1 Cib1 Ccnb1 Hip1r Myadm Mad2l1 Naa10 Higd1a Nupr1 Lima1 Ndc80 Mid1ip1 Cgnl1 Tpx2 Anapc15 Gas2l1 Ckap2
GO:0042177	0.000652918	2.96225	5.15538	14	124	negative regulation of protein catabolic process	Cyp51 Hmgcr Smad3 Map1a Prkcg Flna Timp1 Pin1 Sufu Pbk Snx3 Mad2l1 Uchl5 Usp14
GO:0000226	1.11322e-12	2.93892	25.278	66	608	microtubule cytoskeleton organization	Cfap43 Rcc1 Xpo1 Tubg1 Espl1 Cdc20 Nusap1 Birc5 Aspm Ccnb2 Crmp1 Gadd45a Gapdh Kpnb1 Itgb1 Kif4 Stmn1 Lmna Map1a Map1b Map6 Nedd1 Nek2 Plk1 Flna Kif20a Hspa1a Rnf4 Aurkb Aurka Tacc3 Rsph1 Tuba1c Tubb2a Ezr Tubb4b Cenpe Wdr62 Prc1 Parp3 Cib1 Ccnb1 Racgap1 Map1s Tubgcp4 Knstrn Cdk2ap2 Mad2l1 Clip1 Ska2 Sac3d1 Spc25 Ska1 Ndc80 Tubb6 Mid1ip1 Spire1 Ttl Dnah17 Poc1a Kif23 Tpx2 Tubb2b Sun1 Gas2l1 Ckap2
GO:0031532	0.0016405	2.93582	4.4486	12	107	actin cytoskeleton reorganization	Baiap2 Cttn Cxadr Dapk3 Anxa1 Flna Ezr Micall2 Atp2c1 Mink1 Ptk7 Actr3
GO:0010821	0.000707727	2.93543	5.19696	14	125	regulation of mitochondrion organization	Bad Bak1 Bax Tspo Cttn Hif1a Lmna Plaur Srebf1 Vdac1 Hip1r Higd1a Moap1 Spire1
GO:0051321	1.14008e-07	2.92316	13.5952	36	327	meiotic cell cycle	Tubg1 Espl1 Cdc20 Bub1 Bub1b Aspm Ccnb2 Ccne2 Clgn Ercc1 Mki67 Mns1 Nek2 Plk1 Ppp2ca Psmc3ip Rad51 Aurka Top2a Rsph1 Ttk Wnt4 Cenpe Psmd13 Tubgcp4 Cks2 Ndc80 Mastl Spire1 Rpa1 Ncapd2 Mus81 Ndc1 Rec114 Actr3 Sun1
GO:0006261	0.000332757	2.91309	5.9869	16	144	DNA-dependent DNA replication	Fam111a Ccne2 Fgfr1 Lig1 Mcm3 Mcm2 Mcm5 Mcm6 Prim2 Rad51 Zfp365 Poln Primpol Rpa1 Rfc5 Mettl4
GO:0010595	0.00177731	2.90511	4.49017	12	108	positive regulation of endothelial cell migration	Anxa3 Fgfr1 Hif1a Anxa1 Nos3 Prkca Rras Sparc Cd40 Cib1 Map2k3 Nus1
GO:1901342	4.53049e-07	2.89232	12.5559	33	302	regulation of vasculature development	Rnh1 Adam12 Adamts1 Anxa3 Cd34 Cxcr3 Gadd45a Ecm1 Emp2 Epha2 Hif1a Itga5 Itgb1 Klf2 Lgals3 Nos3 Pgf Pgk1 Pkm Prkca Rras S100a1 Ccl2 Sparc Thbs2 Cd40 Wnt4 Adgrb2 E2f2 Tnfrsf12a Mydgf Plxnd1 Pak4
GO:1903426	0.00192336	2.87503	4.53175	12	109	regulation of reactive oxygen species biosynthetic process	Ass1 Tspo Cd34 Esr1 Grin1 Hrh1 Hsp90aa1 Klf2 Smad3 Tlr4 Ddah2 Ulbp1
GO:0002312	0.00450672	2.8652	3.78339	10	91	B cell activation involved in immune response	Ercc1 Lgals1 St3gal1 Stat6 Tlr4 Tnfaip3 Cd40 Hmces Parp3 Trp53bp1
GO:0051640	3.95804e-11	2.86074	23.0329	59	554	organelle localization	Xpo1 Exoc5 Ap1s2 Nusap1 Kif22 Birc5 Aspm Camk2a Dync1i1 Gem Hif1a Kpnb1 Itgb1 Eif6 Lmna Mfn2 Mad1l1 Map1b Map6 Ncam1 Nsf Plk1 Ran Aurkb Aurka Syne3 Tacc3 Spg11 Uchl1 Ezr Cenpe Myo1h Ndrg4 Fez1 Map2k1 Ccnb1 Bin1 Myo1d Ltv1 Cdca8 Ahi1 Copg2 Copg1 Mad2l1 Lat2 Ralb Ndc80 Trak1 Nop9 Spire1 Ttl Myo1e Kif23 Fam83d Bloc1s2 Actr3 Armc1 Stx11 Sun1
GO:2000278	0.0013635	2.85199	4.94751	13	119	regulation of DNA biosynthetic process	Cct3 Cct6a Cct7 Cdkn1a Hsp90aa1 Kcnk2 Nek2 Src Aurkb Tfdp1 Dnajc2 Parp3 Rfc5
GO:0007050	0.00063694	2.8397	5.73744	15	138	cell cycle arrest	Ak1 Ccnd1 Cdkn1a Gadd45a Ppm1g Foxm1 Fzd9 Smad3 Mlf1 Pmp22 Ppp2r5b Map2k1 Bin1 Cdkn3 Gas2l1
GO:0045132	0.00317816	2.83836	4.19914	11	101	meiotic chromosome segregation	Espl1 Bub1 Bub1b Ccne2 Plk1 Top2a Ttk Mus81 Ndc1 Actr3 Sun1
GO:0045765	9.90864e-07	2.83367	12.3896	32	298	regulation of angiogenesis	Rnh1 Adam12 Adamts1 Anxa3 Cd34 Cxcr3 Gadd45a Ecm1 Emp2 Epha2 Hif1a Itga5 Itgb1 Klf2 Lgals3 Nos3 Pgf Pgk1 Pkm Prkca Rras S100a1 Ccl2 Sparc Thbs2 Cd40 Adgrb2 E2f2 Tnfrsf12a Mydgf Plxnd1 Pak4
GO:0008630	0.00224501	2.8167	4.6149	12	111	intrinsic apoptotic signaling pathway in response to DNA damage	Bad Bak1 Bax Cd44 Cdkn1a Epha2 Snai1 Phlda3 Nupr1 Ikbke Moap1 Nacc2
GO:0032963	0.00224501	2.8167	4.6149	12	111	collagen metabolic process	Adam15 Serpinh1 Fgfr3 Got1 Hif1a Itgb1 Tram2 Mmp14 Mmp24 Pepd Ccl2 Wnt4
GO:0007015	5.13576e-09	2.80989	18.5012	47	445	actin filament organization	Cdc42ep2 Baiap2 Aif1l Actn1 Rhoc Capg Capza1 Casp4 Cttn Emp2 F2rl1 Fmn1 Stmn1 Limk1 Smad3 Pfn2 Flna Cyfip1 Src Tmod1 Tnfaip1 Dpysl3 Vasp Ezr Wdr1 Rnd1 Wnt4 Myo1h Micall2 Sorbs2 Coro1c Rhof Msrb1 Hip1r Bin1 Myo1d Myadm Pdlim1 Rhog Gm14137 Lima1 Pakap Spire1 Cgnl1 Myo1e Actr3 Gas2l1
GO:1901989	0.00343182	2.80704	4.24072	11	102	positive regulation of cell cycle phase transition	Adamts1 Birc5 Ccnd1 Cdk1 Anxa1 Tfdp1 Cenpe Ccnb1 Anp32b Ube2c Fam83d
GO:2000181	0.00242157	2.7884	4.65648	12	112	negative regulation of blood vessel morphogenesis	Adamts1 Cxcr3 Gadd45a Epha2 Klf2 Pgk1 Ccl2 Sparc Thbs2 Wnt4 Adgrb2 E2f2
GO:0051017	0.000247181	2.781	7.02629	18	169	actin filament bundle assembly	Baiap2 Aif1l Actn1 Rhoc Stmn1 Limk1 Smad3 Pfn2 Flna Src Tnfaip1 Dpysl3 Ezr Wnt4 Pdlim1 Lima1 Spire1 Cgnl1
GO:0070227	0.00370144	2.7764	4.2823	11	103	lymphocyte apoptotic process	Adam8 Bak1 Bax Cd44 Dffa Hif1a Lgals3 St3gal1 Aurkb Ripk3 Tnfrsf23
GO:0046034	9.5022e-06	2.76712	10.6434	27	256	ATP metabolic process	Gm3839 Shmt2 Ak1 Ampd3 Bad Tspo Cdk1 Eno1 Gapdh Hif1a Hk1 Eif6 Ldha Pfkl Pgam1 Pgk1 Pkm Tpi1 Map2k1 Ccnb1 Aldoart1 Nupr1 Pfkp Ola1 Coq9 Adpgk Gale
GO:0009408	0.00567467	2.7625	3.90811	10	94	response to heat	Eif2b3 Cd34 Eif2s1 Hsp90aa1 Pmp22 Hspa1a Ccl2 Eif2b2 Tgfb1i1 Myof
GO:0071346	0.00260928	2.76067	4.69805	12	113	cellular response to interferon-gamma	Cdc42ep2 Capg Socs1 Dapk3 Gapdh Ccl2 Ccl7 Tlr4 Flnb Vps26b Actr3 Stx11
GO:1901343	0.00260928	2.76067	4.69805	12	113	negative regulation of vasculature development	Adamts1 Cxcr3 Gadd45a Epha2 Klf2 Pgk1 Ccl2 Sparc Thbs2 Wnt4 Adgrb2 E2f2
GO:0006694	0.000402209	2.75215	6.69368	17	161	steroid biosynthetic process	Fdps Tspo Cyp51 Dhcr7 Dhh Hmgcr Hrh1 Hsd17b7 Snai1 Sqle Srebf1 Hmgcs1 Wnt4 Erlin1 Hsd17b12 Sec14l2 Dhcr24
GO:0044770	2.67498e-08	2.74847	17.6281	44	424	cell cycle phase transition	Rcc1 E2f4 Tcf19 Nabp1 Adamts1 Birc5 Bub1 Bub1b Calm3 Camk2a Ccna2 Ccnb2 Ccnd1 Ccne2 Ccng1 Cdk1 Cdkn1a Foxm1 Prmt2 Itgb1 Anxa1 Mad1l1 Plk1 Psme3 Rbl1 Aurkb Tacc3 Tfdp1 Ttk Cenpe Ccnb1 Taok3 Fbxl8 Cdk2ap2 Mad2l1 Cks2 Ndc80 Mastl Anp32b Nacc2 Ube2c Fam83d Anapc15 Ube2s
GO:0060560	5.20247e-06	2.74786	11.5165	29	277	developmental growth involved in morphogenesis	Csf1 Cttn Esr1 Fmn1 Hsp90aa1 Ifrd1 Itgb1 L1cam Limk1 Arhgap4 Map1b Pthlh Rarg Sema3a Sema4b Sema4c Cyfip1 Aurka Spg11 Eif2b2 Tnc Vcl Wdr36 Rgma Tnfrsf12a Ttl Ptk7 Actr3 Nkd1
GO:0045931	0.00184266	2.74779	5.11381	13	123	positive regulation of mitotic cell cycle	Adamts1 Birc5 Ccnd1 Cdk1 Fgfr1 Anxa1 Prkca Tfdp1 Cenpe Ccnb1 Anp32b Ube2c Ttl
GO:0031334	2.31001e-05	2.73779	9.93659	25	239	positive regulation of protein-containing complex assembly	Cdc42ep2 Baiap2 Rhoc Bak1 Bax Cttn Esr1 Fmn1 Hsp90aa1 Lgals3 Map1b Pfn2 Cyfip1 Src Tlr4 Vasp Ppp2r5b Hip1r Bin1 Clip1 Gm14137 Spire1 Cand1 Palld Actr3
GO:0010976	4.87549e-05	2.73245	9.14665	23	220	positive regulation of neuron projection development	Rapgef1 Baiap2 Adamts1 Ehd1 Fgfr1 Itga3 Itga6 Itgb1 P2ry2 Ptbp1 Flna Cyfip1 Ppp2r5d Dpysl3 Stk24 Ppp2r5b Ndrg4 Fez1 Rgma Ahi1 Snx3 Ptk7 Actr3
GO:0099111	0.000103078	2.72681	8.35671	21	201	microtubule-based transport	Cfap43 Dync1i1 Hif1a Kif17 Map1a Map1b Map6 Spg11 Uchl1 Dpcd Fez1 Map2k1 Copg2 Copg1 Trak1 Ift22 Arl8a Kif23 Bloc1s2 Sun1 Ift122
GO:0061572	0.000307208	2.72646	7.15102	18	172	actin filament bundle organization	Baiap2 Aif1l Actn1 Rhoc Stmn1 Limk1 Smad3 Pfn2 Flna Src Tnfaip1 Dpysl3 Ezr Wnt4 Pdlim1 Lima1 Spire1 Cgnl1
GO:1901990	9.64794e-06	2.70544	11.267	28	271	regulation of mitotic cell cycle phase transition	Nabp1 Adamts1 Birc5 Bub1 Bub1b Ccnd1 Ccng1 Cdk1 Cdkn1a Prmt2 Anxa1 Mad1l1 Plk1 Psme3 Rbl1 Aurkb Tfdp1 Ttk Cenpe Ccnb1 Taok3 Cdk2ap2 Mad2l1 Ndc80 Anp32b Nacc2 Ube2c Anapc15
GO:0051259	5.61255e-05	2.70474	9.2298	23	222	protein complex oligomerization	Lrrc8c Shmt2 Ect2 Ehd1 Grin1 Prf1 Prnp Rrm1 Rrm2 Slc1a5 Kctd11 Tk1 Tnfaip1 Vasp Farsb Trp53bp1 Tmem120b Hgsnat Aldh9a1 Farsa Nacc2 Mlkl Ehd4
GO:1902905	0.000118665	2.6966	8.43986	21	203	positive regulation of supramolecular fiber organization	Cdc42ep2 Baiap2 Rhoc Cttn F2rl1 Fmn1 Limk1 Smad3 Map1b Pfn2 Flna Cyfip1 Vasp Wdr1 Wnt4 Hip1r Bin1 Clip1 Gm14137 Spire1 Actr3
GO:0010634	0.000754035	2.68123	6.44423	16	155	positive regulation of epithelial cell migration	Adam9 Anxa3 Fgfr1 Hif1a Itga3 Anxa1 Nos3 Prkca Rras Sparc Src Cd40 Cib1 Map2k3 Glipr2 Nus1
GO:0001776	0.0032445	2.68068	4.82278	12	116	leukocyte homeostasis	Lmo1 Bak1 Bax Casp3 Ccnb2 Cd44 Hif1a Anxa1 Ccl2 Tnfaip3 Ripk3 Tnfrsf23
GO:0010564	2.09803e-10	2.67605	25.278	61	608	regulation of cell cycle process	Rcc1 Xpo1 Tubg1 Cdc20 Nusap1 Nabp1 Adamts1 Birc5 Bub1 Bub1b Ccnd1 Ccng1 Cdk1 Cdkn1a Ect2 Esr1 Fgfr1 Fgfr3 Foxm1 Fzd9 Prmt2 Anxa1 Mad1l1 Mki67 Nek2 Plk1 Psme3 Kif20a Hspa1a Rbl1 Rnf4 Aurkb Aurka Tacc3 Tfdp1 Ttk Wnt4 Ppp2r5b Ywhah Cenpe Prc1 Parp3 Pin1 Ccnb1 Racgap1 Bin1 Taok3 Knstrn Cdk2ap2 Mad2l1 Naa10 Ndc80 Anp32b Nacc2 Ube2c Ttl Poc1a Kif23 Fam83d Tpx2 Anapc15
GO:0045766	0.000379521	2.674	7.27574	18	175	positive regulation of angiogenesis	Adam12 Anxa3 Cd34 Cxcr3 Ecm1 Hif1a Itga5 Itgb1 Lgals3 Nos3 Pgf Pkm Prkca Rras S100a1 Cd40 Mydgf Pak4
GO:1904018	0.000379521	2.674	7.27574	18	175	positive regulation of vasculature development	Adam12 Anxa3 Cd34 Cxcr3 Ecm1 Hif1a Itga5 Itgb1 Lgals3 Nos3 Pgf Pkm Prkca Rras S100a1 Cd40 Mydgf Pak4
GO:0009259	7.9366e-07	2.6717	14.7178	36	354	ribonucleotide metabolic process	Gm3839 Adcy4 Ak1 Ampd3 Bad Eno1 Epha2 Gapdh Hif1a Hk1 Hmgcr Eif6 Pfkl Pgam1 Pgk1 Pkm Prps1 Rab23 Ran Hmgcs1 Nudt18 Tpi1 Upp1 Pdk1 Impdh1 Papss1 Map2k1 Aldoart1 Nupr1 Pfkp Cmpk1 Acot7 Adpgk Gale Uck2 Entpd7
GO:0051668	0.00706637	2.66688	4.03284	10	97	localization within membrane	Camk2a Cd81 Fzd9 Itgb1 Flna Reep2 Sorbs2 Clip1 Ndc1 Ift122
GO:0019693	6.05283e-07	2.66384	15.1751	37	365	ribose phosphate metabolic process	Gm3839 Adcy4 Ak1 Ampd3 Bad Eno1 Epha2 Gapdh Hif1a Hk1 Hmgcr Eif6 Pfkl Pgam1 Pgk1 Pkm Prps1 Rab23 Ran Hmgcs1 Nudt18 Tpi1 Upp1 Pdk1 Ppat Impdh1 Papss1 Map2k1 Aldoart1 Nupr1 Pfkp Cmpk1 Acot7 Adpgk Gale Uck2 Entpd7
GO:1901617	7.39236e-05	2.65097	9.3961	23	226	organic hydroxy compound biosynthetic process	Fdps Akr1b3 Cyp51 Dhcr7 Opn3 Gch1 Got1 Hdc Hmgcr Hsd17b7 Ldha Snai1 Sqle Srebf1 Hmgcs1 Wnt4 Erlin1 Ip6k3 Nus1 Acer3 Pgp Sec14l2 Dhcr24
GO:0034341	0.0017313	2.64762	5.69587	14	137	response to interferon-gamma	Cdc42ep2 Capg Socs1 Dapk3 Gapdh Gch1 Ccl2 Ccl7 Tlr4 Cd40 Flnb Vps26b Actr3 Stx11
GO:0031589	1.03634e-06	2.63803	14.8841	36	358	cell-substrate adhesion	Actn1 Npnt Adam15 Adam8 Adam9 Cd34 Csf1 Cttn Dapk3 Emp2 Fmn1 Itga3 Itga5 Itga6 Itgb1 L1cam Lgals1 Smad3 Mmp14 Nid2 Plau Flna Rras Src Vcl Wnt4 Rell2 Atrnl1 Micall2 Coro1c Cib1 Tnfrsf12a Myadm Mink1 Col5a3 Hsd17b12
GO:0051726	1.10091e-14	2.63758	40.7026	95	979	regulation of cell cycle	Rcc1 Xpo1 Tubg1 E2f4 Cdc20 Nusap1 Nabp1 Adamts1 Ak1 Birc5 Bak1 Bax Bop1 Bub1 Bub1b Aspm Casp3 Ccna2 Ccnb2 Ccnd1 Ccne2 Ccng1 Cdk1 Cdkn1a Dapk3 Gadd45a Ect2 Esr1 Fgfr1 Fgfr3 Ppm1g Foxm1 Fosl1 Fzd9 Prmt2 Itgb1 Jund Anxa1 Mad1l1 Smad3 Mki67 Mlf1 Nek2 Prkca Plk1 Pmp22 Ppp2ca Psme3 Kif20a Hspa1a Rbl1 Rnf4 Src Aurkb Aurka Tacc3 Tfdp1 Tnfaip3 Ttk Wnt4 Ppp2r5b Ywhah Cenpe Prc1 Parp3 Pin1 E2f2 Map2k1 Ccnb1…
GO:0009117	7.87208e-08	2.6355	18.2933	44	440	nucleotide metabolic process	Gm3839 Nt5m Adcy4 Ak1 Ampd3 Bad Eno1 Epha2 Gapdh Hif1a Hk1 Hmgcr Eif6 Nos3 Pfkl Pgam1 Pgk1 Pkm Prps1 Rab23 Ran Rrm1 Rrm2 Hmgcs1 Nudt18 Tpi1 Upp1 Nmnat2 Pdk1 Ppat Impdh1 Papss1 Map2k1 Dctd Gars Aldoart1 Nupr1 Pfkp Cmpk1 Acot7 Adpgk Gale Uck2 Entpd7
GO:0045786	6.3878e-08	2.62407	18.7922	45	452	negative regulation of cell cycle	Nabp1 Ak1 Birc5 Bub1 Bub1b Casp3 Ccnd1 Ccng1 Cdk1 Cdkn1a Gadd45a Esr1 Fgfr3 Ppm1g Foxm1 Fzd9 Prmt2 Mad1l1 Smad3 Mlf1 Nek2 Plk1 Pmp22 Rbl1 Aurkb Aurka Tnfaip3 Ttk Ppp2r5b Cenpe Map2k1 Ccnb1 Trp53bp1 Bin1 Taok3 Cdk2ap2 Mad2l1 Naa10 Nupr1 Ndc80 Nacc2 Mus81 Cdkn3 Anapc15 Gas2l1
GO:0048588	2.32624e-05	2.61694	11.1839	27	269	developmental cell growth	Fdps Cttn Prmt2 Hsp90aa1 Ifrd1 Itgb1 L1cam Limk1 Arhgap4 Map1b Rarg Sema3a Sema4b Sema4c Cyfip1 Aurka Spg11 Eif2b2 Vcl Wdr36 Sorbs2 Pin1 Rgma Tnfrsf12a Pdlim5 Ttl Actr3
GO:0030036	3.01866e-11	2.61433	29.7682	70	716	actin cytoskeleton organization	Cdc42ep2 Baiap2 Aif1l Prr5 Actn1 Ehbp1l1 Rhoc Cap1 Capg Capza1 Casp4 Cnn2 Csrp1 Cttn Cxadr Dapk3 Ect2 Emp2 F2rl1 Fmn1 Itgb1 Stmn1 Limk1 Anxa1 Smad3 Pfn2 Pmp22 Flna Ran Cyfip1 Src Pdlim2 Tmod1 Tnfaip1 Dpysl3 Vasp Ezr Wdr1 Rnd1 Wnt4 Myo1h Micall2 Sorbs2 Atp2c1 Coro1c Rhof Racgap1 Msrb1 Flnb Hip1r Bin1 Myo1d Myadm Mink1 Pdlim1 Rhog Pdlim5 Gm14137 Lima1 Pdlim7 Pakap Spire1 Cgnl1 Anln Ptk7 Myo1e Kif23…
GO:0031345	0.000178664	2.60983	8.68932	21	209	negative regulation of cell projection organization	Crmp1 Ifrd1 Itga3 Itgb1 Lgals1 Arhgap4 Pfn2 Pmp22 Prnp Flna Sema3a Sema4b Sema4c Zfp365 Dpysl3 Ywhah Cib1 Rgma Klk8 Ngef Actr3
GO:0019218	0.00569459	2.60572	4.53175	11	109	regulation of steroid metabolic process	Fdps Tspo Dhcr7 Dhh Hrh1 Ldlr Snai1 Srebf1 Wnt4 Erlin1 Sec14l2
GO:0055017	0.00569459	2.60572	4.53175	11	109	cardiac muscle tissue growth	Fdps Cdk1 Cxadr Fgfr1 Kcnk2 Ncam1 Mapk11 Sorbs2 Pin1 Ccnb1 Pdlim5
GO:0006986	0.00399922	2.60517	4.94751	12	119	response to unfolded protein	Edem2 Bak1 Bax Ccnd1 Clgn Ube2j2 Hsp90aa1 Mfn2 Pmp22 Hspa1a Faf2 Hspb8
GO:0048640	0.0028152	2.60496	5.36326	13	129	negative regulation of developmental growth	Cdkn1a Cxadr Fgfr3 Ifrd1 Kcnk2 Arhgap4 Mapk11 Sema3a Sema4b Sema4c Rgma Actr3 Nkd1
GO:0051493	9.27113e-09	2.59868	21.9935	52	529	regulation of cytoskeleton organization	Rcc1 Cdc42ep2 Baiap2 Rhoc Capg Capn2 Capza1 Cttn Dapk3 Ect2 F2rl1 Fmn1 Stmn1 Limk1 Smad3 Map1a Map1b Map6 Nes Pfn2 Plk1 Flna Hspa1a Rnf4 Cyfip1 Tacc3 Tmod1 Vasp Wdr1 Rnd1 Wnt4 Parp3 Rhof Cib1 Map1s Hip1r Bin1 Myadm Cdk2ap2 Rhog Clip1 Gm14137 Lima1 Ska2 Ska1 Mid1ip1 Spire1 Cgnl1 Tpx2 Actr3 Gas2l1 Ckap2
GO:1990138	0.000268624	2.59423	8.31514	20	200	neuron projection extension	Cttn Hsp90aa1 Ifrd1 Itgb1 L1cam Limk1 Arhgap4 Map1b Sema3a Sema4b Sema4c Cyfip1 Aurka Spg11 Eif2b2 Vcl Wdr36 Tnfrsf12a Ttl Actr3
GO:0008064	0.000378221	2.59255	7.89938	19	190	regulation of actin polymerization or depolymerization	Cdc42ep2 Baiap2 Capg Capza1 Cttn F2rl1 Fmn1 Pfn2 Cyfip1 Tmod1 Vasp Wdr1 Hip1r Bin1 Myadm Gm14137 Lima1 Spire1 Actr3
GO:0071897	0.000751675	2.58922	7.06787	17	170	DNA biosynthetic process	Cct3 Cct6a Cct7 Cdkn1a Hsp90aa1 Kcnk2 Lig1 Nek2 Src Aurkb Tfdp1 Tk1 Dnajc2 Parp3 Primpol Rpa1 Rfc5
GO:1903829	2.83133e-05	2.58454	11.3086	27	272	positive regulation of cellular protein localization	Cct3 Cct6a Cct7 Cd81 Cdk1 Ect2 Stom Epha2 Hsp90aa1 Itga3 Itgb1 Lgals3 Map1a Prnp Flna Ran Ccl2 Src Stac2 Ezr Sesn2 Cib1 Ramp3 Rhog Ndc80 Actr3 Gpr137b
GO:0051495	0.000144992	2.58442	9.18823	22	221	positive regulation of cytoskeleton organization	Cdc42ep2 Baiap2 Rhoc Cttn F2rl1 Fmn1 Limk1 Smad3 Map1b Nes Pfn2 Flna Cyfip1 Vasp Wdr1 Wnt4 Hip1r Bin1 Clip1 Gm14137 Spire1 Actr3
GO:0016525	0.00609631	2.57928	4.57332	11	110	negative regulation of angiogenesis	Adamts1 Cxcr3 Gadd45a Epha2 Klf2 Pgk1 Ccl2 Sparc Thbs2 Adgrb2 E2f2
GO:0055086	2.91908e-08	2.57872	20.8294	49	501	nucleobase-containing small molecule metabolic process	Gm3839 Nt5m Adcy4 Shmt2 Ak1 Ampd3 Bad Dpagt1 Eno1 Epha2 Gapdh Hif1a Hk1 Hmgcr Eif6 Nos3 Pfkl Pgam1 Pgk1 Pkm Prps1 Rab23 Ran Rrm1 Rrm2 Hmgcs1 Nudt18 Tk1 Tpi1 Upp1 Nmnat2 Pdk1 Ppat Impdh1 Papss1 Map2k1 Dctd Gars Aldoart1 Nupr1 Pfkp Icmt Pycrl Cmpk1 Acot7 Adpgk Gale Uck2 Entpd7
GO:0006066	5.92743e-06	2.57832	13.4705	32	324	alcohol metabolic process	Ldlrap1 Fdps Akr7a5 Akr1b3 Cyp51 Dhcr7 Dpagt1 Fgfr1 Akr1b8 Gch1 Got1 Hmgcr Hsd17b7 Ldlr Pmp22 Sqle Srebf1 Hmgcs1 Tpi1 Wnt4 Myof Erlin1 Ip6k3 Nus1 Impa1 Lima1 Acer3 Pgp Sec14l2 Idh3a Dhcr24 Cln6
GO:0006753	1.40387e-07	2.57588	18.6675	44	449	nucleoside phosphate metabolic process	Gm3839 Nt5m Adcy4 Ak1 Ampd3 Bad Eno1 Epha2 Gapdh Hif1a Hk1 Hmgcr Eif6 Nos3 Pfkl Pgam1 Pgk1 Pkm Prps1 Rab23 Ran Rrm1 Rrm2 Hmgcs1 Nudt18 Tpi1 Upp1 Nmnat2 Pdk1 Ppat Impdh1 Papss1 Map2k1 Dctd Gars Aldoart1 Nupr1 Pfkp Cmpk1 Acot7 Adpgk Gale Uck2 Entpd7
GO:0032388	0.000569346	2.57487	7.5252	18	181	positive regulation of intracellular transport	Ldlrap1 Edem2 Cd81 Cdk1 Ect2 Ehd1 Stom Hsp90aa1 Prnp Flna Ran Ccl2 Ezr Fez1 Cib1 Stx18 B3gat3 Actr3
GO:0061564	1.677e-08	2.57349	21.7441	51	523	axon development	Alcam Casp3 Crmp1 Cttn Epha2 Fgfr3 Gap43 Grin1 Hsp90aa1 Ifrd1 Itgb1 L1cam Stmn1 Lamc2 Limk1 Arhgap4 Matn2 Map1a Map1b Map6 Ncam1 Nptx1 Etv4 Pitpna Prkca Pmp22 Flna Sema3a Sema4b Sema4c Cyfip1 Spg11 Eif2b2 Tnc Uchl1 Vasp Stk24 Vcl Wdr36 Rgma Klk8 Map2k1 Map1s Tnfrsf12a Rhog B4galt5 Trak1 Plxnd1 Ttl Tubb2b Actr3
GO:0009150	4.50575e-06	2.57242	13.9279	33	335	purine ribonucleotide metabolic process	Gm3839 Adcy4 Ak1 Ampd3 Bad Eno1 Epha2 Gapdh Hif1a Hk1 Hmgcr Eif6 Pfkl Pgam1 Pgk1 Pkm Prps1 Rab23 Ran Hmgcs1 Nudt18 Tpi1 Pdk1 Impdh1 Papss1 Map2k1 Aldoart1 Nupr1 Pfkp Acot7 Adpgk Gale Entpd7
GO:1903409	0.00321993	2.56058	5.44641	13	131	reactive oxygen species biosynthetic process	Ass1 Tspo Cd34 Esr1 Grin1 Hrh1 Hsp90aa1 Klf2 Smad3 Nos3 Tlr4 Ddah2 Ulbp1
GO:0042542	0.00457634	2.55714	5.03066	12	121	response to hydrogen peroxide	Adam9 Akr1b3 Casp3 Ect2 Lig1 Anxa1 Pde8a Src Stat6 Tnfaip3 Stk24 Ripk3
GO:1902904	0.000857476	2.55558	7.15102	17	172	negative regulation of supramolecular fiber organization	Capg Capza1 Stmn1 Ldlr Map1a Map1b Pfn2 Tmod1 Cib1 Hip1r Myadm Lima1 Mid1ip1 Cgnl1 Tpx2 Gas2l1 Ckap2
GO:0030832	0.000460201	2.54751	8.02411	19	193	regulation of actin filament length	Cdc42ep2 Baiap2 Capg Capza1 Cttn F2rl1 Fmn1 Pfn2 Cyfip1 Tmod1 Vasp Wdr1 Hip1r Bin1 Myadm Gm14137 Lima1 Spire1 Actr3
GO:1902903	1.59789e-06	2.54561	15.7988	37	380	regulation of supramolecular fiber organization	Cdc42ep2 Baiap2 Rhoc Capg Capza1 Cttn Dapk3 F2rl1 Fmn1 Stmn1 Ldlr Limk1 Smad3 Map1a Map1b Pfn2 Flna Cyfip1 Tmod1 Vasp Wdr1 Wnt4 Cib1 Map1s Hip1r Bin1 Myadm Clip1 Gm14137 Lima1 Mid1ip1 Spire1 Cgnl1 Tpx2 Actr3 Gas2l1 Ckap2
GO:0010469	0.00242459	2.54363	5.90375	14	142	regulation of signaling receptor activity	Crhbp Hif1a Itgb1 Nptx1 Plau Ppp2ca Ccl2 Src Ppp2r5b Gprc5a Lynx1 Mink1 Ramp3 Socs5
GO:1901136	0.00242459	2.54363	5.90375	14	142	carbohydrate derivative catabolic process	Nt5m Edem2 Ampd3 Cd44 Gpc1 Man1a Nudt18 Upp1 Chil5 Pycrl Fuca2 Acot7 Npl Entpd7
GO:0072521	1.70077e-06	2.5381	15.8403	37	381	purine-containing compound metabolic process	Gm3839 Adcy4 Shmt2 Ak1 Ampd3 Bad Eno1 Epha2 Gapdh Hif1a Hk1 Hmgcr Eif6 Nos3 Pfkl Pgam1 Pgk1 Pkm Prps1 Rab23 Ran Hmgcs1 Nudt18 Tpi1 Pdk1 Ppat Impdh1 Papss1 Map2k1 Aldoart1 Nupr1 Pfkp Icmt Acot7 Adpgk Gale Entpd7
GO:0006163	3.14159e-06	2.53802	14.9672	35	360	purine nucleotide metabolic process	Gm3839 Adcy4 Ak1 Ampd3 Bad Eno1 Epha2 Gapdh Hif1a Hk1 Hmgcr Eif6 Nos3 Pfkl Pgam1 Pgk1 Pkm Prps1 Rab23 Ran Hmgcs1 Nudt18 Tpi1 Pdk1 Ppat Impdh1 Papss1 Map2k1 Aldoart1 Nupr1 Pfkp Acot7 Adpgk Gale Entpd7
GO:0007017	1.88912e-12	2.53531	37.0024	84	890	microtubule-based process	Cfap43 Rcc1 Xpo1 Tubg1 Espl1 Cdc20 Nusap1 Kif22 Birc5 Aspm Ccnb2 Crmp1 Gadd45a Dync1i1 Gapdh Hif1a Kpnb1 Itgb1 Kif17 Kif4 Stmn1 Lmna Map1a Map1b Map6 Nedd1 Nek2 Plk1 Flna Kif20a Hspa1a Rnf4 Aurkb Aurka Kif15 Tacc3 Spg11 Rsph1 Tuba1c Tubb2a Uchl1 Ezr Dpcd Tubb4b Cenpe Wdr62 Prc1 Fez1 Parp3 Cib1 Map2k1 Ccnb1 Racgap1 Map1s Tubgcp4 Knstrn Cdk2ap2 Copg2 Copg1 Mad2l1 Clip1 Ska2 Sac3d1 Spc25 Ska1 Ndc80 …
GO:0008154	0.000263946	2.52843	8.93877	21	215	actin polymerization or depolymerization	Cdc42ep2 Baiap2 Capg Capza1 Cttn F2rl1 Fmn1 Pfn2 Cyfip1 Tmod1 Vasp Wdr1 Micall2 Msrb1 Hip1r Bin1 Myadm Gm14137 Lima1 Spire1 Actr3
GO:0031346	4.27281e-07	2.52326	18.127	42	436	positive regulation of cell projection organization	Cdc42ep2 Rapgef1 Baiap2 Adamts1 Ehd1 F2rl1 Fgfr1 Grin1 Hsp90aa1 Itga3 Itga6 Itgb1 L1cam Limk1 Mns1 Map1b Map6 P2ry2 Ptbp1 Flna Cyfip1 Src Ppp2r5d Eif2b2 Dpysl3 Stk24 Ppp2r5b Fbxw8 Ndrg4 Fez1 Coro1c Rgma Map2k1 Tnfrsf12a Ahi1 Snx3 Gm14137 Trak1 Plxnd1 Anln Ptk7 Actr3
GO:0050772	0.00995582	2.52138	4.24072	10	102	positive regulation of axonogenesis	L1cam Limk1 Map1b Map6 Cyfip1 Eif2b2 Map2k1 Tnfrsf12a Trak1 Plxnd1
GO:0010977	0.00137797	2.51716	6.81841	16	164	negative regulation of neuron projection development	Crmp1 Ifrd1 Lgals1 Arhgap4 Pmp22 Flna Sema3a Sema4b Sema4c Zfp365 Dpysl3 Cib1 Rgma Klk8 Ngef Actr3
GO:0008306	0.00743618	2.50308	4.69805	11	113	associative learning	Ap1s2 Grin1 Hif1a Hmgcr Hrh1 Itgb1 Map1a Atxn1 Rin1 Ndrg4 Nts
GO:0043068	6.94724e-09	2.49899	25.0286	57	602	positive regulation of programmed cell death	Adam8 Bad Bak1 Bax Bub1 Tspo Camk2a Capn2 Casp3 Cd44 Cdkn1a Cxcr3 Dapk3 Gadd45a Dffa Ect2 Eif2s1 F2rl1 Fgfr3 Fosl1 Grin1 Cxcl1 Hif1a Hmgcr Prmt2 Inhbb Itga6 Itgb1 Anxa1 Mfn2 Melk Nqo2 Nos3 Prf1 Ppp2ca Prnp Rarg Src Phlda1 Tlr4 Cd40 Top2a Ube2m Zmat3 Pin1 Ube2z Tnfrsf12a Phlda3 Hip1r Bin1 Prr7 Nupr1 Ripk3 Moap1 Nacc2 Spink2 Aifm2
GO:0050770	0.000785181	2.49768	7.73308	18	186	regulation of axonogenesis	Grin1 Ifrd1 L1cam Limk1 Arhgap4 Map1b Map6 Sema3a Sema4b Sema4c Cyfip1 Eif2b2 Rgma Map2k1 Tnfrsf12a Trak1 Plxnd1 Actr3
GO:0007409	1.68975e-07	2.49752	20.0811	46	483	axonogenesis	Alcam Crmp1 Cttn Epha2 Fgfr3 Gap43 Grin1 Hsp90aa1 Ifrd1 Itgb1 L1cam Stmn1 Lamc2 Limk1 Arhgap4 Matn2 Map1a Map1b Map6 Ncam1 Nptx1 Etv4 Pitpna Prkca Pmp22 Sema3a Sema4b Sema4c Cyfip1 Spg11 Eif2b2 Uchl1 Vasp Vcl Wdr36 Rgma Map2k1 Map1s Tnfrsf12a Rhog B4galt5 Trak1 Plxnd1 Ttl Tubb2b Actr3
GO:0007346	4.6566e-07	2.48339	18.8338	43	453	regulation of mitotic cell cycle	Rcc1 Tubg1 Nusap1 Nabp1 Adamts1 Birc5 Bub1 Bub1b Ccnd1 Ccng1 Cdk1 Cdkn1a Dapk3 Gadd45a Esr1 Fgfr1 Fgfr3 Prmt2 Anxa1 Mad1l1 Smad3 Mki67 Prkca Plk1 Psme3 Rbl1 Aurkb Tfdp1 Ttk Ywhah Cenpe Ccnb1 Taok3 Cdk2ap2 Mad2l1 Cks2 Ndc80 Anp32b Nacc2 Ube2c Ttl Mus81 Anapc15
GO:0010632	0.000182471	2.47837	9.97816	23	240	regulation of epithelial cell migration	Adam9 Anxa3 Gadd45a Emp2 Epha2 Fgfr1 Hif1a Itga3 Anxa1 Nos3 Pfn2 Prkca Rras Sema3a Sparc Src Strap Cd40 Coro1c Cib1 Map2k3 Glipr2 Nus1
GO:0072331	0.00417144	2.47618	5.61272	13	135	signal transduction by p53 class mediator	Spred3 Nop2 Bax Bop1 Cd44 Cdkn1a Foxm1 Snai1 Sesn2 E2f2 Phlda3 Nupr1 Ankrd2
GO:0030041	0.00088934	2.46807	7.81623	18	188	actin filament polymerization	Cdc42ep2 Baiap2 Capg Capza1 Cttn Fmn1 Pfn2 Cyfip1 Tmod1 Vasp Micall2 Msrb1 Hip1r Bin1 Myadm Gm14137 Spire1 Actr3
GO:1901987	3.24104e-05	2.46597	12.6806	29	305	regulation of cell cycle phase transition	Nabp1 Adamts1 Birc5 Bub1 Bub1b Ccnd1 Ccng1 Cdk1 Cdkn1a Prmt2 Anxa1 Mad1l1 Plk1 Psme3 Rbl1 Aurkb Tfdp1 Ttk Cenpe Ccnb1 Taok3 Cdk2ap2 Mad2l1 Ndc80 Anp32b Nacc2 Ube2c Fam83d Anapc15
GO:0051258	4.54338e-05	2.45958	12.2648	28	295	protein polymerization	Tubg1 Cdc42ep2 Baiap2 Capg Capza1 Cttn Fmn1 Hsp90aa1 Stmn1 Map1b Pfn2 Cyfip1 Tmod1 Vasp Micall2 Msrb1 Hip1r Bin1 Myadm Tubgcp4 Clip1 Gm14137 Mid1ip1 Spire1 Ube2c Tpx2 Actr3 Ube2s
GO:1902414	0.00444167	2.45594	5.65429	13	136	protein localization to cell junction	Zdhhc7 Baiap2 Camk2a Grin1 Kif17 Map1a Nptx1 Nsg1 Flna Vcl Map2k1 Snap47 Cgnl1
GO:0097435	4.72097e-10	2.45275	31.0155	69	746	supramolecular fiber organization	Tubg1 Cdc42ep2 Baiap2 Aif1l Actn1 Rhoc Capg Capza1 Casp4 Serpinh1 Csrp1 Cttn Dapk3 Emp2 F2rl1 Fmn1 Agfg1 Kpnb1 Itgb1 Stmn1 Ldlr Limk1 Smad3 Map1a Map1b Nedd1 Pfn2 Flna Cyfip1 Src Tacc3 B4galt7 Tmod1 Tnfaip1 Dpysl3 Vasp Ezr Wdr1 Rnd1 Wnt4 Myo1h Micall2 Sorbs2 Coro1c Rhof Cib1 Map1s Msrb1 Hip1r Bin1 Myo1d Myadm Tubgcp4 Pdlim1 Rhog Clip1 Ripk3 Gm14137 Lima1 Loxl4 Pakap Mid1ip1 Spire1 Cgnl1 Myo1e Tpx…
GO:1901216	0.00631317	2.44443	5.23854	12	126	positive regulation of neuron death	Bad Bax Capn2 Casp3 Eif2s1 Fgfr3 Nqo2 Prnp Tlr4 Ube2m Aimp2 Pin1
GO:0010951	0.00133354	2.44438	7.44205	17	179	negative regulation of endopeptidase activity	Rps6ka3 Birc5 Serpinh1 Cd44 Gapdh Plaur Serpinb9b Serpinb6b Serpina3g Src Timp1 Serpinb10 Bin1 Serpina3i Serpinb1a Spink2 Dhcr24
GO:0110053	9.48079e-05	2.43591	11.4749	26	276	regulation of actin filament organization	Cdc42ep2 Baiap2 Rhoc Capg Capza1 Cttn F2rl1 Fmn1 Stmn1 Limk1 Smad3 Pfn2 Flna Cyfip1 Tmod1 Vasp Wdr1 Wnt4 Hip1r Bin1 Myadm Gm14137 Lima1 Spire1 Cgnl1 Actr3
GO:0032886	0.000175765	2.43042	10.6018	24	255	regulation of microtubule-based process	Cfap43 Rcc1 Xpo1 Stmn1 Map1a Map1b Map6 Plk1 Hspa1a Rnf4 Tacc3 Fez1 Parp3 Cib1 Map1s Cdk2ap2 Clip1 Ska2 Ska1 Mid1ip1 Poc1a Tpx2 Gas2l1 Ckap2
GO:0033044	7.61234e-05	2.42435	11.9738	27	288	regulation of chromosome organization	Birc5 Bub1 Bub1b Cct3 Cct6a Cct7 Ercc1 Lmna Mad1l1 Mcm2 Nek2 Plk1 Rnf4 Src Srebf1 Aurkb Tacc3 Top2a Ttk Cenpe Ccnb1 Mad2l1 Naa10 Rps6ka4 Ndc80 Ube2c Anapc15
GO:1903034	0.00199987	2.41844	7.06787	16	170	regulation of response to wounding	Cd34 F2rl1 Hmgcr Itgb1 Anxa1 Smad3 Plau Flna Ccl2 Thbd Stk24 Wnt4 Rgma Klk8 Map2k1 Tnfrsf12a
GO:0030216	0.00956714	2.4082	4.86435	11	117	keratinocyte differentiation	Casp3 Opn3 Epha2 Anxa1 Etv4 Sprr1a Map2k1 Flnb Clic4 Palld Trim16
GO:2000045	0.00956714	2.4082	4.86435	11	117	regulation of G1/S transition of mitotic cell cycle	Adamts1 Ccnd1 Cdkn1a Prmt2 Anxa1 Psme3 Rbl1 Tfdp1 Cdk2ap2 Anp32b Nacc2
GO:0009165	0.000854366	2.40797	8.43986	19	203	nucleotide biosynthetic process	Adcy4 Ak1 Ampd3 Nos3 Pkm Prps1 Rrm1 Rrm2 Nmnat2 Pdk1 Ppat Impdh1 Papss1 Map2k1 Dctd Gars Cmpk1 Acot7 Uck2
GO:0044843	0.000854366	2.40797	8.43986	19	203	cell cycle G1/S phase transition	Rcc1 E2f4 Tcf19 Adamts1 Camk2a Ccna2 Ccnd1 Ccne2 Cdkn1a Prmt2 Itgb1 Anxa1 Psme3 Rbl1 Tfdp1 Cdk2ap2 Anp32b Nacc2 Fam83d
GO:0072593	6.47499e-05	2.40487	12.5143	28	301	reactive oxygen species metabolic process	Ass1 Tspo Cd34 Cdkn1a Gadd45a Esr1 F2rl1 Sh3pxd2a Foxm1 Gch1 Gpx3 Grin1 Cxcl1 Hif1a Hrh1 Hsp90aa1 Eif6 Klf2 Smad3 Nqo2 Nos3 Plau Tlr4 Vdac1 Sesn2 Ddah2 Ripk3 Ulbp1
GO:0018210	0.00713876	2.40207	5.32169	12	128	peptidyl-threonine modification	Spred3 Galnt2 Camk2a Cdk1 Galnt1 Hk1 Prkca Plk1 Ppp2r5d Ttk Map2k1 Pbk
GO:0005996	0.000209691	2.39894	10.7265	24	258	monosaccharide metabolic process	Pgd Akr1b3 Bad Glb1 Gapdh Gsto1 Hif1a Hk1 Ldha Pfkl Pgk1 Pkm Src Tpi1 Pdk1 Sesn2 Man1c1 Galm Pfkp Pgm2 Fuca2 Pgp Adpgk Gale
GO:0051129	1.15989e-09	2.39436	31.6807	69	762	negative regulation of cellular component organization	Birc5 Bub1 Bub1b Tspo Capg Capza1 Crmp1 Lefty1 Ercc1 Esr1 Fgfr3 Ifrd1 Itga3 Itgb1 Stmn1 Ldlr Lgals1 Lgals3 Lmna Mad1l1 Arhgap4 Mcm2 Mmp14 Map1a Map1b Pfn2 Plk1 Pmp22 Prnp Flna Sema3a Sema4b Sema4c Src Aurkb Zfp365 Tmod1 Top2a Ttk Dpysl3 Ywhah Cenpe Fez1 Coro1c Cib1 Rgma Klk8 Ccnb1 Hip1r Myadm Cldn7 Ngef Mad2l1 Naa10 Higd1a Nupr1 Scamp5 Lima1 Riok3 Ndc80 Mid1ip1 Cgnl1 Tpx2 Actr3 Anapc15 Gas2l1 Cpt…
GO:0032984	0.000683457	2.39305	8.93877	20	215	protein-containing complex disassembly	Capg Capza1 F2rl1 Gspt1 Stmn1 Map1a Map1b Nedd1 Nes Nsf Tmod1 Wdr1 Etf1 Cib1 Map1s Lima1 Mid1ip1 Tpx2 Gas2l1 Ckap2
GO:0010942	1.00039e-08	2.38872	27.9389	61	672	positive regulation of cell death	Adam8 Bad Bak1 Bax Bub1 Tspo Camk2a Capn2 Casp3 Cd44 Cdkn1a Cxcr3 Dapk3 Gadd45a Dffa Ect2 Eif2s1 F2rl1 Fgfr3 Fosl1 Grin1 Cxcl1 Hif1a Hmgcr Prmt2 Inhbb Itga6 Itgb1 Kcnk2 Anxa1 Mfn2 Melk Nqo2 Nos3 Prf1 Ppp2ca Prnp Rarg Src Slc6a6 Phlda1 Tlr4 Cd40 Top2a Ube2m Zmat3 Aimp2 Pin1 Ube2z Tnfrsf12a Phlda3 Hip1r Bin1 Prr7 Ramp3 Nupr1 Ripk3 Moap1 Nacc2 Spink2 Aifm2
GO:0030833	0.00225325	2.38722	7.15102	16	172	regulation of actin filament polymerization	Cdc42ep2 Baiap2 Capg Capza1 Cttn Fmn1 Pfn2 Cyfip1 Tmod1 Vasp Hip1r Bin1 Myadm Gm14137 Spire1 Actr3
GO:0051494	0.00225325	2.38722	7.15102	16	172	negative regulation of cytoskeleton organization	Capg Capza1 Stmn1 Map1a Map1b Pfn2 Tmod1 Cib1 Hip1r Myadm Lima1 Mid1ip1 Cgnl1 Tpx2 Gas2l1 Ckap2
GO:0006839	0.00096096	2.38187	8.52301	19	205	mitochondrial transport	Bad Bak1 Bax Camk2a Sfxn1 Hsp90aa1 Mfn2 Nptx1 Srebf1 Timm17a Vdac1 Hip1r Timm22 Moap1 Timm50 Pmpca Bloc1s2 Dusp18 Them4
GO:0032386	4.40476e-05	2.37901	13.5537	30	326	regulation of intracellular transport	Ldlrap1 Xpo1 Edem2 Cd81 Cdk1 Ect2 Ehd1 Stom Hsp90aa1 Map1b Ppp2ca Prnp Flna Rab23 Ran Ccl2 Src Srebf1 Ezr Reep2 Ndrg4 Fez1 Cib1 Map2k1 Nus1 Snx3 Stx18 Nupl1 B3gat3 Actr3
GO:0000082	0.00179657	2.37066	7.64993	17	184	G1/S transition of mitotic cell cycle	Rcc1 E2f4 Tcf19 Adamts1 Camk2a Ccnd1 Ccne2 Cdkn1a Prmt2 Itgb1 Anxa1 Psme3 Rbl1 Tfdp1 Cdk2ap2 Anp32b Nacc2
GO:0044282	6.16135e-05	2.37027	13.1379	29	316	small molecule catabolic process	Shmt2 Pgd Acads Bad Glb1 Akr1b8 Got1 Hdc Hk1 Ldha Nos3 Pfkl Nudt18 Tpi1 Upp1 Sesn2 Ppat Galm Ddah2 Impa1 Pfkp Pycrl Gcsh Acot7 Tysnd1 Npl Gale Adhfe1 Entpd7
GO:0043065	1.05991e-07	2.36689	24.3633	53	586	positive regulation of apoptotic process	Adam8 Bad Bak1 Bax Bub1 Tspo Camk2a Capn2 Casp3 Cd44 Cxcr3 Dapk3 Gadd45a Dffa Ect2 Eif2s1 Fgfr3 Fosl1 Grin1 Hif1a Hmgcr Prmt2 Inhbb Itga6 Itgb1 Anxa1 Mfn2 Melk Nqo2 Nos3 Ppp2ca Prnp Rarg Src Phlda1 Tlr4 Cd40 Top2a Ube2m Zmat3 Pin1 Ube2z Tnfrsf12a Phlda3 Hip1r Bin1 Prr7 Nupr1 Ripk3 Moap1 Nacc2 Spink2 Aifm2
GO:0010975	2.32522e-07	2.36643	22.9498	50	552	regulation of neuron projection development	Rapgef1 Cdc20 Baiap2 Adamts1 Crmp1 Ehd1 Fgfr1 Grin1 Sdc2 Ifrd1 Itga3 Itga6 Itgb1 L1cam Lgals1 Limk1 Arhgap4 Map1b Map6 P2ry2 Pmp22 Ptbp1 Flna Sema3a Sema4b Sema4c Cyfip1 Zfp365 Ppp2r5d Eif2b2 Dpysl3 Stk24 Ppp2r5b Ywhah Fbxw8 Ndrg4 Fez1 Cib1 Rgma Klk8 Map2k1 Tnfrsf12a Ahi1 Ngef Snx3 Pdlim5 Trak1 Plxnd1 Ptk7 Actr3
GO:0032535	5.61331e-06	2.36474	17.3371	38	417	regulation of cellular component size	Cdc42ep2 E2f4 Baiap2 Capg Capza1 Cttn F2rl1 Fmn1 Hsp90aa1 Ifrd1 Kcnn4 L1cam Limk1 Arhgap4 Map1b Pfn2 Rab22a Sema3a Sema4b Sema4c Cyfip1 Eif2b2 Tmod1 Vasp Ezr Wdr1 Wdr36 Rgma Tnfrsf12a Snf8 Hip1r Bin1 Myadm Gm14137 Lima1 Spire1 Ttl Actr3
GO:0002064	0.000263876	2.35819	10.8928	24	262	epithelial cell development	E2f4 Rapgef1 Akr1b3 Bad Epha2 Esr1 F2rl1 Fgfr1 Fgfr3 Hif1a Flna Rarg Src Tmod1 Vcl Ezr Flnb Clic4 Myadm Myo1e Rap2c Palld Tomt Tprn
GO:0051302	0.00337371	2.35737	6.77684	15	163	regulation of cell division	Aspm Ect2 Pgf Plk1 Kif20a Rbl1 Aurkb Aurka Wnt9b Prc1 Pin1 Cib1 Racgap1 Cdk2ap2 Kif23
GO:0043254	3.59179e-06	2.35534	18.3349	40	441	regulation of protein-containing complex assembly	Ncln Cdc42ep2 Baiap2 Rhoc Bak1 Bax Capg Capza1 Cttn Lefty1 Esr1 Fmn1 Hsp90aa1 Ica1 Stmn1 Lgals3 Map1b Ncam1 Pfn2 Rnf4 Cyfip1 Src Tlr4 Tmod1 Vasp Ppp2r5b Hip1r Bin1 Myadm Cldn7 Clip1 Gm14137 Ralb Riok3 Spire1 Cand1 Palld Actr3 Fblim1 Cptp
GO:0072659	0.000120554	2.3514	12.3064	27	296	protein localization to plasma membrane	Ldlrap1 Zdhhc7 Exoc5 Camk2a Cd81 Ehd1 Emp2 Epha2 Itga3 Itgb1 Lgals3 Mmp14 Nsf Nsg1 Prnp Flna Stac2 Ezr Cib1 Myadm Ramp3 Rhog Tmem88 Gorasp2 Actr3 Fam126a Ehd4
GO:0031032	0.00114212	2.34374	8.64774	19	208	actomyosin structure organization	Rhoc Cnn2 Csrp1 Ect2 Itgb1 Stmn1 Limk1 Smad3 Pfn2 Src Tmod1 Tnfaip1 Wdr1 Wnt4 Racgap1 Pdlim1 Cgnl1 Anln Kif23
GO:1901293	0.00114212	2.34374	8.64774	19	208	nucleoside phosphate biosynthetic process	Adcy4 Ak1 Ampd3 Nos3 Pkm Prps1 Rrm1 Rrm2 Nmnat2 Pdk1 Ppat Impdh1 Papss1 Map2k1 Dctd Gars Cmpk1 Acot7 Uck2
GO:0000724	0.00853372	2.3412	5.44641	12	131	double-strand break repair via homologous recombination	Nabp1 Mcm3 Mcm2 Mcm5 Mcm6 Rad51 Zfp365 Trp53bp1 Psmd14 Rpa1 Mus81 Parpbp
GO:0090316	0.0063734	2.34108	5.90375	13	142	positive regulation of intracellular protein transport	Edem2 Cd81 Cdk1 Ect2 Stom Hsp90aa1 Prnp Flna Ran Ccl2 Cib1 B3gat3 Actr3
GO:0097193	0.000134779	2.33383	12.3896	27	298	intrinsic apoptotic signaling pathway	Bad Bak1 Bax Bub1 Casp4 Casp3 Cd44 Cdkn1a Epha2 Hells Hif1a Melk Prkca Plaur Snai1 Src Stk24 Pdk1 E2f2 Map2k1 Phlda3 Nupr1 Ikbke Ripk3 Ankrd2 Moap1 Nacc2
GO:0051054	0.000910684	2.3327	9.14665	20	220	positive regulation of DNA metabolic process	Anxa3 Bax Cct3 Cct6a Cct7 Ercc1 Foxm1 Hsp90aa1 Nek2 Prkcg Rad51 Src Stat6 Aurkb Cd40 Hmces Parp3 Trp53bp1 Spire1 Rfc5
GO:0035966	0.00675198	2.32296	5.94532	13	143	response to topologically incorrect protein	Edem2 Bak1 Bax Ccnd1 Clgn Ube2j2 Hsp90aa1 Mfn2 Pmp22 Hspa1a Dnajb12 Faf2 Hspb8
GO:1990778	2.9779e-05	2.32259	15.2583	33	367	protein localization to cell periphery	Ldlrap1 Zdhhc7 Exoc5 Camk2a Cd81 Ehd1 Emp2 Epha2 Grin1 Itga3 Itgb1 Lgals3 Mmp14 Nptx1 Nsf Nsg1 Plk1 Prnp Flna Stac2 Ezr Cib1 Map2k1 Myadm Ramp3 Rhog Clip1 Tmem88 Snap47 Gorasp2 Actr3 Fam126a Ehd4
GO:0000725	0.00904316	2.32158	5.48799	12	132	recombinational repair	Nabp1 Mcm3 Mcm2 Mcm5 Mcm6 Rad51 Zfp365 Trp53bp1 Psmd14 Rpa1 Mus81 Parpbp
GO:0045732	0.000963186	2.32099	9.18823	20	221	positive regulation of protein catabolic process	Zfand2a Cdc20 Adam8 Adam9 Cd81 Hsp90aa1 Ldlr Nsf Plk1 Hspa1a Aurka Tnfaip3 Ezr Fbxw8 Rgma Snf8 Nupr1 Socs5 Nkd1 Tiparp
GO:0120035	1.00138e-08	2.31801	30.6413	65	737	regulation of plasma membrane bounded cell projection organization	Cdc42ep2 Rapgef1 Cdc20 Baiap2 Adamts1 Cd44 Crmp1 Ehd1 Epha2 F2rl1 Fgfr1 Gap43 Grin1 Hsp90aa1 Sdc2 Ifrd1 Itga3 Itga6 Itgb1 L1cam Lgals1 Limk1 Arhgap4 Mns1 Map1b Map6 P2ry2 Pfn2 Pmp22 Prnp Ptbp1 Flna Sema3a Sema4b Sema4c Cyfip1 Src Zfp365 Ppp2r5d Eif2b2 Dpysl3 Stk24 Ezr Ppp2r5b Ywhah Fbxw8 Ndrg4 Fez1 Coro1c Cib1 Rgma Klk8 Map2k1 Tnfrsf12a Ahi1 Ngef Snx3 Rhog Pdlim5 Gm14137 Trak1 Plxnd1 Anln Ptk7 Ac…
GO:0070372	0.000120171	2.31058	12.9716	28	312	regulation of ERK1 and ERK2 cascade	Spred3 Rapgef1 Npnt Cd44 Epha2 Esr1 F2rl1 Fgfr3 Hmgcr L1cam Nqo2 Pde8a Prkca Rras Ccl2 Ccl7 Src Cnksr3 Tlr4 Ezr Ndrg4 Pin1 Cib1 Map2k1 Prmt5 Glipr2 Ramp3 Fam83d
GO:0097530	0.00534661	2.30776	6.44423	14	155	granulocyte migration	Adam8 Csf1 Cxadr Cxcl1 Hrh1 Lgals3 Anxa1 Prkca Ccl2 Ccl7 Wdr1 Rhog Cklf Il34
GO:1903364	0.00714819	2.30513	5.9869	13	144	positive regulation of cellular protein catabolic process	Zfand2a Cdc20 Cd81 Hsp90aa1 Ldlr Plk1 Hspa1a Aurka Tnfaip3 Ezr Fbxw8 Nupr1 Socs5
GO:0000302	0.00179567	2.30409	8.31514	18	200	response to reactive oxygen species	Adam9 Akr1b3 Casp3 Ect2 Gch1 Hif1a Lig1 Anxa1 Nos3 Pde8a Prkca Ptprn Src Stat6 Tnfaip3 Stk24 Sesn2 Ripk3
GO:0033002	0.000611888	2.30378	10.186	22	245	muscle cell proliferation	Ldlrap1 Adamts1 Akr1b3 Cdk1 Cdkn1a Cxadr Esr1 Fgfr1 Hif1a Hmgcr Kcnk2 Kpna1 Mfn2 Ncam1 Nqo2 Nos3 Prkca Mapk11 Tnfaip3 Ndrg4 Ccnb1 Apln
GO:0070925	1.84186e-09	2.30355	34.7573	73	836	organelle assembly	Cfap43 Rcc1 E2f4 Exoc5 Unc119b Cdc20 Nop2 Mrps2 Bop1 Aspm Ccnb2 Cd34 Csrp1 Ehd1 Eif2s1 Gap43 Agfg1 Kpnb1 Itgb1 Eif6 Kif4 Mfn2 Mns1 Nek2 Nptx1 Plk1 Cnot7 Flna Rab23 Hspa1a Rnf4 Sqle Src Aurkb Aurka Atg9b Spg11 Tmod1 Rsph1 Ezr Wdr1 Cenpe Wdr62 Prc1 Fez1 Racgap1 B9d1 Cenpt Tmem237 Mrps7 Tubgcp4 Ahi1 Nupr1 Ralb Emc6 Nip7 Sac3d1 Ndc80 Dnah17 Spink2 Gorasp2 Poc1a Stx18 Kif23 Tpx2 Cenpn Palld Actr3 Rrp7…
GO:0032434	0.00957596	2.30229	5.52957	12	133	regulation of proteasomal ubiquitin-dependent protein catabolic process	Zfand2a Xpo1 Cdc20 Map1a Plk1 Hspa1a Aurka Fbxw8 Pbk Uchl5 Socs5 Usp14
GO:0001525	8.18798e-07	2.29964	22.5756	48	543	angiogenesis	Rnh1 Adam12 Adam15 Adam8 Adamts1 Anxa3 Cd34 Cxcr3 Gadd45a Ecm1 Emp2 Epha2 Fgfr1 Hif1a Itga5 Itgb1 Klf2 Lgals3 Anxa1 Nos3 Pgf Pgk1 Pkm Prkca Plau Flna Rras S100a1 Ccl2 Sparc Thbs2 Tnfaip2 Cd40 Adgrb2 Cib1 E2f2 Angptl2 Tnfrsf12a Mydgf Clic4 Apln Nus1 Ramp3 Angptl4 Plxnd1 Pak4 Plcd3 Naa15
GO:0035239	2.62259e-10	2.29466	39.3722	82	947	tube morphogenesis	Rnh1 Npnt Adam12 Adam15 Adam8 Adamts1 Anxa3 Bak1 Bax Casp3 Cd34 Cd44 Cxcr3 Csf1 Gadd45a Ecm1 Emp2 Epha2 Esr1 Fgfr1 Fgfr3 Foxm1 Fmn1 Hif1a Itga5 Itgb1 Klf2 Ldlr Lgals3 Anxa1 Smad3 Mmp14 Nos3 Nup50 Etv4 Pgf Pgk1 Pkm Prkca Plau Flna Pthlh Rab23 Rarg Rras S100a1 Ccl2 Sema4c Sparc Src Thbs2 Tnc Tnfaip2 Cd40 Vasp Wnt9b Wnt4 Adgrb2 Cib1 Sufu E2f2 Rgma Angptl2 Mthfd1l Tnfrsf12a Mydgf Clic4 Apln Nus1 Ahi1…
GO:0009267	0.00565571	2.2914	6.48581	14	156	cellular response to starvation	Cdkn1a Eif2s1 Inhbb Slc2a1 Srebf1 Stk24 Wnt9b Wnt4 Sesn2 Higd1a Angptl4 Ralb Rraga Gas2l1
GO:0051604	0.000177107	2.29104	12.5974	27	303	protein maturation	Fam111a Ece2 Galnt2 Adam9 Bad Bak1 Capn2 Casp4 Casp3 Serpinh1 Dhh Mmp14 Pgk1 Plat Plau Pthlh Src Cisd3 Timm17a Naa10 Ruvbl1 Pmpca Gcsh Tysnd1 Naa50 Dhcr24 Naa15
GO:0032990	1.51736e-08	2.2899	30.9739	65	745	cell part morphogenesis	Baiap2 Alcam Bax Camk2a Cd44 Crmp1 Cttn Epha2 Fgfr3 Fmn1 Gap43 Grin1 Hsp90aa1 Sdc2 Ifrd1 Itgb1 L1cam Stmn1 Lamc2 Limk1 Arhgap4 Matn2 Map1a Map1b Map6 Ncam1 Nes Nptx1 Etv4 Pitpna Prkca Pmp22 Sema3a Sema4b Sema4c Cyfip1 Src Aurka Spg11 Zfp365 Eif2b2 Uchl1 Vasp Vcl Wdr36 Ywhah Fbxw8 Fez1 Coro1c Rgma Klk8 Map2k1 Map1s Tnfrsf12a Taok3 Mink1 Ngef Rhog B4galt5 Pdlim5 Trak1 Plxnd1 Ttl Tubb2b Actr3
GO:0030029	4.77729e-09	2.28836	33.4684	70	805	actin filament-based process	Cdc42ep2 Baiap2 Aif1l Prr5 Actn1 Ehbp1l1 Rhoc Cap1 Capg Capza1 Casp4 Cnn2 Csrp1 Cttn Cxadr Dapk3 Ect2 Emp2 F2rl1 Fmn1 Itgb1 Stmn1 Limk1 Anxa1 Smad3 Pfn2 Pmp22 Flna Ran Cyfip1 Src Pdlim2 Tmod1 Tnfaip1 Dpysl3 Vasp Ezr Wdr1 Rnd1 Wnt4 Myo1h Micall2 Sorbs2 Atp2c1 Coro1c Rhof Racgap1 Msrb1 Flnb Hip1r Bin1 Myo1d Myadm Mink1 Pdlim1 Rhog Pdlim5 Gm14137 Lima1 Pdlim7 Pakap Spire1 Cgnl1 Anln Ptk7 Myo1e Kif23…
GO:0048858	2.66525e-08	2.28376	30.0592	63	723	cell projection morphogenesis	Baiap2 Alcam Camk2a Cd44 Crmp1 Cttn Epha2 Fgfr3 Fmn1 Gap43 Grin1 Hsp90aa1 Sdc2 Ifrd1 Itgb1 L1cam Stmn1 Lamc2 Limk1 Arhgap4 Matn2 Map1a Map1b Map6 Ncam1 Nes Nptx1 Etv4 Pitpna Prkca Pmp22 Sema3a Sema4b Sema4c Cyfip1 Src Aurka Spg11 Zfp365 Eif2b2 Uchl1 Vasp Vcl Wdr36 Ywhah Fbxw8 Coro1c Rgma Klk8 Map2k1 Map1s Tnfrsf12a Taok3 Mink1 Ngef Rhog B4galt5 Pdlim5 Trak1 Plxnd1 Ttl Tubb2b Actr3
GO:0048667	1.11145e-07	2.28375	27.1073	57	652	cell morphogenesis involved in neuron differentiation	Baiap2 Alcam Camk2a Crmp1 Cttn Epha2 Fgfr3 Fmn1 Gap43 Grin1 Hsp90aa1 Sdc2 Ifrd1 Itgb1 L1cam Stmn1 Lamc2 Limk1 Arhgap4 Matn2 Map1a Map1b Map6 Ncam1 Nptx1 Etv4 Pitpna Prkca Pmp22 Sema3a Sema4b Sema4c Cyfip1 Spg11 Zfp365 Eif2b2 Uchl1 Vasp Vcl Wdr36 Ywhah Fbxw8 Rgma Map2k1 Map1s Tnfrsf12a Mink1 Ngef Rhog B4galt5 Pdlim5 Trak1 Plxnd1 Ttl Tubb2b Actr3 Tprn
GO:0090150	0.000682348	2.2831	10.2692	22	247	establishment of protein localization to membrane	Zdhhc7 Bax Stom Hsp90aa1 Tram2 Nsf Nsg1 Prnp Ccl2 Zdhhc9 Syne3 Srp68 Reep2 Cib1 Timm22 Clip1 Moap1 Emc6 Snap47 Gorasp2 Actr3 Dusp18
GO:1903362	0.000682348	2.2831	10.2692	22	247	regulation of cellular protein catabolic process	Zfand2a Xpo1 Cdc20 Cd81 Hsp90aa1 Ldlr Map1a Prkcg Plk1 Psme3 Hspa1a Aurka Tnfaip3 Ezr Fbxw8 Sufu Pbk Uchl5 Nupr1 Socs5 Usp14 Psmd14
GO:0010631	0.00018687	2.28266	12.639	27	304	epithelial cell migration	Adam8 Adam9 Anxa3 Gadd45a Emp2 Epha2 Fgfr1 Hif1a Itga3 Itgb1 Anxa1 Nos3 Pfn2 Prkca Rras Sema3a Sparc Src Strap Cd40 Coro1c Cib1 Map2k3 Glipr2 Nus1 Plxnd1 Anln
GO:0006606	0.0044787	2.27982	6.98471	15	168	protein import into nucleus	Cdk1 Cdkn1a Ect2 Hsp90aa1 Kpnb1 Kpna1 Lmna Nup50 Ppp2ca Flna Rab23 Ran Ipo7 Heatr3 Nupl1
GO:0001838	0.00597901	2.27528	6.52738	14	157	embryonic epithelial tube formation	Casp3 Hif1a Nup50 Rab23 Rarg Sema4c Vasp Wnt9b Wnt4 Sufu Rgma Mthfd1l Ptk7 Ift122
GO:1903827	8.46774e-07	2.27485	23.2824	49	560	regulation of cellular protein localization	Ldlrap1 Zdhhc7 Xpo1 Edem2 Camk2a Ccne2 Cct3 Cct6a Cct7 Cd81 Cdk1 Ect2 Stom Epha2 Fzd9 Gpc1 Hsp90aa1 Itga3 Itgb1 Kcnab2 Lgals3 Mmp14 Map1a Plk1 Ppp2ca Prnp Flna Rab23 Ran Ccl2 Src Srebf1 Stac2 Ezr Sesn2 Sorbs2 Pin1 Cib1 Map2k1 Snx3 Ramp3 Rhog Icmt Ralb Ndc80 Nupl1 B3gat3 Actr3 Gpr137b
GO:1901135	7.94534e-10	2.27148	38.208	79	919	carbohydrate derivative metabolic process	Gm3839 Nt5m Adcy4 Galnt2 Edem2 Akr7a5 Pgd Ak1 Akr1b3 Ampd3 Bad Bax Cd44 Dpagt1 Eno1 Epha2 Akr1b8 Galnt1 Gapdh Gpc1 Pigq Hif1a Hk1 Hmgcr Eif6 Stt3a Man1a Pfkl Pgam1 Pgk1 Pkm Prps1 Rab23 Ran Rrm1 Rrm2 St3gal1 St6galnac4 Alg3 Hmgcs1 Nudt18 Phlda1 Engase B4galt7 Tk1 Tpi1 Upp1 Alg12 Pdk1 Slc35c2 Chil5 Man1c1 Ppat Impdh1 Papss1 Map2k1 Pigs Dctd Aldoart1 Alg8 Nus1 Nupr1 B4galt5 Pfkp Icmt Pycrl Cmpk1 Fuc…
GO:0022603	2.57906e-10	2.27114	40.7442	84	980	regulation of anatomical structure morphogenesis	Cdc42ep2 Rnh1 Baiap2 Adam12 Adamts1 Anxa3 Rhoc Cd34 Cd44 Cxcr3 Csf1 Dapk3 Gadd45a Ecm1 Emp2 Epha2 Esr1 Fgfr1 Grin1 Hif1a Sdc2 Ifrd1 Itga5 Itgb1 Klf2 L1cam Lgals3 Limk1 Anxa1 Arhgap4 Map1b Map6 Nos3 Pgf Pgk1 Pkm Prkca Flna Rras S100a1 Ccl2 Sema3a Sema4b Sema4c Cyfip1 Sparc Src Syne3 Eif2b2 Thbs2 Tnfaip3 Cd40 Ezr Wdr1 Rnd1 Wnt9b Wnt4 Ywhah Adgrb2 Fbxw8 Coro1c Rhof Cib1 E2f2 Rgma Map2k1 Tnfrsf12a My…
GO:0008361	0.00159303	2.27101	8.8972	19	214	regulation of cell size	E2f4 Cttn Hsp90aa1 Ifrd1 Kcnn4 L1cam Limk1 Arhgap4 Map1b Sema3a Sema4b Sema4c Cyfip1 Eif2b2 Wdr36 Rgma Tnfrsf12a Ttl Actr3
GO:0032872	0.00354938	2.26995	7.48362	16	180	regulation of stress-activated MAPK cascade	Rapgef1 Gadd45a F2rl1 Foxm1 Hmgcr Sema4c Tlr4 Traf1 Ezr Rell2 Map2k1 Taok3 Mink1 Pbk Cdc42se1 Tnfrsf23
GO:0046777	0.000954691	2.26865	9.85344	21	237	protein autophosphorylation	Camk2a Dapk3 Eif2s1 Fgfr1 Fgfr3 Hk1 Melk Nek2 Prkca Prkcg Ppp2ca Src Ppp2r5d Ttk Stk24 Ppp2r5b Taok3 Mink1 Ripk3 Rap2c Rap2b
GO:0090132	0.000207843	2.26609	12.7222	27	306	epithelium migration	Adam8 Adam9 Anxa3 Gadd45a Emp2 Epha2 Fgfr1 Hif1a Itga3 Itgb1 Anxa1 Nos3 Pfn2 Prkca Rras Sema3a Sparc Src Strap Cd40 Coro1c Cib1 Map2k3 Glipr2 Nus1 Plxnd1 Anln
GO:0031344	2.28034e-08	2.26244	31.3065	65	753	regulation of cell projection organization	Cdc42ep2 Rapgef1 Cdc20 Baiap2 Adamts1 Cd44 Crmp1 Ehd1 Epha2 F2rl1 Fgfr1 Gap43 Grin1 Hsp90aa1 Sdc2 Ifrd1 Itga3 Itga6 Itgb1 L1cam Lgals1 Limk1 Arhgap4 Mns1 Map1b Map6 P2ry2 Pfn2 Pmp22 Prnp Ptbp1 Flna Sema3a Sema4b Sema4c Cyfip1 Src Zfp365 Ppp2r5d Eif2b2 Dpysl3 Stk24 Ezr Ppp2r5b Ywhah Fbxw8 Ndrg4 Fez1 Coro1c Cib1 Rgma Klk8 Map2k1 Tnfrsf12a Ahi1 Ngef Snx3 Rhog Pdlim5 Gm14137 Trak1 Plxnd1 Anln Ptk7 Ac…
GO:0120039	4.78976e-08	2.25914	29.8513	62	718	plasma membrane bounded cell projection morphogenesis	Baiap2 Alcam Camk2a Cd44 Crmp1 Cttn Epha2 Fgfr3 Fmn1 Gap43 Grin1 Hsp90aa1 Sdc2 Ifrd1 Itgb1 L1cam Stmn1 Lamc2 Limk1 Arhgap4 Matn2 Map1a Map1b Map6 Ncam1 Nptx1 Etv4 Pitpna Prkca Pmp22 Sema3a Sema4b Sema4c Cyfip1 Src Aurka Spg11 Zfp365 Eif2b2 Uchl1 Vasp Vcl Wdr36 Ywhah Fbxw8 Coro1c Rgma Klk8 Map2k1 Map1s Tnfrsf12a Taok3 Mink1 Ngef Rhog B4galt5 Pdlim5 Trak1 Plxnd1 Ttl Tubb2b Actr3
GO:0090068	0.000604745	2.25755	10.8513	23	261	positive regulation of cell cycle process	Nusap1 Adamts1 Birc5 Ccnd1 Cdk1 Cdkn1a Ect2 Fgfr1 Anxa1 Aurkb Tfdp1 Wnt4 Ppp2r5b Cenpe Ccnb1 Racgap1 Mad2l1 Ndc80 Anp32b Ube2c Poc1a Kif23 Fam83d
GO:0061136	0.00374763	2.25609	7.5252	16	181	regulation of proteasomal protein catabolic process	Zfand2a Xpo1 Cdc20 Map1a Prkcg Plk1 Psme3 Hspa1a Aurka Fbxw8 Pbk Uchl5 Nupr1 Socs5 Usp14 Psmd14
GO:0001837	0.00844814	2.25322	6.11162	13	147	epithelial to mesenchymal transition	Spred3 Adam15 Fgfr1 Hif1a Smad3 Ppp2ca Flna Snai1 Strap Tgfb1i1 Zfp703 Glipr2 Fam83d
GO:0065004	0.00499595	2.2502	7.06787	15	170	protein-DNA complex assembly	Esr1 Hells Mcm3 Mcm2 Mcm5 Mcm6 Rad51 Rnf4 Cenpe Cenpt Nap1l1 Taf12 Gtf2f2 Cand1 Cenpn
GO:0090130	0.000230883	2.24976	12.8053	27	308	tissue migration	Adam8 Adam9 Anxa3 Gadd45a Emp2 Epha2 Fgfr1 Hif1a Itga3 Itgb1 Anxa1 Nos3 Pfn2 Prkca Rras Sema3a Sparc Src Strap Cd40 Coro1c Cib1 Map2k3 Glipr2 Nus1 Plxnd1 Anln
GO:1902532	3.97348e-06	2.24231	21.1204	44	508	negative regulation of intracellular signal transduction	Spred3 Rapgef1 Cd44 Epha2 Esr1 F2rl1 Fhl2 Foxm1 Hells Hif1a Hmgcr Itga3 Itgb1 Stmn1 Mfn2 Dusp8 Prkca Plaur Prnp Snai1 Src Tank Cnksr3 Nploc4 Tlr4 Tnfaip1 Tnfaip3 Uchl1 Ezr Sesn2 Pin1 Cib1 Map2k1 Map2k3 Phlda3 Taok3 Myadm Pbk Nucb2 Litaf Cdc42se1 Riok3 Cgnl1 Sla2
GO:0032271	0.00140877	2.24217	9.47925	20	228	regulation of protein polymerization	Cdc42ep2 Baiap2 Capg Capza1 Cttn Fmn1 Hsp90aa1 Stmn1 Map1b Pfn2 Cyfip1 Tmod1 Vasp Hip1r Bin1 Myadm Clip1 Gm14137 Spire1 Actr3
GO:0051272	6.41749e-07	2.23791	25.1117	52	604	positive regulation of cellular component movement	Prr5 Adam8 Adam9 Adamts1 Anxa3 Rhoc Csf1 Dapk3 F2rl1 Fgfr1 Grin1 Hif1a Itga3 Itga5 Itga6 Itgb1 Stmn1 Lamc2 Lgals3 Anxa1 Smad3 Mmp14 Nos3 P2ry2 Pgf Prkca Plau Flna Rras Ccl2 Sema3a Sema4b Sema4c Snai1 Sparc Src Cd40 Trip6 Fez1 Cib1 Map2k1 Map2k3 Zfp703 Glipr2 Myadm Nus1 Cldn7 Rras2 Tradd Tubb2b Actr3 Il34
GO:0010594	0.00527215	2.23568	7.10944	15	171	regulation of endothelial cell migration	Anxa3 Gadd45a Emp2 Epha2 Fgfr1 Hif1a Anxa1 Nos3 Prkca Rras Sparc Cd40 Cib1 Map2k3 Nus1
GO:0051260	0.00527215	2.23568	7.10944	15	171	protein homooligomerization	Shmt2 Ect2 Ehd1 Prf1 Prnp Slc1a5 Kctd11 Tk1 Tnfaip1 Vasp Trp53bp1 Aldh9a1 Nacc2 Mlkl Ehd4
GO:0031098	0.000890044	2.23296	10.4771	22	252	stress-activated protein kinase signaling cascade	Rapgef1 Akr1b3 Gadd45a F2rl1 Fgfr3 Foxm1 Hmgcr Mapk11 Sema4c Tlr4 Traf1 Ezr Rell2 Map2k1 Map2k3 Taok3 Mink1 Pbk Cdc42se1 Pak4 Mlkl Tnfrsf23
GO:0007264	1.80721e-05	2.23277	18.2517	38	439	small GTPase mediated signal transduction	Rcc1 Cdc42ep2 Rapgef1 Baiap2 Rhoc Csf1 Ect2 F2rl1 Foxm1 Kpnb1 Itga3 Itgb1 Stmn1 Mfn2 Rras Cyfip1 Src Rapgef5 Tnfaip1 Rnd1 Dennd4b Rhof Sipa1l2 Map2k1 Dok3 Nucb2 Ngef Rhog Icmt Cdc42se1 Gm14137 Ralb Rras2 Cgnl1 Rap2c Cyth4 Rap2b Dhcr24
GO:0070302	0.00417145	2.22887	7.60835	16	183	regulation of stress-activated protein kinase signaling cascade	Rapgef1 Gadd45a F2rl1 Foxm1 Hmgcr Sema4c Tlr4 Traf1 Ezr Rell2 Map2k1 Taok3 Mink1 Pbk Cdc42se1 Tnfrsf23
GO:0019318	0.00117967	2.227	10.0197	21	241	hexose metabolic process	Bad Glb1 Gapdh Hif1a Hk1 Ldha Pfkl Pgk1 Pkm Src Tpi1 Pdk1 Sesn2 Man1c1 Galm Pfkp Pgm2 Fuca2 Pgp Adpgk Gale
GO:0048514	2.98131e-07	2.22586	27.2321	56	655	blood vessel morphogenesis	Rnh1 Adam12 Adam15 Adam8 Adamts1 Anxa3 Bak1 Bax Cd34 Cxcr3 Gadd45a Ecm1 Emp2 Epha2 Fgfr1 Foxm1 Hif1a Itga5 Itgb1 Klf2 Ldlr Lgals3 Anxa1 Nos3 Pgf Pgk1 Pkm Prkca Plau Flna Rras S100a1 Ccl2 Sparc Thbs2 Tnfaip2 Cd40 Wnt4 Adgrb2 Cib1 E2f2 Angptl2 Tnfrsf12a Mydgf Clic4 Apln Nus1 Ramp3 Angptl4 Plxnd1 Pak4 Myo1e Plcd3 Myo18b Naa15 Tiparp
GO:0070374	0.0019709	2.22496	9.0635	19	218	positive regulation of ERK1 and ERK2 cascade	Rapgef1 Npnt Cd44 Esr1 F2rl1 Fgfr3 Hmgcr Nqo2 Pde8a Prkca Ccl2 Ccl7 Src Tlr4 Ndrg4 Cib1 Map2k1 Glipr2 Ramp3
GO:0006260	0.000937566	2.22319	10.5186	22	253	DNA replication	Fam111a Ccna2 Ccne2 Cdk1 Fgfr1 Lig1 Mcm3 Mcm2 Mcm5 Mcm6 Prim2 Rad51 Rrm1 Rrm2 Zfp365 Tnfaip1 Dnajc2 Poln Primpol Rpa1 Rfc5 Mettl4
GO:0051170	0.00556058	2.22134	7.15102	15	172	import into nucleus	Cdk1 Cdkn1a Ect2 Hsp90aa1 Kpnb1 Kpna1 Lmna Nup50 Ppp2ca Flna Rab23 Ran Ipo7 Heatr3 Nupl1
GO:0032989	1.2499e-08	2.21442	34.9651	71	841	cellular component morphogenesis	Baiap2 Alcam Bax Camk2a Cd44 Crmp1 Csrp1 Cttn Epha2 Fgfr3 Fmn1 Gap43 Gpc1 Grin1 Agfg1 Hsp90aa1 Sdc2 Ifrd1 Itgb1 L1cam Stmn1 Lamc2 Limk1 Arhgap4 Matn2 Map1a Map1b Map6 Ncam1 Nes Nptx1 Etv4 Pitpna Prkca Pmp22 Sema3a Sema4b Sema4c Cyfip1 Src Aurka Spg11 Zfp365 Eif2b2 Tmod1 Uchl1 Vasp Vcl Wdr1 Wdr36 Ywhah Fbxw8 Fez1 Coro1c Rgma Klk8 Map2k1 Map1s Tnfrsf12a Taok3 Mink1 Ngef Rhog B4galt5 Pdlim5 Trak1 Pl…
GO:0044283	1.19854e-06	2.20477	24.9454	51	600	small molecule biosynthetic process	Psph Nt5m Psat1 Shmt2 Fdps Pgd Ak1 Akr1b3 Ampd3 Ass1 Cyp51 Dhcr7 Gapdh Gch1 Got1 Gsto1 Hif1a Hmgcr Hsd17b7 Eif6 Ldha Anxa1 Lta4h Ltc4s Pgk1 Pkm Prps1 Snai1 Srebf1 Hmgcs1 Nudt18 Tpi1 Upp1 Wnt4 Erlin1 Sesn2 Impdh1 Mthfd1l Ip6k3 Nus1 Fads3 Acer3 Pycrl Hacd4 Pgp Sec14l2 Coq9 Mid1ip1 Acot7 Dhcr24 Entpd7
GO:0030335	2.37926e-06	2.20394	23.4487	48	564	positive regulation of cell migration	Prr5 Adam8 Adam9 Adamts1 Anxa3 Rhoc Csf1 Dapk3 F2rl1 Fgfr1 Grin1 Hif1a Itga3 Itga5 Itga6 Itgb1 Lamc2 Lgals3 Anxa1 Smad3 Mmp14 Nos3 P2ry2 Pgf Prkca Plau Flna Rras Ccl2 Sema3a Sema4b Sema4c Snai1 Sparc Src Cd40 Trip6 Cib1 Map2k1 Map2k3 Zfp703 Glipr2 Myadm Nus1 Rras2 Tradd Actr3 Il34
GO:0033157	0.00218657	2.20263	9.14665	19	220	regulation of intracellular protein transport	Xpo1 Edem2 Cd81 Cdk1 Ect2 Stom Hsp90aa1 Ppp2ca Prnp Flna Rab23 Ran Ccl2 Srebf1 Cib1 Snx3 Nupl1 B3gat3 Actr3
GO:0048813	0.00463374	2.2023	7.6915	16	185	dendrite morphogenesis	Baiap2 Camk2a Fmn1 Grin1 Sdc2 Itgb1 Map6 Sema3a Zfp365 Ywhah Fbxw8 Mink1 Ngef Pdlim5 Trak1 Actr3
GO:0022411	7.61317e-05	2.20203	16.0066	33	385	cellular component disassembly	Bax Tspo Capg Capza1 Cdk1 Cttn Dffa F2rl1 Gspt1 Hif1a Stmn1 Mfn2 Map1a Map1b Nedd1 Nes Nsf Plk1 Srebf1 Atg9b Tmod1 Top2a Vdac1 Wdr1 Etf1 Cib1 Map1s Ngef Lima1 Mid1ip1 Tpx2 Gas2l1 Ckap2
GO:0000904	2.41243e-08	2.2005	34.1336	69	821	cell morphogenesis involved in differentiation	Baiap2 Actn1 Alcam Camk2a Crmp1 Cttn Epha2 Fgfr3 Fmn1 Gap43 Grin1 Hsp90aa1 Sdc2 Ifrd1 Itgb1 L1cam Stmn1 Lamc2 Limk1 Arhgap4 Matn2 Map1a Map1b Map6 Ncam1 Nptx1 Etv4 Pitpna Prkca Pmp22 Flna Sema3a Sema4b Sema4c Cyfip1 Src Spg11 Zfp365 Eif2b2 Uchl1 Vasp Vcl Wdr1 Wdr36 Atrnl1 Ywhah Fbxw8 Micall2 Coro1c Cib1 Rgma Map2k1 Map1s Tnfrsf12a Flnb Clic4 Myadm Mink1 Ngef Rhog B4galt5 Pdlim5 Trak1 Plxnd1 Ttl P…
GO:0072594	3.06406e-05	2.19961	18.0023	37	433	establishment of protein localization to organelle	Bax Tspo Cct3 Cct6a Cct7 Cd68 Cdk1 Cdkn1a Ect2 Hk1 Hsp90aa1 Kpnb1 Kpna1 Lmna Mfn2 Tram2 Man1a Nup50 Ppp2ca Flna Rab23 Ran Srebf1 Srprb Srp68 Timm17a Tnfaip3 Ipo7 Heatr3 Snf8 Timm22 Moap1 Timm50 Pmpca Nupl1 Dusp18 Ift122
GO:0071478	0.00782446	2.19792	6.73526	14	162	cellular response to radiation	Bak1 Bax Cdkn1a Gadd45a Opn3 Ect2 Eif2s1 Ercc1 Rad51 Rnf4 Aurkb Tank Timp1 Pbk
GO:0006520	0.00137692	2.19675	10.1445	21	244	cellular amino acid metabolic process	Psph Rars Psat1 Shmt2 Ass1 Got1 Hdc Nos3 Odc1 Vars Ppat Aars Farsb Gars Ddah2 Icmt Pycrl Farsa Thap4 Gcsh Adhfe1
GO:0002285	0.00290396	2.19463	8.68932	18	209	lymphocyte activation involved in immune response	Cd81 Ercc1 F2rl1 Lgals1 Lgals3 Anxa1 Relb St3gal1 Stat6 Tlr4 Tnfaip3 Cd40 Hmces Parp3 Trp53bp1 Socs5 Stx11 Entpd7
GO:0031647	0.000549005	2.18909	12.1401	25	292	regulation of protein stability	Tada3 Ncln Casp3 Cct3 Cct6a Cct7 Cd81 Gapdh Hsp90aa1 Lmna Smad3 Pfn2 Plk1 Prnp Flna Src Srebf1 Aurka Cenpe Pin1 Hip1r B4galt5 Tmem88 Ndc80 Naa15
GO:0097191	0.00182546	2.18905	9.68713	20	233	extrinsic apoptotic signaling pathway	Bad Bak1 Bax Cttn Dapk3 Fgfr1 Fgfr3 Itga6 Lgals3 Lmna Smad3 Psme3 Src Tnfaip3 Traf1 Tnfrsf12a Moap1 Tradd Bloc1s2 Tnfrsf23
GO:0007265	0.000175056	2.18434	14.6346	30	352	Ras protein signal transduction	Rcc1 Cdc42ep2 Rapgef1 Baiap2 Csf1 Ect2 F2rl1 Foxm1 Kpnb1 Itga3 Itgb1 Stmn1 Mfn2 Rras Cyfip1 Tnfaip1 Dennd4b Map2k1 Dok3 Ngef Rhog Icmt Cdc42se1 Gm14137 Ralb Rras2 Rap2c Cyth4 Rap2b Dhcr24
GO:0032956	0.000139352	2.18383	15.1335	31	364	regulation of actin cytoskeleton organization	Cdc42ep2 Baiap2 Rhoc Capg Capza1 Cttn Dapk3 Ect2 F2rl1 Fmn1 Stmn1 Limk1 Smad3 Pfn2 Flna Cyfip1 Tmod1 Vasp Wdr1 Rnd1 Wnt4 Rhof Hip1r Bin1 Myadm Rhog Gm14137 Lima1 Spire1 Cgnl1 Actr3
GO:0001666	0.00305635	2.18311	8.73089	18	210	response to hypoxia	Egln3 Adam8 Bad Cd34 Hif1a Hmox2 Prmt2 Kcnk2 Smad3 Pgf Pgk1 Plat Plau Tacc3 Pdk1 Pin1 Map2k1 Higd1a
GO:0001568	1.17177e-07	2.18145	31.3065	63	753	blood vessel development	Rnh1 Rapgef1 Adam12 Adam15 Adam8 Adamts1 Anxa3 Bak1 Bax Cd34 Cxcr3 Gadd45a Dhcr7 Ecm1 Emp2 Epha2 Fgfr1 Foxm1 Fosl1 Hif1a Itga5 Itgb1 Klf2 Ldlr Lgals3 Anxa1 Nos3 Pgf Pgk1 Pkm Prkca Plau Flna Rras S100a1 Ccl2 Sparc Thbs2 Tnfaip2 Cd40 Wnt4 Adgrb2 Fbxw8 Cib1 Sufu E2f2 Angptl2 Map2k1 Tnfrsf12a Mydgf Clic4 Apln Nus1 Ramp3 Angptl4 Plxnd1 Pak4 Ptk7 Myo1e Plcd3 Myo18b Naa15 Tiparp
GO:0007162	0.000577159	2.18082	12.1817	25	293	negative regulation of cell adhesion	Cd276 Adam15 Adam8 Ass1 Casp3 Cd44 Socs1 Lgals1 Lgals3 Anxa1 Mad1l1 Mmp14 Prnp Src Tnc Tnfaip3 Rnd1 Coro1c Map2k1 Zfp703 Lrrc32 Myadm Cldn7 Socs5 Plxnd1
GO:0048812	2.81056e-07	2.1804	29.2693	59	704	neuron projection morphogenesis	Baiap2 Alcam Camk2a Crmp1 Cttn Epha2 Fgfr3 Fmn1 Gap43 Grin1 Hsp90aa1 Sdc2 Ifrd1 Itgb1 L1cam Stmn1 Lamc2 Limk1 Arhgap4 Matn2 Map1a Map1b Map6 Ncam1 Nptx1 Etv4 Pitpna Prkca Pmp22 Sema3a Sema4b Sema4c Cyfip1 Aurka Spg11 Zfp365 Eif2b2 Uchl1 Vasp Vcl Wdr36 Ywhah Fbxw8 Rgma Klk8 Map2k1 Map1s Tnfrsf12a Taok3 Mink1 Ngef Rhog B4galt5 Pdlim5 Trak1 Plxnd1 Ttl Tubb2b Actr3
GO:0071900	5.16027e-05	2.1657	17.7528	36	427	regulation of protein serine/threonine kinase activity	Spred3 Adam8 Casp3 Ccna2 Ccnb2 Ccnd1 Ccne2 Ccng1 Cd81 Cdkn1a Gadd45a Fgfr1 Hmgcr Dusp8 Prkca Plk1 Pmp22 Ppp2ca Prkar2b Src Tlr4 Tnfaip3 Cd40 Uchl1 Sesn2 Cib1 Map2k1 Map2k3 Ccnb1 Taok3 Higd1a Ralb Avpi1 Lime1 Mlkl Il34
GO:0090066	3.6745e-06	2.16526	23.8229	48	573	regulation of anatomical structure size	Cdc42ep2 E2f4 Baiap2 Capg Capza1 Cttn F2rl1 Fmn1 Gch1 Hif1a Hrh1 Hsp90aa1 Ifrd1 Kcnn4 Klf2 L1cam Limk1 Arhgap4 Map1b Nos3 P2ry2 Pfn2 Rab22a Sema3a Sema4b Sema4c Cyfip1 Eif2b2 Tmod1 Vasp Ezr Wdr1 Wnt9b Wdr36 Rgma Map2k1 Tnfrsf12a Snf8 Hip1r Apln Bin1 Myadm Gm14137 Lima1 Nts Spire1 Ttl Actr3
GO:0009894	2.43559e-08	2.1608	36.254	72	872	regulation of catabolic process	Zfand2a Zdhhc7 Xpo1 Gpr137 Cdc20 Adam8 Adam9 Atp6v0a1 Bax Tspo Cd81 Cttn Cyp51 Dffa Hif1a Hmgcr Hsp90aa1 Itgb1 Eif6 Ldlr Smad3 Map1a Nsf Odc1 Pgam1 Prkcg Plk1 Cnot7 Ppp2ca Psme3 Ptbp1 Flna Hspa1a Srebf1 Aurka Samd9l Tbrg4 Psmd2 Timp1 Tnfaip3 Psmd3 Vdac1 Ezr Sesn2 Fbxw8 Fez1 Pin1 Sufu Rgma Map2k1 Snf8 Pbk Snx3 Mad2l1 Uchl5 Nupr1 Socs5 Usp14 Psmd14 Ralb Serpinb1a Rraga Psmd1 Dram1 Tysnd1 Fam83d Fbx…
GO:0045859	7.09766e-07	2.15914	27.9804	56	673	regulation of protein kinase activity	Spred3 Adam8 Adam9 Casp3 Ccna2 Ccnb2 Ccnd1 Ccne2 Ccng1 Cd81 Cdkn1a Socs1 Csf1 Gadd45a Ect2 Emp2 Fgfr1 Hmgcr Hsp90aa1 Dusp8 Prkca Plk1 Pmp22 Ppp2ca Prkar2b Prnp Src Tlr4 Tnfaip3 Cd40 Uchl1 Cenpe Sesn2 Gprc5a Coro1c Cib1 Map2k1 Map2k3 Ccnb1 Taok3 Mink1 Dbndd2 Map3k6 Higd1a Socs5 Ripk3 Ralb Avpi1 Pak4 Rap2c Tpx2 Strada Lime1 Rap2b Mlkl Il34
GO:0051403	0.00212238	2.15835	9.81186	20	236	stress-activated MAPK cascade	Rapgef1 Gadd45a F2rl1 Fgfr3 Foxm1 Hmgcr Mapk11 Sema4c Tlr4 Traf1 Ezr Rell2 Map2k1 Map2k3 Taok3 Mink1 Pbk Cdc42se1 Mlkl Tnfrsf23
GO:2000147	3.21406e-06	2.15802	24.4049	49	587	positive regulation of cell motility	Prr5 Adam8 Adam9 Adamts1 Anxa3 Rhoc Csf1 Dapk3 F2rl1 Fgfr1 Grin1 Hif1a Itga3 Itga5 Itga6 Itgb1 Lamc2 Lgals3 Anxa1 Smad3 Mmp14 Nos3 P2ry2 Pgf Prkca Plau Flna Rras Ccl2 Sema3a Sema4b Sema4c Snai1 Sparc Src Cd40 Trip6 Cib1 Map2k1 Map2k3 Zfp703 Glipr2 Myadm Nus1 Cldn7 Rras2 Tradd Actr3 Il34
GO:0070371	0.000336433	2.15661	13.8031	28	332	ERK1 and ERK2 cascade	Spred3 Rapgef1 Npnt Cd44 Epha2 Esr1 F2rl1 Fgfr3 Hmgcr L1cam Nqo2 Pde8a Prkca Rras Ccl2 Ccl7 Src Cnksr3 Tlr4 Ezr Ndrg4 Pin1 Cib1 Map2k1 Prmt5 Glipr2 Ramp3 Fam83d
GO:0060341	3.21908e-08	2.15636	35.7967	71	861	regulation of cellular localization	Ldlrap1 Zdhhc7 Xpo1 Edem2 Birc5 Bad Bak1 Bax Calm3 Camk2a Ccne2 Cct3 Cct6a Cct7 Cd81 Cdk1 Cxcr3 Ect2 Ehd1 Stom Epha2 Fzd9 Gpc1 Grin1 Gsto1 Hif1a Hmgcr Hsp90aa1 Itga3 Itgb1 Kcnab2 Lgals3 Mad1l1 Mmp14 Map1a Map1b Ncam1 Plk1 Ppp2ca Prnp Flna Rab23 Ran Ccl2 Src Srebf1 Aurkb Stac2 Ezr Reep2 Sesn2 Sorbs2 Ndrg4 Fez1 Pin1 Cib1 Map2k1 Nus1 Snx3 Ramp3 Rhog Icmt Ralb Ndc80 Ttl Stx18 Nupl1 Lime1 B3gat3 Actr3…
GO:0072657	3.36929e-06	2.15391	24.4465	49	588	protein localization to membrane	Ldlrap1 Zdhhc7 Exoc5 Bax Camk2a Cd81 Ehd1 Emp2 Stom Epha2 Fzd9 Gpc1 Grin1 Hsp90aa1 Itga3 Itgb1 Lgals3 Tram2 Mmp14 Nptx1 Nsf Nsg1 Prnp Flna Ccl2 Zdhhc9 Syne3 Stac2 Srp68 Ezr Reep2 Sorbs2 Cib1 Map2k1 Myadm Ramp3 Rhog Timm22 Clip1 Moap1 Emc6 Tmem88 Snap47 Gorasp2 Actr3 Dusp18 Ift122 Fam126a Ehd4
GO:0001944	1.23546e-07	2.14944	32.7616	65	788	vasculature development	Rnh1 Rapgef1 Adam12 Adam15 Adam8 Adamts1 Anxa3 Bak1 Bax Cd34 Cxcr3 Gadd45a Dhcr7 Ecm1 Emp2 Epha2 Fgfr1 Foxm1 Fosl1 Hif1a Itga5 Itgb1 Klf2 Ldlr Lgals3 Anxa1 Nos3 Pgf Pgk1 Pkm Prkca Plau Flna Rras S100a1 Ccl2 Sparc Thbs2 Tnfaip2 Cd40 Wnt4 Adgrb2 Fbxw8 Cib1 Sufu E2f2 Angptl2 Map2k1 B9d1 Tnfrsf12a Mydgf Clic4 Apln Nus1 Ramp3 Angptl4 Anp32b Plxnd1 Pak4 Ptk7 Myo1e Plcd3 Myo18b Naa15 Tiparp
GO:0016358	0.000558565	2.14866	12.8469	26	309	dendrite development	Cdc20 Baiap2 Camk2a Fmn1 Grin1 Sdc2 Itgb1 Lamc2 Matn2 Map1a Map1b Map6 Sema3a Cyfip1 Zfp365 Ywhah Fbxw8 Map1s Mapk6 Mink1 Ngef Pdlim5 Trak1 Spire1 Pak4 Actr3
GO:0040017	2.94395e-06	2.14716	25.0286	50	602	positive regulation of locomotion	Prr5 Adam8 Adam9 Adamts1 Anxa3 Rhoc Cxcr3 Csf1 Dapk3 F2rl1 Fgfr1 Grin1 Hif1a Itga3 Itga5 Itga6 Itgb1 Lamc2 Lgals3 Anxa1 Smad3 Mmp14 Nos3 P2ry2 Pgf Prkca Plau Flna Rras Ccl2 Sema3a Sema4b Sema4c Snai1 Sparc Src Cd40 Trip6 Cib1 Map2k1 Map2k3 Zfp703 Glipr2 Myadm Nus1 Cldn7 Rras2 Tradd Actr3 Il34
GO:0043409	0.00756978	2.13899	7.40047	15	178	negative regulation of MAPK cascade	Spred3 Rapgef1 F2rl1 Foxm1 Hmgcr Dusp8 Prkca Cnksr3 Tlr4 Uchl1 Ezr Pin1 Taok3 Pbk Cdc42se1
GO:0016485	0.00234219	2.13836	9.89501	20	238	protein processing	Fam111a Ece2 Adam9 Bad Bak1 Capn2 Casp4 Casp3 Dhh Mmp14 Pgk1 Plat Plau Pthlh Src Timm17a Ruvbl1 Pmpca Tysnd1 Dhcr24
GO:1904951	0.0005378	2.11979	13.5121	27	325	positive regulation of establishment of protein localization	Edem2 Adam9 Bad Cct3 Cct6a Cct7 Cd81 Cdk1 Ect2 Stom F2rl1 Hif1a Hsp90aa1 Kcnn4 Prnp Ptbp1 Flna Ran Ccl2 Src Tlr4 Ezr Cib1 B3gat3 Actr3 Aacs Tomt
GO:0043547	0.00325831	2.11755	9.47925	19	228	positive regulation of GTPase activity	Rapgef1 Ect2 Epha2 F2rl1 Itga6 Itgb1 Ccl2 Ccl7 Cd40 Wnt4 Coro1c Pin1 Rgma Sipa1l2 Map2k1 Bin1 Ngef Rhog Tbc1d1
GO:1901888	0.00411691	2.11638	8.98035	18	216	regulation of cell junction assembly	Rapgef1 Dapk3 Epha2 Fmn1 Grin1 Smad3 Mmp14 Nptx1 Prkca Snai1 Src Thbs2 Vcl Wnt4 Adgrb2 Coro1c Pdlim5 Actr3
GO:0006486	0.00691897	2.102	8.02411	16	193	protein glycosylation	Galnt2 Dpagt1 Galnt1 Stt3a St3gal1 St6galnac4 Alg3 B4galt7 Alg12 Slc35c2 Alg8 Nus1 B4galt5 B3gnt3 Tusc3 B3gnt9
GO:0043413	0.00691897	2.102	8.02411	16	193	macromolecule glycosylation	Galnt2 Dpagt1 Galnt1 Stt3a St3gal1 St6galnac4 Alg3 B4galt7 Alg12 Slc35c2 Alg8 Nus1 B4galt5 B3gnt3 Tusc3 B3gnt9
GO:0034976	0.00225047	2.10152	10.5602	21	254	response to endoplasmic reticulum stress	Edem2 Bak1 Bax Casp4 Casp3 Ccnd1 Clgn Eif2s1 Ube2j2 Man1a Pmp22 Nploc4 Erlin1 Sesn2 Nupr1 Dnajb12 Scamp5 Usp14 Gorasp2 Tmx1 Faf2
GO:0001667	9.07571e-05	2.10007	18.2517	36	439	ameboidal-type cell migration	Adam8 Adam9 Anxa3 Cap1 Gadd45a Lefty1 Emp2 Epha2 Fgfr1 Hif1a Itga3 Itgb1 Anxa1 Arhgap4 Nos3 Pfn2 Prkca Pmp22 Rras Sema3a Sema4b Sema4c Sparc Src Strap Timp1 Cd40 Coro1c Cib1 Map2k3 Glipr2 Nus1 Pdlim1 Plxnd1 Anln Actr3
GO:0032147	0.00283967	2.09945	10.0613	20	242	activation of protein kinase activity	Adam9 Cd81 Socs1 Gadd45a Ect2 Emp2 Prnp Src Tlr4 Map2k1 Map2k3 Taok3 Mink1 Map3k6 Ripk3 Avpi1 Pak4 Tpx2 Strada Mlkl
GO:0051338	8.30834e-08	2.09848	36.6697	71	882	regulation of transferase activity	Spred3 Cdc20 Adam8 Adam9 Bad Casp3 Ccna2 Ccnb2 Ccnd1 Ccne2 Ccng1 Cd81 Cdkn1a Socs1 Csf1 Gadd45a Ect2 Emp2 Epha2 Fgfr1 Fgfr3 Hmgcr Hsp90aa1 Limk1 Nek2 Dusp8 Prkca Plk1 Pmp22 Ppp2ca Prkar2b Prnp Rbl1 Src Aurkb Tlr4 Tnfaip3 Cd40 Uchl1 Cenpe Serinc2 Sesn2 Gprc5a Parp3 Coro1c Pin1 Cib1 Map2k1 Map2k3 Ccnb1 Taok3 Mink1 Dbndd2 Map3k6 Mad2l1 Higd1a Socs5 Ripk3 Ralb Mastl Avpi1 Pak4 Rap2c Tpx2 Strada Rfc5 …
GO:0022604	0.000619071	2.09838	13.6368	27	328	regulation of cell morphogenesis	Cdc42ep2 Baiap2 Rhoc Cd44 Dapk3 Anxa1 Flna Ccl2 Cyfip1 Sparc Src Syne3 Ezr Wdr1 Rnd1 Fbxw8 Coro1c Rhof Cib1 Myadm Rhog Cdc42se1 Gm14137 Plxnd1 Pakap Actr3 Fblim1
GO:0045787	0.000326015	2.09834	15.1751	30	365	positive regulation of cell cycle	Nusap1 Adamts1 Birc5 Ccnd1 Cdk1 Cdkn1a Ect2 Fgfr1 Fosl1 Fzd9 Anxa1 Prkca Src Aurkb Aurka Tfdp1 Wnt4 Ppp2r5b Cenpe Ccnb1 Racgap1 Mad2l1 Nupr1 Ndc80 Anp32b Ube2c Ttl Poc1a Kif23 Fam83d
GO:0031668	0.00453159	2.09503	9.0635	18	218	cellular response to extracellular stimulus	Cd68 Cdkn1a Eif2s1 Fosl1 Inhbb Itga6 Ldha Slc2a1 Srebf1 Stk24 Wnt9b Wnt4 Sesn2 Higd1a Angptl4 Ralb Rraga Gas2l1
GO:0043542	0.00453159	2.09503	9.0635	18	218	endothelial cell migration	Adam8 Anxa3 Gadd45a Emp2 Epha2 Fgfr1 Hif1a Itgb1 Anxa1 Nos3 Prkca Rras Sparc Cd40 Cib1 Map2k3 Nus1 Plxnd1
GO:0006310	0.00123465	2.09138	12.1401	24	292	DNA recombination	Nabp1 Ercc1 Lig1 Mcm3 Mcm2 Mcm5 Mcm6 Psmc3ip Rad51 Stat6 Zfp365 Cd40 Top2a Ino80c Hmces Parp3 Trp53bp1 Uchl5 Ruvbl1 Psmd14 Rpa1 Mus81 Rec114 Parpbp
GO:0022408	0.00725925	2.0901	8.06568	16	194	negative regulation of cell-cell adhesion	Cd276 Adam8 Ass1 Casp3 Cd44 Socs1 Lgals3 Anxa1 Mad1l1 Prnp Tnfaip3 Map2k1 Zfp703 Lrrc32 Myadm Socs5
GO:0030163	4.46511e-08	2.08991	38.9564	75	937	protein catabolic process	Zfand2a Xpo1 Cdc20 Edem2 Adam8 Adam9 Ube3b Capn2 Cd81 Cyp51 Ube2j2 Gpc1 Hmgcr Hsp90aa1 Ldlr Smad3 Man1a Map1a Uhrf1 Nsf Odc1 Pja1 Prkcg Plk1 Pmp22 Ppp2ca Psme3 Flna Hspa1a Rnf4 Aurka Samd9l Nploc4 Psmd2 Tgfb1i1 Timp1 Tnfaip1 Tnfaip3 Psmd3 Uba1 Uchl1 Ezr Erlin1 Fbxw8 Pin1 Psmd13 Sufu Rgma Ube2z Snf8 Fbxl8 Uchl3 Pbk Snx3 Mad2l1 Uchl5 Nupr1 Socs5 Dnajb12 Usp14 Psmd14 Rmnd5b Serpinb1a Psmd12 Ubap1 Rs…
GO:0097190	7.34055e-06	2.08643	25.1533	49	605	apoptotic signaling pathway	Ggct Bad Bak1 Bax Bub1 Casp4 Casp3 Cd44 Cdkn1a Cttn Dapk3 Epha2 Fgfr1 Fgfr3 Hells Hif1a Inhbb Itga6 Lgals3 Lmna Smad3 Melk Prkca Plaur Pmp22 Psme3 Snai1 Src Tnfaip3 Traf1 Stk24 Wnt4 Pdk1 E2f2 Map2k1 Tnfrsf12a Phlda3 Hip1r Higd1a Nupr1 Ikbke Ripk3 Ankrd2 Moap1 Timm50 Nacc2 Tradd Bloc1s2 Tnfrsf23
GO:0050673	0.000108839	2.07905	18.418	36	443	epithelial cell proliferation	Tcf19 Birc5 Bad Bax Ccnd1 Cd34 Cxcr3 Cxadr Ecm1 Epha2 Esr1 Fgfr1 Fgfr3 Smad3 Mki67 Uhrf1 Etv4 Pgf Prkca Plau Ptprn Ccl2 Sparc Stat6 Strap Tlr4 Tnfaip3 Klk8 Map2k1 Mydgf Apln Zfp703 Nupr1 Serpinb1a Btbd10 Ift122
GO:0048762	0.00394004	2.07741	9.64556	19	232	mesenchymal cell differentiation	Spred3 Adam15 Fgfr1 Hif1a Smad3 Plaur Ppp2ca Flna Sema3a Sema4b Sema4c Snai1 Strap Tgfb1i1 Wnt4 Coro1c Zfp703 Glipr2 Fam83d
GO:0010638	1.00791e-05	2.07609	24.7375	48	595	positive regulation of organelle organization	Cdc42ep2 Baiap2 Nusap1 Rhoc Bad Bak1 Bax Cct3 Cct6a Cct7 Cttn Ercc1 F2rl1 Fmn1 Hif1a Limk1 Lmna Anxa1 Smad3 Mns1 Map1b Nek2 Nes Pfn2 Plaur Ptbp1 Flna Cyfip1 Src Srebf1 Aurkb Vasp Vdac1 Wdr1 Wnt4 Cenpe Ccnb1 Hip1r Bin1 Clip1 Rps6ka4 Gm14137 Moap1 Ralb Spire1 Stx18 Palld Actr3
GO:0031503	0.00258992	2.07452	10.6849	21	257	protein-containing complex localization	Xpo1 Birc5 Camk2a Eif6 Kif17 Nptx1 Nsg1 Ran Zfp365 Tnfaip2 Ezr Map2k1 Ltv1 Ralb Ift22 Snap47 Nop9 Nacc2 Ndc1 Exoc3l4 Ift122
GO:0008202	0.00089453	2.07438	13.2626	26	319	steroid metabolic process	Ldlrap1 Fdps Tspo Cyp51 Dhcr7 Dhh Esr1 Fgfr1 Hmgcr Hrh1 Hsd17b7 Ldlr Pmp22 Snai1 Sqle Srebf1 Hmgcs1 Wnt4 Erlin1 Ywhah Hsd17b12 Lima1 Sec14l2 Dhcr24 Cln6 Tiparp
GO:0017038	0.00498001	2.0741	9.14665	18	220	protein import	Cdk1 Cdkn1a Ect2 Hsp90aa1 Kpnb1 Kpna1 Lmna Nup50 Ppp2ca Flna Rab23 Ran Timm17a Ipo7 Heatr3 Timm50 Nupl1 Tomt
GO:0030334	6.04594e-08	2.07241	39.2474	75	944	regulation of cell migration	Prr5 Adam15 Adam8 Adam9 Adamts1 Anxa3 Rhoc Camk2a Cd81 Cxcr3 Cnn2 Csf1 Dapk3 Gadd45a Ecm1 Emp2 Epha2 F2rl1 Fgfr1 Grin1 Hif1a Itga3 Itga5 Itga6 Itgb1 Lamc2 Lgals3 Lmna Anxa1 Arhgap4 Smad3 Mmp14 Nos3 P2ry2 Pfn2 Pgf Prkca Plau Flna Rras Ccl2 Sema3a Sema4b Sema4c Snai1 Sparc Src Strap Timp1 Cd40 Trip6 Dpysl3 Stk24 Vcl Wnt4 Ndrg4 Coro1c Cib1 Map2k1 Map2k3 Clic4 Zfp703 Glipr2 Myadm Mink1 Nus1 Rhog Ripk…
GO:0006886	7.62247e-08	2.06974	38.7485	74	932	intracellular protein transport	Zdhhc7 Xpo1 Ap1s2 Edem2 Ap1b1 Ap1s1 Bax Cd81 Cdk1 Cdkn1a Cttn Ect2 Ehd1 Stom Hsp90aa1 Kpnb1 Itgb1 Eif6 Kif17 Kpna1 Lmna Mfn2 Tram2 Man1a Map1a Nup50 Nsf Nsg1 Ppp2ca Prnp Flna Rab22a Rab23 Rab6a Ran Ccl2 Srebf1 Srprb Zdhhc9 Srp68 Nploc4 Timm17a Reep2 Ywhah Ipo7 Heatr3 Cib1 Snf8 Ltv1 Copg2 Copg1 Snx3 Ramp3 Timm22 Stam2 Clip1 Tbc1d1 Moap1 Timm50 Pmpca Trak1 Ift22 Nop9 Vps26b Stx18 Nupl1 Strada B3gat…
GO:0090407	0.00015634	2.06037	18.0438	35	434	organophosphate biosynthetic process	Adcy4 Fdps Ak1 Ampd3 Capn2 Dpagt1 Pigq Nos3 Pkm Prps1 Rrm1 Rrm2 Hmgcs1 Tpi1 Lclat1 Nmnat2 Pdk1 Ppat Impdh1 Papss1 Map2k1 Lpcat2 Ip6k3 Pigs Idi1 Dctd Gars Nus1 Impa1 Cmpk1 Agpat4 Acot7 Sgms2 Pgs1 Uck2
GO:0016049	4.31815e-05	2.04998	21.8272	42	525	cell growth	Fdps Adam15 Cd44 Cd81 Cdkn1a Cttn Lefty1 Emp3 Prmt2 Hsp90aa1 Ifrd1 Itgb1 L1cam Limk1 Arhgap4 Smad3 Mmp14 Map1b Rarg Sema3a Sema4b Sema4c Cyfip1 Aurka Spg11 Eif2b2 Vcl Zmat3 Wdr36 Dnajc2 Sesn2 Sorbs2 Pin1 Cib1 Rgma Tnfrsf12a Exosc9 Sertad1 Pdlim5 Ttl Actr3 Gas2l1
GO:2000145	5.46513e-08	2.0471	41.3262	78	994	regulation of cell motility	Prr5 Adam15 Adam8 Adam9 Adamts1 Anxa3 Rhoc Camk2a Cd81 Cxcr3 Cnn2 Csf1 Dapk3 Gadd45a Ecm1 Emp2 Epha2 Igsf8 F2rl1 Fgfr1 Grin1 Hif1a Itga3 Itga5 Itga6 Itgb1 Lamc2 Lgals3 Lmna Anxa1 Arhgap4 Smad3 Mmp14 Nos3 P2ry2 Pfn2 Pgf Prkca Plau Flna Rras Ccl2 Sema3a Sema4b Sema4c Snai1 Sparc Src Strap Timp1 Cd40 Trip6 Dpysl3 Stk24 Vcl Wnt4 Ndrg4 Coro1c Pin1 Cib1 Map2k1 Map2k3 Clic4 Zfp703 Glipr2 Myadm Mink1 Nus…
GO:0006974	1.47956e-06	2.04624	31.5144	60	758	cellular response to DNA damage stimulus	Spred3 Fam111a Nabp1 Kif22 Egln3 Bad Bak1 Bax Casp3 Ccnd1 Ccng1 Cd44 Cdk1 Cdkn1a Gadd45a Epha2 Ercc1 Foxm1 Lig1 Mcm3 Mcm2 Mcm5 Mcm6 Uhrf1 Prkcg Plk1 Rad51 Hspa1a Snai1 Tank Zfp365 Top2a Uba1 Zmat3 Ino80c Sesn2 Hmces Parp3 Nek4 Cib1 Poln Trp53bp1 Phlda3 Taok3 Primpol Uchl5 Nupr1 Morf4l2 Ikbke Ruvbl1 Psmd14 Moap1 Chchd6 Nacc2 Spire1 Rpa1 Mus81 Rfc5 Cdkn3 Parpbp
GO:0019637	4.35156e-07	2.04195	35.3809	67	851	organophosphate metabolic process	Gm3839 Nt5m Adcy4 Fdps Pgd Ak1 Ampd3 Bad Capn2 Socs1 Dpagt1 Eno1 Epha2 Gapdh Pigq Hif1a Hk1 Hmgcr Eif6 Ldlr Nos3 Pfkl Pgam1 Pgk1 Pkm Prps1 Rab23 Ran Rrm1 Rrm2 Hmgcs1 Nudt18 Tpi1 Upp1 Lclat1 Nmnat2 Pdk1 Serinc2 Ppat Mtmr10 Impdh1 Papss1 Map2k1 Lpcat2 Ip6k3 Pigs Idi1 Dctd Gars Aldoart1 Nus1 Impa1 Nupr1 Pfkp Socs5 Cmpk1 Pgp Agpat4 Acot7 Adpgk Gale Sgms2 Pgs1 Sla2 Uck2 Fam126a Entpd7
GO:0060249	0.000234106	2.03572	17.7112	34	426	anatomical structure homeostasis	Gpr137 Adam8 Akr1b3 Bax Ccne2 Cct3 Cct6a Cct7 Cd34 Csf1 Cxadr Ercc1 Hif1a Hsp90aa1 Itgb1 Lmna Map1a Nek2 Nos3 P2ry2 Prkca Pthlh Rad51 Hspa1a Src Aurkb Strap Zfp365 Tlr4 Wdr36 Parp3 Mink1 Rpa1 Gpr137b
GO:0006006	0.00757382	2.0277	8.81404	17	212	glucose metabolic process	Bad Gapdh Hif1a Hk1 Ldha Pfkl Pgk1 Pkm Src Tpi1 Pdk1 Sesn2 Galm Pfkp Pgm2 Pgp Adpgk
GO:0045785	0.000221584	2.01914	18.3765	35	442	positive regulation of cell adhesion	Cd276 Npnt Adam8 Adam9 Slc7a1 Bad Cd44 Cd81 Socs1 Csf1 Emp2 Fmn1 Hsp90aa1 Il2rg Itga3 Itga5 Itga6 Itgb1 L1cam Lgals1 Anxa1 Smad3 Prkca Plaur Flna Rras Ccl2 Sox13 Src Wnt4 Rell2 Cib1 Myadm Hsd17b12 Socs5
GO:0045926	0.00355277	2.01413	10.976	21	264	negative regulation of growth	Adam15 Cdkn1a Cxadr Fgfr3 Hif1a Ifrd1 Kcnk2 Arhgap4 Smad3 Mapk11 Sema3a Sema4b Sema4c Zmat3 Dnajc2 Sesn2 Rgma Sertad1 Actr3 Gas2l1 Nkd1
GO:0005975	4.57431e-05	2.00757	23.324	44	561	carbohydrate metabolic process	Gm3839 Mlec Pgd Akr1b3 Bad Glb1 Eno1 Gapdh Got1 Gsto1 Gys1 Hif1a Hk1 Eif6 Ldha Pfkl Pgam1 Pgk1 Pkm St6galnac4 Src B4galt7 Tpi1 Myof Pdk1 Sesn2 Man1c1 Gyg Galm Aldoart1 Pcdh12 Impa1 Nupr1 B4galt5 Pfkp Pgm2 Fuca2 Pgp Adpgk B3gnt3 B3gat3 Npl Gale B3gnt9
GO:1903050	0.00828392	2.00693	8.8972	17	214	regulation of proteolysis involved in cellular protein catabolic process	Zfand2a Xpo1 Cdc20 Map1a Prkcg Plk1 Psme3 Hspa1a Aurka Fbxw8 Sufu Pbk Uchl5 Nupr1 Socs5 Usp14 Psmd14
GO:0060562	0.00052772	2.00624	16.3392	31	393	epithelial tube morphogenesis	Npnt Casp3 Cd44 Csf1 Epha2 Esr1 Fmn1 Hif1a Smad3 Mmp14 Nup50 Etv4 Pgf Pthlh Rab23 Rarg Sema4c Src Tnc Vasp Wnt9b Wnt4 Sufu Rgma Mthfd1l Clic4 Ahi1 Plxnd1 Wnk4 Ptk7 Ift122
GO:0043549	2.65506e-06	2.00471	32.0964	60	772	regulation of kinase activity	Spred3 Adam8 Adam9 Bad Casp3 Ccna2 Ccnb2 Ccnd1 Ccne2 Ccng1 Cd81 Cdkn1a Socs1 Csf1 Gadd45a Ect2 Emp2 Epha2 Fgfr1 Fgfr3 Hmgcr Hsp90aa1 Dusp8 Prkca Plk1 Pmp22 Ppp2ca Prkar2b Prnp Rbl1 Src Tlr4 Tnfaip3 Cd40 Uchl1 Cenpe Sesn2 Gprc5a Coro1c Cib1 Map2k1 Map2k3 Ccnb1 Taok3 Mink1 Dbndd2 Map3k6 Higd1a Socs5 Ripk3 Ralb Avpi1 Pak4 Rap2c Tpx2 Strada Lime1 Rap2b Mlkl Il34
GO:0034329	0.000302876	2.00448	17.9607	34	432	cell junction assembly	Rapgef1 Actn1 Rhoc Capza1 Cttn Dapk3 Ect2 Epha2 Fmn1 Gap43 Grin1 Itga5 Itgb1 Smad3 Mmp14 Nptx1 Prkca Plec Pmp22 Snai1 Src Thbs2 Vcl Wdr1 Wnt4 Adgrb2 Micall2 Coro1c Zfp703 Cldn7 Pdlim5 Plxnd1 Actr3 Vmp1
GO:0030155	4.83921e-06	1.99958	30.5165	57	734	regulation of cell adhesion	Cd276 Npnt Adam15 Adam8 Adam9 Ass1 Slc7a1 Bad Casp3 Cd44 Cd81 Socs1 Cxcr3 Csf1 Dapk3 Emp2 Epha2 Fmn1 Hsp90aa1 Il2rg Itga3 Itga5 Itga6 Itgb1 L1cam Lgals1 Lgals3 Anxa1 Mad1l1 Smad3 Mmp14 Prkca Plau Plaur Prnp Flna Rras Ccl2 Sox13 Src Tnc Tnfaip3 Vcl Rnd1 Wnt4 Rell2 Coro1c Cib1 Map2k1 Zfp703 Lrrc32 Myadm Mink1 Cldn7 Hsd17b12 Socs5 Plxnd1
GO:0044087	2.19406e-07	1.99814	40.5363	75	975	regulation of cellular component biogenesis	Rcc1 Ncln Cdc42ep2 Rapgef1 Baiap2 Rhoc Bak1 Bax Capg Capza1 Cttn Dapk3 Lefty1 Ect2 Epha2 Ercc1 Esr1 F2rl1 Fmn1 Gap43 Grin1 Hsp90aa1 Ica1 Stmn1 Lgals3 Limk1 Smad3 Mmp14 Mns1 Map1b Ncam1 Nptx1 Pfn2 Prkca Plk1 Flna Hspa1a Rnf4 Cyfip1 Snai1 Src Thbs2 Tlr4 Tmod1 Dpysl3 Vasp Vcl Ezr Wnt4 Ppp2r5b Adgrb2 Fez1 Coro1c Snf8 Hip1r Bin1 Myadm Cldn7 Rhog Nupr1 Pdlim5 Clip1 Gm14137 Ralb Riok3 Spire1 Cgnl1 Anln …
GO:0042063	0.00120777	1.99741	14.2605	27	343	gliogenesis	Eif2b3 Tspo Csf1 Fgfr3 Gap43 Gpc1 Grin1 Ldlr Anxa1 Matn2 Mmp24 Pmp22 Atxn1 Ccl2 Sox13 Zfp365 Eif2b2 Tlr4 Wdr1 Map2k1 Prmt5 Bin1 B4galt5 Actr3 Mxra8 Il34 Sun1
GO:0032880	4.85977e-07	1.99127	38.4159	71	924	regulation of protein localization	Ldlrap1 Zdhhc7 Xpo1 Edem2 Adam9 Birc5 Bad Camk2a Ccne2 Cct3 Cct6a Cct7 Cd81 Cdk1 Cyp51 Ect2 Stom Epha2 F2rl1 Fzd9 Gpc1 Hif1a Hmgcr Hsp90aa1 Ica1 Inhbb Itga3 Itgb1 Kcnab2 Kcnn4 Lgals3 Anxa1 Mmp14 Map1a Nedd1 Pfkl Plk1 Ppp2ca Prnp Ptbp1 Flna Rab23 Ran Ccl2 Src Srebf1 Stac2 Rhbdf2 Tlr4 Vcl Ezr Sesn2 Sorbs2 Pin1 Cib1 Map2k1 B9d1 Ahi1 Snx3 Ramp3 Rhog Icmt Tbc1d1 Ralb Ndc80 Nupl1 B3gat3 Actr3 Aacs Tomt…
GO:0033365	8.20978e-07	1.9904	36.7529	68	884	protein localization to organelle	Xpo1 Kdelr3 Bax Bub1b Tspo Camk2a Cct3 Cct6a Cct7 Cd68 Cd81 Cdk1 Cdkn1a Ect2 Ehd1 Esr1 Hdgf Hk1 Hsp90aa1 Kpnb1 Kpna1 Lmna Mfn2 Tram2 Man1a Map1a Nedd1 Nup50 Nptx1 Plk1 Ppp2ca Flna Rab23 Rab6a Ran Src Srebf1 Srprb Aurkb Aurka Srp68 Timm17a Tnfaip3 Ttk Ezr Sesn2 Ipo7 Heatr3 Parp3 Pin1 Map2k1 Snf8 Cenpt Ahi1 Timm22 Moap1 Emc6 Timm50 Pmpca Ndc80 Rpa1 Nupl1 Fam83d Dusp18 Sun1 Gas2l1 Ift122 Gpr137b
GO:0045862	0.00131471	1.98467	14.3436	27	345	positive regulation of proteolysis	Zfand2a Cdc20 Adam8 Adam9 Bad Bak1 Bax Grin1 Smad3 Mmp14 Plk1 Ppp2ca Psme3 Hspa1a Src Aurka Tank Timm17a Fbxw8 Rgma Hip1r Prr7 Nupr1 Socs5 Ruvbl1 Cln6 Tnfrsf23
GO:0007005	0.000178003	1.98072	20.3305	38	489	mitochondrion organization	Ggct Bad Bak1 Bax Tspo Camk2a Cttn Cxadr Hif1a Hsp90aa1 Lmna Mfn2 Nptx1 Plaur Srebf1 Atg9b Timm17a Vdac1 Sesn2 Fez1 Hip1r Primpol Higd1a Timm22 Moap1 Dap3 Chchd6 Timm50 Pmpca Trak1 Spire1 Ndufaf5 Cox10 Aifm2 Bloc1s2 Armc1 Dusp18 Them4
GO:0032970	0.00054102	1.97864	17.0876	32	411	regulation of actin filament-based process	Cdc42ep2 Baiap2 Rhoc Capg Capza1 Cnn2 Cttn Dapk3 Ect2 F2rl1 Fmn1 Stmn1 Limk1 Smad3 Pfn2 Flna Cyfip1 Tmod1 Vasp Wdr1 Rnd1 Wnt4 Rhof Hip1r Bin1 Myadm Rhog Gm14137 Lima1 Spire1 Cgnl1 Actr3
GO:0009611	0.000154123	1.97684	20.9126	39	503	response to wounding	Bax Casp3 Cd34 Cd44 Cdkn1a Cnn2 Cxadr F2rl1 Fgfr3 Gap43 Hif1a Hmgcr Itgb1 Anxa1 Smad3 Matn2 Prkca Plau Plec Procr Flna Ccl2 Aurka Thbd Timp1 Tlr4 Tnc Tnfaip3 Dpysl3 Stk24 Wnt4 Myof Rgma Klk8 Map2k1 Tnfrsf12a Ptk7 Rap2b 3300005D01Rik
GO:0019752	1.25831e-06	1.97402	36.4619	67	877	carboxylic acid metabolic process	Gm3839 Psph Rars Me2 Psat1 Shmt2 Pgd Acads Aco1 Ass1 Eno1 Gapdh Got1 Gsto1 Hdc Hif1a Hk1 Eif6 Ldha Anxa1 Lta4h Ltc4s Nos3 Odc1 Pfkl Pgam1 Pgk1 Pkm Prkar2b Mcfd2 Srebf1 Tlr4 Tpi1 Vars Erlin1 Pdk1 Sesn2 Ppat Aars Farsb Dagla Mthfd1l Gars Aldoart1 Ddah2 Nucb2 Nupr1 Pfkp Icmt Fads3 Pycrl Farsa Hacd4 Thap4 Idh3a Mid1ip1 Gcsh Acot7 Tysnd1 Adpgk Npl Gale Them4 Adhfe1 Grhpr Aacs Dlst
GO:0043436	1.17396e-06	1.96787	37.1271	68	893	oxoacid metabolic process	Gm3839 Psph Rars Me2 Psat1 Shmt2 Pgd Acads Aco1 Ass1 Eno1 Gapdh Got1 Gsto1 Hdc Hif1a Hk1 Eif6 Ldha Anxa1 Lta4h Ltc4s Nos3 Odc1 Pfkl Pgam1 Pgk1 Pkm Prkar2b Mcfd2 Srebf1 Tlr4 Tpi1 Vars Erlin1 Pdk1 Sesn2 Ppat Aars Farsb Papss1 Dagla Mthfd1l Gars Aldoart1 Ddah2 Nucb2 Nupr1 Pfkp Icmt Fads3 Pycrl Farsa Hacd4 Thap4 Idh3a Mid1ip1 Gcsh Acot7 Tysnd1 Adpgk Npl Gale Them4 Adhfe1 Grhpr Aacs Dlst
GO:0048589	3.86927e-06	1.96612	33.219	61	799	developmental growth	Fdps Aspm Cd81 Cdk1 Cdkn1a Csf1 Cttn Cxadr Dhcr7 Ecm1 Ercc1 Esr1 Fgfr1 Fgfr3 Fmn1 Fzd9 Gap43 Prmt2 Hsp90aa1 Ifrd1 Itgb1 Kcnk2 Klf2 Kpna1 L1cam Limk1 Anxa1 Arhgap4 Smad3 Map1b Ncam1 Pkm Plau Pmp22 Mapk11 Pthlh Rarg Sema3a Sema4b Sema4c Cyfip1 Aurka Spg11 Eif2b2 Tnc Vcl Ezr Wdr36 Sorbs2 Pin1 Rgma Ccnb1 Tnfrsf12a Clic4 Pdlim5 Icmt Ttl Poc1a Ptk7 Actr3 Nkd1
GO:0052548	0.00149045	1.96585	14.4683	27	348	regulation of endopeptidase activity	Rps6ka3 Birc5 Bad Bak1 Bax Serpinh1 Cd44 Gapdh Grin1 Smad3 Plaur Ppp2ca Psme3 Serpinb9b Serpinb6b Serpina3g Src Timp1 Serpinb10 Hip1r Bin1 Prr7 Serpina3i Serpinb1a Spink2 Dhcr24 Tnfrsf23
GO:0051222	0.00261366	1.96512	12.8469	24	309	positive regulation of protein transport	Edem2 Adam9 Bad Cd81 Cdk1 Ect2 Stom F2rl1 Hif1a Hsp90aa1 Kcnn4 Prnp Ptbp1 Flna Ran Ccl2 Src Tlr4 Ezr Cib1 B3gat3 Actr3 Aacs Tomt
GO:0001818	0.00460061	1.96506	11.2254	21	270	negative regulation of cytokine production	Cd276 Anxa4 Tspo Cd34 Epha2 F2rl1 Fgfr1 Inhbb Klf2 Anxa1 Prnp Relb Nploc4 Tlr4 Tnfaip3 Ezr Lrrc32 Socs5 Serpinb1a Ppp1r11 Cptp
GO:0018209	0.00134283	1.9543	15.092	28	363	peptidyl-serine modification	Galnt2 Rps6ka3 Bak1 Bax Camk2a Cd44 Cdk1 Gadd45a Galnt1 Hk1 Hsp90aa1 Pfn2 Prkca Prkcg Plk1 Src Aurkb Aurka Cnksr3 Ttk Pdk1 Ccnb1 Pbk Ramp3 Naa10 Ikbke Rps6ka4 Mastl
GO:0051347	7.28266e-05	1.94732	24.5297	45	590	positive regulation of transferase activity	Cdc20 Adam8 Adam9 Bad Ccnd1 Cd81 Cdkn1a Socs1 Csf1 Gadd45a Ect2 Emp2 Epha2 Fgfr1 Fgfr3 Hsp90aa1 Nek2 Plk1 Ppp2ca Prnp Src Aurkb Tlr4 Cd40 Cenpe Serinc2 Pin1 Cib1 Map2k1 Map2k3 Taok3 Mink1 Map3k6 Higd1a Ripk3 Ralb Mastl Avpi1 Pak4 Tpx2 Strada Rfc5 Mlkl Il34 Ube2s
GO:0006091	0.000832838	1.9461	16.7966	31	404	generation of precursor metabolites and energy	Gm3839 Shmt2 Pgd Aco1 Bax Cdk1 Opn3 Eno1 Gapdh Gys1 Hif1a Hk1 Eif6 Ldha Pfkl Pgam1 Pgk1 Pkm Tpi1 Ccnb1 Gyg Aldoart1 Pcdh12 Nupr1 Pfkp Idh3a Coq9 Cox10 Adpgk Gale Dlst
GO:0030855	4.51829e-05	1.94468	26.2343	48	631	epithelial cell differentiation	Tdrd7 Spred3 Zdhhc7 E2f4 Rapgef1 Akr1b3 Bad Casp3 Ccnd1 Opn3 Epha2 Esr1 F2rl1 Fgfr1 Fgfr3 Hif1a Klf2 Anxa1 Smad3 Etv4 Plaur Flna Pthlh Rarg Sprr1a Src Tagln2 Tgfb1i1 Tmod1 Vcl Ezr Wnt9b Wnt4 Aimp2 Map2k1 B9d1 Flnb Clic4 Zfp703 Myadm Ahi1 Ptk7 Myo1e Rap2c Palld Tomt Trim16 Tprn
GO:0051052	0.00125848	1.93808	15.7572	29	379	regulation of DNA metabolic process	Anxa3 Bax Cct3 Cct6a Cct7 Cdkn1a Dffa Ercc1 Foxm1 Hsp90aa1 Kcnk2 Lmna Nek2 Prkcg Rad51 Src Stat6 Aurkb Zfp365 Tfdp1 Cd40 Dnajc2 Hmces Parp3 Trp53bp1 Prmt5 Spire1 Rfc5 Parpbp
GO:0030031	0.000165307	1.93351	22.4509	41	540	cell projection assembly	Cfap43 Cdc42ep2 E2f4 Exoc5 Unc119b Aif1l Capg Cttn Ehd1 Emp2 Emp3 Epha2 F2rl1 Gap43 Hsp90aa1 Itga6 Itgb1 Mns1 Pfn2 Pmp22 Flna Rab23 Cyfip1 Src Rsph1 Dpysl3 Vcl Ezr Coro1c B9d1 Tmem237 Ahi1 Rhog Gm14137 Anln Dnah17 Poc1a Actr3 Ift122 Cep41 Ehd4
GO:0044089	0.0001719	1.92956	22.4924	41	541	positive regulation of cellular component biogenesis	Cdc42ep2 Baiap2 Rhoc Bak1 Bax Cttn Epha2 Ercc1 Esr1 F2rl1 Fmn1 Hsp90aa1 Lgals3 Limk1 Smad3 Mns1 Map1b Pfn2 Prkca Flna Cyfip1 Src Thbs2 Tlr4 Dpysl3 Vasp Wnt4 Ppp2r5b Adgrb2 Snf8 Hip1r Bin1 Clip1 Gm14137 Ralb Spire1 Anln Stx18 Cand1 Palld Actr3
GO:0001933	0.00198099	1.92329	14.7594	27	355	negative regulation of protein phosphorylation	Spred3 Bak1 Bax Casp3 Cdkn1a Socs1 Gadd45a Hmgcr Dusp8 Prkca Plk1 Ppp2ca Prkar2b Prnp Strap Cnksr3 Ppp2r5d Tnfaip3 Uchl1 Gprc5a Coro1c Cib1 Ccnb1 Myadm Pbk Dbndd2 Socs5
GO:0045861	0.00238907	1.9214	14.2189	26	342	negative regulation of proteolysis	Rps6ka3 Birc5 Serpinh1 Cd44 Ecm1 Gapdh Map1a Prkcg Plat Plaur Rab23 Serpinb9b Serpinb6b Serpina3g Src Timp1 Sufu Serpinb10 Bin1 Pbk Uchl5 Usp14 Serpina3i Serpinb1a Spink2 Dhcr24
GO:0090287	0.00487494	1.92031	12.0154	22	289	regulation of cellular response to growth factor stimulus	Spred3 Npnt Fgfr1 Got1 Gpc1 Hif1a Itga3 Smad3 Cyfip1 Strap Ube2o Ppp2r5d Tgfb1i1 Wnt4 Ppp2r5b Myof Pin1 Rgma Apln Kcp Zfp703 Htra3
GO:0030162	2.26971e-05	1.9203	29.9345	54	720	regulation of proteolysis	Zfand2a Xpo1 Cdc20 Rps6ka3 Adam8 Adam9 Birc5 Bad Bak1 Bax Serpinh1 Cd44 Ecm1 Gapdh Grin1 Smad3 Mmp14 Map1a Prkcg Plat Plaur Plk1 Ppp2ca Psme3 Rab23 Hspa1a Serpinb9b Serpinb6b Serpina3g Src Aurka Tank Timm17a Timp1 Fbxw8 Sufu Serpinb10 Rgma Hip1r Bin1 Prr7 Pbk Uchl5 Nupr1 Socs5 Ruvbl1 Usp14 Psmd14 Serpina3i Serpinb1a Spink2 Dhcr24 Cln6 Tnfrsf23
GO:0050730	0.00712745	1.9162	10.9344	20	263	regulation of peptidyl-tyrosine phosphorylation	Cd44 Cd81 Socs1 Fgfr3 Prmt2 Itga5 Itgb1 Prkca Cnot7 Prnp Src Tlr4 Cd40 Ppp2r5b Gprc5a Socs5 Rap2c Rap2b Il34 Ehd4
GO:0006082	2.52912e-06	1.90993	38.707	69	931	organic acid metabolic process	Gm3839 Psph Rars Me2 Psat1 Shmt2 Pgd Acads Aco1 Ass1 Eno1 Gapdh Got1 Gsto1 Hdc Hif1a Hk1 Eif6 Ldha Anxa1 Lta4h Ltc4s Nos3 Odc1 Pfkl Pgam1 Pgk1 Pkm Prkar2b Prps1 Mcfd2 Srebf1 Tlr4 Tpi1 Vars Erlin1 Pdk1 Sesn2 Ppat Aars Farsb Papss1 Dagla Mthfd1l Gars Aldoart1 Ddah2 Nucb2 Nupr1 Pfkp Icmt Fads3 Pycrl Farsa Hacd4 Thap4 Idh3a Mid1ip1 Gcsh Acot7 Tysnd1 Adpgk Npl Gale Them4 Adhfe1 Grhpr Aacs Dlst
GO:0071214	0.00437131	1.90838	12.639	23	304	cellular response to abiotic stimulus	Lrrc8c Akr1b3 Bad Bak1 Bax Casp3 Cdkn1a Cnn2 Gadd45a Opn3 Ect2 Eif2s1 Ercc1 Gna11 Got1 Nos3 Rad51 Relb Rnf4 Aurkb Tank Timp1 Pbk
GO:0104004	0.00437131	1.90838	12.639	23	304	cellular response to environmental stimulus	Lrrc8c Akr1b3 Bad Bak1 Bax Casp3 Cdkn1a Cnn2 Gadd45a Opn3 Ect2 Eif2s1 Ercc1 Gna11 Got1 Nos3 Rad51 Relb Rnf4 Aurkb Tank Timp1 Pbk
GO:0050769	0.00528128	1.90586	12.0985	22	291	positive regulation of neurogenesis	Baiap2 Tspo Aspm Hif1a L1cam Limk1 Map1b Map6 Atxn1 Cyfip1 Zfp365 Eif2b2 Fbxw8 Map2k1 Tnfrsf12a Prmt5 Bin1 Nap1l1 Trak1 Plxnd1 Actr3 Il34
GO:0045860	0.000818919	1.90447	18.2517	33	439	positive regulation of protein kinase activity	Adam8 Adam9 Ccnd1 Cd81 Cdkn1a Socs1 Csf1 Gadd45a Ect2 Emp2 Fgfr1 Hsp90aa1 Ppp2ca Prnp Src Tlr4 Cd40 Cenpe Cib1 Map2k1 Map2k3 Taok3 Mink1 Map3k6 Higd1a Ripk3 Ralb Avpi1 Pak4 Tpx2 Strada Mlkl Il34
GO:1901615	0.000377623	1.899	21.1204	38	508	organic hydroxy compound metabolic process	Ldlrap1 Fdps Akr7a5 Akr1b3 Cyp51 Dhcr7 Dpagt1 Opn3 Fgfr1 Akr1b8 Gch1 Got1 Hdc Hif1a Hmgcr Hsd17b7 Ldha Ldlr Pmp22 Snai1 Sqle Srebf1 Hmgcs1 Tpi1 Wnt4 Myof Erlin1 Ip6k3 Nus1 Impa1 Lima1 Acer3 Pgp Sec14l2 Idh3a Dhcr24 Cln6 Tomt
GO:0034622	2.61719e-06	1.8985	39.4969	70	950	cellular protein-containing complex assembly	Tubg1 Cdc42ep2 Baiap2 Nop2 Ap1b1 Bop1 Capg Capza1 Cttn Lefty1 Esr1 Fmn1 Hells Hsp90aa1 Eif6 Stmn1 Smad3 Mcm3 Mcm2 Mcm5 Mcm6 Map1b Ncam1 Nsg1 Pfn2 Rad51 Rnf4 Cyfip1 Strap Tlr4 Tmod1 Vasp Cenpe Micall2 Psmd13 Eif2s3x Msrb1 Prmt5 Hip1r Bin1 Cenpt Mrps7 Myadm Tubgcp4 Nap1l1 Higd1a Clip1 Ruvbl1 Dnajb12 Gm14137 Ralb Taf12 Gemin6 Snap47 Mid1ip1 Spire1 Ube2c Gtf2f2 Ndufaf5 Dnah17 Cox10 Cand1 Tpx2 Cenpn N…
GO:0050767	0.000954278	1.88554	18.418	33	443	regulation of neurogenesis	Baiap2 Tspo Aspm Fgfr3 Hif1a Ifrd1 L1cam Ldlr Limk1 Arhgap4 Map1b Map6 Atxn1 Sema3a Sema4b Sema4c Cyfip1 Bhlhe40 Zfp365 Kctd11 Eif2b2 Ywhah Fbxw8 Rgma Map2k1 Tnfrsf12a Prmt5 Bin1 Nap1l1 Trak1 Plxnd1 Actr3 Il34
GO:0120031	0.000364975	1.88546	21.8272	39	525	plasma membrane bounded cell projection assembly	Cfap43 Cdc42ep2 E2f4 Exoc5 Unc119b Aif1l Cttn Ehd1 Emp2 Emp3 Epha2 F2rl1 Gap43 Hsp90aa1 Itga6 Itgb1 Mns1 Pfn2 Pmp22 Flna Rab23 Cyfip1 Rsph1 Dpysl3 Vcl Ezr Coro1c B9d1 Tmem237 Ahi1 Rhog Gm14137 Anln Dnah17 Poc1a Actr3 Ift122 Cep41 Ehd4
GO:0018212	0.00423442	1.8847	13.3458	24	321	peptidyl-tyrosine modification	Cd44 Cd81 Socs1 Fgfr1 Fgfr3 Hk1 Prmt2 Itga5 Itgb1 Prkca Cnot7 Prnp Src Tlr4 Cd40 Ttk Ppp2r5b Gprc5a Socs5 Ttl Rap2c Rap2b Il34 Ehd4
GO:0048638	0.00160507	1.88132	16.755	30	403	regulation of developmental growth	Fdps Cdk1 Cdkn1a Csf1 Cttn Cxadr Fgfr1 Fgfr3 Ifrd1 Kcnk2 L1cam Limk1 Arhgap4 Map1b Ncam1 Mapk11 Sema3a Sema4b Sema4c Cyfip1 Eif2b2 Ezr Wdr36 Pin1 Rgma Ccnb1 Tnfrsf12a Ttl Actr3 Nkd1
GO:0071496	0.00718483	1.88099	11.6828	21	281	cellular response to external stimulus	Cd68 Cdkn1a Cnn2 Eif2s1 Fosl1 Got1 Inhbb Itga6 Ldha Nos3 Slc2a1 Srebf1 Stk24 Wnt9b Wnt4 Sesn2 Higd1a Angptl4 Ralb Rraga Gas2l1
GO:0006511	0.000150494	1.88008	25.3196	45	609	ubiquitin-dependent protein catabolic process	Zfand2a Xpo1 Cdc20 Edem2 Ube3b Ube2j2 Man1a Map1a Uhrf1 Plk1 Pmp22 Hspa1a Rnf4 Aurka Nploc4 Psmd2 Tgfb1i1 Tnfaip1 Tnfaip3 Psmd3 Uba1 Uchl1 Erlin1 Fbxw8 Psmd13 Sufu Ube2z Snf8 Fbxl8 Uchl3 Pbk Uchl5 Socs5 Dnajb12 Usp14 Psmd14 Rmnd5b Psmd12 Ubap1 Ube2c Psmd1 Fbxl2 Ppp1r11 Faf2 Ube2s
GO:2001233	0.0020085	1.87282	16.2561	29	391	regulation of apoptotic signaling pathway	Bad Bax Bub1 Cd44 Cttn Dapk3 Fgfr1 Hells Hif1a Inhbb Itga6 Lgals3 Lmna Plaur Pmp22 Psme3 Snai1 Src Tnfaip3 Traf1 Wnt4 Map2k1 Tnfrsf12a Higd1a Nupr1 Ripk3 Ankrd2 Nacc2 Tnfrsf23
GO:0080135	0.000120486	1.87241	26.5669	47	639	regulation of cellular response to stress	Spred3 Rapgef1 Bad Bak1 Bax Cd34 Cd44 Crhbp Gadd45a Ercc1 F2rl1 Foxm1 Gch1 Hif1a Hmgcr Kcnk2 Pde8a Prkcg Flna Rad51 Rbl1 Sema4c Snai1 Zfp365 Tlr4 Traf1 Stk24 Ezr Rell2 Parp3 Nek4 Rgma Klk8 Map2k1 Trp53bp1 Taok3 Mink1 Pbk Nupr1 Icmt Cdc42se1 Usp14 Nacc2 Spire1 Aifm2 Parpbp Tnfrsf23
GO:0044262	0.00642101	1.87066	12.3064	22	296	cellular carbohydrate metabolic process	Pgd Akr1b3 Bad Glb1 Got1 Gys1 Hif1a Hk1 Pgam1 Src Tpi1 Myof Pdk1 Sesn2 Gyg Pcdh12 Impa1 Nupr1 B4galt5 Pgp B3gnt3 B3gnt9
GO:0018105	0.00393596	1.86955	14.011	25	337	peptidyl-serine phosphorylation	Rps6ka3 Bak1 Bax Camk2a Cd44 Cdk1 Gadd45a Hk1 Hsp90aa1 Pfn2 Prkca Prkcg Plk1 Src Aurkb Aurka Cnksr3 Ttk Pdk1 Ccnb1 Pbk Ramp3 Ikbke Rps6ka4 Mastl
GO:0009895	0.005522	1.86797	12.8885	23	310	negative regulation of catabolic process	Zdhhc7 Tspo Cyp51 Dffa Hmgcr Smad3 Map1a Prkcg Ptbp1 Flna Timp1 Tnfaip3 Fez1 Pin1 Sufu Pbk Snx3 Mad2l1 Uchl5 Nupr1 Usp14 Rraga Cptp
GO:0070848	0.000139319	1.8595	26.7332	47	643	response to growth factor	Spred3 Rapgef1 Slc33a1 Npnt Adam9 Casp3 Cd44 Lefty1 Ehd1 Epha2 Fgfr1 Fgfr3 Got1 Gpc1 Hif1a Itga3 Anxa1 Smad3 Nos3 Pde8a Pgf Ccl2 Shcbp1 Cyfip1 Sparc Src Strap Ube2o Ppp2r5d Tgfb1i1 Wnt4 Ppp2r5b Myof Pin1 Cib1 Rgma Map2k3 Apln Kcp Zfp703 Mir147 Lrrc32 Knstrn Nus1 Actr3 Htra3 Ehd4
GO:0007018	0.00224719	1.85717	16.3808	29	394	microtubule-based movement	Cfap43 Kif22 Dync1i1 Hif1a Kpnb1 Kif17 Kif4 Map1a Map1b Map6 Kif20a Kif15 Spg11 Uchl1 Dpcd Cenpe Fez1 Map2k1 Copg2 Copg1 Trak1 Ift22 Arl8a Dnah17 Kif23 Bloc1s2 Actr3 Sun1 Ift122
GO:0043632	0.000167517	1.85635	26.1927	46	630	modification-dependent macromolecule catabolic process	Zfand2a Xpo1 Cdc20 Edem2 Ube3b Ube2j2 Man1a Map1a Uhrf1 Plk1 Pmp22 Hspa1a Rnf4 Aurka Nploc4 Psmd2 Tgfb1i1 Tnfaip1 Tnfaip3 Psmd3 Uba1 Uchl1 Erlin1 Fbxw8 Psmd13 Sufu Ube2z Snf8 Fbxl8 Exosc9 Uchl3 Pbk Uchl5 Socs5 Dnajb12 Usp14 Psmd14 Rmnd5b Psmd12 Ubap1 Ube2c Psmd1 Fbxl2 Ppp1r11 Faf2 Ube2s
GO:0071363	0.000167517	1.85635	26.1927	46	630	cellular response to growth factor stimulus	Spred3 Rapgef1 Slc33a1 Npnt Adam9 Casp3 Cd44 Lefty1 Ehd1 Fgfr1 Fgfr3 Got1 Gpc1 Hif1a Itga3 Anxa1 Smad3 Nos3 Pde8a Pgf Ccl2 Shcbp1 Cyfip1 Sparc Src Strap Ube2o Ppp2r5d Tgfb1i1 Wnt4 Ppp2r5b Myof Pin1 Cib1 Rgma Map2k3 Apln Kcp Zfp703 Mir147 Lrrc32 Knstrn Nus1 Actr3 Htra3 Ehd4
GO:0009416	0.00595723	1.85488	12.9716	23	312	response to light stimulus	Ap1s2 Bak1 Bax Casp3 Ccnd1 Cdkn1a Opn3 Eif2s1 Ercc1 Grin1 Hif1a Hmgcr Hrh1 Itgb1 Atxn1 Aurkb Bhlhe40 Timp1 Ndrg4 Primpol Fbxl8 Pbk Nts
GO:0043161	0.00200867	1.85103	17.0045	30	409	proteasome-mediated ubiquitin-dependent protein catabolic process	Zfand2a Xpo1 Cdc20 Edem2 Ube2j2 Man1a Map1a Plk1 Pmp22 Hspa1a Rnf4 Aurka Psmd2 Tnfaip1 Erlin1 Fbxw8 Fbxl8 Pbk Uchl5 Socs5 Dnajb12 Usp14 Psmd14 Rmnd5b Psmd12 Ube2c Psmd1 Fbxl2 Faf2 Ube2s
GO:0010720	0.0032637	1.84888	15.2999	27	368	positive regulation of cell development	Baiap2 Bad Tspo Aspm Hif1a L1cam Limk1 Map1b Map6 Flna Atxn1 Cyfip1 Aurka Zfp365 Eif2b2 Fbxw8 Cib1 Map2k1 Tnfrsf12a Prmt5 Bin1 Myadm Nap1l1 Trak1 Plxnd1 Actr3 Il34
GO:0070201	0.000291107	1.84635	24.5712	43	591	regulation of establishment of protein localization	Xpo1 Edem2 Adam9 Birc5 Bad Cct3 Cct6a Cct7 Cd81 Cdk1 Cyp51 Ect2 Stom F2rl1 Hif1a Hmgcr Hsp90aa1 Ica1 Inhbb Kcnn4 Anxa1 Nedd1 Pfkl Ppp2ca Prnp Ptbp1 Flna Rab23 Ran Ccl2 Src Srebf1 Rhbdf2 Tlr4 Ezr Cib1 Ahi1 Snx3 Nupl1 B3gat3 Actr3 Aacs Tomt
GO:0006979	0.00208379	1.84608	17.046	30	410	response to oxidative stress	Adam9 Akr1b3 Casp3 Ect2 Eif2s1 Ercc1 Gch1 Gpx3 Hif1a Hmox2 Lig1 Anxa1 Melk Nos3 Pde8a Prkca Prnp Ptprn Src Stat6 Tlr4 Tnfaip3 Stk24 Pdk1 Sesn2 Map2k1 Ripk3 Ankrd2 Aifm2 Srxn1
GO:0019941	0.000224198	1.84319	25.7769	45	620	modification-dependent protein catabolic process	Zfand2a Xpo1 Cdc20 Edem2 Ube3b Ube2j2 Man1a Map1a Uhrf1 Plk1 Pmp22 Hspa1a Rnf4 Aurka Nploc4 Psmd2 Tgfb1i1 Tnfaip1 Tnfaip3 Psmd3 Uba1 Uchl1 Erlin1 Fbxw8 Psmd13 Sufu Ube2z Snf8 Fbxl8 Uchl3 Pbk Uchl5 Socs5 Dnajb12 Usp14 Psmd14 Rmnd5b Psmd12 Ubap1 Ube2c Psmd1 Fbxl2 Ppp1r11 Faf2 Ube2s
GO:0051345	0.000546253	1.8428	22.2846	39	536	positive regulation of hydrolase activity	Rapgef1 Dnajc9 Npnt Rhoc Bad Bak1 Bax Ect2 Epha2 Esr1 F2rl1 Fgfr1 Fgfr3 Grin1 Itga6 Itgb1 Smad3 Pfn2 Ppp2ca Psme3 Ccl2 Ccl7 Tank Cd40 Wnt4 Coro1c Pin1 Rgma Sipa1l2 Map2k1 Hip1r Bin1 Prr7 Ngef Rhog Ripk3 Tbc1d1 Tnfrsf23 Dnajb1
GO:0002009	0.000362644	1.83929	24.0723	42	579	morphogenesis of an epithelium	Zdhhc7 Exoc5 Npnt Casp3 Cd44 Csf1 Epha2 Esr1 Fgfr1 Fgfr3 Fmn1 Hif1a Smad3 Mmp14 Nup50 Etv4 Pgf Flna Pthlh Rab23 Rarg Sema3a Sema4c Snai1 Src Tgfb1i1 Tnc Vasp Vcl Wdr1 Wnt9b Wnt4 Sufu Rgma Mthfd1l Clic4 Ahi1 Plxnd1 Wnk4 Ptk7 Ift122 Nkd1
GO:0043069	7.94369e-06	1.83883	40.0374	69	963	negative regulation of programmed cell death	Rps6ka3 Adam8 Akr1b3 Birc5 Bad Bax Casp3 Ccng1 Cd44 Cdk1 Cdkn1a Cxcr3 Cttn Dffa Opn3 Fhl2 Fzd9 Gapdh Grin1 Hells Hif1a Hk1 Hmgcr Itga5 Itga6 Itgb1 Lgals3 Lmna Smad3 Nes Prkca Prkcg Plaur Plk1 Prnp Psme3 Flna Rarg St3gal1 Snai1 Src Aurkb Aurka Ube2o Timp1 Tnfaip3 Vdac1 Wnt4 Ywhah Aars Pin1 Cib1 Map2k1 Ube2z Mydgf Hip1r Ahi1 Cldn7 Mad2l1 Higd1a Nupr1 Angptl4 Anp32b Pak4 Aifm2 Dhcr24 Naa15 Tnfrsf23 …
GO:0034504	0.00775548	1.83672	12.5143	22	301	protein localization to nucleus	Xpo1 Cdk1 Cdkn1a Ect2 Hdgf Hsp90aa1 Kpnb1 Kpna1 Lmna Nup50 Plk1 Ppp2ca Flna Rab23 Ran Src Sesn2 Ipo7 Heatr3 Pin1 Nupl1 Sun1
GO:0060485	0.00937363	1.83109	11.9738	21	288	mesenchyme development	Spred3 Adam15 Fgfr1 Hif1a Smad3 Nos3 Plaur Ppp2ca Flna Sema3a Sema4b Sema4c Snai1 Strap Tgfb1i1 Wnt4 Coro1c Zfp703 Glipr2 Ptk7 Fam83d
GO:0062197	0.00616098	1.82248	13.7615	24	331	cellular response to chemical stress	Lrrc8c Akr1b3 Bad Casp3 Ect2 Eif2s1 Gch1 Hif1a Anxa1 Melk Nos3 Pde8a Relb Src Stat6 Tlr4 Tnfaip3 Stk24 Pdk1 Sesn2 Ripk3 Ankrd2 Aifm2 Srxn1
GO:0043066	1.36327e-05	1.82187	39.1643	67	942	negative regulation of apoptotic process	Rps6ka3 Adam8 Akr1b3 Birc5 Bad Bax Casp3 Ccng1 Cd44 Cdk1 Cdkn1a Cxcr3 Cttn Dffa Opn3 Fhl2 Fzd9 Gapdh Grin1 Hells Hif1a Hk1 Hmgcr Itga5 Itga6 Itgb1 Lgals3 Lmna Smad3 Nes Prkca Prkcg Plaur Plk1 Prnp Psme3 Flna Rarg St3gal1 Snai1 Src Aurkb Aurka Ube2o Timp1 Tnfaip3 Vdac1 Wnt4 Ywhah Aars Pin1 Cib1 Map2k1 Ube2z Mydgf Hip1r Ahi1 Cldn7 Mad2l1 Higd1a Nupr1 Angptl4 Anp32b Pak4 Dhcr24 Naa15 Tnfrsf23
GO:0045597	1.41018e-05	1.81971	39.2059	67	943	positive regulation of cell differentiation	Cd276 Baiap2 Fdps Npnt Adam8 Bad Tspo Aspm Cd34 Socs1 Csf1 Ect2 Fgfr1 Fgfr3 Gpc1 Hif1a Hsp90aa1 Il2rg Itgb1 Jund L1cam Limk1 Lmna Anxa1 Smad3 Mmp14 Map1b Map6 Etv4 Prkca Flna Rras Atxn1 Cyfip1 Snai1 Sox13 Zbtb7c Aurka Slc6a6 Zfp365 Kctd11 Eif2b2 Tgfb1i1 Wnt4 Fbxw8 Fez1 Pin1 Cib1 Map2k1 Tnfrsf12a Prmt5 Bin1 Zfp703 Glipr2 Myadm Uchl3 Ahi1 Nap1l1 Socs5 Trak1 Pdlim7 Plxnd1 Zbtb46 Actr3 Il34 Trim16 Sm…
GO:0009314	0.00258718	1.81689	17.2955	30	416	response to radiation	Ap1s2 Nabp1 Bak1 Bax Casp3 Ccnd1 Cdkn1a Gadd45a Opn3 Ect2 Eif2s1 Ercc1 Grin1 Hif1a Hmgcr Hrh1 Itgb1 Anxa1 Rad51 Rnf4 Atxn1 Aurkb Bhlhe40 Tank Timp1 Ndrg4 Primpol Fbxl8 Pbk Nts
GO:0018108	0.00743584	1.81666	13.2211	23	318	peptidyl-tyrosine phosphorylation	Cd44 Cd81 Socs1 Fgfr1 Fgfr3 Hk1 Prmt2 Itga5 Itgb1 Prkca Cnot7 Prnp Src Tlr4 Cd40 Ttk Ppp2r5b Gprc5a Socs5 Rap2c Rap2b Il34 Ehd4
GO:0043087	0.00743584	1.81666	13.2211	23	318	regulation of GTPase activity	Rapgef1 Ect2 Eif2s1 Epha2 F2rl1 Itga6 Itgb1 Stmn1 Ccl2 Ccl7 Cd40 Wnt4 Coro1c Pin1 Rgma Sipa1l2 Map2k1 Bin1 Ngef Rhog Tbc1d1 Plxnd1 Gpr137b
GO:0022407	0.00239012	1.80791	17.9607	31	432	regulation of cell-cell adhesion	Cd276 Adam8 Ass1 Slc7a1 Bad Casp3 Cd44 Cd81 Socs1 Hsp90aa1 Il2rg Itga6 L1cam Lgals1 Lgals3 Anxa1 Mad1l1 Prkca Plaur Prnp Ccl2 Sox13 Src Tnfaip3 Wnt4 Map2k1 Zfp703 Lrrc32 Myadm Mink1 Socs5
GO:0010498	0.0015803	1.8055	19.7484	34	475	proteasomal protein catabolic process	Zfand2a Xpo1 Cdc20 Edem2 Ube2j2 Man1a Map1a Prkcg Plk1 Pmp22 Psme3 Hspa1a Rnf4 Aurka Nploc4 Psmd2 Tnfaip1 Erlin1 Fbxw8 Fbxl8 Pbk Uchl5 Nupr1 Socs5 Dnajb12 Usp14 Psmd14 Rmnd5b Psmd12 Ube2c Psmd1 Fbxl2 Faf2 Ube2s
GO:0043086	0.000173116	1.80382	29.2693	50	704	negative regulation of catalytic activity	Spred3 Rps6ka3 Birc5 Camk2a Casp3 Serpinh1 Cd44 Cdkn1a Gadd45a Dffa Ecm1 Gapdh Hmgcr Limk1 Anxa1 Mcm2 Nos3 Dusp8 Prkca Plaur Plk1 Prkar2b Prnp Serpinb9b Serpinb6b Serpina3g Src Vcpkmt Timp1 Tnfaip3 Uchl1 Gprc5a Parp3 Coro1c Serpinb10 Bin1 Gchfr Myo1d Dbndd2 Mad2l1 Socs5 Angptl4 Serpina3i Serpinb1a Mastl Spink2 Cand1 Dhcr24 Ppp1r11 Faf2
GO:0051346	0.0033416	1.80194	16.8382	29	405	negative regulation of hydrolase activity	Rps6ka3 Birc5 Camk2a Serpinh1 Cd44 Dffa Ecm1 Gapdh Anxa1 Mcm2 Nos3 Plaur Serpinb9b Serpinb6b Serpina3g Src Vcpkmt Timp1 Serpinb10 Bin1 Gchfr Myo1d Angptl4 Serpina3i Serpinb1a Mastl Spink2 Dhcr24 Ppp1r11
GO:0050678	0.00451575	1.8006	15.674	27	377	regulation of epithelial cell proliferation	Birc5 Bad Bax Ccnd1 Cxcr3 Cxadr Ecm1 Esr1 Fgfr1 Fgfr3 Smad3 Uhrf1 Etv4 Pgf Prkca Plau Ptprn Ccl2 Sparc Strap Tlr4 Tnfaip3 Mydgf Apln Zfp703 Nupr1 Ift122
GO:0043408	0.000185189	1.79815	29.3524	50	706	regulation of MAPK cascade	Spred3 Rapgef1 Npnt Dok4 Adam8 Cd44 Cd81 Gadd45a Epha2 Esr1 F2rl1 Fgfr1 Fgfr3 Foxm1 Hmgcr L1cam Nqo2 Dusp8 Pde8a Prkca Rras Ccl2 Ccl7 Sema4c Src Cnksr3 Tlr4 Cd40 Traf1 Uchl1 Ezr Rell2 Ndrg4 Pin1 Cib1 Map2k1 Map2k3 Prmt5 Mydgf Taok3 Glipr2 Mink1 Pbk Ramp3 Cdc42se1 Avpi1 Fam83d Mlkl Il34 Tnfrsf23
GO:0040008	0.000170625	1.79382	30.0176	51	722	regulation of growth	Fdps Adam15 Ccnb2 Cd44 Cd81 Cdk1 Cdkn1a Socs1 Csf1 Cttn Cxadr Fgfr1 Fgfr3 Gap43 Hif1a Ifrd1 Kcnk2 L1cam Limk1 Arhgap4 Smad3 Mmp14 Map1b Ncam1 Mapk11 Sema3a Sema4b Sema4c Cyfip1 Kctd11 Eif2b2 Ezr Zmat3 Wdr36 Dnajc2 Sesn2 Pin1 Cib1 Rgma Ccnb1 Tnfrsf12a Exosc9 Ahi1 Sertad1 Morf4l2 Socs5 Ruvbl1 Ttl Actr3 Gas2l1 Nkd1
GO:0009100	0.00736721	1.79287	13.9694	24	336	glycoprotein metabolic process	Galnt2 Edem2 Dpagt1 Galnt1 Gpc1 Hif1a Stt3a Man1a St3gal1 St6galnac4 Alg3 Phlda1 Engase B4galt7 Alg12 Slc35c2 Man1c1 Alg8 Nus1 B4galt5 B3gnt3 B3gat3 Tusc3 B3gnt9
GO:0007611	0.00999558	1.7912	12.8053	22	308	learning or memory	Ap1s2 Casp3 Fzd9 Grin1 Hif1a Hmgcr Hrh1 Itga3 Itga5 Itgb1 Ldlr Map1a Ncam1 Prkca Prkar2b Prnp Atxn1 Vdac1 Rin1 Ndrg4 Klk8 Nts
GO:0001655	0.00484289	1.79021	15.7572	27	379	urogenital system development	Npnt Adamts1 Akr1b3 Anxa4 Ap1b1 Bax Cd44 Esr1 Fgfr1 Fmn1 Hells Itga3 Anxa1 Smad3 Odc1 Pgf Plaur Rarg Tnc Wnt9b Wnt4 Ahi1 Plxnd1 Wnk4 Ptk7 Myo1e Tiparp
GO:0034330	0.000139953	1.78844	31.3065	53	753	cell junction organization	Rapgef1 Cdc20 Baiap2 Actn1 Rhoc Capza1 Cttn Cxadr Dapk3 Ect2 Epha2 F2rl1 Fmn1 Fzd9 Gap43 Grin1 Itga3 Itga5 Itgb1 L1cam Smad3 Mmp14 Nptx1 Pfn2 Prkca Plec Pmp22 Prnp Flna Cyfip1 Snai1 Sparc Src Zfp365 Thbs2 Tnc Vcl Wdr1 Wnt4 Adgrb2 Micall2 Sorbs2 Coro1c Pin1 Klk8 Zfp703 Cldn7 Ngef Pdlim5 Plxnd1 Palld Actr3 Vmp1
GO:0042326	0.00370879	1.78743	16.9629	29	408	negative regulation of phosphorylation	Spred3 Bak1 Bax Casp3 Cdkn1a Socs1 Gadd45a Hmgcr Dusp8 Prkca Plk1 Ppp2ca Prkar2b Prnp Atxn1 Strap Cnksr3 Ppp2r5d Tnfaip3 Uchl1 Gprc5a Coro1c Cib1 Ccnb1 Myadm Pbk Dbndd2 Nupr1 Socs5
GO:0051962	0.0067869	1.78257	14.6346	25	352	positive regulation of nervous system development	Baiap2 Tspo Aspm Hif1a L1cam Limk1 Map1b Map6 Prkca Atxn1 Cyfip1 Zfp365 Eif2b2 Thbs2 Adgrb2 Fbxw8 Map2k1 Tnfrsf12a Prmt5 Bin1 Nap1l1 Trak1 Plxnd1 Actr3 Il34
GO:0033674	0.0014893	1.77973	21.2036	36	510	positive regulation of kinase activity	Adam8 Adam9 Bad Ccnd1 Cd81 Cdkn1a Socs1 Csf1 Gadd45a Ect2 Emp2 Epha2 Fgfr1 Fgfr3 Hsp90aa1 Ppp2ca Prnp Src Tlr4 Cd40 Cenpe Cib1 Map2k1 Map2k3 Taok3 Mink1 Map3k6 Higd1a Ripk3 Ralb Avpi1 Pak4 Tpx2 Strada Mlkl Il34
GO:1901137	0.00132664	1.77746	21.8272	37	525	carbohydrate derivative biosynthetic process	Adcy4 Galnt2 Ak1 Ampd3 Dpagt1 Galnt1 Pigq Stt3a Pkm Prps1 Rrm1 Rrm2 St3gal1 St6galnac4 Alg3 Phlda1 B4galt7 Tpi1 Alg12 Pdk1 Slc35c2 Man1c1 Impdh1 Papss1 Map2k1 Pigs Dctd Alg8 Nus1 B4galt5 Cmpk1 Acot7 B3gnt3 B3gat3 Tusc3 Uck2 B3gnt9
GO:0001558	0.00304257	1.77632	18.2517	31	439	regulation of cell growth	Fdps Adam15 Cd44 Cd81 Cdkn1a Cttn Ifrd1 L1cam Limk1 Arhgap4 Smad3 Mmp14 Map1b Sema3a Sema4b Sema4c Cyfip1 Eif2b2 Zmat3 Wdr36 Dnajc2 Sesn2 Pin1 Cib1 Rgma Tnfrsf12a Exosc9 Sertad1 Ttl Actr3 Gas2l1
GO:0010562	3.00362e-05	1.77126	40.1621	67	966	positive regulation of phosphorus metabolic process	Prr5 Npnt Adam8 Adam9 Bad Capn2 Ccnd1 Cd44 Cd81 Cdkn1a Socs1 Csf1 Gadd45a Lefty1 Ect2 Emp2 Epha2 Fgfr1 Fgfr3 Hsp90aa1 Inhbb Itga5 Itga6 Itgb1 Smad3 Nos3 Pde8a Pfn2 Pgf Prkca Plaur Plk1 Ppp2ca Prnp Ptbp1 Src Ppp2r5d Tlr4 Cd40 Cenpe Pin1 Cib1 Rgma Map2k1 Map2k3 Ccnb1 Mydgf Apln Taok3 Mink1 Map3k6 Ramp3 Higd1a Nupr1 Ripk3 Rps6ka4 Ralb Btbd10 Avpi1 Pak4 Rap2c Tpx2 Strada Rap2b Mlkl Il34 Ehd4
GO:0045937	3.00362e-05	1.77126	40.1621	67	966	positive regulation of phosphate metabolic process	Prr5 Npnt Adam8 Adam9 Bad Capn2 Ccnd1 Cd44 Cd81 Cdkn1a Socs1 Csf1 Gadd45a Lefty1 Ect2 Emp2 Epha2 Fgfr1 Fgfr3 Hsp90aa1 Inhbb Itga5 Itga6 Itgb1 Smad3 Nos3 Pde8a Pfn2 Pgf Prkca Plaur Plk1 Ppp2ca Prnp Ptbp1 Src Ppp2r5d Tlr4 Cd40 Cenpe Pin1 Cib1 Rgma Map2k1 Map2k3 Ccnb1 Mydgf Apln Taok3 Mink1 Map3k6 Ramp3 Higd1a Nupr1 Ripk3 Rps6ka4 Ralb Btbd10 Avpi1 Pak4 Rap2c Tpx2 Strada Rap2b Mlkl Il34 Ehd4
GO:0051960	0.00126285	1.76815	22.534	38	542	regulation of nervous system development	Baiap2 Tspo Aspm Fgfr3 Hif1a Ifrd1 L1cam Ldlr Limk1 Arhgap4 Map1b Map6 Prkca Rarg Atxn1 Sema3a Sema4b Sema4c Cyfip1 Bhlhe40 Zfp365 Kctd11 Eif2b2 Thbs2 Ywhah Adgrb2 Fbxw8 Rgma Klk8 Map2k1 Tnfrsf12a Prmt5 Bin1 Nap1l1 Trak1 Plxnd1 Actr3 Il34
GO:0006259	9.02039e-05	1.7637	35.3809	59	851	DNA metabolic process	Fam111a Nabp1 Kif22 Anxa3 Apobec2 Bax Ccne2 Cct3 Cct6a Cct7 Cdkn1a Dffa Ercc1 Foxm1 Hells Hsp90aa1 Kcnk2 Lig1 Lmna Mcm3 Mcm2 Mcm5 Mcm6 Nek2 Uhrf1 Prkcg Prim2 Psmc3ip Rad51 Hspa1a Src Stat6 Aurkb Zfp365 Tfdp1 Tk1 Cd40 Top2a Ino80c Dnajc2 Sesn2 Hmces Parp3 Poln Trp53bp1 Prmt5 Taok3 Primpol Uchl5 Morf4l2 Ruvbl1 Psmd14 Spire1 Rpa1 Mus81 Rfc5 Rec114 Parpbp Mettl4
GO:0090087	0.000793767	1.76189	25.0286	42	602	regulation of peptide transport	Xpo1 Edem2 Adam9 Birc5 Bad Cd81 Cdk1 Crhbp Cyp51 Ect2 Stom F2rl1 Hif1a Hmgcr Hsp90aa1 Ica1 Inhbb Kcnn4 Anxa1 Pfkl Ppp2ca Prnp Ptbp1 Flna Rab23 Ran Ccl2 Src Srebf1 Rhbdf2 Tlr4 Ezr Cib1 Apln Ahi1 Nucb2 Snx3 Nupl1 B3gat3 Actr3 Aacs Tomt
GO:0044257	0.000172561	1.76175	32.3459	54	778	cellular protein catabolic process	Zfand2a Xpo1 Cdc20 Edem2 Ube3b Capn2 Cd81 Ube2j2 Hsp90aa1 Ldlr Man1a Map1a Uhrf1 Prkcg Plk1 Pmp22 Psme3 Hspa1a Rnf4 Aurka Nploc4 Psmd2 Tgfb1i1 Tnfaip1 Tnfaip3 Psmd3 Uba1 Uchl1 Ezr Erlin1 Fbxw8 Psmd13 Sufu Ube2z Snf8 Fbxl8 Uchl3 Pbk Uchl5 Nupr1 Socs5 Dnajb12 Usp14 Psmd14 Rmnd5b Psmd12 Ubap1 Rspry1 Ube2c Psmd1 Fbxl2 Ppp1r11 Faf2 Ube2s
GO:0060284	0.000921124	1.75998	24.4465	41	588	regulation of cell development	Baiap2 Bad Tspo Aspm Fgfr3 Hif1a Ifrd1 L1cam Ldlr Limk1 Arhgap4 Map1b Map6 Flna Pthlh Atxn1 Sema3a Sema4b Sema4c Cyfip1 Aurka Bhlhe40 Zfp365 Kctd11 Eif2b2 Vcl Ywhah Fbxw8 Coro1c Cib1 Rgma Map2k1 Tnfrsf12a Prmt5 Bin1 Myadm Nap1l1 Trak1 Plxnd1 Actr3 Il34
GO:0042060	0.00805145	1.75533	14.8425	25	357	wound healing	Cd34 Cd44 Cdkn1a Cnn2 Cxadr F2rl1 Hif1a Hmgcr Itgb1 Anxa1 Smad3 Prkca Plau Plec Procr Flna Ccl2 Thbd Timp1 Tlr4 Wnt4 Myof Tnfrsf12a Ptk7 Rap2b
GO:0048732	0.0027543	1.75458	19.6653	33	473	gland development	Bax Ccnb2 Ccnd1 Cd44 Csf1 Epha2 Esr1 Fgfr1 Foxm1 Hif1a Anxa1 Mad1l1 Smad3 Mki67 Etv4 Pkm Plau Plaur Pthlh Rarg Sema3a Src Stat6 Aurka Tnc Tnfaip3 Wnt4 Map2k1 Zfp703 Ripk3 Icmt Plxnd1 Aacs
GO:0031329	0.00031279	1.75405	30.0176	50	722	regulation of cellular catabolic process	Zfand2a Xpo1 Gpr137 Cdc20 Adam8 Adam9 Atp6v0a1 Bax Tspo Cd81 Cttn Dffa Hif1a Hsp90aa1 Ldlr Map1a Pgam1 Prkcg Plk1 Cnot7 Psme3 Ptbp1 Hspa1a Srebf1 Aurka Tbrg4 Timp1 Tnfaip3 Vdac1 Ezr Sesn2 Fbxw8 Fez1 Sufu Rgma Map2k1 Pbk Uchl5 Nupr1 Socs5 Usp14 Psmd14 Ralb Rraga Dram1 Tysnd1 Fbxl2 Cptp Hspb8 Gpr137b
GO:0051223	0.00128158	1.75254	23.324	39	561	regulation of protein transport	Xpo1 Edem2 Adam9 Birc5 Bad Cd81 Cdk1 Cyp51 Ect2 Stom F2rl1 Hif1a Hmgcr Hsp90aa1 Ica1 Inhbb Kcnn4 Anxa1 Pfkl Ppp2ca Prnp Ptbp1 Flna Rab23 Ran Ccl2 Src Srebf1 Rhbdf2 Tlr4 Ezr Cib1 Ahi1 Snx3 Nupl1 B3gat3 Actr3 Aacs Tomt
GO:0051603	0.000344077	1.74601	30.1424	50	725	proteolysis involved in cellular protein catabolic process	Zfand2a Xpo1 Cdc20 Edem2 Ube3b Capn2 Ube2j2 Man1a Map1a Uhrf1 Prkcg Plk1 Pmp22 Psme3 Hspa1a Rnf4 Aurka Nploc4 Psmd2 Tgfb1i1 Tnfaip1 Tnfaip3 Psmd3 Uba1 Uchl1 Erlin1 Fbxw8 Psmd13 Sufu Ube2z Snf8 Fbxl8 Uchl3 Pbk Uchl5 Nupr1 Socs5 Dnajb12 Usp14 Psmd14 Rmnd5b Psmd12 Ubap1 Rspry1 Ube2c Psmd1 Fbxl2 Ppp1r11 Faf2 Ube2s
GO:0042327	0.000103929	1.73641	37.1271	61	893	positive regulation of phosphorylation	Prr5 Adam8 Adam9 Bad Ccnd1 Cd44 Cd81 Cdkn1a Socs1 Csf1 Gadd45a Lefty1 Ect2 Emp2 Epha2 Fgfr1 Fgfr3 Hsp90aa1 Inhbb Itga5 Itga6 Itgb1 Pde8a Pfn2 Pgf Prkca Plaur Plk1 Ppp2ca Prnp Src Tlr4 Cd40 Cenpe Pin1 Cib1 Rgma Map2k1 Map2k3 Ccnb1 Mydgf Apln Taok3 Mink1 Map3k6 Ramp3 Higd1a Nupr1 Ripk3 Rps6ka4 Ralb Btbd10 Avpi1 Pak4 Rap2c Tpx2 Strada Rap2b Mlkl Il34 Ehd4
GO:0048608	0.00324053	1.73447	19.8732	33	478	reproductive structure development	Adamts1 Bak1 Bax Aspm Ccnd1 Cd44 Dhh Ercc1 Esr1 Fosl1 Hif1a Anxa1 Nos3 Plaur Flna Ptprn Rarg Sema3a Snai1 Serpinb6b Src Eif2b2 Tnc Wnt9b Wnt4 Fbxw8 Map2k1 Pcdh12 Nupr1 Spink2 Plcd3 Dhcr24 Tiparp
GO:0008610	0.00119077	1.73397	24.7791	41	596	lipid biosynthetic process	Fdps Tspo Capn2 Cyp51 Dhcr7 Dhh Dpagt1 Pigq Hmgcr Hrh1 Hsd17b7 Eif6 Ldlr Anxa1 Ltc4s St3gal1 St6galnac4 Snai1 Sqle Srebf1 Hmgcs1 Wnt4 Lclat1 Erlin1 Lpcat2 Pigs Idi1 Nus1 Impa1 B4galt5 Hsd17b12 Fads3 Acer3 Hacd4 Sec14l2 Mid1ip1 Agpat4 Acot7 Sgms2 Pgs1 Dhcr24
GO:0052547	0.00590566	1.72266	17.5449	29	422	regulation of peptidase activity	Rps6ka3 Birc5 Bad Bak1 Bax Serpinh1 Cd44 Ecm1 Gapdh Grin1 Smad3 Plaur Ppp2ca Psme3 Serpinb9b Serpinb6b Serpina3g Src Tank Timp1 Serpinb10 Hip1r Bin1 Prr7 Serpina3i Serpinb1a Spink2 Dhcr24 Tnfrsf23
GO:0070997	0.00590566	1.72266	17.5449	29	422	neuron death	Egln3 Adam8 Birc5 Bad Bax Capn2 Casp3 Cd34 Csf1 Eif2s1 Esr1 Fgfr3 Fzd9 Gapdh Grin1 Hif1a Nes Nqo2 Prkcg Plau Prnp Tlr4 Ube2m Aimp2 Aars Pin1 Rras2 Btbd10 Tnfrsf23
GO:0001934	0.000253187	1.72247	33.6347	55	809	positive regulation of protein phosphorylation	Prr5 Adam8 Adam9 Ccnd1 Cd44 Cd81 Cdkn1a Socs1 Csf1 Gadd45a Lefty1 Ect2 Emp2 Fgfr1 Fgfr3 Hsp90aa1 Inhbb Itga5 Itgb1 Pde8a Pfn2 Pgf Prkca Plaur Plk1 Ppp2ca Prnp Src Tlr4 Cd40 Cenpe Pin1 Cib1 Rgma Map2k1 Map2k3 Ccnb1 Mydgf Taok3 Mink1 Map3k6 Ramp3 Higd1a Ripk3 Rps6ka4 Ralb Avpi1 Pak4 Rap2c Tpx2 Strada Rap2b Mlkl Il34 Ehd4
GO:0061458	0.00368057	1.71871	20.0395	33	482	reproductive system development	Adamts1 Bak1 Bax Aspm Ccnd1 Cd44 Dhh Ercc1 Esr1 Fosl1 Hif1a Anxa1 Nos3 Plaur Flna Ptprn Rarg Sema3a Snai1 Serpinb6b Src Eif2b2 Tnc Wnt9b Wnt4 Fbxw8 Map2k1 Pcdh12 Nupr1 Spink2 Plcd3 Dhcr24 Tiparp
GO:1901214	0.00928975	1.71219	15.7988	26	380	regulation of neuron death	Egln3 Adam8 Birc5 Bad Bax Capn2 Casp3 Cd34 Csf1 Eif2s1 Esr1 Fgfr3 Fzd9 Grin1 Hif1a Nes Nqo2 Prkcg Prnp Tlr4 Ube2m Aimp2 Aars Pin1 Rras2 Btbd10
GO:0043410	0.00350053	1.69554	21.5362	35	518	positive regulation of MAPK cascade	Rapgef1 Npnt Dok4 Adam8 Cd44 Cd81 Gadd45a Esr1 F2rl1 Fgfr1 Fgfr3 Hmgcr Nqo2 Pde8a Prkca Ccl2 Ccl7 Sema4c Src Tlr4 Cd40 Traf1 Rell2 Ndrg4 Cib1 Map2k1 Map2k3 Mydgf Taok3 Glipr2 Mink1 Ramp3 Avpi1 Mlkl Il34
GO:0000165	0.000598797	1.68979	31.6807	51	762	MAPK cascade	Spred3 Rapgef1 Npnt Dok4 Adam8 Cd44 Cd81 Gadd45a Epha2 Esr1 F2rl1 Fgfr1 Fgfr3 Foxm1 Hmgcr L1cam Nqo2 Dusp8 Pde8a Prkca Mapk11 Rras Ccl2 Ccl7 Sema4c Src Cnksr3 Tlr4 Cd40 Traf1 Uchl1 Ezr Rell2 Ndrg4 Pin1 Cib1 Map2k1 Map2k3 Prmt5 Mydgf Taok3 Glipr2 Mink1 Pbk Ramp3 Cdc42se1 Avpi1 Fam83d Mlkl Il34 Tnfrsf23
GO:0051093	0.000135995	1.68048	41.451	66	997	negative regulation of developmental process	Spred3 Gpr137 Adamts1 Tspo Aspm Ccnd1 Cd44 Cdkn1a Socs1 Cxcr3 Cxadr Gadd45a Ecm1 Epha2 Fgfr1 Fgfr3 Foxm1 Hif1a Ifrd1 Itgb1 Kcnk2 Klf2 Ldlr Lmna Anxa1 Arhgap4 Smad3 Nos3 Pgk1 Ppp2ca Mapk11 Ptbp1 Pthlh Rarg Rbl1 Ccl2 Sema3a Sema4b Sema4c Snai1 Sparc Strap Kctd11 Tgfb1i1 Thbs2 Wnt9b Wnt4 Ywhah Adgrb2 Parp3 Coro1c Cib1 E2f2 Rgma Klk8 Prmt5 Nucb2 Ngef Socs5 Ankrd2 Tmem176a Zbtb46 Actr3 Gas2l1 Gpr137b …
GO:0032269	0.000172373	1.67857	40.2037	64	967	negative regulation of cellular protein metabolic process	Spred3 Rps6ka3 Birc5 Bak1 Bax Tspo Casp3 Serpinh1 Cd44 Cdkn1a Socs1 Dapk3 Gadd45a Ecm1 Eif2s1 Gapdh Hmgcr Eif6 Limk1 Map1a Dusp8 Prkca Prkcg Plat Plaur Plk1 Cnot7 Ppp2ca Prkar2b Prnp Rab23 Serpinb9b Serpinb6b Serpina3g Src Strap Cnksr3 Ppp2r5d Timp1 Tnfaip3 Uchl1 Sesn2 Gprc5a Coro1c Cib1 Sufu Serpinb10 Ccnb1 Eif4e2 Bin1 Prr7 Myadm Pbk Dbndd2 Mad2l1 Uchl5 Socs5 Usp14 Serpina3i Serpinb1a Mastl Spin…
GO:0007169	0.00302371	1.66119	24.4881	39	589	transmembrane receptor protein tyrosine kinase signaling pathway	Rapgef1 Dok4 Casp3 Socs1 Csf1 Epha2 Esr1 Fgfr1 Fgfr3 Gpc1 Hif1a Stmn1 Pgf Prkca Plat Plaur Atxn1 Ccl2 Shcbp1 Cyfip1 Src Srebf1 Stat6 Rhbdf2 Ppp2r5d Wnt4 Ppp2r5b Myof Gprc5a Ndrg4 Hip1r Apln Nus1 Ahi1 Nucb2 Ngef Socs5 Myo1e Tiparp
GO:0008285	0.00131921	1.65871	29.6435	47	713	negative regulation of cell population proliferation	Cd276 Rapgef1 Bak1 Bax Tspo Casp3 Cd44 Cdkn1a Cxcr3 Cxadr Lefty1 Esr1 Fgfr3 Fosl1 Itgb1 Kcnk2 Lgals3 Lmna Mfn2 Mad1l1 Smad3 Nos3 Etv4 Prkca Pmp22 Cnot7 Mapk11 Prnp Rarg Slfn2 Sparc Zbtb7c Strap Kctd11 Tfdp1 B4galt7 Tnfaip3 Aimp2 Ndrg4 Cib1 Map2k1 Apln Lrrc32 Nupr1 Nacc2 Dhcr24 Ift122
GO:0098609	0.000974969	1.64903	32.3875	51	779	cell-cell adhesion	Cd276 Rapgef1 Npnt Adam8 Adam9 Alcam Ass1 Slc7a1 Bad Casp3 Cd34 Cd44 Cd81 Socs1 Cxadr Hsp90aa1 Il2rg Itga5 Itga6 Itgb1 L1cam Lgals1 Lgals3 Anxa1 Mad1l1 Mmp24 Ncam1 Prkca Plaur Prnp Ccl2 Sox13 Src Lpp Tnfaip3 Vcl Wnt4 Atp2c1 Map2k1 Zfp703 Lrrc32 Myadm Mink1 Pvr Pcdh12 Socs5 Palld Rap2b Fblim1 Pcdh1 Vmp1
GO:0001817	0.00165123	1.63842	29.9761	47	721	regulation of cytokine production	Cd276 Adam8 Anxa4 Bcl6b Tspo Capn2 Casp4 Cd34 Cd81 Socs1 Epha2 F2rl1 Fgfr1 Gapdh Hif1a Hk1 Hsp90aa1 Inhbb Klf2 Anxa1 Smad3 P2ry2 Mapk11 Prnp Relb Ccl2 Slc7a5 Src Nploc4 Tlr4 Tnfaip3 Cd40 Ezr Map2k3 Lrrc32 Socs5 Ripk3 Ankrd2 Litaf Scamp5 Serpinb1a Riok3 Polr3d Ppp1r11 Ulbp1 Cptp Trim16
GO:0043270	0.00165123	1.63842	29.9761	47	721	positive regulation of ion transport	Ldlrap1 Edem2 Adam9 Ak1 Bad Bak1 Bax Tspo Calm3 Camk2a Cd81 Cdk1 Cxcr3 Opn3 Ect2 Stom F2rl1 Grin1 Cxcl1 Gsto1 Hif1a Hsp90aa1 Itgb1 Kcnn4 Lgals3 P2ry2 Prnp Ptbp1 Flna Ran S100a1 Ccl2 Src Cnksr3 Stac2 Tlr4 Ezr Lrrc26 Cib1 Apln Nucb2 Ramp3 Wnk4 B3gat3 Actr3 Aacs Tomt
GO:0030097	0.000387399	1.62982	40.6194	63	977	hemopoiesis	Gpr137 Actn1 Adam8 Bad Bak1 Bax Casp3 Cd34 Cd44 Cd81 Socs1 Cnn2 Csf1 Epha2 Ercc1 Sfxn1 F2rl1 Fgfr3 Sh3pxd2a Fzd9 Cxcl1 Hells Hif1a Hsp90aa1 Il2rg Eif6 Kcnab2 Klf2 Lgals1 Anxa1 Mlf1 Mmp14 Prkca Rarg Relb Rras St3gal1 Sox13 Src Stat6 Samd9l Tacc3 Tnfaip3 Top2a Wdr1 Wnt4 Cib1 Kcp Prr7 Mink1 Socs5 Ripk3 Tmem176a Rpa1 Anln Myo1e Zbtb46 Il34 Gas2l1 Gpr137b Entpd7 Smap1 Tiparp
GO:0048729	0.00284667	1.61522	28.3962	44	683	tissue morphogenesis	Zdhhc7 Exoc5 Npnt Adam8 Casp3 Cd44 Csf1 Epha2 Esr1 Fgfr1 Fgfr3 Fmn1 Hif1a Smad3 Mmp14 Nos3 Nup50 Etv4 Pgf Flna Pthlh Rab23 Rarg Sema3a Sema4c Snai1 Src Tgfb1i1 Tnc Vasp Vcl Wdr1 Wnt9b Wnt4 Sufu Rgma Mthfd1l Clic4 Ahi1 Plxnd1 Wnk4 Ptk7 Ift122 Nkd1
GO:0031400	0.00789365	1.61123	21.9104	34	527	negative regulation of protein modification process	Spred3 Bak1 Bax Tspo Casp3 Cdkn1a Socs1 Gadd45a Hmgcr Limk1 Dusp8 Prkca Prkcg Plk1 Ppp2ca Prkar2b Prnp Strap Cnksr3 Ppp2r5d Tnfaip3 Uchl1 Gprc5a Coro1c Cib1 Ccnb1 Prr7 Myadm Pbk Dbndd2 Mad2l1 Socs5 Mastl Ppp1r11
GO:0061024	0.00202776	1.5798	34.3415	52	826	membrane organization	Ap1s2 Baiap2 Adam8 Bad Bak1 Bax Camk2a Emp2 F2rl1 Fzd9 Hsp90aa1 Itgb1 Kcnn4 Lmna Anxa1 Mfn2 Tram2 Plk1 Pmp22 Kif20a Aurkb Samd9l Spg11 Reep2 Myof Sorbs2 Coro1c Lpcat2 Hip1r Bin1 Myadm Snx3 Rhog Timm22 Clip1 Moap1 Emc6 Chchd6 Timm50 Snap47 Spire1 Sec24d Stx18 Reep4 Bloc1s2 Cep55 Tmem43 Stx11 Dhcr24 Them4 Sun1 Cptp
GO:0032787	0.00750921	1.57285	25.0701	38	603	monocarboxylic acid metabolic process	Gm3839 Me2 Pgd Acads Eno1 Gapdh Hif1a Hk1 Eif6 Ldha Anxa1 Ltc4s Pfkl Pgam1 Pgk1 Pkm Prkar2b Srebf1 Tpi1 Erlin1 Pdk1 Sesn2 Dagla Mthfd1l Aldoart1 Nucb2 Nupr1 Pfkp Fads3 Hacd4 Mid1ip1 Acot7 Tysnd1 Adpgk Gale Them4 Grhpr Aacs
GO:0002521	0.007704	1.57	25.1117	38	604	leukocyte differentiation	Gpr137 Adam8 Bad Bak1 Bax Cd44 Cd81 Socs1 Csf1 Epha2 F2rl1 Fgfr3 Sh3pxd2a Fzd9 Hells Hsp90aa1 Il2rg Lgals1 Anxa1 Mmp14 Prkca Relb Rras St3gal1 Sox13 Src Stat6 Tnfaip3 Wnt4 Prr7 Mink1 Socs5 Ripk3 Tmem176a Zbtb46 Il34 Gpr137b Entpd7
GO:0007167	0.00130304	1.56787	39.3306	59	946	enzyme linked receptor protein signaling pathway	Spred3 Rapgef1 Slc33a1 Npnt Dok4 Adam9 Casp3 Socs1 Csf1 Lefty1 Epha2 Esr1 Fgfr1 Fgfr3 Got1 Gpc1 Hif1a Inhbb Itga3 Stmn1 Smad3 Pgf Prkca Plat Plaur Atxn1 Ccl2 Shcbp1 Cyfip1 Src Srebf1 Stat6 Strap Ube2o Rhbdf2 Ppp2r5d Tgfb1i1 Wnt4 Ppp2r5b Myof Gprc5a Ndrg4 Pin1 Rgma Hip1r Apln Kcp Zfp703 Mir147 Lrrc32 Nus1 Ahi1 Nucb2 Ngef Socs5 Pakap Myo1e Htra3 Tiparp
GO:0032101	0.00171563	1.56582	37.335	56	898	regulation of response to external stimulus	Cd276 Adam8 Bcl6b Casp4 Cd34 Cd44 Cd81 Socs1 Cxcr3 Csf1 Esr1 F2rl1 Fgfr1 Grin1 Cxcl1 Hmgcr Hsp90aa1 Ldlr Anxa1 Smad3 Pgf Prkca Prkcg Plau Pmp22 Cnot7 Flna Ccl2 Sema3a Sema4b Sema4c Srebf1 Nploc4 Thbd Tlr4 Tnfaip3 Stk24 Wnt4 Rgma Klk8 Map2k1 Dagla Mir147 Pbk Nucb2 Nupr1 Socs5 Ikbke Usp14 Serpinb1a Riok3 Polr3d Tradd Tubb2b Il34 Ulbp1
GO:0010243	0.00204814	1.53961	39.289	58	945	response to organonitrogen compound	Zdhhc7 Rapgef1 Eif2b3 Edem2 Camk2a Capn2 Casp4 Casp3 Ccnd1 Cd68 Cd81 Cdk1 Socs1 Crhbp Ube2j2 Gna11 Grin1 Hrh1 Inhbb Itgb1 Eif6 Ldlr Anxa1 Man1a Ncam1 Nsg1 Pkm Prkca Prkcg Prnp Flna Rad51 Cyfip1 Serpina3g Src Srebf1 Stat6 Hmgcs1 Nploc4 Eif2b2 Tlr4 Tnfaip3 Ezr Erlin1 Sesn2 Prmt5 Uchl3 Nucb2 Ramp3 Socs5 Dnajb12 Usp14 Serpina3i Rraga Faf2 Aacs Mir762 Trim16
GO:0001816	0.00841748	1.48168	33.5516	48	807	cytokine production	Cd276 Adam8 Anxa4 Bcl6b Tspo Capn2 Casp4 Cd34 Cd81 Socs1 Cxcr3 Epha2 F2rl1 Fgfr1 Gapdh Hif1a Hk1 Hsp90aa1 Inhbb Klf2 Anxa1 Smad3 P2ry2 Mapk11 Prnp Relb Ccl2 Slc7a5 Src Nploc4 Tlr4 Tnfaip3 Cd40 Ezr Map2k3 Lrrc32 Socs5 Ripk3 Ankrd2 Litaf Scamp5 Serpinb1a Riok3 Polr3d Ppp1r11 Ulbp1 Cptp Trim16
GO:1902533	0.00608925	1.46435	39.6632	56	954	positive regulation of intracellular signal transduction	Spred3 Gpr137 Rapgef1 Prr5 Npnt Dok4 Adam8 Bad Bax Bub1 Cd44 Cd81 Csf1 Gadd45a Esr1 F2rl1 Fgfr1 Fgfr3 Hmgcr Hsp90aa1 Itgb1 L1cam Ncam1 Nqo2 Pde8a Prkca Ptbp1 S100a4 Ccl2 Ccl7 Sema4c Src Tlr4 Cd40 Traf1 Trip6 Rell2 Ndrg4 Cib1 Map2k1 Map2k3 Mydgf Taok3 Glipr2 Mink1 Ramp3 Nupr1 Ripk3 Slc15a3 Nacc2 Rraga Avpi1 Tradd Mlkl Il34 Gpr137b
GO:0044070	0.00798588	1.4573	37.6676	53	906	regulation of anion transport	Ldlrap1 Xpo1 Edem2 Adam9 Ak1 Birc5 Bad Cd81 Cdk1 Crhbp Cyp51 Opn3 Ect2 Stom Esr1 F2rl1 Fgfr1 Hif1a Hk1 Hmgcr Hsp90aa1 Ica1 Inhbb Itgb1 Kcnn4 Lgals3 Anxa1 P2ry2 Pfkl Prkca Ppp2ca Prnp Ptbp1 Flna Rab23 Ran Ccl2 Src Srebf1 Rhbdf2 Tlr4 Ezr Cib1 Apln Nus1 Ahi1 Nucb2 Snx3 Nupl1 B3gat3 Actr3 Aacs Tomt

## Sheet: All upregulated
sorted by p-values
GOBPID	Pvalue	OddsRatio	ExpCount	Count	Size	Term	symbol
GO:0000278	3.73575e-26	3.72272	34.7573	108	836	mitotic cell cycle	Rcc1 Tada3 Tubg1 E2f4 Espl1 Tcf19 Cdc20 Nusap1 Nabp1 Kif22 Adamts1 Birc5 Rhoc Bub1 Bub1b Calm3 Camk2a Ccna2 Ccnb2 Ccnd1 Ccne2 Ccng1 Cdk1 Cdkn1a Dapk3 Gadd45a Ect2 Esr1 Fgfr1 Fgfr3 Foxm1 Gem Prmt2 Kpnb1 Itgb1 Kif4 Stmn1 Lig1 Anxa1 Mad1l1 Smad3 Mcm3 Mcm2 Mcm6 Mki67 Nek2 Prkca Plk1 Psme3 Flna Kif20a Rad51 Hspa1a Ran Rbl1 Aurkb Aurka Tacc3 Zfp365 Tfdp1 Ttk Tuba1c Tubb2a Ywhah Tubb4b Cenpe Wdr62 Prc1 …
GO:0051726	1.10091e-14	2.63758	40.7026	95	979	regulation of cell cycle	Rcc1 Xpo1 Tubg1 E2f4 Cdc20 Nusap1 Nabp1 Adamts1 Ak1 Birc5 Bak1 Bax Bop1 Bub1 Bub1b Aspm Casp3 Ccna2 Ccnb2 Ccnd1 Ccne2 Ccng1 Cdk1 Cdkn1a Dapk3 Gadd45a Ect2 Esr1 Fgfr1 Fgfr3 Ppm1g Foxm1 Fosl1 Fzd9 Prmt2 Itgb1 Jund Anxa1 Mad1l1 Smad3 Mki67 Mlf1 Nek2 Prkca Plk1 Pmp22 Ppp2ca Psme3 Kif20a Hspa1a Rbl1 Rnf4 Src Aurkb Aurka Tacc3 Tfdp1 Tnfaip3 Ttk Wnt4 Ppp2r5b Ywhah Cenpe Prc1 Parp3 Pin1 E2f2 Map2k1 Ccnb1…
GO:1903047	2.67798e-21	3.64328	28.4378	88	684	mitotic cell cycle process	Rcc1 Tubg1 E2f4 Espl1 Tcf19 Cdc20 Nusap1 Nabp1 Kif22 Adamts1 Birc5 Rhoc Bub1 Bub1b Calm3 Camk2a Ccna2 Ccnb2 Ccnd1 Ccne2 Ccng1 Cdk1 Cdkn1a Ect2 Esr1 Fgfr1 Fgfr3 Foxm1 Prmt2 Kpnb1 Itgb1 Kif4 Stmn1 Lig1 Anxa1 Mad1l1 Mcm3 Mcm2 Mcm6 Mki67 Nek2 Plk1 Psme3 Flna Kif20a Rad51 Hspa1a Ran Rbl1 Aurkb Aurka Tacc3 Zfp365 Tfdp1 Ttk Ywhah Cenpe Wdr62 Prc1 Parp3 Ccnb1 Racgap1 Taok3 Fbxl8 Knstrn Cdk2ap2 Cdca8 Mad2…
GO:0007017	1.88912e-12	2.53531	37.0024	84	890	microtubule-based process	Cfap43 Rcc1 Xpo1 Tubg1 Espl1 Cdc20 Nusap1 Kif22 Birc5 Aspm Ccnb2 Crmp1 Gadd45a Dync1i1 Gapdh Hif1a Kpnb1 Itgb1 Kif17 Kif4 Stmn1 Lmna Map1a Map1b Map6 Nedd1 Nek2 Plk1 Flna Kif20a Hspa1a Rnf4 Aurkb Aurka Kif15 Tacc3 Spg11 Rsph1 Tuba1c Tubb2a Uchl1 Ezr Dpcd Tubb4b Cenpe Wdr62 Prc1 Fez1 Parp3 Cib1 Map2k1 Ccnb1 Racgap1 Map1s Tubgcp4 Knstrn Cdk2ap2 Copg2 Copg1 Mad2l1 Clip1 Ska2 Sac3d1 Spc25 Ska1 Ndc80 …
GO:0022603	2.57906e-10	2.27114	40.7442	84	980	regulation of anatomical structure morphogenesis	Cdc42ep2 Rnh1 Baiap2 Adam12 Adamts1 Anxa3 Rhoc Cd34 Cd44 Cxcr3 Csf1 Dapk3 Gadd45a Ecm1 Emp2 Epha2 Esr1 Fgfr1 Grin1 Hif1a Sdc2 Ifrd1 Itga5 Itgb1 Klf2 L1cam Lgals3 Limk1 Anxa1 Arhgap4 Map1b Map6 Nos3 Pgf Pgk1 Pkm Prkca Flna Rras S100a1 Ccl2 Sema3a Sema4b Sema4c Cyfip1 Sparc Src Syne3 Eif2b2 Thbs2 Tnfaip3 Cd40 Ezr Wdr1 Rnd1 Wnt9b Wnt4 Ywhah Adgrb2 Fbxw8 Coro1c Rhof Cib1 E2f2 Rgma Map2k1 Tnfrsf12a My…
GO:0035239	2.62259e-10	2.29466	39.3722	82	947	tube morphogenesis	Rnh1 Npnt Adam12 Adam15 Adam8 Adamts1 Anxa3 Bak1 Bax Casp3 Cd34 Cd44 Cxcr3 Csf1 Gadd45a Ecm1 Emp2 Epha2 Esr1 Fgfr1 Fgfr3 Foxm1 Fmn1 Hif1a Itga5 Itgb1 Klf2 Ldlr Lgals3 Anxa1 Smad3 Mmp14 Nos3 Nup50 Etv4 Pgf Pgk1 Pkm Prkca Plau Flna Pthlh Rab23 Rarg Rras S100a1 Ccl2 Sema4c Sparc Src Thbs2 Tnc Tnfaip2 Cd40 Vasp Wnt9b Wnt4 Adgrb2 Cib1 Sufu E2f2 Rgma Angptl2 Mthfd1l Tnfrsf12a Mydgf Clic4 Apln Nus1 Ahi1…
GO:1901135	7.94534e-10	2.27148	38.208	79	919	carbohydrate derivative metabolic process	Gm3839 Nt5m Adcy4 Galnt2 Edem2 Akr7a5 Pgd Ak1 Akr1b3 Ampd3 Bad Bax Cd44 Dpagt1 Eno1 Epha2 Akr1b8 Galnt1 Gapdh Gpc1 Pigq Hif1a Hk1 Hmgcr Eif6 Stt3a Man1a Pfkl Pgam1 Pgk1 Pkm Prps1 Rab23 Ran Rrm1 Rrm2 St3gal1 St6galnac4 Alg3 Hmgcs1 Nudt18 Phlda1 Engase B4galt7 Tk1 Tpi1 Upp1 Alg12 Pdk1 Slc35c2 Chil5 Man1c1 Ppat Impdh1 Papss1 Map2k1 Pigs Dctd Aldoart1 Alg8 Nus1 Nupr1 B4galt5 Pfkp Icmt Pycrl Cmpk1 Fuc…
GO:2000145	5.46513e-08	2.0471	41.3262	78	994	regulation of cell motility	Prr5 Adam15 Adam8 Adam9 Adamts1 Anxa3 Rhoc Camk2a Cd81 Cxcr3 Cnn2 Csf1 Dapk3 Gadd45a Ecm1 Emp2 Epha2 Igsf8 F2rl1 Fgfr1 Grin1 Hif1a Itga3 Itga5 Itga6 Itgb1 Lamc2 Lgals3 Lmna Anxa1 Arhgap4 Smad3 Mmp14 Nos3 P2ry2 Pfn2 Pgf Prkca Plau Flna Rras Ccl2 Sema3a Sema4b Sema4c Snai1 Sparc Src Strap Timp1 Cd40 Trip6 Dpysl3 Stk24 Vcl Wnt4 Ndrg4 Coro1c Pin1 Cib1 Map2k1 Map2k3 Clic4 Zfp703 Glipr2 Myadm Mink1 Nus…
GO:0051301	6.00623e-18	3.54742	24.5712	75	591	cell division	Rcc1 Cdc20 Nusap1 Birc5 Rhoc Bub1 Bub1b Aspm Ccna2 Ccnb2 Ccnd1 Ccne2 Ccng1 Cdk1 Ect2 Fgfr1 Cdca3 Hells Kif4 Stmn1 Lig1 Mad1l1 Nedd1 Nek2 Pgf Plk1 Kif20a Ran Rbl1 Aurkb Aurka Samd9l Tacc3 Zfp365 Mis18bp1 Top2a Wnt9b Cenpe Prc1 Ccdc124 Nek4 Pin1 Cib1 Ccnb1 Racgap1 Cenpt Knstrn Cdk2ap2 Cdca8 Mad2l1 Ruvbl1 Ralb Ska2 Cks2 Sac3d1 Spc25 Ska1 Pmf1 Ndc80 Mastl Spc24 Spire1 Ncapd2 Ube2c Arl8a Anln Kif23 Fa…
GO:0030163	4.46511e-08	2.08991	38.9564	75	937	protein catabolic process	Zfand2a Xpo1 Cdc20 Edem2 Adam8 Adam9 Ube3b Capn2 Cd81 Cyp51 Ube2j2 Gpc1 Hmgcr Hsp90aa1 Ldlr Smad3 Man1a Map1a Uhrf1 Nsf Odc1 Pja1 Prkcg Plk1 Pmp22 Ppp2ca Psme3 Flna Hspa1a Rnf4 Aurka Samd9l Nploc4 Psmd2 Tgfb1i1 Timp1 Tnfaip1 Tnfaip3 Psmd3 Uba1 Uchl1 Ezr Erlin1 Fbxw8 Pin1 Psmd13 Sufu Rgma Ube2z Snf8 Fbxl8 Uchl3 Pbk Snx3 Mad2l1 Uchl5 Nupr1 Socs5 Dnajb12 Usp14 Psmd14 Rmnd5b Serpinb1a Psmd12 Ubap1 Rs…
GO:0030334	6.04594e-08	2.07241	39.2474	75	944	regulation of cell migration	Prr5 Adam15 Adam8 Adam9 Adamts1 Anxa3 Rhoc Camk2a Cd81 Cxcr3 Cnn2 Csf1 Dapk3 Gadd45a Ecm1 Emp2 Epha2 F2rl1 Fgfr1 Grin1 Hif1a Itga3 Itga5 Itga6 Itgb1 Lamc2 Lgals3 Lmna Anxa1 Arhgap4 Smad3 Mmp14 Nos3 P2ry2 Pfn2 Pgf Prkca Plau Flna Rras Ccl2 Sema3a Sema4b Sema4c Snai1 Sparc Src Strap Timp1 Cd40 Trip6 Dpysl3 Stk24 Vcl Wnt4 Ndrg4 Coro1c Cib1 Map2k1 Map2k3 Clic4 Zfp703 Glipr2 Myadm Mink1 Nus1 Rhog Ripk…
GO:0044087	2.19406e-07	1.99814	40.5363	75	975	regulation of cellular component biogenesis	Rcc1 Ncln Cdc42ep2 Rapgef1 Baiap2 Rhoc Bak1 Bax Capg Capza1 Cttn Dapk3 Lefty1 Ect2 Epha2 Ercc1 Esr1 F2rl1 Fmn1 Gap43 Grin1 Hsp90aa1 Ica1 Stmn1 Lgals3 Limk1 Smad3 Mmp14 Mns1 Map1b Ncam1 Nptx1 Pfn2 Prkca Plk1 Flna Hspa1a Rnf4 Cyfip1 Snai1 Src Thbs2 Tlr4 Tmod1 Dpysl3 Vasp Vcl Ezr Wnt4 Ppp2r5b Adgrb2 Fez1 Coro1c Snf8 Hip1r Bin1 Myadm Cldn7 Rhog Nupr1 Pdlim5 Clip1 Gm14137 Ralb Riok3 Spire1 Cgnl1 Anln …
GO:0006886	7.62247e-08	2.06974	38.7485	74	932	intracellular protein transport	Zdhhc7 Xpo1 Ap1s2 Edem2 Ap1b1 Ap1s1 Bax Cd81 Cdk1 Cdkn1a Cttn Ect2 Ehd1 Stom Hsp90aa1 Kpnb1 Itgb1 Eif6 Kif17 Kpna1 Lmna Mfn2 Tram2 Man1a Map1a Nup50 Nsf Nsg1 Ppp2ca Prnp Flna Rab22a Rab23 Rab6a Ran Ccl2 Srebf1 Srprb Zdhhc9 Srp68 Nploc4 Timm17a Reep2 Ywhah Ipo7 Heatr3 Cib1 Snf8 Ltv1 Copg2 Copg1 Snx3 Ramp3 Timm22 Stam2 Clip1 Tbc1d1 Moap1 Timm50 Pmpca Trak1 Ift22 Nop9 Vps26b Stx18 Nupl1 Strada B3gat…
GO:0070925	1.84186e-09	2.30355	34.7573	73	836	organelle assembly	Cfap43 Rcc1 E2f4 Exoc5 Unc119b Cdc20 Nop2 Mrps2 Bop1 Aspm Ccnb2 Cd34 Csrp1 Ehd1 Eif2s1 Gap43 Agfg1 Kpnb1 Itgb1 Eif6 Kif4 Mfn2 Mns1 Nek2 Nptx1 Plk1 Cnot7 Flna Rab23 Hspa1a Rnf4 Sqle Src Aurkb Aurka Atg9b Spg11 Tmod1 Rsph1 Ezr Wdr1 Cenpe Wdr62 Prc1 Fez1 Racgap1 B9d1 Cenpt Tmem237 Mrps7 Tubgcp4 Ahi1 Nupr1 Ralb Emc6 Nip7 Sac3d1 Ndc80 Dnah17 Spink2 Gorasp2 Poc1a Stx18 Kif23 Tpx2 Cenpn Palld Actr3 Rrp7…
GO:0009894	2.43559e-08	2.1608	36.254	72	872	regulation of catabolic process	Zfand2a Zdhhc7 Xpo1 Gpr137 Cdc20 Adam8 Adam9 Atp6v0a1 Bax Tspo Cd81 Cttn Cyp51 Dffa Hif1a Hmgcr Hsp90aa1 Itgb1 Eif6 Ldlr Smad3 Map1a Nsf Odc1 Pgam1 Prkcg Plk1 Cnot7 Ppp2ca Psme3 Ptbp1 Flna Hspa1a Srebf1 Aurka Samd9l Tbrg4 Psmd2 Timp1 Tnfaip3 Psmd3 Vdac1 Ezr Sesn2 Fbxw8 Fez1 Pin1 Sufu Rgma Map2k1 Snf8 Pbk Snx3 Mad2l1 Uchl5 Nupr1 Socs5 Usp14 Psmd14 Ralb Serpinb1a Rraga Psmd1 Dram1 Tysnd1 Fam83d Fbx…
GO:0032989	1.2499e-08	2.21442	34.9651	71	841	cellular component morphogenesis	Baiap2 Alcam Bax Camk2a Cd44 Crmp1 Csrp1 Cttn Epha2 Fgfr3 Fmn1 Gap43 Gpc1 Grin1 Agfg1 Hsp90aa1 Sdc2 Ifrd1 Itgb1 L1cam Stmn1 Lamc2 Limk1 Arhgap4 Matn2 Map1a Map1b Map6 Ncam1 Nes Nptx1 Etv4 Pitpna Prkca Pmp22 Sema3a Sema4b Sema4c Cyfip1 Src Aurka Spg11 Zfp365 Eif2b2 Tmod1 Uchl1 Vasp Vcl Wdr1 Wdr36 Ywhah Fbxw8 Fez1 Coro1c Rgma Klk8 Map2k1 Map1s Tnfrsf12a Taok3 Mink1 Ngef Rhog B4galt5 Pdlim5 Trak1 Pl…
GO:0060341	3.21908e-08	2.15636	35.7967	71	861	regulation of cellular localization	Ldlrap1 Zdhhc7 Xpo1 Edem2 Birc5 Bad Bak1 Bax Calm3 Camk2a Ccne2 Cct3 Cct6a Cct7 Cd81 Cdk1 Cxcr3 Ect2 Ehd1 Stom Epha2 Fzd9 Gpc1 Grin1 Gsto1 Hif1a Hmgcr Hsp90aa1 Itga3 Itgb1 Kcnab2 Lgals3 Mad1l1 Mmp14 Map1a Map1b Ncam1 Plk1 Ppp2ca Prnp Flna Rab23 Ran Ccl2 Src Srebf1 Aurkb Stac2 Ezr Reep2 Sesn2 Sorbs2 Ndrg4 Fez1 Pin1 Cib1 Map2k1 Nus1 Snx3 Ramp3 Rhog Icmt Ralb Ndc80 Ttl Stx18 Nupl1 Lime1 B3gat3 Actr3…
GO:0051338	8.30834e-08	2.09848	36.6697	71	882	regulation of transferase activity	Spred3 Cdc20 Adam8 Adam9 Bad Casp3 Ccna2 Ccnb2 Ccnd1 Ccne2 Ccng1 Cd81 Cdkn1a Socs1 Csf1 Gadd45a Ect2 Emp2 Epha2 Fgfr1 Fgfr3 Hmgcr Hsp90aa1 Limk1 Nek2 Dusp8 Prkca Plk1 Pmp22 Ppp2ca Prkar2b Prnp Rbl1 Src Aurkb Tlr4 Tnfaip3 Cd40 Uchl1 Cenpe Serinc2 Sesn2 Gprc5a Parp3 Coro1c Pin1 Cib1 Map2k1 Map2k3 Ccnb1 Taok3 Mink1 Dbndd2 Map3k6 Mad2l1 Higd1a Socs5 Ripk3 Ralb Mastl Avpi1 Pak4 Rap2c Tpx2 Strada Rfc5 …
GO:0032880	4.85977e-07	1.99127	38.4159	71	924	regulation of protein localization	Ldlrap1 Zdhhc7 Xpo1 Edem2 Adam9 Birc5 Bad Camk2a Ccne2 Cct3 Cct6a Cct7 Cd81 Cdk1 Cyp51 Ect2 Stom Epha2 F2rl1 Fzd9 Gpc1 Hif1a Hmgcr Hsp90aa1 Ica1 Inhbb Itga3 Itgb1 Kcnab2 Kcnn4 Lgals3 Anxa1 Mmp14 Map1a Nedd1 Pfkl Plk1 Ppp2ca Prnp Ptbp1 Flna Rab23 Ran Ccl2 Src Srebf1 Stac2 Rhbdf2 Tlr4 Vcl Ezr Sesn2 Sorbs2 Pin1 Cib1 Map2k1 B9d1 Ahi1 Snx3 Ramp3 Rhog Icmt Tbc1d1 Ralb Ndc80 Nupl1 B3gat3 Actr3 Aacs Tomt…
GO:0030036	3.01866e-11	2.61433	29.7682	70	716	actin cytoskeleton organization	Cdc42ep2 Baiap2 Aif1l Prr5 Actn1 Ehbp1l1 Rhoc Cap1 Capg Capza1 Casp4 Cnn2 Csrp1 Cttn Cxadr Dapk3 Ect2 Emp2 F2rl1 Fmn1 Itgb1 Stmn1 Limk1 Anxa1 Smad3 Pfn2 Pmp22 Flna Ran Cyfip1 Src Pdlim2 Tmod1 Tnfaip1 Dpysl3 Vasp Ezr Wdr1 Rnd1 Wnt4 Myo1h Micall2 Sorbs2 Atp2c1 Coro1c Rhof Racgap1 Msrb1 Flnb Hip1r Bin1 Myo1d Myadm Mink1 Pdlim1 Rhog Pdlim5 Gm14137 Lima1 Pdlim7 Pakap Spire1 Cgnl1 Anln Ptk7 Myo1e Kif23…
GO:0030029	4.77729e-09	2.28836	33.4684	70	805	actin filament-based process	Cdc42ep2 Baiap2 Aif1l Prr5 Actn1 Ehbp1l1 Rhoc Cap1 Capg Capza1 Casp4 Cnn2 Csrp1 Cttn Cxadr Dapk3 Ect2 Emp2 F2rl1 Fmn1 Itgb1 Stmn1 Limk1 Anxa1 Smad3 Pfn2 Pmp22 Flna Ran Cyfip1 Src Pdlim2 Tmod1 Tnfaip1 Dpysl3 Vasp Ezr Wdr1 Rnd1 Wnt4 Myo1h Micall2 Sorbs2 Atp2c1 Coro1c Rhof Racgap1 Msrb1 Flnb Hip1r Bin1 Myo1d Myadm Mink1 Pdlim1 Rhog Pdlim5 Gm14137 Lima1 Pdlim7 Pakap Spire1 Cgnl1 Anln Ptk7 Myo1e Kif23…
GO:0034622	2.61719e-06	1.8985	39.4969	70	950	cellular protein-containing complex assembly	Tubg1 Cdc42ep2 Baiap2 Nop2 Ap1b1 Bop1 Capg Capza1 Cttn Lefty1 Esr1 Fmn1 Hells Hsp90aa1 Eif6 Stmn1 Smad3 Mcm3 Mcm2 Mcm5 Mcm6 Map1b Ncam1 Nsg1 Pfn2 Rad51 Rnf4 Cyfip1 Strap Tlr4 Tmod1 Vasp Cenpe Micall2 Psmd13 Eif2s3x Msrb1 Prmt5 Hip1r Bin1 Cenpt Mrps7 Myadm Tubgcp4 Nap1l1 Higd1a Clip1 Ruvbl1 Dnajb12 Gm14137 Ralb Taf12 Gemin6 Snap47 Mid1ip1 Spire1 Ube2c Gtf2f2 Ndufaf5 Dnah17 Cox10 Cand1 Tpx2 Cenpn N…
GO:0097435	4.72097e-10	2.45275	31.0155	69	746	supramolecular fiber organization	Tubg1 Cdc42ep2 Baiap2 Aif1l Actn1 Rhoc Capg Capza1 Casp4 Serpinh1 Csrp1 Cttn Dapk3 Emp2 F2rl1 Fmn1 Agfg1 Kpnb1 Itgb1 Stmn1 Ldlr Limk1 Smad3 Map1a Map1b Nedd1 Pfn2 Flna Cyfip1 Src Tacc3 B4galt7 Tmod1 Tnfaip1 Dpysl3 Vasp Ezr Wdr1 Rnd1 Wnt4 Myo1h Micall2 Sorbs2 Coro1c Rhof Cib1 Map1s Msrb1 Hip1r Bin1 Myo1d Myadm Tubgcp4 Pdlim1 Rhog Clip1 Ripk3 Gm14137 Lima1 Loxl4 Pakap Mid1ip1 Spire1 Cgnl1 Myo1e Tpx…
GO:0051129	1.15989e-09	2.39436	31.6807	69	762	negative regulation of cellular component organization	Birc5 Bub1 Bub1b Tspo Capg Capza1 Crmp1 Lefty1 Ercc1 Esr1 Fgfr3 Ifrd1 Itga3 Itgb1 Stmn1 Ldlr Lgals1 Lgals3 Lmna Mad1l1 Arhgap4 Mcm2 Mmp14 Map1a Map1b Pfn2 Plk1 Pmp22 Prnp Flna Sema3a Sema4b Sema4c Src Aurkb Zfp365 Tmod1 Top2a Ttk Dpysl3 Ywhah Cenpe Fez1 Coro1c Cib1 Rgma Klk8 Ccnb1 Hip1r Myadm Cldn7 Ngef Mad2l1 Naa10 Higd1a Nupr1 Scamp5 Lima1 Riok3 Ndc80 Mid1ip1 Cgnl1 Tpx2 Actr3 Anapc15 Gas2l1 Cpt…
GO:0000904	2.41243e-08	2.2005	34.1336	69	821	cell morphogenesis involved in differentiation	Baiap2 Actn1 Alcam Camk2a Crmp1 Cttn Epha2 Fgfr3 Fmn1 Gap43 Grin1 Hsp90aa1 Sdc2 Ifrd1 Itgb1 L1cam Stmn1 Lamc2 Limk1 Arhgap4 Matn2 Map1a Map1b Map6 Ncam1 Nptx1 Etv4 Pitpna Prkca Pmp22 Flna Sema3a Sema4b Sema4c Cyfip1 Src Spg11 Zfp365 Eif2b2 Uchl1 Vasp Vcl Wdr1 Wdr36 Atrnl1 Ywhah Fbxw8 Micall2 Coro1c Cib1 Rgma Map2k1 Map1s Tnfrsf12a Flnb Clic4 Myadm Mink1 Ngef Rhog B4galt5 Pdlim5 Trak1 Plxnd1 Ttl P…
GO:0006082	2.52912e-06	1.90993	38.707	69	931	organic acid metabolic process	Gm3839 Psph Rars Me2 Psat1 Shmt2 Pgd Acads Aco1 Ass1 Eno1 Gapdh Got1 Gsto1 Hdc Hif1a Hk1 Eif6 Ldha Anxa1 Lta4h Ltc4s Nos3 Odc1 Pfkl Pgam1 Pgk1 Pkm Prkar2b Prps1 Mcfd2 Srebf1 Tlr4 Tpi1 Vars Erlin1 Pdk1 Sesn2 Ppat Aars Farsb Papss1 Dagla Mthfd1l Gars Aldoart1 Ddah2 Nucb2 Nupr1 Pfkp Icmt Fads3 Pycrl Farsa Hacd4 Thap4 Idh3a Mid1ip1 Gcsh Acot7 Tysnd1 Adpgk Npl Gale Them4 Adhfe1 Grhpr Aacs Dlst
GO:0043069	7.94369e-06	1.83883	40.0374	69	963	negative regulation of programmed cell death	Rps6ka3 Adam8 Akr1b3 Birc5 Bad Bax Casp3 Ccng1 Cd44 Cdk1 Cdkn1a Cxcr3 Cttn Dffa Opn3 Fhl2 Fzd9 Gapdh Grin1 Hells Hif1a Hk1 Hmgcr Itga5 Itga6 Itgb1 Lgals3 Lmna Smad3 Nes Prkca Prkcg Plaur Plk1 Prnp Psme3 Flna Rarg St3gal1 Snai1 Src Aurkb Aurka Ube2o Timp1 Tnfaip3 Vdac1 Wnt4 Ywhah Aars Pin1 Cib1 Map2k1 Ube2z Mydgf Hip1r Ahi1 Cldn7 Mad2l1 Higd1a Nupr1 Angptl4 Anp32b Pak4 Aifm2 Dhcr24 Naa15 Tnfrsf23 …
GO:0033365	8.20978e-07	1.9904	36.7529	68	884	protein localization to organelle	Xpo1 Kdelr3 Bax Bub1b Tspo Camk2a Cct3 Cct6a Cct7 Cd68 Cd81 Cdk1 Cdkn1a Ect2 Ehd1 Esr1 Hdgf Hk1 Hsp90aa1 Kpnb1 Kpna1 Lmna Mfn2 Tram2 Man1a Map1a Nedd1 Nup50 Nptx1 Plk1 Ppp2ca Flna Rab23 Rab6a Ran Src Srebf1 Srprb Aurkb Aurka Srp68 Timm17a Tnfaip3 Ttk Ezr Sesn2 Ipo7 Heatr3 Parp3 Pin1 Map2k1 Snf8 Cenpt Ahi1 Timm22 Moap1 Emc6 Timm50 Pmpca Ndc80 Rpa1 Nupl1 Fam83d Dusp18 Sun1 Gas2l1 Ift122 Gpr137b
GO:0043436	1.17396e-06	1.96787	37.1271	68	893	oxoacid metabolic process	Gm3839 Psph Rars Me2 Psat1 Shmt2 Pgd Acads Aco1 Ass1 Eno1 Gapdh Got1 Gsto1 Hdc Hif1a Hk1 Eif6 Ldha Anxa1 Lta4h Ltc4s Nos3 Odc1 Pfkl Pgam1 Pgk1 Pkm Prkar2b Mcfd2 Srebf1 Tlr4 Tpi1 Vars Erlin1 Pdk1 Sesn2 Ppat Aars Farsb Papss1 Dagla Mthfd1l Gars Aldoart1 Ddah2 Nucb2 Nupr1 Pfkp Icmt Fads3 Pycrl Farsa Hacd4 Thap4 Idh3a Mid1ip1 Gcsh Acot7 Tysnd1 Adpgk Npl Gale Them4 Adhfe1 Grhpr Aacs Dlst
GO:0019637	4.35156e-07	2.04195	35.3809	67	851	organophosphate metabolic process	Gm3839 Nt5m Adcy4 Fdps Pgd Ak1 Ampd3 Bad Capn2 Socs1 Dpagt1 Eno1 Epha2 Gapdh Pigq Hif1a Hk1 Hmgcr Eif6 Ldlr Nos3 Pfkl Pgam1 Pgk1 Pkm Prps1 Rab23 Ran Rrm1 Rrm2 Hmgcs1 Nudt18 Tpi1 Upp1 Lclat1 Nmnat2 Pdk1 Serinc2 Ppat Mtmr10 Impdh1 Papss1 Map2k1 Lpcat2 Ip6k3 Pigs Idi1 Dctd Gars Aldoart1 Nus1 Impa1 Nupr1 Pfkp Socs5 Cmpk1 Pgp Agpat4 Acot7 Adpgk Gale Sgms2 Pgs1 Sla2 Uck2 Fam126a Entpd7
GO:0019752	1.25831e-06	1.97402	36.4619	67	877	carboxylic acid metabolic process	Gm3839 Psph Rars Me2 Psat1 Shmt2 Pgd Acads Aco1 Ass1 Eno1 Gapdh Got1 Gsto1 Hdc Hif1a Hk1 Eif6 Ldha Anxa1 Lta4h Ltc4s Nos3 Odc1 Pfkl Pgam1 Pgk1 Pkm Prkar2b Mcfd2 Srebf1 Tlr4 Tpi1 Vars Erlin1 Pdk1 Sesn2 Ppat Aars Farsb Dagla Mthfd1l Gars Aldoart1 Ddah2 Nucb2 Nupr1 Pfkp Icmt Fads3 Pycrl Farsa Hacd4 Thap4 Idh3a Mid1ip1 Gcsh Acot7 Tysnd1 Adpgk Npl Gale Them4 Adhfe1 Grhpr Aacs Dlst
GO:0043066	1.36327e-05	1.82187	39.1643	67	942	negative regulation of apoptotic process	Rps6ka3 Adam8 Akr1b3 Birc5 Bad Bax Casp3 Ccng1 Cd44 Cdk1 Cdkn1a Cxcr3 Cttn Dffa Opn3 Fhl2 Fzd9 Gapdh Grin1 Hells Hif1a Hk1 Hmgcr Itga5 Itga6 Itgb1 Lgals3 Lmna Smad3 Nes Prkca Prkcg Plaur Plk1 Prnp Psme3 Flna Rarg St3gal1 Snai1 Src Aurkb Aurka Ube2o Timp1 Tnfaip3 Vdac1 Wnt4 Ywhah Aars Pin1 Cib1 Map2k1 Ube2z Mydgf Hip1r Ahi1 Cldn7 Mad2l1 Higd1a Nupr1 Angptl4 Anp32b Pak4 Dhcr24 Naa15 Tnfrsf23
GO:0045597	1.41018e-05	1.81971	39.2059	67	943	positive regulation of cell differentiation	Cd276 Baiap2 Fdps Npnt Adam8 Bad Tspo Aspm Cd34 Socs1 Csf1 Ect2 Fgfr1 Fgfr3 Gpc1 Hif1a Hsp90aa1 Il2rg Itgb1 Jund L1cam Limk1 Lmna Anxa1 Smad3 Mmp14 Map1b Map6 Etv4 Prkca Flna Rras Atxn1 Cyfip1 Snai1 Sox13 Zbtb7c Aurka Slc6a6 Zfp365 Kctd11 Eif2b2 Tgfb1i1 Wnt4 Fbxw8 Fez1 Pin1 Cib1 Map2k1 Tnfrsf12a Prmt5 Bin1 Zfp703 Glipr2 Myadm Uchl3 Ahi1 Nap1l1 Socs5 Trak1 Pdlim7 Plxnd1 Zbtb46 Actr3 Il34 Trim16 Sm…
GO:0010562	3.00362e-05	1.77126	40.1621	67	966	positive regulation of phosphorus metabolic process	Prr5 Npnt Adam8 Adam9 Bad Capn2 Ccnd1 Cd44 Cd81 Cdkn1a Socs1 Csf1 Gadd45a Lefty1 Ect2 Emp2 Epha2 Fgfr1 Fgfr3 Hsp90aa1 Inhbb Itga5 Itga6 Itgb1 Smad3 Nos3 Pde8a Pfn2 Pgf Prkca Plaur Plk1 Ppp2ca Prnp Ptbp1 Src Ppp2r5d Tlr4 Cd40 Cenpe Pin1 Cib1 Rgma Map2k1 Map2k3 Ccnb1 Mydgf Apln Taok3 Mink1 Map3k6 Ramp3 Higd1a Nupr1 Ripk3 Rps6ka4 Ralb Btbd10 Avpi1 Pak4 Rap2c Tpx2 Strada Rap2b Mlkl Il34 Ehd4
GO:0045937	3.00362e-05	1.77126	40.1621	67	966	positive regulation of phosphate metabolic process	Prr5 Npnt Adam8 Adam9 Bad Capn2 Ccnd1 Cd44 Cd81 Cdkn1a Socs1 Csf1 Gadd45a Lefty1 Ect2 Emp2 Epha2 Fgfr1 Fgfr3 Hsp90aa1 Inhbb Itga5 Itga6 Itgb1 Smad3 Nos3 Pde8a Pfn2 Pgf Prkca Plaur Plk1 Ppp2ca Prnp Ptbp1 Src Ppp2r5d Tlr4 Cd40 Cenpe Pin1 Cib1 Rgma Map2k1 Map2k3 Ccnb1 Mydgf Apln Taok3 Mink1 Map3k6 Ramp3 Higd1a Nupr1 Ripk3 Rps6ka4 Ralb Btbd10 Avpi1 Pak4 Rap2c Tpx2 Strada Rap2b Mlkl Il34 Ehd4
GO:0000226	1.11322e-12	2.93892	25.278	66	608	microtubule cytoskeleton organization	Cfap43 Rcc1 Xpo1 Tubg1 Espl1 Cdc20 Nusap1 Birc5 Aspm Ccnb2 Crmp1 Gadd45a Gapdh Kpnb1 Itgb1 Kif4 Stmn1 Lmna Map1a Map1b Map6 Nedd1 Nek2 Plk1 Flna Kif20a Hspa1a Rnf4 Aurkb Aurka Tacc3 Rsph1 Tuba1c Tubb2a Ezr Tubb4b Cenpe Wdr62 Prc1 Parp3 Cib1 Ccnb1 Racgap1 Map1s Tubgcp4 Knstrn Cdk2ap2 Mad2l1 Clip1 Ska2 Sac3d1 Spc25 Ska1 Ndc80 Tubb6 Mid1ip1 Spire1 Ttl Dnah17 Poc1a Kif23 Tpx2 Tubb2b Sun1 Gas2l1 Ckap2
GO:0051093	0.000135995	1.68048	41.451	66	997	negative regulation of developmental process	Spred3 Gpr137 Adamts1 Tspo Aspm Ccnd1 Cd44 Cdkn1a Socs1 Cxcr3 Cxadr Gadd45a Ecm1 Epha2 Fgfr1 Fgfr3 Foxm1 Hif1a Ifrd1 Itgb1 Kcnk2 Klf2 Ldlr Lmna Anxa1 Arhgap4 Smad3 Nos3 Pgk1 Ppp2ca Mapk11 Ptbp1 Pthlh Rarg Rbl1 Ccl2 Sema3a Sema4b Sema4c Snai1 Sparc Strap Kctd11 Tgfb1i1 Thbs2 Wnt9b Wnt4 Ywhah Adgrb2 Parp3 Coro1c Cib1 E2f2 Rgma Klk8 Prmt5 Nucb2 Ngef Socs5 Ankrd2 Tmem176a Zbtb46 Actr3 Gas2l1 Gpr137b …
GO:0120035	1.00138e-08	2.31801	30.6413	65	737	regulation of plasma membrane bounded cell projection organization	Cdc42ep2 Rapgef1 Cdc20 Baiap2 Adamts1 Cd44 Crmp1 Ehd1 Epha2 F2rl1 Fgfr1 Gap43 Grin1 Hsp90aa1 Sdc2 Ifrd1 Itga3 Itga6 Itgb1 L1cam Lgals1 Limk1 Arhgap4 Mns1 Map1b Map6 P2ry2 Pfn2 Pmp22 Prnp Ptbp1 Flna Sema3a Sema4b Sema4c Cyfip1 Src Zfp365 Ppp2r5d Eif2b2 Dpysl3 Stk24 Ezr Ppp2r5b Ywhah Fbxw8 Ndrg4 Fez1 Coro1c Cib1 Rgma Klk8 Map2k1 Tnfrsf12a Ahi1 Ngef Snx3 Rhog Pdlim5 Gm14137 Trak1 Plxnd1 Anln Ptk7 Ac…
GO:0032990	1.51736e-08	2.2899	30.9739	65	745	cell part morphogenesis	Baiap2 Alcam Bax Camk2a Cd44 Crmp1 Cttn Epha2 Fgfr3 Fmn1 Gap43 Grin1 Hsp90aa1 Sdc2 Ifrd1 Itgb1 L1cam Stmn1 Lamc2 Limk1 Arhgap4 Matn2 Map1a Map1b Map6 Ncam1 Nes Nptx1 Etv4 Pitpna Prkca Pmp22 Sema3a Sema4b Sema4c Cyfip1 Src Aurka Spg11 Zfp365 Eif2b2 Uchl1 Vasp Vcl Wdr36 Ywhah Fbxw8 Fez1 Coro1c Rgma Klk8 Map2k1 Map1s Tnfrsf12a Taok3 Mink1 Ngef Rhog B4galt5 Pdlim5 Trak1 Plxnd1 Ttl Tubb2b Actr3
GO:0031344	2.28034e-08	2.26244	31.3065	65	753	regulation of cell projection organization	Cdc42ep2 Rapgef1 Cdc20 Baiap2 Adamts1 Cd44 Crmp1 Ehd1 Epha2 F2rl1 Fgfr1 Gap43 Grin1 Hsp90aa1 Sdc2 Ifrd1 Itga3 Itga6 Itgb1 L1cam Lgals1 Limk1 Arhgap4 Mns1 Map1b Map6 P2ry2 Pfn2 Pmp22 Prnp Ptbp1 Flna Sema3a Sema4b Sema4c Cyfip1 Src Zfp365 Ppp2r5d Eif2b2 Dpysl3 Stk24 Ezr Ppp2r5b Ywhah Fbxw8 Ndrg4 Fez1 Coro1c Cib1 Rgma Klk8 Map2k1 Tnfrsf12a Ahi1 Ngef Snx3 Rhog Pdlim5 Gm14137 Trak1 Plxnd1 Anln Ptk7 Ac…
GO:0001944	1.23546e-07	2.14944	32.7616	65	788	vasculature development	Rnh1 Rapgef1 Adam12 Adam15 Adam8 Adamts1 Anxa3 Bak1 Bax Cd34 Cxcr3 Gadd45a Dhcr7 Ecm1 Emp2 Epha2 Fgfr1 Foxm1 Fosl1 Hif1a Itga5 Itgb1 Klf2 Ldlr Lgals3 Anxa1 Nos3 Pgf Pgk1 Pkm Prkca Plau Flna Rras S100a1 Ccl2 Sparc Thbs2 Tnfaip2 Cd40 Wnt4 Adgrb2 Fbxw8 Cib1 Sufu E2f2 Angptl2 Map2k1 B9d1 Tnfrsf12a Mydgf Clic4 Apln Nus1 Ramp3 Angptl4 Anp32b Plxnd1 Pak4 Ptk7 Myo1e Plcd3 Myo18b Naa15 Tiparp
GO:0032269	0.000172373	1.67857	40.2037	64	967	negative regulation of cellular protein metabolic process	Spred3 Rps6ka3 Birc5 Bak1 Bax Tspo Casp3 Serpinh1 Cd44 Cdkn1a Socs1 Dapk3 Gadd45a Ecm1 Eif2s1 Gapdh Hmgcr Eif6 Limk1 Map1a Dusp8 Prkca Prkcg Plat Plaur Plk1 Cnot7 Ppp2ca Prkar2b Prnp Rab23 Serpinb9b Serpinb6b Serpina3g Src Strap Cnksr3 Ppp2r5d Timp1 Tnfaip3 Uchl1 Sesn2 Gprc5a Coro1c Cib1 Sufu Serpinb10 Ccnb1 Eif4e2 Bin1 Prr7 Myadm Pbk Dbndd2 Mad2l1 Uchl5 Socs5 Usp14 Serpina3i Serpinb1a Mastl Spin…
GO:0048858	2.66525e-08	2.28376	30.0592	63	723	cell projection morphogenesis	Baiap2 Alcam Camk2a Cd44 Crmp1 Cttn Epha2 Fgfr3 Fmn1 Gap43 Grin1 Hsp90aa1 Sdc2 Ifrd1 Itgb1 L1cam Stmn1 Lamc2 Limk1 Arhgap4 Matn2 Map1a Map1b Map6 Ncam1 Nes Nptx1 Etv4 Pitpna Prkca Pmp22 Sema3a Sema4b Sema4c Cyfip1 Src Aurka Spg11 Zfp365 Eif2b2 Uchl1 Vasp Vcl Wdr36 Ywhah Fbxw8 Coro1c Rgma Klk8 Map2k1 Map1s Tnfrsf12a Taok3 Mink1 Ngef Rhog B4galt5 Pdlim5 Trak1 Plxnd1 Ttl Tubb2b Actr3
GO:0001568	1.17177e-07	2.18145	31.3065	63	753	blood vessel development	Rnh1 Rapgef1 Adam12 Adam15 Adam8 Adamts1 Anxa3 Bak1 Bax Cd34 Cxcr3 Gadd45a Dhcr7 Ecm1 Emp2 Epha2 Fgfr1 Foxm1 Fosl1 Hif1a Itga5 Itgb1 Klf2 Ldlr Lgals3 Anxa1 Nos3 Pgf Pgk1 Pkm Prkca Plau Flna Rras S100a1 Ccl2 Sparc Thbs2 Tnfaip2 Cd40 Wnt4 Adgrb2 Fbxw8 Cib1 Sufu E2f2 Angptl2 Map2k1 Tnfrsf12a Mydgf Clic4 Apln Nus1 Ramp3 Angptl4 Plxnd1 Pak4 Ptk7 Myo1e Plcd3 Myo18b Naa15 Tiparp
GO:0030097	0.000387399	1.62982	40.6194	63	977	hemopoiesis	Gpr137 Actn1 Adam8 Bad Bak1 Bax Casp3 Cd34 Cd44 Cd81 Socs1 Cnn2 Csf1 Epha2 Ercc1 Sfxn1 F2rl1 Fgfr3 Sh3pxd2a Fzd9 Cxcl1 Hells Hif1a Hsp90aa1 Il2rg Eif6 Kcnab2 Klf2 Lgals1 Anxa1 Mlf1 Mmp14 Prkca Rarg Relb Rras St3gal1 Sox13 Src Stat6 Samd9l Tacc3 Tnfaip3 Top2a Wdr1 Wnt4 Cib1 Kcp Prr7 Mink1 Socs5 Ripk3 Tmem176a Rpa1 Anln Myo1e Zbtb46 Il34 Gas2l1 Gpr137b Entpd7 Smap1 Tiparp
GO:0120039	4.78976e-08	2.25914	29.8513	62	718	plasma membrane bounded cell projection morphogenesis	Baiap2 Alcam Camk2a Cd44 Crmp1 Cttn Epha2 Fgfr3 Fmn1 Gap43 Grin1 Hsp90aa1 Sdc2 Ifrd1 Itgb1 L1cam Stmn1 Lamc2 Limk1 Arhgap4 Matn2 Map1a Map1b Map6 Ncam1 Nptx1 Etv4 Pitpna Prkca Pmp22 Sema3a Sema4b Sema4c Cyfip1 Src Aurka Spg11 Zfp365 Eif2b2 Uchl1 Vasp Vcl Wdr36 Ywhah Fbxw8 Coro1c Rgma Klk8 Map2k1 Map1s Tnfrsf12a Taok3 Mink1 Ngef Rhog B4galt5 Pdlim5 Trak1 Plxnd1 Ttl Tubb2b Actr3
GO:0010564	2.09803e-10	2.67605	25.278	61	608	regulation of cell cycle process	Rcc1 Xpo1 Tubg1 Cdc20 Nusap1 Nabp1 Adamts1 Birc5 Bub1 Bub1b Ccnd1 Ccng1 Cdk1 Cdkn1a Ect2 Esr1 Fgfr1 Fgfr3 Foxm1 Fzd9 Prmt2 Anxa1 Mad1l1 Mki67 Nek2 Plk1 Psme3 Kif20a Hspa1a Rbl1 Rnf4 Aurkb Aurka Tacc3 Tfdp1 Ttk Wnt4 Ppp2r5b Ywhah Cenpe Prc1 Parp3 Pin1 Ccnb1 Racgap1 Bin1 Taok3 Knstrn Cdk2ap2 Mad2l1 Naa10 Ndc80 Anp32b Nacc2 Ube2c Ttl Poc1a Kif23 Fam83d Tpx2 Anapc15
GO:0010942	1.00039e-08	2.38872	27.9389	61	672	positive regulation of cell death	Adam8 Bad Bak1 Bax Bub1 Tspo Camk2a Capn2 Casp3 Cd44 Cdkn1a Cxcr3 Dapk3 Gadd45a Dffa Ect2 Eif2s1 F2rl1 Fgfr3 Fosl1 Grin1 Cxcl1 Hif1a Hmgcr Prmt2 Inhbb Itga6 Itgb1 Kcnk2 Anxa1 Mfn2 Melk Nqo2 Nos3 Prf1 Ppp2ca Prnp Rarg Src Slc6a6 Phlda1 Tlr4 Cd40 Top2a Ube2m Zmat3 Aimp2 Pin1 Ube2z Tnfrsf12a Phlda3 Hip1r Bin1 Prr7 Ramp3 Nupr1 Ripk3 Moap1 Nacc2 Spink2 Aifm2
GO:0048589	3.86927e-06	1.96612	33.219	61	799	developmental growth	Fdps Aspm Cd81 Cdk1 Cdkn1a Csf1 Cttn Cxadr Dhcr7 Ecm1 Ercc1 Esr1 Fgfr1 Fgfr3 Fmn1 Fzd9 Gap43 Prmt2 Hsp90aa1 Ifrd1 Itgb1 Kcnk2 Klf2 Kpna1 L1cam Limk1 Anxa1 Arhgap4 Smad3 Map1b Ncam1 Pkm Plau Pmp22 Mapk11 Pthlh Rarg Sema3a Sema4b Sema4c Cyfip1 Aurka Spg11 Eif2b2 Tnc Vcl Ezr Wdr36 Sorbs2 Pin1 Rgma Ccnb1 Tnfrsf12a Clic4 Pdlim5 Icmt Ttl Poc1a Ptk7 Actr3 Nkd1
GO:0042327	0.000103929	1.73641	37.1271	61	893	positive regulation of phosphorylation	Prr5 Adam8 Adam9 Bad Ccnd1 Cd44 Cd81 Cdkn1a Socs1 Csf1 Gadd45a Lefty1 Ect2 Emp2 Epha2 Fgfr1 Fgfr3 Hsp90aa1 Inhbb Itga5 Itga6 Itgb1 Pde8a Pfn2 Pgf Prkca Plaur Plk1 Ppp2ca Prnp Src Tlr4 Cd40 Cenpe Pin1 Cib1 Rgma Map2k1 Map2k3 Ccnb1 Mydgf Apln Taok3 Mink1 Map3k6 Ramp3 Higd1a Nupr1 Ripk3 Rps6ka4 Ralb Btbd10 Avpi1 Pak4 Rap2c Tpx2 Strada Rap2b Mlkl Il34 Ehd4
GO:0006974	1.47956e-06	2.04624	31.5144	60	758	cellular response to DNA damage stimulus	Spred3 Fam111a Nabp1 Kif22 Egln3 Bad Bak1 Bax Casp3 Ccnd1 Ccng1 Cd44 Cdk1 Cdkn1a Gadd45a Epha2 Ercc1 Foxm1 Lig1 Mcm3 Mcm2 Mcm5 Mcm6 Uhrf1 Prkcg Plk1 Rad51 Hspa1a Snai1 Tank Zfp365 Top2a Uba1 Zmat3 Ino80c Sesn2 Hmces Parp3 Nek4 Cib1 Poln Trp53bp1 Phlda3 Taok3 Primpol Uchl5 Nupr1 Morf4l2 Ikbke Ruvbl1 Psmd14 Moap1 Chchd6 Nacc2 Spire1 Rpa1 Mus81 Rfc5 Cdkn3 Parpbp
GO:0043549	2.65506e-06	2.00471	32.0964	60	772	regulation of kinase activity	Spred3 Adam8 Adam9 Bad Casp3 Ccna2 Ccnb2 Ccnd1 Ccne2 Ccng1 Cd81 Cdkn1a Socs1 Csf1 Gadd45a Ect2 Emp2 Epha2 Fgfr1 Fgfr3 Hmgcr Hsp90aa1 Dusp8 Prkca Plk1 Pmp22 Ppp2ca Prkar2b Prnp Rbl1 Src Tlr4 Tnfaip3 Cd40 Uchl1 Cenpe Sesn2 Gprc5a Coro1c Cib1 Map2k1 Map2k3 Ccnb1 Taok3 Mink1 Dbndd2 Map3k6 Higd1a Socs5 Ripk3 Ralb Avpi1 Pak4 Rap2c Tpx2 Strada Lime1 Rap2b Mlkl Il34
GO:0048285	2.32857e-13	3.29514	20.3721	59	490	organelle fission	Rcc1 Tubg1 Espl1 Cdc20 Nusap1 Kif22 Birc5 Bub1 Bub1b Aspm Ccnb2 Ccne2 Esr1 Fgfr3 Kpnb1 Kif4 Mad1l1 Mki67 Nek2 Plk1 Psmc3ip Flna Rad51 Hspa1a Ran Aurkb Aurka Tacc3 Top2a Ttk Wnt4 Ywhah Cenpe Prc1 Coro1c Psmd13 Ccnb1 Racgap1 Knstrn Cdca8 Mad2l1 Naa10 Cks2 Ndc80 Mastl Spire1 Ncapd2 Ube2c Cox10 Mus81 Kif23 Naa50 Tpx2 Reep4 Ndc1 Actr3 Anapc15 Sun1 Ube2s
GO:0051640	3.95804e-11	2.86074	23.0329	59	554	organelle localization	Xpo1 Exoc5 Ap1s2 Nusap1 Kif22 Birc5 Aspm Camk2a Dync1i1 Gem Hif1a Kpnb1 Itgb1 Eif6 Lmna Mfn2 Mad1l1 Map1b Map6 Ncam1 Nsf Plk1 Ran Aurkb Aurka Syne3 Tacc3 Spg11 Uchl1 Ezr Cenpe Myo1h Ndrg4 Fez1 Map2k1 Ccnb1 Bin1 Myo1d Ltv1 Cdca8 Ahi1 Copg2 Copg1 Mad2l1 Lat2 Ralb Ndc80 Trak1 Nop9 Spire1 Ttl Myo1e Kif23 Fam83d Bloc1s2 Actr3 Armc1 Stx11 Sun1
GO:0048812	2.81056e-07	2.1804	29.2693	59	704	neuron projection morphogenesis	Baiap2 Alcam Camk2a Crmp1 Cttn Epha2 Fgfr3 Fmn1 Gap43 Grin1 Hsp90aa1 Sdc2 Ifrd1 Itgb1 L1cam Stmn1 Lamc2 Limk1 Arhgap4 Matn2 Map1a Map1b Map6 Ncam1 Nptx1 Etv4 Pitpna Prkca Pmp22 Sema3a Sema4b Sema4c Cyfip1 Aurka Spg11 Zfp365 Eif2b2 Uchl1 Vasp Vcl Wdr36 Ywhah Fbxw8 Rgma Klk8 Map2k1 Map1s Tnfrsf12a Taok3 Mink1 Ngef Rhog B4galt5 Pdlim5 Trak1 Plxnd1 Ttl Tubb2b Actr3
GO:0006259	9.02039e-05	1.7637	35.3809	59	851	DNA metabolic process	Fam111a Nabp1 Kif22 Anxa3 Apobec2 Bax Ccne2 Cct3 Cct6a Cct7 Cdkn1a Dffa Ercc1 Foxm1 Hells Hsp90aa1 Kcnk2 Lig1 Lmna Mcm3 Mcm2 Mcm5 Mcm6 Nek2 Uhrf1 Prkcg Prim2 Psmc3ip Rad51 Hspa1a Src Stat6 Aurkb Zfp365 Tfdp1 Tk1 Cd40 Top2a Ino80c Dnajc2 Sesn2 Hmces Parp3 Poln Trp53bp1 Prmt5 Taok3 Primpol Uchl5 Morf4l2 Ruvbl1 Psmd14 Spire1 Rpa1 Mus81 Rfc5 Rec114 Parpbp Mettl4
GO:0007167	0.00130304	1.56787	39.3306	59	946	enzyme linked receptor protein signaling pathway	Spred3 Rapgef1 Slc33a1 Npnt Dok4 Adam9 Casp3 Socs1 Csf1 Lefty1 Epha2 Esr1 Fgfr1 Fgfr3 Got1 Gpc1 Hif1a Inhbb Itga3 Stmn1 Smad3 Pgf Prkca Plat Plaur Atxn1 Ccl2 Shcbp1 Cyfip1 Src Srebf1 Stat6 Strap Ube2o Rhbdf2 Ppp2r5d Tgfb1i1 Wnt4 Ppp2r5b Myof Gprc5a Ndrg4 Pin1 Rgma Hip1r Apln Kcp Zfp703 Mir147 Lrrc32 Nus1 Ahi1 Nucb2 Ngef Socs5 Pakap Myo1e Htra3 Tiparp
GO:0010243	0.00204814	1.53961	39.289	58	945	response to organonitrogen compound	Zdhhc7 Rapgef1 Eif2b3 Edem2 Camk2a Capn2 Casp4 Casp3 Ccnd1 Cd68 Cd81 Cdk1 Socs1 Crhbp Ube2j2 Gna11 Grin1 Hrh1 Inhbb Itgb1 Eif6 Ldlr Anxa1 Man1a Ncam1 Nsg1 Pkm Prkca Prkcg Prnp Flna Rad51 Cyfip1 Serpina3g Src Srebf1 Stat6 Hmgcs1 Nploc4 Eif2b2 Tlr4 Tnfaip3 Ezr Erlin1 Sesn2 Prmt5 Uchl3 Nucb2 Ramp3 Socs5 Dnajb12 Usp14 Serpina3i Rraga Faf2 Aacs Mir762 Trim16
GO:0000280	1.45087e-14	3.64039	18.0438	57	434	nuclear division	Rcc1 Tubg1 Espl1 Cdc20 Nusap1 Kif22 Birc5 Bub1 Bub1b Aspm Ccnb2 Ccne2 Esr1 Fgfr3 Kpnb1 Kif4 Mad1l1 Mki67 Nek2 Plk1 Psmc3ip Flna Rad51 Hspa1a Ran Aurkb Aurka Tacc3 Top2a Ttk Wnt4 Ywhah Cenpe Prc1 Psmd13 Ccnb1 Racgap1 Knstrn Cdca8 Mad2l1 Naa10 Cks2 Ndc80 Mastl Spire1 Ncapd2 Ube2c Mus81 Kif23 Naa50 Tpx2 Reep4 Ndc1 Actr3 Anapc15 Sun1 Ube2s
GO:0043068	6.94724e-09	2.49899	25.0286	57	602	positive regulation of programmed cell death	Adam8 Bad Bak1 Bax Bub1 Tspo Camk2a Capn2 Casp3 Cd44 Cdkn1a Cxcr3 Dapk3 Gadd45a Dffa Ect2 Eif2s1 F2rl1 Fgfr3 Fosl1 Grin1 Cxcl1 Hif1a Hmgcr Prmt2 Inhbb Itga6 Itgb1 Anxa1 Mfn2 Melk Nqo2 Nos3 Prf1 Ppp2ca Prnp Rarg Src Phlda1 Tlr4 Cd40 Top2a Ube2m Zmat3 Pin1 Ube2z Tnfrsf12a Phlda3 Hip1r Bin1 Prr7 Nupr1 Ripk3 Moap1 Nacc2 Spink2 Aifm2
GO:0048667	1.11145e-07	2.28375	27.1073	57	652	cell morphogenesis involved in neuron differentiation	Baiap2 Alcam Camk2a Crmp1 Cttn Epha2 Fgfr3 Fmn1 Gap43 Grin1 Hsp90aa1 Sdc2 Ifrd1 Itgb1 L1cam Stmn1 Lamc2 Limk1 Arhgap4 Matn2 Map1a Map1b Map6 Ncam1 Nptx1 Etv4 Pitpna Prkca Pmp22 Sema3a Sema4b Sema4c Cyfip1 Spg11 Zfp365 Eif2b2 Uchl1 Vasp Vcl Wdr36 Ywhah Fbxw8 Rgma Map2k1 Map1s Tnfrsf12a Mink1 Ngef Rhog B4galt5 Pdlim5 Trak1 Plxnd1 Ttl Tubb2b Actr3 Tprn
GO:0030155	4.83921e-06	1.99958	30.5165	57	734	regulation of cell adhesion	Cd276 Npnt Adam15 Adam8 Adam9 Ass1 Slc7a1 Bad Casp3 Cd44 Cd81 Socs1 Cxcr3 Csf1 Dapk3 Emp2 Epha2 Fmn1 Hsp90aa1 Il2rg Itga3 Itga5 Itga6 Itgb1 L1cam Lgals1 Lgals3 Anxa1 Mad1l1 Smad3 Mmp14 Prkca Plau Plaur Prnp Flna Rras Ccl2 Sox13 Src Tnc Tnfaip3 Vcl Rnd1 Wnt4 Rell2 Coro1c Cib1 Map2k1 Zfp703 Lrrc32 Myadm Mink1 Cldn7 Hsd17b12 Socs5 Plxnd1
GO:0048514	2.98131e-07	2.22586	27.2321	56	655	blood vessel morphogenesis	Rnh1 Adam12 Adam15 Adam8 Adamts1 Anxa3 Bak1 Bax Cd34 Cxcr3 Gadd45a Ecm1 Emp2 Epha2 Fgfr1 Foxm1 Hif1a Itga5 Itgb1 Klf2 Ldlr Lgals3 Anxa1 Nos3 Pgf Pgk1 Pkm Prkca Plau Flna Rras S100a1 Ccl2 Sparc Thbs2 Tnfaip2 Cd40 Wnt4 Adgrb2 Cib1 E2f2 Angptl2 Tnfrsf12a Mydgf Clic4 Apln Nus1 Ramp3 Angptl4 Plxnd1 Pak4 Myo1e Plcd3 Myo18b Naa15 Tiparp
GO:0045859	7.09766e-07	2.15914	27.9804	56	673	regulation of protein kinase activity	Spred3 Adam8 Adam9 Casp3 Ccna2 Ccnb2 Ccnd1 Ccne2 Ccng1 Cd81 Cdkn1a Socs1 Csf1 Gadd45a Ect2 Emp2 Fgfr1 Hmgcr Hsp90aa1 Dusp8 Prkca Plk1 Pmp22 Ppp2ca Prkar2b Prnp Src Tlr4 Tnfaip3 Cd40 Uchl1 Cenpe Sesn2 Gprc5a Coro1c Cib1 Map2k1 Map2k3 Ccnb1 Taok3 Mink1 Dbndd2 Map3k6 Higd1a Socs5 Ripk3 Ralb Avpi1 Pak4 Rap2c Tpx2 Strada Lime1 Rap2b Mlkl Il34
GO:0032101	0.00171563	1.56582	37.335	56	898	regulation of response to external stimulus	Cd276 Adam8 Bcl6b Casp4 Cd34 Cd44 Cd81 Socs1 Cxcr3 Csf1 Esr1 F2rl1 Fgfr1 Grin1 Cxcl1 Hmgcr Hsp90aa1 Ldlr Anxa1 Smad3 Pgf Prkca Prkcg Plau Pmp22 Cnot7 Flna Ccl2 Sema3a Sema4b Sema4c Srebf1 Nploc4 Thbd Tlr4 Tnfaip3 Stk24 Wnt4 Rgma Klk8 Map2k1 Dagla Mir147 Pbk Nucb2 Nupr1 Socs5 Ikbke Usp14 Serpinb1a Riok3 Polr3d Tradd Tubb2b Il34 Ulbp1
GO:1902533	0.00608925	1.46435	39.6632	56	954	positive regulation of intracellular signal transduction	Spred3 Gpr137 Rapgef1 Prr5 Npnt Dok4 Adam8 Bad Bax Bub1 Cd44 Cd81 Csf1 Gadd45a Esr1 F2rl1 Fgfr1 Fgfr3 Hmgcr Hsp90aa1 Itgb1 L1cam Ncam1 Nqo2 Pde8a Prkca Ptbp1 S100a4 Ccl2 Ccl7 Sema4c Src Tlr4 Cd40 Traf1 Trip6 Rell2 Ndrg4 Cib1 Map2k1 Map2k3 Mydgf Taok3 Glipr2 Mink1 Ramp3 Nupr1 Ripk3 Slc15a3 Nacc2 Rraga Avpi1 Tradd Mlkl Il34 Gpr137b
GO:0001934	0.000253187	1.72247	33.6347	55	809	positive regulation of protein phosphorylation	Prr5 Adam8 Adam9 Ccnd1 Cd44 Cd81 Cdkn1a Socs1 Csf1 Gadd45a Lefty1 Ect2 Emp2 Fgfr1 Fgfr3 Hsp90aa1 Inhbb Itga5 Itgb1 Pde8a Pfn2 Pgf Prkca Plaur Plk1 Ppp2ca Prnp Src Tlr4 Cd40 Cenpe Pin1 Cib1 Rgma Map2k1 Map2k3 Ccnb1 Mydgf Taok3 Mink1 Map3k6 Ramp3 Higd1a Ripk3 Rps6ka4 Ralb Avpi1 Pak4 Rap2c Tpx2 Strada Rap2b Mlkl Il34 Ehd4
GO:0030162	2.26971e-05	1.9203	29.9345	54	720	regulation of proteolysis	Zfand2a Xpo1 Cdc20 Rps6ka3 Adam8 Adam9 Birc5 Bad Bak1 Bax Serpinh1 Cd44 Ecm1 Gapdh Grin1 Smad3 Mmp14 Map1a Prkcg Plat Plaur Plk1 Ppp2ca Psme3 Rab23 Hspa1a Serpinb9b Serpinb6b Serpina3g Src Aurka Tank Timm17a Timp1 Fbxw8 Sufu Serpinb10 Rgma Hip1r Bin1 Prr7 Pbk Uchl5 Nupr1 Socs5 Ruvbl1 Usp14 Psmd14 Serpina3i Serpinb1a Spink2 Dhcr24 Cln6 Tnfrsf23
GO:0044257	0.000172561	1.76175	32.3459	54	778	cellular protein catabolic process	Zfand2a Xpo1 Cdc20 Edem2 Ube3b Capn2 Cd81 Ube2j2 Hsp90aa1 Ldlr Man1a Map1a Uhrf1 Prkcg Plk1 Pmp22 Psme3 Hspa1a Rnf4 Aurka Nploc4 Psmd2 Tgfb1i1 Tnfaip1 Tnfaip3 Psmd3 Uba1 Uchl1 Ezr Erlin1 Fbxw8 Psmd13 Sufu Ube2z Snf8 Fbxl8 Uchl3 Pbk Uchl5 Nupr1 Socs5 Dnajb12 Usp14 Psmd14 Rmnd5b Psmd12 Ubap1 Rspry1 Ube2c Psmd1 Fbxl2 Ppp1r11 Faf2 Ube2s
GO:0043065	1.05991e-07	2.36689	24.3633	53	586	positive regulation of apoptotic process	Adam8 Bad Bak1 Bax Bub1 Tspo Camk2a Capn2 Casp3 Cd44 Cxcr3 Dapk3 Gadd45a Dffa Ect2 Eif2s1 Fgfr3 Fosl1 Grin1 Hif1a Hmgcr Prmt2 Inhbb Itga6 Itgb1 Anxa1 Mfn2 Melk Nqo2 Nos3 Ppp2ca Prnp Rarg Src Phlda1 Tlr4 Cd40 Top2a Ube2m Zmat3 Pin1 Ube2z Tnfrsf12a Phlda3 Hip1r Bin1 Prr7 Nupr1 Ripk3 Moap1 Nacc2 Spink2 Aifm2
GO:0034330	0.000139953	1.78844	31.3065	53	753	cell junction organization	Rapgef1 Cdc20 Baiap2 Actn1 Rhoc Capza1 Cttn Cxadr Dapk3 Ect2 Epha2 F2rl1 Fmn1 Fzd9 Gap43 Grin1 Itga3 Itga5 Itgb1 L1cam Smad3 Mmp14 Nptx1 Pfn2 Prkca Plec Pmp22 Prnp Flna Cyfip1 Snai1 Sparc Src Zfp365 Thbs2 Tnc Vcl Wdr1 Wnt4 Adgrb2 Micall2 Sorbs2 Coro1c Pin1 Klk8 Zfp703 Cldn7 Ngef Pdlim5 Plxnd1 Palld Actr3 Vmp1
GO:0044070	0.00798588	1.4573	37.6676	53	906	regulation of anion transport	Ldlrap1 Xpo1 Edem2 Adam9 Ak1 Birc5 Bad Cd81 Cdk1 Crhbp Cyp51 Opn3 Ect2 Stom Esr1 F2rl1 Fgfr1 Hif1a Hk1 Hmgcr Hsp90aa1 Ica1 Inhbb Itgb1 Kcnn4 Lgals3 Anxa1 P2ry2 Pfkl Prkca Ppp2ca Prnp Ptbp1 Flna Rab23 Ran Ccl2 Src Srebf1 Rhbdf2 Tlr4 Ezr Cib1 Apln Nus1 Ahi1 Nucb2 Snx3 Nupl1 B3gat3 Actr3 Aacs Tomt
GO:0051493	9.27113e-09	2.59868	21.9935	52	529	regulation of cytoskeleton organization	Rcc1 Cdc42ep2 Baiap2 Rhoc Capg Capn2 Capza1 Cttn Dapk3 Ect2 F2rl1 Fmn1 Stmn1 Limk1 Smad3 Map1a Map1b Map6 Nes Pfn2 Plk1 Flna Hspa1a Rnf4 Cyfip1 Tacc3 Tmod1 Vasp Wdr1 Rnd1 Wnt4 Parp3 Rhof Cib1 Map1s Hip1r Bin1 Myadm Cdk2ap2 Rhog Clip1 Gm14137 Lima1 Ska2 Ska1 Mid1ip1 Spire1 Cgnl1 Tpx2 Actr3 Gas2l1 Ckap2
GO:0051272	6.41749e-07	2.23791	25.1117	52	604	positive regulation of cellular component movement	Prr5 Adam8 Adam9 Adamts1 Anxa3 Rhoc Csf1 Dapk3 F2rl1 Fgfr1 Grin1 Hif1a Itga3 Itga5 Itga6 Itgb1 Stmn1 Lamc2 Lgals3 Anxa1 Smad3 Mmp14 Nos3 P2ry2 Pgf Prkca Plau Flna Rras Ccl2 Sema3a Sema4b Sema4c Snai1 Sparc Src Cd40 Trip6 Fez1 Cib1 Map2k1 Map2k3 Zfp703 Glipr2 Myadm Nus1 Cldn7 Rras2 Tradd Tubb2b Actr3 Il34
GO:0061024	0.00202776	1.5798	34.3415	52	826	membrane organization	Ap1s2 Baiap2 Adam8 Bad Bak1 Bax Camk2a Emp2 F2rl1 Fzd9 Hsp90aa1 Itgb1 Kcnn4 Lmna Anxa1 Mfn2 Tram2 Plk1 Pmp22 Kif20a Aurkb Samd9l Spg11 Reep2 Myof Sorbs2 Coro1c Lpcat2 Hip1r Bin1 Myadm Snx3 Rhog Timm22 Clip1 Moap1 Emc6 Chchd6 Timm50 Snap47 Spire1 Sec24d Stx18 Reep4 Bloc1s2 Cep55 Tmem43 Stx11 Dhcr24 Them4 Sun1 Cptp
GO:0061564	1.677e-08	2.57349	21.7441	51	523	axon development	Alcam Casp3 Crmp1 Cttn Epha2 Fgfr3 Gap43 Grin1 Hsp90aa1 Ifrd1 Itgb1 L1cam Stmn1 Lamc2 Limk1 Arhgap4 Matn2 Map1a Map1b Map6 Ncam1 Nptx1 Etv4 Pitpna Prkca Pmp22 Flna Sema3a Sema4b Sema4c Cyfip1 Spg11 Eif2b2 Tnc Uchl1 Vasp Stk24 Vcl Wdr36 Rgma Klk8 Map2k1 Map1s Tnfrsf12a Rhog B4galt5 Trak1 Plxnd1 Ttl Tubb2b Actr3
GO:0044283	1.19854e-06	2.20477	24.9454	51	600	small molecule biosynthetic process	Psph Nt5m Psat1 Shmt2 Fdps Pgd Ak1 Akr1b3 Ampd3 Ass1 Cyp51 Dhcr7 Gapdh Gch1 Got1 Gsto1 Hif1a Hmgcr Hsd17b7 Eif6 Ldha Anxa1 Lta4h Ltc4s Pgk1 Pkm Prps1 Snai1 Srebf1 Hmgcs1 Nudt18 Tpi1 Upp1 Wnt4 Erlin1 Sesn2 Impdh1 Mthfd1l Ip6k3 Nus1 Fads3 Acer3 Pycrl Hacd4 Pgp Sec14l2 Coq9 Mid1ip1 Acot7 Dhcr24 Entpd7
GO:0040008	0.000170625	1.79382	30.0176	51	722	regulation of growth	Fdps Adam15 Ccnb2 Cd44 Cd81 Cdk1 Cdkn1a Socs1 Csf1 Cttn Cxadr Fgfr1 Fgfr3 Gap43 Hif1a Ifrd1 Kcnk2 L1cam Limk1 Arhgap4 Smad3 Mmp14 Map1b Ncam1 Mapk11 Sema3a Sema4b Sema4c Cyfip1 Kctd11 Eif2b2 Ezr Zmat3 Wdr36 Dnajc2 Sesn2 Pin1 Cib1 Rgma Ccnb1 Tnfrsf12a Exosc9 Ahi1 Sertad1 Morf4l2 Socs5 Ruvbl1 Ttl Actr3 Gas2l1 Nkd1
GO:0000165	0.000598797	1.68979	31.6807	51	762	MAPK cascade	Spred3 Rapgef1 Npnt Dok4 Adam8 Cd44 Cd81 Gadd45a Epha2 Esr1 F2rl1 Fgfr1 Fgfr3 Foxm1 Hmgcr L1cam Nqo2 Dusp8 Pde8a Prkca Mapk11 Rras Ccl2 Ccl7 Sema4c Src Cnksr3 Tlr4 Cd40 Traf1 Uchl1 Ezr Rell2 Ndrg4 Pin1 Cib1 Map2k1 Map2k3 Prmt5 Mydgf Taok3 Glipr2 Mink1 Pbk Ramp3 Cdc42se1 Avpi1 Fam83d Mlkl Il34 Tnfrsf23
GO:0098609	0.000974969	1.64903	32.3875	51	779	cell-cell adhesion	Cd276 Rapgef1 Npnt Adam8 Adam9 Alcam Ass1 Slc7a1 Bad Casp3 Cd34 Cd44 Cd81 Socs1 Cxadr Hsp90aa1 Il2rg Itga5 Itga6 Itgb1 L1cam Lgals1 Lgals3 Anxa1 Mad1l1 Mmp24 Ncam1 Prkca Plaur Prnp Ccl2 Sox13 Src Lpp Tnfaip3 Vcl Wnt4 Atp2c1 Map2k1 Zfp703 Lrrc32 Myadm Mink1 Pvr Pcdh12 Socs5 Palld Rap2b Fblim1 Pcdh1 Vmp1
GO:0007059	2.13328e-15	4.28571	13.72	50	330	chromosome segregation	Rcc1 Tubg1 Espl1 Cdc20 Nusap1 Kif22 Birc5 Bub1 Bub1b Ccne2 Ect2 Gem Kpnb1 Kif4 Mad1l1 Mki67 Nek2 Plk1 Ran Aurkb Tacc3 Top2a Ttk Cenpe Prc1 Ccnb1 Racgap1 Cenpt Knstrn Cdca8 Mad2l1 Naa10 Ska2 Spc25 Ska1 Pmf1 Ndc80 Ncapd2 Ube2c Arl8a Ttl Mus81 Kif23 Fam83d Naa50 Cenpn Ndc1 Actr3 Anapc15 Sun1
GO:0010975	2.32522e-07	2.36643	22.9498	50	552	regulation of neuron projection development	Rapgef1 Cdc20 Baiap2 Adamts1 Crmp1 Ehd1 Fgfr1 Grin1 Sdc2 Ifrd1 Itga3 Itga6 Itgb1 L1cam Lgals1 Limk1 Arhgap4 Map1b Map6 P2ry2 Pmp22 Ptbp1 Flna Sema3a Sema4b Sema4c Cyfip1 Zfp365 Ppp2r5d Eif2b2 Dpysl3 Stk24 Ppp2r5b Ywhah Fbxw8 Ndrg4 Fez1 Cib1 Rgma Klk8 Map2k1 Tnfrsf12a Ahi1 Ngef Snx3 Pdlim5 Trak1 Plxnd1 Ptk7 Actr3
GO:0040017	2.94395e-06	2.14716	25.0286	50	602	positive regulation of locomotion	Prr5 Adam8 Adam9 Adamts1 Anxa3 Rhoc Cxcr3 Csf1 Dapk3 F2rl1 Fgfr1 Grin1 Hif1a Itga3 Itga5 Itga6 Itgb1 Lamc2 Lgals3 Anxa1 Smad3 Mmp14 Nos3 P2ry2 Pgf Prkca Plau Flna Rras Ccl2 Sema3a Sema4b Sema4c Snai1 Sparc Src Cd40 Trip6 Cib1 Map2k1 Map2k3 Zfp703 Glipr2 Myadm Nus1 Cldn7 Rras2 Tradd Actr3 Il34
GO:0043086	0.000173116	1.80382	29.2693	50	704	negative regulation of catalytic activity	Spred3 Rps6ka3 Birc5 Camk2a Casp3 Serpinh1 Cd44 Cdkn1a Gadd45a Dffa Ecm1 Gapdh Hmgcr Limk1 Anxa1 Mcm2 Nos3 Dusp8 Prkca Plaur Plk1 Prkar2b Prnp Serpinb9b Serpinb6b Serpina3g Src Vcpkmt Timp1 Tnfaip3 Uchl1 Gprc5a Parp3 Coro1c Serpinb10 Bin1 Gchfr Myo1d Dbndd2 Mad2l1 Socs5 Angptl4 Serpina3i Serpinb1a Mastl Spink2 Cand1 Dhcr24 Ppp1r11 Faf2
GO:0043408	0.000185189	1.79815	29.3524	50	706	regulation of MAPK cascade	Spred3 Rapgef1 Npnt Dok4 Adam8 Cd44 Cd81 Gadd45a Epha2 Esr1 F2rl1 Fgfr1 Fgfr3 Foxm1 Hmgcr L1cam Nqo2 Dusp8 Pde8a Prkca Rras Ccl2 Ccl7 Sema4c Src Cnksr3 Tlr4 Cd40 Traf1 Uchl1 Ezr Rell2 Ndrg4 Pin1 Cib1 Map2k1 Map2k3 Prmt5 Mydgf Taok3 Glipr2 Mink1 Pbk Ramp3 Cdc42se1 Avpi1 Fam83d Mlkl Il34 Tnfrsf23
GO:0031329	0.00031279	1.75405	30.0176	50	722	regulation of cellular catabolic process	Zfand2a Xpo1 Gpr137 Cdc20 Adam8 Adam9 Atp6v0a1 Bax Tspo Cd81 Cttn Dffa Hif1a Hsp90aa1 Ldlr Map1a Pgam1 Prkcg Plk1 Cnot7 Psme3 Ptbp1 Hspa1a Srebf1 Aurka Tbrg4 Timp1 Tnfaip3 Vdac1 Ezr Sesn2 Fbxw8 Fez1 Sufu Rgma Map2k1 Pbk Uchl5 Nupr1 Socs5 Usp14 Psmd14 Ralb Rraga Dram1 Tysnd1 Fbxl2 Cptp Hspb8 Gpr137b
GO:0051603	0.000344077	1.74601	30.1424	50	725	proteolysis involved in cellular protein catabolic process	Zfand2a Xpo1 Cdc20 Edem2 Ube3b Capn2 Ube2j2 Man1a Map1a Uhrf1 Prkcg Plk1 Pmp22 Psme3 Hspa1a Rnf4 Aurka Nploc4 Psmd2 Tgfb1i1 Tnfaip1 Tnfaip3 Psmd3 Uba1 Uchl1 Erlin1 Fbxw8 Psmd13 Sufu Ube2z Snf8 Fbxl8 Uchl3 Pbk Uchl5 Nupr1 Socs5 Dnajb12 Usp14 Psmd14 Rmnd5b Psmd12 Ubap1 Rspry1 Ube2c Psmd1 Fbxl2 Ppp1r11 Faf2 Ube2s
GO:0055086	2.91908e-08	2.57872	20.8294	49	501	nucleobase-containing small molecule metabolic process	Gm3839 Nt5m Adcy4 Shmt2 Ak1 Ampd3 Bad Dpagt1 Eno1 Epha2 Gapdh Hif1a Hk1 Hmgcr Eif6 Nos3 Pfkl Pgam1 Pgk1 Pkm Prps1 Rab23 Ran Rrm1 Rrm2 Hmgcs1 Nudt18 Tk1 Tpi1 Upp1 Nmnat2 Pdk1 Ppat Impdh1 Papss1 Map2k1 Dctd Gars Aldoart1 Nupr1 Pfkp Icmt Pycrl Cmpk1 Acot7 Adpgk Gale Uck2 Entpd7
GO:1903827	8.46774e-07	2.27485	23.2824	49	560	regulation of cellular protein localization	Ldlrap1 Zdhhc7 Xpo1 Edem2 Camk2a Ccne2 Cct3 Cct6a Cct7 Cd81 Cdk1 Ect2 Stom Epha2 Fzd9 Gpc1 Hsp90aa1 Itga3 Itgb1 Kcnab2 Lgals3 Mmp14 Map1a Plk1 Ppp2ca Prnp Flna Rab23 Ran Ccl2 Src Srebf1 Stac2 Ezr Sesn2 Sorbs2 Pin1 Cib1 Map2k1 Snx3 Ramp3 Rhog Icmt Ralb Ndc80 Nupl1 B3gat3 Actr3 Gpr137b
GO:2000147	3.21406e-06	2.15802	24.4049	49	587	positive regulation of cell motility	Prr5 Adam8 Adam9 Adamts1 Anxa3 Rhoc Csf1 Dapk3 F2rl1 Fgfr1 Grin1 Hif1a Itga3 Itga5 Itga6 Itgb1 Lamc2 Lgals3 Anxa1 Smad3 Mmp14 Nos3 P2ry2 Pgf Prkca Plau Flna Rras Ccl2 Sema3a Sema4b Sema4c Snai1 Sparc Src Cd40 Trip6 Cib1 Map2k1 Map2k3 Zfp703 Glipr2 Myadm Nus1 Cldn7 Rras2 Tradd Actr3 Il34
GO:0072657	3.36929e-06	2.15391	24.4465	49	588	protein localization to membrane	Ldlrap1 Zdhhc7 Exoc5 Bax Camk2a Cd81 Ehd1 Emp2 Stom Epha2 Fzd9 Gpc1 Grin1 Hsp90aa1 Itga3 Itgb1 Lgals3 Tram2 Mmp14 Nptx1 Nsf Nsg1 Prnp Flna Ccl2 Zdhhc9 Syne3 Stac2 Srp68 Ezr Reep2 Sorbs2 Cib1 Map2k1 Myadm Ramp3 Rhog Timm22 Clip1 Moap1 Emc6 Tmem88 Snap47 Gorasp2 Actr3 Dusp18 Ift122 Fam126a Ehd4
GO:0097190	7.34055e-06	2.08643	25.1533	49	605	apoptotic signaling pathway	Ggct Bad Bak1 Bax Bub1 Casp4 Casp3 Cd44 Cdkn1a Cttn Dapk3 Epha2 Fgfr1 Fgfr3 Hells Hif1a Inhbb Itga6 Lgals3 Lmna Smad3 Melk Prkca Plaur Pmp22 Psme3 Snai1 Src Tnfaip3 Traf1 Stk24 Wnt4 Pdk1 E2f2 Map2k1 Tnfrsf12a Phlda3 Hip1r Higd1a Nupr1 Ikbke Ripk3 Ankrd2 Moap1 Timm50 Nacc2 Tradd Bloc1s2 Tnfrsf23
GO:0001525	8.18798e-07	2.29964	22.5756	48	543	angiogenesis	Rnh1 Adam12 Adam15 Adam8 Adamts1 Anxa3 Cd34 Cxcr3 Gadd45a Ecm1 Emp2 Epha2 Fgfr1 Hif1a Itga5 Itgb1 Klf2 Lgals3 Anxa1 Nos3 Pgf Pgk1 Pkm Prkca Plau Flna Rras S100a1 Ccl2 Sparc Thbs2 Tnfaip2 Cd40 Adgrb2 Cib1 E2f2 Angptl2 Tnfrsf12a Mydgf Clic4 Apln Nus1 Ramp3 Angptl4 Plxnd1 Pak4 Plcd3 Naa15
GO:0030335	2.37926e-06	2.20394	23.4487	48	564	positive regulation of cell migration	Prr5 Adam8 Adam9 Adamts1 Anxa3 Rhoc Csf1 Dapk3 F2rl1 Fgfr1 Grin1 Hif1a Itga3 Itga5 Itga6 Itgb1 Lamc2 Lgals3 Anxa1 Smad3 Mmp14 Nos3 P2ry2 Pgf Prkca Plau Flna Rras Ccl2 Sema3a Sema4b Sema4c Snai1 Sparc Src Cd40 Trip6 Cib1 Map2k1 Map2k3 Zfp703 Glipr2 Myadm Nus1 Rras2 Tradd Actr3 Il34
GO:0090066	3.6745e-06	2.16526	23.8229	48	573	regulation of anatomical structure size	Cdc42ep2 E2f4 Baiap2 Capg Capza1 Cttn F2rl1 Fmn1 Gch1 Hif1a Hrh1 Hsp90aa1 Ifrd1 Kcnn4 Klf2 L1cam Limk1 Arhgap4 Map1b Nos3 P2ry2 Pfn2 Rab22a Sema3a Sema4b Sema4c Cyfip1 Eif2b2 Tmod1 Vasp Ezr Wdr1 Wnt9b Wdr36 Rgma Map2k1 Tnfrsf12a Snf8 Hip1r Apln Bin1 Myadm Gm14137 Lima1 Nts Spire1 Ttl Actr3
GO:0010638	1.00791e-05	2.07609	24.7375	48	595	positive regulation of organelle organization	Cdc42ep2 Baiap2 Nusap1 Rhoc Bad Bak1 Bax Cct3 Cct6a Cct7 Cttn Ercc1 F2rl1 Fmn1 Hif1a Limk1 Lmna Anxa1 Smad3 Mns1 Map1b Nek2 Nes Pfn2 Plaur Ptbp1 Flna Cyfip1 Src Srebf1 Aurkb Vasp Vdac1 Wdr1 Wnt4 Cenpe Ccnb1 Hip1r Bin1 Clip1 Rps6ka4 Gm14137 Moap1 Ralb Spire1 Stx18 Palld Actr3
GO:0030855	4.51829e-05	1.94468	26.2343	48	631	epithelial cell differentiation	Tdrd7 Spred3 Zdhhc7 E2f4 Rapgef1 Akr1b3 Bad Casp3 Ccnd1 Opn3 Epha2 Esr1 F2rl1 Fgfr1 Fgfr3 Hif1a Klf2 Anxa1 Smad3 Etv4 Plaur Flna Pthlh Rarg Sprr1a Src Tagln2 Tgfb1i1 Tmod1 Vcl Ezr Wnt9b Wnt4 Aimp2 Map2k1 B9d1 Flnb Clic4 Zfp703 Myadm Ahi1 Ptk7 Myo1e Rap2c Palld Tomt Trim16 Tprn
GO:0001816	0.00841748	1.48168	33.5516	48	807	cytokine production	Cd276 Adam8 Anxa4 Bcl6b Tspo Capn2 Casp4 Cd34 Cd81 Socs1 Cxcr3 Epha2 F2rl1 Fgfr1 Gapdh Hif1a Hk1 Hsp90aa1 Inhbb Klf2 Anxa1 Smad3 P2ry2 Mapk11 Prnp Relb Ccl2 Slc7a5 Src Nploc4 Tlr4 Tnfaip3 Cd40 Ezr Map2k3 Lrrc32 Socs5 Ripk3 Ankrd2 Litaf Scamp5 Serpinb1a Riok3 Polr3d Ppp1r11 Ulbp1 Cptp Trim16
GO:0007015	5.13576e-09	2.80989	18.5012	47	445	actin filament organization	Cdc42ep2 Baiap2 Aif1l Actn1 Rhoc Capg Capza1 Casp4 Cttn Emp2 F2rl1 Fmn1 Stmn1 Limk1 Smad3 Pfn2 Flna Cyfip1 Src Tmod1 Tnfaip1 Dpysl3 Vasp Ezr Wdr1 Rnd1 Wnt4 Myo1h Micall2 Sorbs2 Coro1c Rhof Msrb1 Hip1r Bin1 Myo1d Myadm Pdlim1 Rhog Gm14137 Lima1 Pakap Spire1 Cgnl1 Myo1e Actr3 Gas2l1
GO:0080135	0.000120486	1.87241	26.5669	47	639	regulation of cellular response to stress	Spred3 Rapgef1 Bad Bak1 Bax Cd34 Cd44 Crhbp Gadd45a Ercc1 F2rl1 Foxm1 Gch1 Hif1a Hmgcr Kcnk2 Pde8a Prkcg Flna Rad51 Rbl1 Sema4c Snai1 Zfp365 Tlr4 Traf1 Stk24 Ezr Rell2 Parp3 Nek4 Rgma Klk8 Map2k1 Trp53bp1 Taok3 Mink1 Pbk Nupr1 Icmt Cdc42se1 Usp14 Nacc2 Spire1 Aifm2 Parpbp Tnfrsf23
GO:0070848	0.000139319	1.8595	26.7332	47	643	response to growth factor	Spred3 Rapgef1 Slc33a1 Npnt Adam9 Casp3 Cd44 Lefty1 Ehd1 Epha2 Fgfr1 Fgfr3 Got1 Gpc1 Hif1a Itga3 Anxa1 Smad3 Nos3 Pde8a Pgf Ccl2 Shcbp1 Cyfip1 Sparc Src Strap Ube2o Ppp2r5d Tgfb1i1 Wnt4 Ppp2r5b Myof Pin1 Cib1 Rgma Map2k3 Apln Kcp Zfp703 Mir147 Lrrc32 Knstrn Nus1 Actr3 Htra3 Ehd4
GO:0008285	0.00131921	1.65871	29.6435	47	713	negative regulation of cell population proliferation	Cd276 Rapgef1 Bak1 Bax Tspo Casp3 Cd44 Cdkn1a Cxcr3 Cxadr Lefty1 Esr1 Fgfr3 Fosl1 Itgb1 Kcnk2 Lgals3 Lmna Mfn2 Mad1l1 Smad3 Nos3 Etv4 Prkca Pmp22 Cnot7 Mapk11 Prnp Rarg Slfn2 Sparc Zbtb7c Strap Kctd11 Tfdp1 B4galt7 Tnfaip3 Aimp2 Ndrg4 Cib1 Map2k1 Apln Lrrc32 Nupr1 Nacc2 Dhcr24 Ift122
GO:0001817	0.00165123	1.63842	29.9761	47	721	regulation of cytokine production	Cd276 Adam8 Anxa4 Bcl6b Tspo Capn2 Casp4 Cd34 Cd81 Socs1 Epha2 F2rl1 Fgfr1 Gapdh Hif1a Hk1 Hsp90aa1 Inhbb Klf2 Anxa1 Smad3 P2ry2 Mapk11 Prnp Relb Ccl2 Slc7a5 Src Nploc4 Tlr4 Tnfaip3 Cd40 Ezr Map2k3 Lrrc32 Socs5 Ripk3 Ankrd2 Litaf Scamp5 Serpinb1a Riok3 Polr3d Ppp1r11 Ulbp1 Cptp Trim16
GO:0043270	0.00165123	1.63842	29.9761	47	721	positive regulation of ion transport	Ldlrap1 Edem2 Adam9 Ak1 Bad Bak1 Bax Tspo Calm3 Camk2a Cd81 Cdk1 Cxcr3 Opn3 Ect2 Stom F2rl1 Grin1 Cxcl1 Gsto1 Hif1a Hsp90aa1 Itgb1 Kcnn4 Lgals3 P2ry2 Prnp Ptbp1 Flna Ran S100a1 Ccl2 Src Cnksr3 Stac2 Tlr4 Ezr Lrrc26 Cib1 Apln Nucb2 Ramp3 Wnk4 B3gat3 Actr3 Aacs Tomt
GO:0051656	4.50727e-10	3.10367	16.5887	46	399	establishment of organelle localization	Xpo1 Ap1s2 Nusap1 Kif22 Birc5 Dync1i1 Gem Hif1a Kpnb1 Itgb1 Eif6 Mad1l1 Map1b Map6 Plk1 Ran Aurkb Syne3 Tacc3 Spg11 Uchl1 Ezr Cenpe Myo1h Fez1 Map2k1 Ccnb1 Myo1d Ltv1 Cdca8 Ahi1 Copg2 Copg1 Mad2l1 Lat2 Ndc80 Trak1 Nop9 Spire1 Ttl Myo1e Kif23 Fam83d Bloc1s2 Actr3 Sun1
GO:0007409	1.68975e-07	2.49752	20.0811	46	483	axonogenesis	Alcam Crmp1 Cttn Epha2 Fgfr3 Gap43 Grin1 Hsp90aa1 Ifrd1 Itgb1 L1cam Stmn1 Lamc2 Limk1 Arhgap4 Matn2 Map1a Map1b Map6 Ncam1 Nptx1 Etv4 Pitpna Prkca Pmp22 Sema3a Sema4b Sema4c Cyfip1 Spg11 Eif2b2 Uchl1 Vasp Vcl Wdr36 Rgma Map2k1 Map1s Tnfrsf12a Rhog B4galt5 Trak1 Plxnd1 Ttl Tubb2b Actr3
GO:0043632	0.000167517	1.85635	26.1927	46	630	modification-dependent macromolecule catabolic process	Zfand2a Xpo1 Cdc20 Edem2 Ube3b Ube2j2 Man1a Map1a Uhrf1 Plk1 Pmp22 Hspa1a Rnf4 Aurka Nploc4 Psmd2 Tgfb1i1 Tnfaip1 Tnfaip3 Psmd3 Uba1 Uchl1 Erlin1 Fbxw8 Psmd13 Sufu Ube2z Snf8 Fbxl8 Exosc9 Uchl3 Pbk Uchl5 Socs5 Dnajb12 Usp14 Psmd14 Rmnd5b Psmd12 Ubap1 Ube2c Psmd1 Fbxl2 Ppp1r11 Faf2 Ube2s
GO:0071363	0.000167517	1.85635	26.1927	46	630	cellular response to growth factor stimulus	Spred3 Rapgef1 Slc33a1 Npnt Adam9 Casp3 Cd44 Lefty1 Ehd1 Fgfr1 Fgfr3 Got1 Gpc1 Hif1a Itga3 Anxa1 Smad3 Nos3 Pde8a Pgf Ccl2 Shcbp1 Cyfip1 Sparc Src Strap Ube2o Ppp2r5d Tgfb1i1 Wnt4 Ppp2r5b Myof Pin1 Cib1 Rgma Map2k3 Apln Kcp Zfp703 Mir147 Lrrc32 Knstrn Nus1 Actr3 Htra3 Ehd4
GO:0042176	6.79249e-10	3.10438	16.2145	45	390	regulation of protein catabolic process	Zfand2a Xpo1 Cdc20 Adam8 Adam9 Cd81 Cyp51 Hmgcr Hsp90aa1 Ldlr Smad3 Map1a Nsf Odc1 Prkcg Plk1 Ppp2ca Psme3 Flna Hspa1a Aurka Samd9l Psmd2 Timp1 Tnfaip3 Psmd3 Ezr Fbxw8 Pin1 Sufu Rgma Snf8 Pbk Snx3 Mad2l1 Uchl5 Nupr1 Socs5 Usp14 Psmd14 Serpinb1a Psmd1 Fam83d Nkd1 Tiparp
GO:0045786	6.3878e-08	2.62407	18.7922	45	452	negative regulation of cell cycle	Nabp1 Ak1 Birc5 Bub1 Bub1b Casp3 Ccnd1 Ccng1 Cdk1 Cdkn1a Gadd45a Esr1 Fgfr3 Ppm1g Foxm1 Fzd9 Prmt2 Mad1l1 Smad3 Mlf1 Nek2 Plk1 Pmp22 Rbl1 Aurkb Aurka Tnfaip3 Ttk Ppp2r5b Cenpe Map2k1 Ccnb1 Trp53bp1 Bin1 Taok3 Cdk2ap2 Mad2l1 Naa10 Nupr1 Ndc80 Nacc2 Mus81 Cdkn3 Anapc15 Gas2l1
GO:0051347	7.28266e-05	1.94732	24.5297	45	590	positive regulation of transferase activity	Cdc20 Adam8 Adam9 Bad Ccnd1 Cd81 Cdkn1a Socs1 Csf1 Gadd45a Ect2 Emp2 Epha2 Fgfr1 Fgfr3 Hsp90aa1 Nek2 Plk1 Ppp2ca Prnp Src Aurkb Tlr4 Cd40 Cenpe Serinc2 Pin1 Cib1 Map2k1 Map2k3 Taok3 Mink1 Map3k6 Higd1a Ripk3 Ralb Mastl Avpi1 Pak4 Tpx2 Strada Rfc5 Mlkl Il34 Ube2s
GO:0006511	0.000150494	1.88008	25.3196	45	609	ubiquitin-dependent protein catabolic process	Zfand2a Xpo1 Cdc20 Edem2 Ube3b Ube2j2 Man1a Map1a Uhrf1 Plk1 Pmp22 Hspa1a Rnf4 Aurka Nploc4 Psmd2 Tgfb1i1 Tnfaip1 Tnfaip3 Psmd3 Uba1 Uchl1 Erlin1 Fbxw8 Psmd13 Sufu Ube2z Snf8 Fbxl8 Uchl3 Pbk Uchl5 Socs5 Dnajb12 Usp14 Psmd14 Rmnd5b Psmd12 Ubap1 Ube2c Psmd1 Fbxl2 Ppp1r11 Faf2 Ube2s
GO:0019941	0.000224198	1.84319	25.7769	45	620	modification-dependent protein catabolic process	Zfand2a Xpo1 Cdc20 Edem2 Ube3b Ube2j2 Man1a Map1a Uhrf1 Plk1 Pmp22 Hspa1a Rnf4 Aurka Nploc4 Psmd2 Tgfb1i1 Tnfaip1 Tnfaip3 Psmd3 Uba1 Uchl1 Erlin1 Fbxw8 Psmd13 Sufu Ube2z Snf8 Fbxl8 Uchl3 Pbk Uchl5 Socs5 Dnajb12 Usp14 Psmd14 Rmnd5b Psmd12 Ubap1 Ube2c Psmd1 Fbxl2 Ppp1r11 Faf2 Ube2s
GO:0044770	2.67498e-08	2.74847	17.6281	44	424	cell cycle phase transition	Rcc1 E2f4 Tcf19 Nabp1 Adamts1 Birc5 Bub1 Bub1b Calm3 Camk2a Ccna2 Ccnb2 Ccnd1 Ccne2 Ccng1 Cdk1 Cdkn1a Foxm1 Prmt2 Itgb1 Anxa1 Mad1l1 Plk1 Psme3 Rbl1 Aurkb Tacc3 Tfdp1 Ttk Cenpe Ccnb1 Taok3 Fbxl8 Cdk2ap2 Mad2l1 Cks2 Ndc80 Mastl Anp32b Nacc2 Ube2c Fam83d Anapc15 Ube2s
GO:0009117	7.87208e-08	2.6355	18.2933	44	440	nucleotide metabolic process	Gm3839 Nt5m Adcy4 Ak1 Ampd3 Bad Eno1 Epha2 Gapdh Hif1a Hk1 Hmgcr Eif6 Nos3 Pfkl Pgam1 Pgk1 Pkm Prps1 Rab23 Ran Rrm1 Rrm2 Hmgcs1 Nudt18 Tpi1 Upp1 Nmnat2 Pdk1 Ppat Impdh1 Papss1 Map2k1 Dctd Gars Aldoart1 Nupr1 Pfkp Cmpk1 Acot7 Adpgk Gale Uck2 Entpd7
GO:0006753	1.40387e-07	2.57588	18.6675	44	449	nucleoside phosphate metabolic process	Gm3839 Nt5m Adcy4 Ak1 Ampd3 Bad Eno1 Epha2 Gapdh Hif1a Hk1 Hmgcr Eif6 Nos3 Pfkl Pgam1 Pgk1 Pkm Prps1 Rab23 Ran Rrm1 Rrm2 Hmgcs1 Nudt18 Tpi1 Upp1 Nmnat2 Pdk1 Ppat Impdh1 Papss1 Map2k1 Dctd Gars Aldoart1 Nupr1 Pfkp Cmpk1 Acot7 Adpgk Gale Uck2 Entpd7
GO:1902532	3.97348e-06	2.24231	21.1204	44	508	negative regulation of intracellular signal transduction	Spred3 Rapgef1 Cd44 Epha2 Esr1 F2rl1 Fhl2 Foxm1 Hells Hif1a Hmgcr Itga3 Itgb1 Stmn1 Mfn2 Dusp8 Prkca Plaur Prnp Snai1 Src Tank Cnksr3 Nploc4 Tlr4 Tnfaip1 Tnfaip3 Uchl1 Ezr Sesn2 Pin1 Cib1 Map2k1 Map2k3 Phlda3 Taok3 Myadm Pbk Nucb2 Litaf Cdc42se1 Riok3 Cgnl1 Sla2
GO:0005975	4.57431e-05	2.00757	23.324	44	561	carbohydrate metabolic process	Gm3839 Mlec Pgd Akr1b3 Bad Glb1 Eno1 Gapdh Got1 Gsto1 Gys1 Hif1a Hk1 Eif6 Ldha Pfkl Pgam1 Pgk1 Pkm St6galnac4 Src B4galt7 Tpi1 Myof Pdk1 Sesn2 Man1c1 Gyg Galm Aldoart1 Pcdh12 Impa1 Nupr1 B4galt5 Pfkp Pgm2 Fuca2 Pgp Adpgk B3gnt3 B3gat3 Npl Gale B3gnt9
GO:0048729	0.00284667	1.61522	28.3962	44	683	tissue morphogenesis	Zdhhc7 Exoc5 Npnt Adam8 Casp3 Cd44 Csf1 Epha2 Esr1 Fgfr1 Fgfr3 Fmn1 Hif1a Smad3 Mmp14 Nos3 Nup50 Etv4 Pgf Flna Pthlh Rab23 Rarg Sema3a Sema4c Snai1 Src Tgfb1i1 Tnc Vasp Vcl Wdr1 Wnt9b Wnt4 Sufu Rgma Mthfd1l Clic4 Ahi1 Plxnd1 Wnk4 Ptk7 Ift122 Nkd1
GO:0044772	3.75427e-09	3.00422	15.9235	43	383	mitotic cell cycle phase transition	Rcc1 E2f4 Tcf19 Nabp1 Adamts1 Birc5 Bub1 Bub1b Calm3 Camk2a Ccna2 Ccnb2 Ccnd1 Ccne2 Ccng1 Cdk1 Cdkn1a Foxm1 Prmt2 Itgb1 Anxa1 Mad1l1 Plk1 Psme3 Rbl1 Aurkb Tacc3 Tfdp1 Ttk Cenpe Ccnb1 Taok3 Fbxl8 Cdk2ap2 Mad2l1 Cks2 Ndc80 Mastl Anp32b Nacc2 Ube2c Anapc15 Ube2s
GO:0007346	4.6566e-07	2.48339	18.8338	43	453	regulation of mitotic cell cycle	Rcc1 Tubg1 Nusap1 Nabp1 Adamts1 Birc5 Bub1 Bub1b Ccnd1 Ccng1 Cdk1 Cdkn1a Dapk3 Gadd45a Esr1 Fgfr1 Fgfr3 Prmt2 Anxa1 Mad1l1 Smad3 Mki67 Prkca Plk1 Psme3 Rbl1 Aurkb Tfdp1 Ttk Ywhah Cenpe Ccnb1 Taok3 Cdk2ap2 Mad2l1 Cks2 Ndc80 Anp32b Nacc2 Ube2c Ttl Mus81 Anapc15
GO:0070201	0.000291107	1.84635	24.5712	43	591	regulation of establishment of protein localization	Xpo1 Edem2 Adam9 Birc5 Bad Cct3 Cct6a Cct7 Cd81 Cdk1 Cyp51 Ect2 Stom F2rl1 Hif1a Hmgcr Hsp90aa1 Ica1 Inhbb Kcnn4 Anxa1 Nedd1 Pfkl Ppp2ca Prnp Ptbp1 Flna Rab23 Ran Ccl2 Src Srebf1 Rhbdf2 Tlr4 Ezr Cib1 Ahi1 Snx3 Nupl1 B3gat3 Actr3 Aacs Tomt
GO:0140014	2.89776e-13	4.29805	11.4333	42	275	mitotic nuclear division	Rcc1 Tubg1 Espl1 Cdc20 Nusap1 Kif22 Birc5 Bub1 Bub1b Esr1 Fgfr3 Kpnb1 Kif4 Mad1l1 Mki67 Nek2 Plk1 Flna Hspa1a Ran Aurkb Aurka Tacc3 Ttk Ywhah Cenpe Prc1 Ccnb1 Racgap1 Knstrn Cdca8 Mad2l1 Naa10 Ndc80 Ncapd2 Ube2c Kif23 Naa50 Tpx2 Reep4 Anapc15 Ube2s
GO:0031346	4.27281e-07	2.52326	18.127	42	436	positive regulation of cell projection organization	Cdc42ep2 Rapgef1 Baiap2 Adamts1 Ehd1 F2rl1 Fgfr1 Grin1 Hsp90aa1 Itga3 Itga6 Itgb1 L1cam Limk1 Mns1 Map1b Map6 P2ry2 Ptbp1 Flna Cyfip1 Src Ppp2r5d Eif2b2 Dpysl3 Stk24 Ppp2r5b Fbxw8 Ndrg4 Fez1 Coro1c Rgma Map2k1 Tnfrsf12a Ahi1 Snx3 Gm14137 Trak1 Plxnd1 Anln Ptk7 Actr3
GO:0016049	4.31815e-05	2.04998	21.8272	42	525	cell growth	Fdps Adam15 Cd44 Cd81 Cdkn1a Cttn Lefty1 Emp3 Prmt2 Hsp90aa1 Ifrd1 Itgb1 L1cam Limk1 Arhgap4 Smad3 Mmp14 Map1b Rarg Sema3a Sema4b Sema4c Cyfip1 Aurka Spg11 Eif2b2 Vcl Zmat3 Wdr36 Dnajc2 Sesn2 Sorbs2 Pin1 Cib1 Rgma Tnfrsf12a Exosc9 Sertad1 Pdlim5 Ttl Actr3 Gas2l1
GO:0002009	0.000362644	1.83929	24.0723	42	579	morphogenesis of an epithelium	Zdhhc7 Exoc5 Npnt Casp3 Cd44 Csf1 Epha2 Esr1 Fgfr1 Fgfr3 Fmn1 Hif1a Smad3 Mmp14 Nup50 Etv4 Pgf Flna Pthlh Rab23 Rarg Sema3a Sema4c Snai1 Src Tgfb1i1 Tnc Vasp Vcl Wdr1 Wnt9b Wnt4 Sufu Rgma Mthfd1l Clic4 Ahi1 Plxnd1 Wnk4 Ptk7 Ift122 Nkd1
GO:0090087	0.000793767	1.76189	25.0286	42	602	regulation of peptide transport	Xpo1 Edem2 Adam9 Birc5 Bad Cd81 Cdk1 Crhbp Cyp51 Ect2 Stom F2rl1 Hif1a Hmgcr Hsp90aa1 Ica1 Inhbb Kcnn4 Anxa1 Pfkl Ppp2ca Prnp Ptbp1 Flna Rab23 Ran Ccl2 Src Srebf1 Rhbdf2 Tlr4 Ezr Cib1 Apln Ahi1 Nucb2 Snx3 Nupl1 B3gat3 Actr3 Aacs Tomt
GO:0098813	4.63701e-13	4.32238	11.1007	41	267	nuclear chromosome segregation	Tubg1 Espl1 Cdc20 Nusap1 Kif22 Birc5 Bub1 Bub1b Ccne2 Ect2 Gem Kpnb1 Kif4 Mad1l1 Nek2 Plk1 Ran Aurkb Tacc3 Top2a Ttk Cenpe Prc1 Ccnb1 Racgap1 Knstrn Cdca8 Mad2l1 Naa10 Ndc80 Ncapd2 Ube2c Ttl Mus81 Kif23 Fam83d Naa50 Ndc1 Actr3 Anapc15 Sun1
GO:0030031	0.000165307	1.93351	22.4509	41	540	cell projection assembly	Cfap43 Cdc42ep2 E2f4 Exoc5 Unc119b Aif1l Capg Cttn Ehd1 Emp2 Emp3 Epha2 F2rl1 Gap43 Hsp90aa1 Itga6 Itgb1 Mns1 Pfn2 Pmp22 Flna Rab23 Cyfip1 Src Rsph1 Dpysl3 Vcl Ezr Coro1c B9d1 Tmem237 Ahi1 Rhog Gm14137 Anln Dnah17 Poc1a Actr3 Ift122 Cep41 Ehd4
GO:0044089	0.0001719	1.92956	22.4924	41	541	positive regulation of cellular component biogenesis	Cdc42ep2 Baiap2 Rhoc Bak1 Bax Cttn Epha2 Ercc1 Esr1 F2rl1 Fmn1 Hsp90aa1 Lgals3 Limk1 Smad3 Mns1 Map1b Pfn2 Prkca Flna Cyfip1 Src Thbs2 Tlr4 Dpysl3 Vasp Wnt4 Ppp2r5b Adgrb2 Snf8 Hip1r Bin1 Clip1 Gm14137 Ralb Spire1 Anln Stx18 Cand1 Palld Actr3
GO:0060284	0.000921124	1.75998	24.4465	41	588	regulation of cell development	Baiap2 Bad Tspo Aspm Fgfr3 Hif1a Ifrd1 L1cam Ldlr Limk1 Arhgap4 Map1b Map6 Flna Pthlh Atxn1 Sema3a Sema4b Sema4c Cyfip1 Aurka Bhlhe40 Zfp365 Kctd11 Eif2b2 Vcl Ywhah Fbxw8 Coro1c Cib1 Rgma Map2k1 Tnfrsf12a Prmt5 Bin1 Myadm Nap1l1 Trak1 Plxnd1 Actr3 Il34
GO:0008610	0.00119077	1.73397	24.7791	41	596	lipid biosynthetic process	Fdps Tspo Capn2 Cyp51 Dhcr7 Dhh Dpagt1 Pigq Hmgcr Hrh1 Hsd17b7 Eif6 Ldlr Anxa1 Ltc4s St3gal1 St6galnac4 Snai1 Sqle Srebf1 Hmgcs1 Wnt4 Lclat1 Erlin1 Lpcat2 Pigs Idi1 Nus1 Impa1 B4galt5 Hsd17b12 Fads3 Acer3 Hacd4 Sec14l2 Mid1ip1 Agpat4 Acot7 Sgms2 Pgs1 Dhcr24
GO:0010639	1.62601e-08	2.97183	14.9257	40	359	negative regulation of organelle organization	Birc5 Bub1 Bub1b Tspo Capg Capza1 Ercc1 Esr1 Fgfr3 Stmn1 Lmna Mad1l1 Mcm2 Map1a Map1b Pfn2 Plk1 Src Aurkb Tmod1 Top2a Ttk Cenpe Fez1 Cib1 Ccnb1 Hip1r Myadm Mad2l1 Naa10 Higd1a Nupr1 Lima1 Ndc80 Mid1ip1 Cgnl1 Tpx2 Anapc15 Gas2l1 Ckap2
GO:0043254	3.59179e-06	2.35534	18.3349	40	441	regulation of protein-containing complex assembly	Ncln Cdc42ep2 Baiap2 Rhoc Bak1 Bax Capg Capza1 Cttn Lefty1 Esr1 Fmn1 Hsp90aa1 Ica1 Stmn1 Lgals3 Map1b Ncam1 Pfn2 Rnf4 Cyfip1 Src Tlr4 Tmod1 Vasp Ppp2r5b Hip1r Bin1 Myadm Cldn7 Clip1 Gm14137 Ralb Riok3 Spire1 Cand1 Palld Actr3 Fblim1 Cptp
GO:0009611	0.000154123	1.97684	20.9126	39	503	response to wounding	Bax Casp3 Cd34 Cd44 Cdkn1a Cnn2 Cxadr F2rl1 Fgfr3 Gap43 Hif1a Hmgcr Itgb1 Anxa1 Smad3 Matn2 Prkca Plau Plec Procr Flna Ccl2 Aurka Thbd Timp1 Tlr4 Tnc Tnfaip3 Dpysl3 Stk24 Wnt4 Myof Rgma Klk8 Map2k1 Tnfrsf12a Ptk7 Rap2b 3300005D01Rik
GO:0120031	0.000364975	1.88546	21.8272	39	525	plasma membrane bounded cell projection assembly	Cfap43 Cdc42ep2 E2f4 Exoc5 Unc119b Aif1l Cttn Ehd1 Emp2 Emp3 Epha2 F2rl1 Gap43 Hsp90aa1 Itga6 Itgb1 Mns1 Pfn2 Pmp22 Flna Rab23 Cyfip1 Rsph1 Dpysl3 Vcl Ezr Coro1c B9d1 Tmem237 Ahi1 Rhog Gm14137 Anln Dnah17 Poc1a Actr3 Ift122 Cep41 Ehd4
GO:0051345	0.000546253	1.8428	22.2846	39	536	positive regulation of hydrolase activity	Rapgef1 Dnajc9 Npnt Rhoc Bad Bak1 Bax Ect2 Epha2 Esr1 F2rl1 Fgfr1 Fgfr3 Grin1 Itga6 Itgb1 Smad3 Pfn2 Ppp2ca Psme3 Ccl2 Ccl7 Tank Cd40 Wnt4 Coro1c Pin1 Rgma Sipa1l2 Map2k1 Hip1r Bin1 Prr7 Ngef Rhog Ripk3 Tbc1d1 Tnfrsf23 Dnajb1
GO:0051223	0.00128158	1.75254	23.324	39	561	regulation of protein transport	Xpo1 Edem2 Adam9 Birc5 Bad Cd81 Cdk1 Cyp51 Ect2 Stom F2rl1 Hif1a Hmgcr Hsp90aa1 Ica1 Inhbb Kcnn4 Anxa1 Pfkl Ppp2ca Prnp Ptbp1 Flna Rab23 Ran Ccl2 Src Srebf1 Rhbdf2 Tlr4 Ezr Cib1 Ahi1 Snx3 Nupl1 B3gat3 Actr3 Aacs Tomt
GO:0007169	0.00302371	1.66119	24.4881	39	589	transmembrane receptor protein tyrosine kinase signaling pathway	Rapgef1 Dok4 Casp3 Socs1 Csf1 Epha2 Esr1 Fgfr1 Fgfr3 Gpc1 Hif1a Stmn1 Pgf Prkca Plat Plaur Atxn1 Ccl2 Shcbp1 Cyfip1 Src Srebf1 Stat6 Rhbdf2 Ppp2r5d Wnt4 Ppp2r5b Myof Gprc5a Ndrg4 Hip1r Apln Nus1 Ahi1 Nucb2 Ngef Socs5 Myo1e Tiparp
GO:0032535	5.61331e-06	2.36474	17.3371	38	417	regulation of cellular component size	Cdc42ep2 E2f4 Baiap2 Capg Capza1 Cttn F2rl1 Fmn1 Hsp90aa1 Ifrd1 Kcnn4 L1cam Limk1 Arhgap4 Map1b Pfn2 Rab22a Sema3a Sema4b Sema4c Cyfip1 Eif2b2 Tmod1 Vasp Ezr Wdr1 Wdr36 Rgma Tnfrsf12a Snf8 Hip1r Bin1 Myadm Gm14137 Lima1 Spire1 Ttl Actr3
GO:0007264	1.80721e-05	2.23277	18.2517	38	439	small GTPase mediated signal transduction	Rcc1 Cdc42ep2 Rapgef1 Baiap2 Rhoc Csf1 Ect2 F2rl1 Foxm1 Kpnb1 Itga3 Itgb1 Stmn1 Mfn2 Rras Cyfip1 Src Rapgef5 Tnfaip1 Rnd1 Dennd4b Rhof Sipa1l2 Map2k1 Dok3 Nucb2 Ngef Rhog Icmt Cdc42se1 Gm14137 Ralb Rras2 Cgnl1 Rap2c Cyth4 Rap2b Dhcr24
GO:0007005	0.000178003	1.98072	20.3305	38	489	mitochondrion organization	Ggct Bad Bak1 Bax Tspo Camk2a Cttn Cxadr Hif1a Hsp90aa1 Lmna Mfn2 Nptx1 Plaur Srebf1 Atg9b Timm17a Vdac1 Sesn2 Fez1 Hip1r Primpol Higd1a Timm22 Moap1 Dap3 Chchd6 Timm50 Pmpca Trak1 Spire1 Ndufaf5 Cox10 Aifm2 Bloc1s2 Armc1 Dusp18 Them4
GO:1901615	0.000377623	1.899	21.1204	38	508	organic hydroxy compound metabolic process	Ldlrap1 Fdps Akr7a5 Akr1b3 Cyp51 Dhcr7 Dpagt1 Opn3 Fgfr1 Akr1b8 Gch1 Got1 Hdc Hif1a Hmgcr Hsd17b7 Ldha Ldlr Pmp22 Snai1 Sqle Srebf1 Hmgcs1 Tpi1 Wnt4 Myof Erlin1 Ip6k3 Nus1 Impa1 Lima1 Acer3 Pgp Sec14l2 Idh3a Dhcr24 Cln6 Tomt
GO:0051960	0.00126285	1.76815	22.534	38	542	regulation of nervous system development	Baiap2 Tspo Aspm Fgfr3 Hif1a Ifrd1 L1cam Ldlr Limk1 Arhgap4 Map1b Map6 Prkca Rarg Atxn1 Sema3a Sema4b Sema4c Cyfip1 Bhlhe40 Zfp365 Kctd11 Eif2b2 Thbs2 Ywhah Adgrb2 Fbxw8 Rgma Klk8 Map2k1 Tnfrsf12a Prmt5 Bin1 Nap1l1 Trak1 Plxnd1 Actr3 Il34
GO:0032787	0.00750921	1.57285	25.0701	38	603	monocarboxylic acid metabolic process	Gm3839 Me2 Pgd Acads Eno1 Gapdh Hif1a Hk1 Eif6 Ldha Anxa1 Ltc4s Pfkl Pgam1 Pgk1 Pkm Prkar2b Srebf1 Tpi1 Erlin1 Pdk1 Sesn2 Dagla Mthfd1l Aldoart1 Nucb2 Nupr1 Pfkp Fads3 Hacd4 Mid1ip1 Acot7 Tysnd1 Adpgk Gale Them4 Grhpr Aacs
GO:0002521	0.007704	1.57	25.1117	38	604	leukocyte differentiation	Gpr137 Adam8 Bad Bak1 Bax Cd44 Cd81 Socs1 Csf1 Epha2 F2rl1 Fgfr3 Sh3pxd2a Fzd9 Hells Hsp90aa1 Il2rg Lgals1 Anxa1 Mmp14 Prkca Relb Rras St3gal1 Sox13 Src Stat6 Tnfaip3 Wnt4 Prr7 Mink1 Socs5 Ripk3 Tmem176a Zbtb46 Il34 Gpr137b Entpd7
GO:0019693	6.05283e-07	2.66384	15.1751	37	365	ribose phosphate metabolic process	Gm3839 Adcy4 Ak1 Ampd3 Bad Eno1 Epha2 Gapdh Hif1a Hk1 Hmgcr Eif6 Pfkl Pgam1 Pgk1 Pkm Prps1 Rab23 Ran Hmgcs1 Nudt18 Tpi1 Upp1 Pdk1 Ppat Impdh1 Papss1 Map2k1 Aldoart1 Nupr1 Pfkp Cmpk1 Acot7 Adpgk Gale Uck2 Entpd7
GO:1902903	1.59789e-06	2.54561	15.7988	37	380	regulation of supramolecular fiber organization	Cdc42ep2 Baiap2 Rhoc Capg Capza1 Cttn Dapk3 F2rl1 Fmn1 Stmn1 Ldlr Limk1 Smad3 Map1a Map1b Pfn2 Flna Cyfip1 Tmod1 Vasp Wdr1 Wnt4 Cib1 Map1s Hip1r Bin1 Myadm Clip1 Gm14137 Lima1 Mid1ip1 Spire1 Cgnl1 Tpx2 Actr3 Gas2l1 Ckap2
GO:0072521	1.70077e-06	2.5381	15.8403	37	381	purine-containing compound metabolic process	Gm3839 Adcy4 Shmt2 Ak1 Ampd3 Bad Eno1 Epha2 Gapdh Hif1a Hk1 Hmgcr Eif6 Nos3 Pfkl Pgam1 Pgk1 Pkm Prps1 Rab23 Ran Hmgcs1 Nudt18 Tpi1 Pdk1 Ppat Impdh1 Papss1 Map2k1 Aldoart1 Nupr1 Pfkp Icmt Acot7 Adpgk Gale Entpd7
GO:0072594	3.06406e-05	2.19961	18.0023	37	433	establishment of protein localization to organelle	Bax Tspo Cct3 Cct6a Cct7 Cd68 Cdk1 Cdkn1a Ect2 Hk1 Hsp90aa1 Kpnb1 Kpna1 Lmna Mfn2 Tram2 Man1a Nup50 Ppp2ca Flna Rab23 Ran Srebf1 Srprb Srp68 Timm17a Tnfaip3 Ipo7 Heatr3 Snf8 Timm22 Moap1 Timm50 Pmpca Nupl1 Dusp18 Ift122
GO:1901137	0.00132664	1.77746	21.8272	37	525	carbohydrate derivative biosynthetic process	Adcy4 Galnt2 Ak1 Ampd3 Dpagt1 Galnt1 Pigq Stt3a Pkm Prps1 Rrm1 Rrm2 St3gal1 St6galnac4 Alg3 Phlda1 B4galt7 Tpi1 Alg12 Pdk1 Slc35c2 Man1c1 Impdh1 Papss1 Map2k1 Pigs Dctd Alg8 Nus1 B4galt5 Cmpk1 Acot7 B3gnt3 B3gat3 Tusc3 Uck2 B3gnt9
GO:0051321	1.14008e-07	2.92316	13.5952	36	327	meiotic cell cycle	Tubg1 Espl1 Cdc20 Bub1 Bub1b Aspm Ccnb2 Ccne2 Clgn Ercc1 Mki67 Mns1 Nek2 Plk1 Ppp2ca Psmc3ip Rad51 Aurka Top2a Rsph1 Ttk Wnt4 Cenpe Psmd13 Tubgcp4 Cks2 Ndc80 Mastl Spire1 Rpa1 Ncapd2 Mus81 Ndc1 Rec114 Actr3 Sun1
GO:0009259	7.9366e-07	2.6717	14.7178	36	354	ribonucleotide metabolic process	Gm3839 Adcy4 Ak1 Ampd3 Bad Eno1 Epha2 Gapdh Hif1a Hk1 Hmgcr Eif6 Pfkl Pgam1 Pgk1 Pkm Prps1 Rab23 Ran Hmgcs1 Nudt18 Tpi1 Upp1 Pdk1 Impdh1 Papss1 Map2k1 Aldoart1 Nupr1 Pfkp Cmpk1 Acot7 Adpgk Gale Uck2 Entpd7
GO:0031589	1.03634e-06	2.63803	14.8841	36	358	cell-substrate adhesion	Actn1 Npnt Adam15 Adam8 Adam9 Cd34 Csf1 Cttn Dapk3 Emp2 Fmn1 Itga3 Itga5 Itga6 Itgb1 L1cam Lgals1 Smad3 Mmp14 Nid2 Plau Flna Rras Src Vcl Wnt4 Rell2 Atrnl1 Micall2 Coro1c Cib1 Tnfrsf12a Myadm Mink1 Col5a3 Hsd17b12
GO:0071900	5.16027e-05	2.1657	17.7528	36	427	regulation of protein serine/threonine kinase activity	Spred3 Adam8 Casp3 Ccna2 Ccnb2 Ccnd1 Ccne2 Ccng1 Cd81 Cdkn1a Gadd45a Fgfr1 Hmgcr Dusp8 Prkca Plk1 Pmp22 Ppp2ca Prkar2b Src Tlr4 Tnfaip3 Cd40 Uchl1 Sesn2 Cib1 Map2k1 Map2k3 Ccnb1 Taok3 Higd1a Ralb Avpi1 Lime1 Mlkl Il34
GO:0001667	9.07571e-05	2.10007	18.2517	36	439	ameboidal-type cell migration	Adam8 Adam9 Anxa3 Cap1 Gadd45a Lefty1 Emp2 Epha2 Fgfr1 Hif1a Itga3 Itgb1 Anxa1 Arhgap4 Nos3 Pfn2 Prkca Pmp22 Rras Sema3a Sema4b Sema4c Sparc Src Strap Timp1 Cd40 Coro1c Cib1 Map2k3 Glipr2 Nus1 Pdlim1 Plxnd1 Anln Actr3
GO:0050673	0.000108839	2.07905	18.418	36	443	epithelial cell proliferation	Tcf19 Birc5 Bad Bax Ccnd1 Cd34 Cxcr3 Cxadr Ecm1 Epha2 Esr1 Fgfr1 Fgfr3 Smad3 Mki67 Uhrf1 Etv4 Pgf Prkca Plau Ptprn Ccl2 Sparc Stat6 Strap Tlr4 Tnfaip3 Klk8 Map2k1 Mydgf Apln Zfp703 Nupr1 Serpinb1a Btbd10 Ift122
GO:0033674	0.0014893	1.77973	21.2036	36	510	positive regulation of kinase activity	Adam8 Adam9 Bad Ccnd1 Cd81 Cdkn1a Socs1 Csf1 Gadd45a Ect2 Emp2 Epha2 Fgfr1 Fgfr3 Hsp90aa1 Ppp2ca Prnp Src Tlr4 Cd40 Cenpe Cib1 Map2k1 Map2k3 Taok3 Mink1 Map3k6 Higd1a Ripk3 Ralb Avpi1 Pak4 Tpx2 Strada Mlkl Il34
GO:0006163	3.14159e-06	2.53802	14.9672	35	360	purine nucleotide metabolic process	Gm3839 Adcy4 Ak1 Ampd3 Bad Eno1 Epha2 Gapdh Hif1a Hk1 Hmgcr Eif6 Nos3 Pfkl Pgam1 Pgk1 Pkm Prps1 Rab23 Ran Hmgcs1 Nudt18 Tpi1 Pdk1 Ppat Impdh1 Papss1 Map2k1 Aldoart1 Nupr1 Pfkp Acot7 Adpgk Gale Entpd7
GO:0090407	0.00015634	2.06037	18.0438	35	434	organophosphate biosynthetic process	Adcy4 Fdps Ak1 Ampd3 Capn2 Dpagt1 Pigq Nos3 Pkm Prps1 Rrm1 Rrm2 Hmgcs1 Tpi1 Lclat1 Nmnat2 Pdk1 Ppat Impdh1 Papss1 Map2k1 Lpcat2 Ip6k3 Pigs Idi1 Dctd Gars Nus1 Impa1 Cmpk1 Agpat4 Acot7 Sgms2 Pgs1 Uck2
GO:0045785	0.000221584	2.01914	18.3765	35	442	positive regulation of cell adhesion	Cd276 Npnt Adam8 Adam9 Slc7a1 Bad Cd44 Cd81 Socs1 Csf1 Emp2 Fmn1 Hsp90aa1 Il2rg Itga3 Itga5 Itga6 Itgb1 L1cam Lgals1 Anxa1 Smad3 Prkca Plaur Flna Rras Ccl2 Sox13 Src Wnt4 Rell2 Cib1 Myadm Hsd17b12 Socs5
GO:0043410	0.00350053	1.69554	21.5362	35	518	positive regulation of MAPK cascade	Rapgef1 Npnt Dok4 Adam8 Cd44 Cd81 Gadd45a Esr1 F2rl1 Fgfr1 Fgfr3 Hmgcr Nqo2 Pde8a Prkca Ccl2 Ccl7 Sema4c Src Tlr4 Cd40 Traf1 Rell2 Ndrg4 Cib1 Map2k1 Map2k3 Mydgf Taok3 Glipr2 Mink1 Ramp3 Avpi1 Mlkl Il34
GO:0060249	0.000234106	2.03572	17.7112	34	426	anatomical structure homeostasis	Gpr137 Adam8 Akr1b3 Bax Ccne2 Cct3 Cct6a Cct7 Cd34 Csf1 Cxadr Ercc1 Hif1a Hsp90aa1 Itgb1 Lmna Map1a Nek2 Nos3 P2ry2 Prkca Pthlh Rad51 Hspa1a Src Aurkb Strap Zfp365 Tlr4 Wdr36 Parp3 Mink1 Rpa1 Gpr137b
GO:0034329	0.000302876	2.00448	17.9607	34	432	cell junction assembly	Rapgef1 Actn1 Rhoc Capza1 Cttn Dapk3 Ect2 Epha2 Fmn1 Gap43 Grin1 Itga5 Itgb1 Smad3 Mmp14 Nptx1 Prkca Plec Pmp22 Snai1 Src Thbs2 Vcl Wdr1 Wnt4 Adgrb2 Micall2 Coro1c Zfp703 Cldn7 Pdlim5 Plxnd1 Actr3 Vmp1
GO:0010498	0.0015803	1.8055	19.7484	34	475	proteasomal protein catabolic process	Zfand2a Xpo1 Cdc20 Edem2 Ube2j2 Man1a Map1a Prkcg Plk1 Pmp22 Psme3 Hspa1a Rnf4 Aurka Nploc4 Psmd2 Tnfaip1 Erlin1 Fbxw8 Fbxl8 Pbk Uchl5 Nupr1 Socs5 Dnajb12 Usp14 Psmd14 Rmnd5b Psmd12 Ube2c Psmd1 Fbxl2 Faf2 Ube2s
GO:0031400	0.00789365	1.61123	21.9104	34	527	negative regulation of protein modification process	Spred3 Bak1 Bax Tspo Casp3 Cdkn1a Socs1 Gadd45a Hmgcr Limk1 Dusp8 Prkca Prkcg Plk1 Ppp2ca Prkar2b Prnp Strap Cnksr3 Ppp2r5d Tnfaip3 Uchl1 Gprc5a Coro1c Cib1 Ccnb1 Prr7 Myadm Pbk Dbndd2 Mad2l1 Socs5 Mastl Ppp1r11
GO:1901342	4.53049e-07	2.89232	12.5559	33	302	regulation of vasculature development	Rnh1 Adam12 Adamts1 Anxa3 Cd34 Cxcr3 Gadd45a Ecm1 Emp2 Epha2 Hif1a Itga5 Itgb1 Klf2 Lgals3 Nos3 Pgf Pgk1 Pkm Prkca Rras S100a1 Ccl2 Sparc Thbs2 Cd40 Wnt4 Adgrb2 E2f2 Tnfrsf12a Mydgf Plxnd1 Pak4
GO:0009150	4.50575e-06	2.57242	13.9279	33	335	purine ribonucleotide metabolic process	Gm3839 Adcy4 Ak1 Ampd3 Bad Eno1 Epha2 Gapdh Hif1a Hk1 Hmgcr Eif6 Pfkl Pgam1 Pgk1 Pkm Prps1 Rab23 Ran Hmgcs1 Nudt18 Tpi1 Pdk1 Impdh1 Papss1 Map2k1 Aldoart1 Nupr1 Pfkp Acot7 Adpgk Gale Entpd7
GO:1990778	2.9779e-05	2.32259	15.2583	33	367	protein localization to cell periphery	Ldlrap1 Zdhhc7 Exoc5 Camk2a Cd81 Ehd1 Emp2 Epha2 Grin1 Itga3 Itgb1 Lgals3 Mmp14 Nptx1 Nsf Nsg1 Plk1 Prnp Flna Stac2 Ezr Cib1 Map2k1 Myadm Ramp3 Rhog Clip1 Tmem88 Snap47 Gorasp2 Actr3 Fam126a Ehd4
GO:0022411	7.61317e-05	2.20203	16.0066	33	385	cellular component disassembly	Bax Tspo Capg Capza1 Cdk1 Cttn Dffa F2rl1 Gspt1 Hif1a Stmn1 Mfn2 Map1a Map1b Nedd1 Nes Nsf Plk1 Srebf1 Atg9b Tmod1 Top2a Vdac1 Wdr1 Etf1 Cib1 Map1s Ngef Lima1 Mid1ip1 Tpx2 Gas2l1 Ckap2
GO:0045860	0.000818919	1.90447	18.2517	33	439	positive regulation of protein kinase activity	Adam8 Adam9 Ccnd1 Cd81 Cdkn1a Socs1 Csf1 Gadd45a Ect2 Emp2 Fgfr1 Hsp90aa1 Ppp2ca Prnp Src Tlr4 Cd40 Cenpe Cib1 Map2k1 Map2k3 Taok3 Mink1 Map3k6 Higd1a Ripk3 Ralb Avpi1 Pak4 Tpx2 Strada Mlkl Il34
GO:0050767	0.000954278	1.88554	18.418	33	443	regulation of neurogenesis	Baiap2 Tspo Aspm Fgfr3 Hif1a Ifrd1 L1cam Ldlr Limk1 Arhgap4 Map1b Map6 Atxn1 Sema3a Sema4b Sema4c Cyfip1 Bhlhe40 Zfp365 Kctd11 Eif2b2 Ywhah Fbxw8 Rgma Map2k1 Tnfrsf12a Prmt5 Bin1 Nap1l1 Trak1 Plxnd1 Actr3 Il34
GO:0048732	0.0027543	1.75458	19.6653	33	473	gland development	Bax Ccnb2 Ccnd1 Cd44 Csf1 Epha2 Esr1 Fgfr1 Foxm1 Hif1a Anxa1 Mad1l1 Smad3 Mki67 Etv4 Pkm Plau Plaur Pthlh Rarg Sema3a Src Stat6 Aurka Tnc Tnfaip3 Wnt4 Map2k1 Zfp703 Ripk3 Icmt Plxnd1 Aacs
GO:0048608	0.00324053	1.73447	19.8732	33	478	reproductive structure development	Adamts1 Bak1 Bax Aspm Ccnd1 Cd44 Dhh Ercc1 Esr1 Fosl1 Hif1a Anxa1 Nos3 Plaur Flna Ptprn Rarg Sema3a Snai1 Serpinb6b Src Eif2b2 Tnc Wnt9b Wnt4 Fbxw8 Map2k1 Pcdh12 Nupr1 Spink2 Plcd3 Dhcr24 Tiparp
GO:0061458	0.00368057	1.71871	20.0395	33	482	reproductive system development	Adamts1 Bak1 Bax Aspm Ccnd1 Cd44 Dhh Ercc1 Esr1 Fosl1 Hif1a Anxa1 Nos3 Plaur Flna Ptprn Rarg Sema3a Snai1 Serpinb6b Src Eif2b2 Tnc Wnt9b Wnt4 Fbxw8 Map2k1 Pcdh12 Nupr1 Spink2 Plcd3 Dhcr24 Tiparp
GO:0007051	3.72119e-12	5.08552	7.5252	32	181	spindle organization	Rcc1 Tubg1 Espl1 Cdc20 Aspm Ccnb2 Kpnb1 Kif4 Stmn1 Nek2 Plk1 Flna Hspa1a Rnf4 Aurkb Aurka Tacc3 Ezr Cenpe Wdr62 Prc1 Parp3 Ccnb1 Racgap1 Tubgcp4 Knstrn Sac3d1 Spc25 Ndc80 Poc1a Kif23 Tpx2
GO:0000819	5.87836e-12	4.98447	7.64993	32	184	sister chromatid segregation	Tubg1 Espl1 Cdc20 Nusap1 Kif22 Birc5 Bub1 Bub1b Kpnb1 Kif4 Mad1l1 Nek2 Plk1 Ran Aurkb Tacc3 Top2a Ttk Cenpe Prc1 Ccnb1 Racgap1 Knstrn Cdca8 Mad2l1 Naa10 Ndc80 Ncapd2 Ube2c Kif23 Naa50 Anapc15
GO:0045765	9.90864e-07	2.83367	12.3896	32	298	regulation of angiogenesis	Rnh1 Adam12 Adamts1 Anxa3 Cd34 Cxcr3 Gadd45a Ecm1 Emp2 Epha2 Hif1a Itga5 Itgb1 Klf2 Lgals3 Nos3 Pgf Pgk1 Pkm Prkca Rras S100a1 Ccl2 Sparc Thbs2 Cd40 Adgrb2 E2f2 Tnfrsf12a Mydgf Plxnd1 Pak4
GO:0006066	5.92743e-06	2.57832	13.4705	32	324	alcohol metabolic process	Ldlrap1 Fdps Akr7a5 Akr1b3 Cyp51 Dhcr7 Dpagt1 Fgfr1 Akr1b8 Gch1 Got1 Hmgcr Hsd17b7 Ldlr Pmp22 Sqle Srebf1 Hmgcs1 Tpi1 Wnt4 Myof Erlin1 Ip6k3 Nus1 Impa1 Lima1 Acer3 Pgp Sec14l2 Idh3a Dhcr24 Cln6
GO:0032970	0.00054102	1.97864	17.0876	32	411	regulation of actin filament-based process	Cdc42ep2 Baiap2 Rhoc Capg Capza1 Cnn2 Cttn Dapk3 Ect2 F2rl1 Fmn1 Stmn1 Limk1 Smad3 Pfn2 Flna Cyfip1 Tmod1 Vasp Wdr1 Rnd1 Wnt4 Rhof Hip1r Bin1 Myadm Rhog Gm14137 Lima1 Spire1 Cgnl1 Actr3
GO:0000070	2.21772e-13	5.96861	6.40265	31	154	mitotic sister chromatid segregation	Tubg1 Espl1 Cdc20 Nusap1 Kif22 Birc5 Bub1 Bub1b Kpnb1 Kif4 Mad1l1 Nek2 Plk1 Ran Aurkb Tacc3 Ttk Cenpe Prc1 Ccnb1 Racgap1 Knstrn Cdca8 Mad2l1 Naa10 Ndc80 Ncapd2 Ube2c Kif23 Naa50 Anapc15
GO:0032956	0.000139352	2.18383	15.1335	31	364	regulation of actin cytoskeleton organization	Cdc42ep2 Baiap2 Rhoc Capg Capza1 Cttn Dapk3 Ect2 F2rl1 Fmn1 Stmn1 Limk1 Smad3 Pfn2 Flna Cyfip1 Tmod1 Vasp Wdr1 Rnd1 Wnt4 Rhof Hip1r Bin1 Myadm Rhog Gm14137 Lima1 Spire1 Cgnl1 Actr3
GO:0060562	0.00052772	2.00624	16.3392	31	393	epithelial tube morphogenesis	Npnt Casp3 Cd44 Csf1 Epha2 Esr1 Fmn1 Hif1a Smad3 Mmp14 Nup50 Etv4 Pgf Pthlh Rab23 Rarg Sema4c Src Tnc Vasp Wnt9b Wnt4 Sufu Rgma Mthfd1l Clic4 Ahi1 Plxnd1 Wnk4 Ptk7 Ift122
GO:0006091	0.000832838	1.9461	16.7966	31	404	generation of precursor metabolites and energy	Gm3839 Shmt2 Pgd Aco1 Bax Cdk1 Opn3 Eno1 Gapdh Gys1 Hif1a Hk1 Eif6 Ldha Pfkl Pgam1 Pgk1 Pkm Tpi1 Ccnb1 Gyg Aldoart1 Pcdh12 Nupr1 Pfkp Idh3a Coq9 Cox10 Adpgk Gale Dlst
GO:0022407	0.00239012	1.80791	17.9607	31	432	regulation of cell-cell adhesion	Cd276 Adam8 Ass1 Slc7a1 Bad Casp3 Cd44 Cd81 Socs1 Hsp90aa1 Il2rg Itga6 L1cam Lgals1 Lgals3 Anxa1 Mad1l1 Prkca Plaur Prnp Ccl2 Sox13 Src Tnfaip3 Wnt4 Map2k1 Zfp703 Lrrc32 Myadm Mink1 Socs5
GO:0001558	0.00304257	1.77632	18.2517	31	439	regulation of cell growth	Fdps Adam15 Cd44 Cd81 Cdkn1a Cttn Ifrd1 L1cam Limk1 Arhgap4 Smad3 Mmp14 Map1b Sema3a Sema4b Sema4c Cyfip1 Eif2b2 Zmat3 Wdr36 Dnajc2 Sesn2 Pin1 Cib1 Rgma Tnfrsf12a Exosc9 Sertad1 Ttl Actr3 Gas2l1
GO:0032386	4.40476e-05	2.37901	13.5537	30	326	regulation of intracellular transport	Ldlrap1 Xpo1 Edem2 Cd81 Cdk1 Ect2 Ehd1 Stom Hsp90aa1 Map1b Ppp2ca Prnp Flna Rab23 Ran Ccl2 Src Srebf1 Ezr Reep2 Ndrg4 Fez1 Cib1 Map2k1 Nus1 Snx3 Stx18 Nupl1 B3gat3 Actr3
GO:0007265	0.000175056	2.18434	14.6346	30	352	Ras protein signal transduction	Rcc1 Cdc42ep2 Rapgef1 Baiap2 Csf1 Ect2 F2rl1 Foxm1 Kpnb1 Itga3 Itgb1 Stmn1 Mfn2 Rras Cyfip1 Tnfaip1 Dennd4b Map2k1 Dok3 Ngef Rhog Icmt Cdc42se1 Gm14137 Ralb Rras2 Rap2c Cyth4 Rap2b Dhcr24
GO:0045787	0.000326015	2.09834	15.1751	30	365	positive regulation of cell cycle	Nusap1 Adamts1 Birc5 Ccnd1 Cdk1 Cdkn1a Ect2 Fgfr1 Fosl1 Fzd9 Anxa1 Prkca Src Aurkb Aurka Tfdp1 Wnt4 Ppp2r5b Cenpe Ccnb1 Racgap1 Mad2l1 Nupr1 Ndc80 Anp32b Ube2c Ttl Poc1a Kif23 Fam83d
GO:0048638	0.00160507	1.88132	16.755	30	403	regulation of developmental growth	Fdps Cdk1 Cdkn1a Csf1 Cttn Cxadr Fgfr1 Fgfr3 Ifrd1 Kcnk2 L1cam Limk1 Arhgap4 Map1b Ncam1 Mapk11 Sema3a Sema4b Sema4c Cyfip1 Eif2b2 Ezr Wdr36 Pin1 Rgma Ccnb1 Tnfrsf12a Ttl Actr3 Nkd1
GO:0043161	0.00200867	1.85103	17.0045	30	409	proteasome-mediated ubiquitin-dependent protein catabolic process	Zfand2a Xpo1 Cdc20 Edem2 Ube2j2 Man1a Map1a Plk1 Pmp22 Hspa1a Rnf4 Aurka Psmd2 Tnfaip1 Erlin1 Fbxw8 Fbxl8 Pbk Uchl5 Socs5 Dnajb12 Usp14 Psmd14 Rmnd5b Psmd12 Ube2c Psmd1 Fbxl2 Faf2 Ube2s
GO:0006979	0.00208379	1.84608	17.046	30	410	response to oxidative stress	Adam9 Akr1b3 Casp3 Ect2 Eif2s1 Ercc1 Gch1 Gpx3 Hif1a Hmox2 Lig1 Anxa1 Melk Nos3 Pde8a Prkca Prnp Ptprn Src Stat6 Tlr4 Tnfaip3 Stk24 Pdk1 Sesn2 Map2k1 Ripk3 Ankrd2 Aifm2 Srxn1
GO:0009314	0.00258718	1.81689	17.2955	30	416	response to radiation	Ap1s2 Nabp1 Bak1 Bax Casp3 Ccnd1 Cdkn1a Gadd45a Opn3 Ect2 Eif2s1 Ercc1 Grin1 Hif1a Hmgcr Hrh1 Itgb1 Anxa1 Rad51 Rnf4 Atxn1 Aurkb Bhlhe40 Tank Timp1 Ndrg4 Primpol Fbxl8 Pbk Nts
GO:0060560	5.20247e-06	2.74786	11.5165	29	277	developmental growth involved in morphogenesis	Csf1 Cttn Esr1 Fmn1 Hsp90aa1 Ifrd1 Itgb1 L1cam Limk1 Arhgap4 Map1b Pthlh Rarg Sema3a Sema4b Sema4c Cyfip1 Aurka Spg11 Eif2b2 Tnc Vcl Wdr36 Rgma Tnfrsf12a Ttl Ptk7 Actr3 Nkd1
GO:1901987	3.24104e-05	2.46597	12.6806	29	305	regulation of cell cycle phase transition	Nabp1 Adamts1 Birc5 Bub1 Bub1b Ccnd1 Ccng1 Cdk1 Cdkn1a Prmt2 Anxa1 Mad1l1 Plk1 Psme3 Rbl1 Aurkb Tfdp1 Ttk Cenpe Ccnb1 Taok3 Cdk2ap2 Mad2l1 Ndc80 Anp32b Nacc2 Ube2c Fam83d Anapc15
GO:0044282	6.16135e-05	2.37027	13.1379	29	316	small molecule catabolic process	Shmt2 Pgd Acads Bad Glb1 Akr1b8 Got1 Hdc Hk1 Ldha Nos3 Pfkl Nudt18 Tpi1 Upp1 Sesn2 Ppat Galm Ddah2 Impa1 Pfkp Pycrl Gcsh Acot7 Tysnd1 Npl Gale Adhfe1 Entpd7
GO:0051052	0.00125848	1.93808	15.7572	29	379	regulation of DNA metabolic process	Anxa3 Bax Cct3 Cct6a Cct7 Cdkn1a Dffa Ercc1 Foxm1 Hsp90aa1 Kcnk2 Lmna Nek2 Prkcg Rad51 Src Stat6 Aurkb Zfp365 Tfdp1 Cd40 Dnajc2 Hmces Parp3 Trp53bp1 Prmt5 Spire1 Rfc5 Parpbp
GO:2001233	0.0020085	1.87282	16.2561	29	391	regulation of apoptotic signaling pathway	Bad Bax Bub1 Cd44 Cttn Dapk3 Fgfr1 Hells Hif1a Inhbb Itga6 Lgals3 Lmna Plaur Pmp22 Psme3 Snai1 Src Tnfaip3 Traf1 Wnt4 Map2k1 Tnfrsf12a Higd1a Nupr1 Ripk3 Ankrd2 Nacc2 Tnfrsf23
GO:0007018	0.00224719	1.85717	16.3808	29	394	microtubule-based movement	Cfap43 Kif22 Dync1i1 Hif1a Kpnb1 Kif17 Kif4 Map1a Map1b Map6 Kif20a Kif15 Spg11 Uchl1 Dpcd Cenpe Fez1 Map2k1 Copg2 Copg1 Trak1 Ift22 Arl8a Dnah17 Kif23 Bloc1s2 Actr3 Sun1 Ift122
GO:0051346	0.0033416	1.80194	16.8382	29	405	negative regulation of hydrolase activity	Rps6ka3 Birc5 Camk2a Serpinh1 Cd44 Dffa Ecm1 Gapdh Anxa1 Mcm2 Nos3 Plaur Serpinb9b Serpinb6b Serpina3g Src Vcpkmt Timp1 Serpinb10 Bin1 Gchfr Myo1d Angptl4 Serpina3i Serpinb1a Mastl Spink2 Dhcr24 Ppp1r11
GO:0042326	0.00370879	1.78743	16.9629	29	408	negative regulation of phosphorylation	Spred3 Bak1 Bax Casp3 Cdkn1a Socs1 Gadd45a Hmgcr Dusp8 Prkca Plk1 Ppp2ca Prkar2b Prnp Atxn1 Strap Cnksr3 Ppp2r5d Tnfaip3 Uchl1 Gprc5a Coro1c Cib1 Ccnb1 Myadm Pbk Dbndd2 Nupr1 Socs5
GO:0052547	0.00590566	1.72266	17.5449	29	422	regulation of peptidase activity	Rps6ka3 Birc5 Bad Bak1 Bax Serpinh1 Cd44 Ecm1 Gapdh Grin1 Smad3 Plaur Ppp2ca Psme3 Serpinb9b Serpinb6b Serpina3g Src Tank Timp1 Serpinb10 Hip1r Bin1 Prr7 Serpina3i Serpinb1a Spink2 Dhcr24 Tnfrsf23
GO:0070997	0.00590566	1.72266	17.5449	29	422	neuron death	Egln3 Adam8 Birc5 Bad Bax Capn2 Casp3 Cd34 Csf1 Eif2s1 Esr1 Fgfr3 Fzd9 Gapdh Grin1 Hif1a Nes Nqo2 Prkcg Plau Prnp Tlr4 Ube2m Aimp2 Aars Pin1 Rras2 Btbd10 Tnfrsf23
GO:0010948	3.78129e-07	3.26059	9.56241	28	230	negative regulation of cell cycle process	Nabp1 Birc5 Bub1 Bub1b Ccnd1 Ccng1 Cdk1 Cdkn1a Esr1 Fgfr3 Fzd9 Prmt2 Mad1l1 Nek2 Plk1 Rbl1 Aurkb Ttk Ppp2r5b Cenpe Ccnb1 Taok3 Cdk2ap2 Mad2l1 Naa10 Ndc80 Nacc2 Anapc15
GO:1901990	9.64794e-06	2.70544	11.267	28	271	regulation of mitotic cell cycle phase transition	Nabp1 Adamts1 Birc5 Bub1 Bub1b Ccnd1 Ccng1 Cdk1 Cdkn1a Prmt2 Anxa1 Mad1l1 Plk1 Psme3 Rbl1 Aurkb Tfdp1 Ttk Cenpe Ccnb1 Taok3 Cdk2ap2 Mad2l1 Ndc80 Anp32b Nacc2 Ube2c Anapc15
GO:0051258	4.54338e-05	2.45958	12.2648	28	295	protein polymerization	Tubg1 Cdc42ep2 Baiap2 Capg Capza1 Cttn Fmn1 Hsp90aa1 Stmn1 Map1b Pfn2 Cyfip1 Tmod1 Vasp Micall2 Msrb1 Hip1r Bin1 Myadm Tubgcp4 Clip1 Gm14137 Mid1ip1 Spire1 Ube2c Tpx2 Actr3 Ube2s
GO:0072593	6.47499e-05	2.40487	12.5143	28	301	reactive oxygen species metabolic process	Ass1 Tspo Cd34 Cdkn1a Gadd45a Esr1 F2rl1 Sh3pxd2a Foxm1 Gch1 Gpx3 Grin1 Cxcl1 Hif1a Hrh1 Hsp90aa1 Eif6 Klf2 Smad3 Nqo2 Nos3 Plau Tlr4 Vdac1 Sesn2 Ddah2 Ripk3 Ulbp1
GO:0070372	0.000120171	2.31058	12.9716	28	312	regulation of ERK1 and ERK2 cascade	Spred3 Rapgef1 Npnt Cd44 Epha2 Esr1 F2rl1 Fgfr3 Hmgcr L1cam Nqo2 Pde8a Prkca Rras Ccl2 Ccl7 Src Cnksr3 Tlr4 Ezr Ndrg4 Pin1 Cib1 Map2k1 Prmt5 Glipr2 Ramp3 Fam83d
GO:0070371	0.000336433	2.15661	13.8031	28	332	ERK1 and ERK2 cascade	Spred3 Rapgef1 Npnt Cd44 Epha2 Esr1 F2rl1 Fgfr3 Hmgcr L1cam Nqo2 Pde8a Prkca Rras Ccl2 Ccl7 Src Cnksr3 Tlr4 Ezr Ndrg4 Pin1 Cib1 Map2k1 Prmt5 Glipr2 Ramp3 Fam83d
GO:0018209	0.00134283	1.9543	15.092	28	363	peptidyl-serine modification	Galnt2 Rps6ka3 Bak1 Bax Camk2a Cd44 Cdk1 Gadd45a Galnt1 Hk1 Hsp90aa1 Pfn2 Prkca Prkcg Plk1 Src Aurkb Aurka Cnksr3 Ttk Pdk1 Ccnb1 Pbk Ramp3 Naa10 Ikbke Rps6ka4 Mastl
GO:1902850	5.21274e-11	5.39699	6.02847	27	145	microtubule cytoskeleton organization involved in mitosis	Rcc1 Tubg1 Cdc20 Nusap1 Kpnb1 Itgb1 Kif4 Stmn1 Nek2 Plk1 Flna Hspa1a Aurkb Aurka Tacc3 Cenpe Wdr62 Prc1 Parp3 Ccnb1 Racgap1 Mad2l1 Spc25 Ndc80 Poc1a Kif23 Tpx2
GO:1903046	2.69088e-07	3.41344	8.85562	27	213	meiotic cell cycle process	Tubg1 Espl1 Cdc20 Bub1 Bub1b Aspm Ccnb2 Ccne2 Ercc1 Plk1 Psmc3ip Rad51 Aurka Top2a Ttk Wnt4 Cenpe Psmd13 Cks2 Ndc80 Mastl Spire1 Ncapd2 Mus81 Ndc1 Actr3 Sun1
GO:0045930	1.05026e-06	3.15657	9.47925	27	228	negative regulation of mitotic cell cycle	Nabp1 Birc5 Bub1 Bub1b Ccnd1 Ccng1 Cdk1 Cdkn1a Gadd45a Esr1 Fgfr3 Prmt2 Mad1l1 Smad3 Plk1 Rbl1 Aurkb Ttk Cenpe Ccnb1 Taok3 Cdk2ap2 Mad2l1 Ndc80 Nacc2 Mus81 Anapc15
GO:0046034	9.5022e-06	2.76712	10.6434	27	256	ATP metabolic process	Gm3839 Shmt2 Ak1 Ampd3 Bad Tspo Cdk1 Eno1 Gapdh Hif1a Hk1 Eif6 Ldha Pfkl Pgam1 Pgk1 Pkm Tpi1 Map2k1 Ccnb1 Aldoart1 Nupr1 Pfkp Ola1 Coq9 Adpgk Gale
GO:0048588	2.32624e-05	2.61694	11.1839	27	269	developmental cell growth	Fdps Cttn Prmt2 Hsp90aa1 Ifrd1 Itgb1 L1cam Limk1 Arhgap4 Map1b Rarg Sema3a Sema4b Sema4c Cyfip1 Aurka Spg11 Eif2b2 Vcl Wdr36 Sorbs2 Pin1 Rgma Tnfrsf12a Pdlim5 Ttl Actr3
GO:1903829	2.83133e-05	2.58454	11.3086	27	272	positive regulation of cellular protein localization	Cct3 Cct6a Cct7 Cd81 Cdk1 Ect2 Stom Epha2 Hsp90aa1 Itga3 Itgb1 Lgals3 Map1a Prnp Flna Ran Ccl2 Src Stac2 Ezr Sesn2 Cib1 Ramp3 Rhog Ndc80 Actr3 Gpr137b
GO:0033044	7.61234e-05	2.42435	11.9738	27	288	regulation of chromosome organization	Birc5 Bub1 Bub1b Cct3 Cct6a Cct7 Ercc1 Lmna Mad1l1 Mcm2 Nek2 Plk1 Rnf4 Src Srebf1 Aurkb Tacc3 Top2a Ttk Cenpe Ccnb1 Mad2l1 Naa10 Rps6ka4 Ndc80 Ube2c Anapc15
GO:0072659	0.000120554	2.3514	12.3064	27	296	protein localization to plasma membrane	Ldlrap1 Zdhhc7 Exoc5 Camk2a Cd81 Ehd1 Emp2 Epha2 Itga3 Itgb1 Lgals3 Mmp14 Nsf Nsg1 Prnp Flna Stac2 Ezr Cib1 Myadm Ramp3 Rhog Tmem88 Gorasp2 Actr3 Fam126a Ehd4
GO:0097193	0.000134779	2.33383	12.3896	27	298	intrinsic apoptotic signaling pathway	Bad Bak1 Bax Bub1 Casp4 Casp3 Cd44 Cdkn1a Epha2 Hells Hif1a Melk Prkca Plaur Snai1 Src Stk24 Pdk1 E2f2 Map2k1 Phlda3 Nupr1 Ikbke Ripk3 Ankrd2 Moap1 Nacc2
GO:0051604	0.000177107	2.29104	12.5974	27	303	protein maturation	Fam111a Ece2 Galnt2 Adam9 Bad Bak1 Capn2 Casp4 Casp3 Serpinh1 Dhh Mmp14 Pgk1 Plat Plau Pthlh Src Cisd3 Timm17a Naa10 Ruvbl1 Pmpca Gcsh Tysnd1 Naa50 Dhcr24 Naa15
GO:0010631	0.00018687	2.28266	12.639	27	304	epithelial cell migration	Adam8 Adam9 Anxa3 Gadd45a Emp2 Epha2 Fgfr1 Hif1a Itga3 Itgb1 Anxa1 Nos3 Pfn2 Prkca Rras Sema3a Sparc Src Strap Cd40 Coro1c Cib1 Map2k3 Glipr2 Nus1 Plxnd1 Anln
GO:0090132	0.000207843	2.26609	12.7222	27	306	epithelium migration	Adam8 Adam9 Anxa3 Gadd45a Emp2 Epha2 Fgfr1 Hif1a Itga3 Itgb1 Anxa1 Nos3 Pfn2 Prkca Rras Sema3a Sparc Src Strap Cd40 Coro1c Cib1 Map2k3 Glipr2 Nus1 Plxnd1 Anln
GO:0090130	0.000230883	2.24976	12.8053	27	308	tissue migration	Adam8 Adam9 Anxa3 Gadd45a Emp2 Epha2 Fgfr1 Hif1a Itga3 Itgb1 Anxa1 Nos3 Pfn2 Prkca Rras Sema3a Sparc Src Strap Cd40 Coro1c Cib1 Map2k3 Glipr2 Nus1 Plxnd1 Anln
GO:1904951	0.0005378	2.11979	13.5121	27	325	positive regulation of establishment of protein localization	Edem2 Adam9 Bad Cct3 Cct6a Cct7 Cd81 Cdk1 Ect2 Stom F2rl1 Hif1a Hsp90aa1 Kcnn4 Prnp Ptbp1 Flna Ran Ccl2 Src Tlr4 Ezr Cib1 B3gat3 Actr3 Aacs Tomt
GO:0022604	0.000619071	2.09838	13.6368	27	328	regulation of cell morphogenesis	Cdc42ep2 Baiap2 Rhoc Cd44 Dapk3 Anxa1 Flna Ccl2 Cyfip1 Sparc Src Syne3 Ezr Wdr1 Rnd1 Fbxw8 Coro1c Rhof Cib1 Myadm Rhog Cdc42se1 Gm14137 Plxnd1 Pakap Actr3 Fblim1
GO:0042063	0.00120777	1.99741	14.2605	27	343	gliogenesis	Eif2b3 Tspo Csf1 Fgfr3 Gap43 Gpc1 Grin1 Ldlr Anxa1 Matn2 Mmp24 Pmp22 Atxn1 Ccl2 Sox13 Zfp365 Eif2b2 Tlr4 Wdr1 Map2k1 Prmt5 Bin1 B4galt5 Actr3 Mxra8 Il34 Sun1
GO:0045862	0.00131471	1.98467	14.3436	27	345	positive regulation of proteolysis	Zfand2a Cdc20 Adam8 Adam9 Bad Bak1 Bax Grin1 Smad3 Mmp14 Plk1 Ppp2ca Psme3 Hspa1a Src Aurka Tank Timm17a Fbxw8 Rgma Hip1r Prr7 Nupr1 Socs5 Ruvbl1 Cln6 Tnfrsf23
GO:0052548	0.00149045	1.96585	14.4683	27	348	regulation of endopeptidase activity	Rps6ka3 Birc5 Bad Bak1 Bax Serpinh1 Cd44 Gapdh Grin1 Smad3 Plaur Ppp2ca Psme3 Serpinb9b Serpinb6b Serpina3g Src Timp1 Serpinb10 Hip1r Bin1 Prr7 Serpina3i Serpinb1a Spink2 Dhcr24 Tnfrsf23
GO:0001933	0.00198099	1.92329	14.7594	27	355	negative regulation of protein phosphorylation	Spred3 Bak1 Bax Casp3 Cdkn1a Socs1 Gadd45a Hmgcr Dusp8 Prkca Plk1 Ppp2ca Prkar2b Prnp Strap Cnksr3 Ppp2r5d Tnfaip3 Uchl1 Gprc5a Coro1c Cib1 Ccnb1 Myadm Pbk Dbndd2 Socs5
GO:0010720	0.0032637	1.84888	15.2999	27	368	positive regulation of cell development	Baiap2 Bad Tspo Aspm Hif1a L1cam Limk1 Map1b Map6 Flna Atxn1 Cyfip1 Aurka Zfp365 Eif2b2 Fbxw8 Cib1 Map2k1 Tnfrsf12a Prmt5 Bin1 Myadm Nap1l1 Trak1 Plxnd1 Actr3 Il34
GO:0050678	0.00451575	1.8006	15.674	27	377	regulation of epithelial cell proliferation	Birc5 Bad Bax Ccnd1 Cxcr3 Cxadr Ecm1 Esr1 Fgfr1 Fgfr3 Smad3 Uhrf1 Etv4 Pgf Prkca Plau Ptprn Ccl2 Sparc Strap Tlr4 Tnfaip3 Mydgf Apln Zfp703 Nupr1 Ift122
GO:0001655	0.00484289	1.79021	15.7572	27	379	urogenital system development	Npnt Adamts1 Akr1b3 Anxa4 Ap1b1 Bax Cd44 Esr1 Fgfr1 Fmn1 Hells Itga3 Anxa1 Smad3 Odc1 Pgf Plaur Rarg Tnc Wnt9b Wnt4 Ahi1 Plxnd1 Wnk4 Ptk7 Myo1e Tiparp
GO:0007160	1.4459e-06	3.18007	9.0635	26	218	cell-matrix adhesion	Actn1 Npnt Adam15 Adam8 Adam9 Cd34 Csf1 Cttn Dapk3 Emp2 Fmn1 Itga6 Itgb1 L1cam Smad3 Mmp14 Nid2 Plau Rras Src Vcl Wnt4 Coro1c Cib1 Mink1 Col5a3
GO:0010810	1.87292e-06	3.13072	9.18823	26	221	regulation of cell-substrate adhesion	Npnt Adam15 Csf1 Dapk3 Emp2 Fmn1 Itga3 Itga5 Itga6 Itgb1 L1cam Lgals1 Smad3 Mmp14 Plau Flna Rras Src Vcl Wnt4 Rell2 Coro1c Cib1 Myadm Mink1 Hsd17b12
GO:0110053	9.48079e-05	2.43591	11.4749	26	276	regulation of actin filament organization	Cdc42ep2 Baiap2 Rhoc Capg Capza1 Cttn F2rl1 Fmn1 Stmn1 Limk1 Smad3 Pfn2 Flna Cyfip1 Tmod1 Vasp Wdr1 Wnt4 Hip1r Bin1 Myadm Gm14137 Lima1 Spire1 Cgnl1 Actr3
GO:0016358	0.000558565	2.14866	12.8469	26	309	dendrite development	Cdc20 Baiap2 Camk2a Fmn1 Grin1 Sdc2 Itgb1 Lamc2 Matn2 Map1a Map1b Map6 Sema3a Cyfip1 Zfp365 Ywhah Fbxw8 Map1s Mapk6 Mink1 Ngef Pdlim5 Trak1 Spire1 Pak4 Actr3
GO:0008202	0.00089453	2.07438	13.2626	26	319	steroid metabolic process	Ldlrap1 Fdps Tspo Cyp51 Dhcr7 Dhh Esr1 Fgfr1 Hmgcr Hrh1 Hsd17b7 Ldlr Pmp22 Snai1 Sqle Srebf1 Hmgcs1 Wnt4 Erlin1 Ywhah Hsd17b12 Lima1 Sec14l2 Dhcr24 Cln6 Tiparp
GO:0045861	0.00238907	1.9214	14.2189	26	342	negative regulation of proteolysis	Rps6ka3 Birc5 Serpinh1 Cd44 Ecm1 Gapdh Map1a Prkcg Plat Plaur Rab23 Serpinb9b Serpinb6b Serpina3g Src Timp1 Sufu Serpinb10 Bin1 Pbk Uchl5 Usp14 Serpina3i Serpinb1a Spink2 Dhcr24
GO:1901214	0.00928975	1.71219	15.7988	26	380	regulation of neuron death	Egln3 Adam8 Birc5 Bad Bax Capn2 Casp3 Cd34 Csf1 Eif2s1 Esr1 Fgfr3 Fzd9 Grin1 Hif1a Nes Nqo2 Prkcg Prnp Tlr4 Ube2m Aimp2 Aars Pin1 Rras2 Btbd10
GO:0031334	2.31001e-05	2.73779	9.93659	25	239	positive regulation of protein-containing complex assembly	Cdc42ep2 Baiap2 Rhoc Bak1 Bax Cttn Esr1 Fmn1 Hsp90aa1 Lgals3 Map1b Pfn2 Cyfip1 Src Tlr4 Vasp Ppp2r5b Hip1r Bin1 Clip1 Gm14137 Spire1 Cand1 Palld Actr3
GO:0031647	0.000549005	2.18909	12.1401	25	292	regulation of protein stability	Tada3 Ncln Casp3 Cct3 Cct6a Cct7 Cd81 Gapdh Hsp90aa1 Lmna Smad3 Pfn2 Plk1 Prnp Flna Src Srebf1 Aurka Cenpe Pin1 Hip1r B4galt5 Tmem88 Ndc80 Naa15
GO:0007162	0.000577159	2.18082	12.1817	25	293	negative regulation of cell adhesion	Cd276 Adam15 Adam8 Ass1 Casp3 Cd44 Socs1 Lgals1 Lgals3 Anxa1 Mad1l1 Mmp14 Prnp Src Tnc Tnfaip3 Rnd1 Coro1c Map2k1 Zfp703 Lrrc32 Myadm Cldn7 Socs5 Plxnd1
GO:0018105	0.00393596	1.86955	14.011	25	337	peptidyl-serine phosphorylation	Rps6ka3 Bak1 Bax Camk2a Cd44 Cdk1 Gadd45a Hk1 Hsp90aa1 Pfn2 Prkca Prkcg Plk1 Src Aurkb Aurka Cnksr3 Ttk Pdk1 Ccnb1 Pbk Ramp3 Ikbke Rps6ka4 Mastl
GO:0051962	0.0067869	1.78257	14.6346	25	352	positive regulation of nervous system development	Baiap2 Tspo Aspm Hif1a L1cam Limk1 Map1b Map6 Prkca Atxn1 Cyfip1 Zfp365 Eif2b2 Thbs2 Adgrb2 Fbxw8 Map2k1 Tnfrsf12a Prmt5 Bin1 Nap1l1 Trak1 Plxnd1 Actr3 Il34
GO:0042060	0.00805145	1.75533	14.8425	25	357	wound healing	Cd34 Cd44 Cdkn1a Cnn2 Cxadr F2rl1 Hif1a Hmgcr Itgb1 Anxa1 Smad3 Prkca Plau Plec Procr Flna Ccl2 Thbd Timp1 Tlr4 Wnt4 Myof Tnfrsf12a Ptk7 Rap2b
GO:0007052	8.99907e-11	6.00957	4.90593	24	118	mitotic spindle organization	Rcc1 Tubg1 Cdc20 Kpnb1 Kif4 Stmn1 Nek2 Plk1 Flna Hspa1a Aurkb Aurka Tacc3 Cenpe Wdr62 Prc1 Parp3 Ccnb1 Racgap1 Spc25 Ndc80 Poc1a Kif23 Tpx2
GO:0140013	2.07894e-06	3.2921	8.10726	24	195	meiotic nuclear division	Espl1 Cdc20 Bub1 Bub1b Aspm Ccnb2 Ccne2 Plk1 Psmc3ip Rad51 Aurka Top2a Ttk Wnt4 Cenpe Psmd13 Cks2 Ndc80 Mastl Spire1 Mus81 Ndc1 Actr3 Sun1
GO:2000377	5.93729e-06	3.07456	8.60617	24	207	regulation of reactive oxygen species metabolic process	Ass1 Tspo Cd34 Cdkn1a Gadd45a Esr1 F2rl1 Foxm1 Gch1 Grin1 Cxcl1 Hif1a Hrh1 Hsp90aa1 Eif6 Klf2 Smad3 Nqo2 Plau Tlr4 Vdac1 Ddah2 Ripk3 Ulbp1
GO:0032886	0.000175765	2.43042	10.6018	24	255	regulation of microtubule-based process	Cfap43 Rcc1 Xpo1 Stmn1 Map1a Map1b Map6 Plk1 Hspa1a Rnf4 Tacc3 Fez1 Parp3 Cib1 Map1s Cdk2ap2 Clip1 Ska2 Ska1 Mid1ip1 Poc1a Tpx2 Gas2l1 Ckap2
GO:0005996	0.000209691	2.39894	10.7265	24	258	monosaccharide metabolic process	Pgd Akr1b3 Bad Glb1 Gapdh Gsto1 Hif1a Hk1 Ldha Pfkl Pgk1 Pkm Src Tpi1 Pdk1 Sesn2 Man1c1 Galm Pfkp Pgm2 Fuca2 Pgp Adpgk Gale
GO:0002064	0.000263876	2.35819	10.8928	24	262	epithelial cell development	E2f4 Rapgef1 Akr1b3 Bad Epha2 Esr1 F2rl1 Fgfr1 Fgfr3 Hif1a Flna Rarg Src Tmod1 Vcl Ezr Flnb Clic4 Myadm Myo1e Rap2c Palld Tomt Tprn
GO:0006310	0.00123465	2.09138	12.1401	24	292	DNA recombination	Nabp1 Ercc1 Lig1 Mcm3 Mcm2 Mcm5 Mcm6 Psmc3ip Rad51 Stat6 Zfp365 Cd40 Top2a Ino80c Hmces Parp3 Trp53bp1 Uchl5 Ruvbl1 Psmd14 Rpa1 Mus81 Rec114 Parpbp
GO:0051222	0.00261366	1.96512	12.8469	24	309	positive regulation of protein transport	Edem2 Adam9 Bad Cd81 Cdk1 Ect2 Stom F2rl1 Hif1a Hsp90aa1 Kcnn4 Prnp Ptbp1 Flna Ran Ccl2 Src Tlr4 Ezr Cib1 B3gat3 Actr3 Aacs Tomt
GO:0018212	0.00423442	1.8847	13.3458	24	321	peptidyl-tyrosine modification	Cd44 Cd81 Socs1 Fgfr1 Fgfr3 Hk1 Prmt2 Itga5 Itgb1 Prkca Cnot7 Prnp Src Tlr4 Cd40 Ttk Ppp2r5b Gprc5a Socs5 Ttl Rap2c Rap2b Il34 Ehd4
GO:0062197	0.00616098	1.82248	13.7615	24	331	cellular response to chemical stress	Lrrc8c Akr1b3 Bad Casp3 Ect2 Eif2s1 Gch1 Hif1a Anxa1 Melk Nos3 Pde8a Relb Src Stat6 Tlr4 Tnfaip3 Stk24 Pdk1 Sesn2 Ripk3 Ankrd2 Aifm2 Srxn1
GO:0009100	0.00736721	1.79287	13.9694	24	336	glycoprotein metabolic process	Galnt2 Edem2 Dpagt1 Galnt1 Gpc1 Hif1a Stt3a Man1a St3gal1 St6galnac4 Alg3 Phlda1 Engase B4galt7 Alg12 Slc35c2 Man1c1 Alg8 Nus1 B4galt5 B3gnt3 B3gat3 Tusc3 B3gnt9
GO:0010976	4.87549e-05	2.73245	9.14665	23	220	positive regulation of neuron projection development	Rapgef1 Baiap2 Adamts1 Ehd1 Fgfr1 Itga3 Itga6 Itgb1 P2ry2 Ptbp1 Flna Cyfip1 Ppp2r5d Dpysl3 Stk24 Ppp2r5b Ndrg4 Fez1 Rgma Ahi1 Snx3 Ptk7 Actr3
GO:0051259	5.61255e-05	2.70474	9.2298	23	222	protein complex oligomerization	Lrrc8c Shmt2 Ect2 Ehd1 Grin1 Prf1 Prnp Rrm1 Rrm2 Slc1a5 Kctd11 Tk1 Tnfaip1 Vasp Farsb Trp53bp1 Tmem120b Hgsnat Aldh9a1 Farsa Nacc2 Mlkl Ehd4
GO:1901617	7.39236e-05	2.65097	9.3961	23	226	organic hydroxy compound biosynthetic process	Fdps Akr1b3 Cyp51 Dhcr7 Opn3 Gch1 Got1 Hdc Hmgcr Hsd17b7 Ldha Snai1 Sqle Srebf1 Hmgcs1 Wnt4 Erlin1 Ip6k3 Nus1 Acer3 Pgp Sec14l2 Dhcr24
GO:0010632	0.000182471	2.47837	9.97816	23	240	regulation of epithelial cell migration	Adam9 Anxa3 Gadd45a Emp2 Epha2 Fgfr1 Hif1a Itga3 Anxa1 Nos3 Pfn2 Prkca Rras Sema3a Sparc Src Strap Cd40 Coro1c Cib1 Map2k3 Glipr2 Nus1
GO:0090068	0.000604745	2.25755	10.8513	23	261	positive regulation of cell cycle process	Nusap1 Adamts1 Birc5 Ccnd1 Cdk1 Cdkn1a Ect2 Fgfr1 Anxa1 Aurkb Tfdp1 Wnt4 Ppp2r5b Cenpe Ccnb1 Racgap1 Mad2l1 Ndc80 Anp32b Ube2c Poc1a Kif23 Fam83d
GO:0071214	0.00437131	1.90838	12.639	23	304	cellular response to abiotic stimulus	Lrrc8c Akr1b3 Bad Bak1 Bax Casp3 Cdkn1a Cnn2 Gadd45a Opn3 Ect2 Eif2s1 Ercc1 Gna11 Got1 Nos3 Rad51 Relb Rnf4 Aurkb Tank Timp1 Pbk
GO:0104004	0.00437131	1.90838	12.639	23	304	cellular response to environmental stimulus	Lrrc8c Akr1b3 Bad Bak1 Bax Casp3 Cdkn1a Cnn2 Gadd45a Opn3 Ect2 Eif2s1 Ercc1 Gna11 Got1 Nos3 Rad51 Relb Rnf4 Aurkb Tank Timp1 Pbk
GO:0009895	0.005522	1.86797	12.8885	23	310	negative regulation of catabolic process	Zdhhc7 Tspo Cyp51 Dffa Hmgcr Smad3 Map1a Prkcg Ptbp1 Flna Timp1 Tnfaip3 Fez1 Pin1 Sufu Pbk Snx3 Mad2l1 Uchl5 Nupr1 Usp14 Rraga Cptp
GO:0009416	0.00595723	1.85488	12.9716	23	312	response to light stimulus	Ap1s2 Bak1 Bax Casp3 Ccnd1 Cdkn1a Opn3 Eif2s1 Ercc1 Grin1 Hif1a Hmgcr Hrh1 Itgb1 Atxn1 Aurkb Bhlhe40 Timp1 Ndrg4 Primpol Fbxl8 Pbk Nts
GO:0018108	0.00743584	1.81666	13.2211	23	318	peptidyl-tyrosine phosphorylation	Cd44 Cd81 Socs1 Fgfr1 Fgfr3 Hk1 Prmt2 Itga5 Itgb1 Prkca Cnot7 Prnp Src Tlr4 Cd40 Ttk Ppp2r5b Gprc5a Socs5 Rap2c Rap2b Il34 Ehd4
GO:0043087	0.00743584	1.81666	13.2211	23	318	regulation of GTPase activity	Rapgef1 Ect2 Eif2s1 Epha2 F2rl1 Itga6 Itgb1 Stmn1 Ccl2 Ccl7 Cd40 Wnt4 Coro1c Pin1 Rgma Sipa1l2 Map2k1 Bin1 Ngef Rhog Tbc1d1 Plxnd1 Gpr137b
GO:0009185	9.1563e-10	5.8073	4.6149	22	111	ribonucleoside diphosphate metabolic process	Gm3839 Ak1 Ampd3 Bad Eno1 Gapdh Hif1a Hk1 Eif6 Pfkl Pgam1 Pgk1 Pkm Nudt18 Tpi1 Aldoart1 Nupr1 Pfkp Cmpk1 Adpgk Gale Entpd7
GO:0009132	1.26986e-08	4.91884	5.28011	22	127	nucleoside diphosphate metabolic process	Gm3839 Ak1 Ampd3 Bad Eno1 Gapdh Hif1a Hk1 Eif6 Pfkl Pgam1 Pgk1 Pkm Nudt18 Tpi1 Aldoart1 Nupr1 Pfkp Cmpk1 Adpgk Gale Entpd7
GO:1901991	2.42036e-07	4.06274	6.19478	22	149	negative regulation of mitotic cell cycle phase transition	Nabp1 Birc5 Bub1 Bub1b Ccnd1 Ccng1 Cdk1 Cdkn1a Prmt2 Mad1l1 Plk1 Rbl1 Aurkb Ttk Cenpe Ccnb1 Taok3 Cdk2ap2 Mad2l1 Ndc80 Nacc2 Anapc15
GO:1901988	1.5902e-06	3.58038	6.90156	22	166	negative regulation of cell cycle phase transition	Nabp1 Birc5 Bub1 Bub1b Ccnd1 Ccng1 Cdk1 Cdkn1a Prmt2 Mad1l1 Plk1 Rbl1 Aurkb Ttk Cenpe Ccnb1 Taok3 Cdk2ap2 Mad2l1 Ndc80 Nacc2 Anapc15
GO:0030705	2.20181e-05	2.97631	8.10726	22	195	cytoskeleton-dependent intracellular transport	Dync1i1 Hif1a Kif17 Map1a Map1b Map6 Spg11 Uchl1 Myo1h Fez1 Map2k1 Myo1d Copg2 Copg1 Trak1 Ift22 Arl8a Myo1e Kif23 Bloc1s2 Sun1 Ift122
GO:1905475	2.20181e-05	2.97631	8.10726	22	195	regulation of protein localization to membrane	Ldlrap1 Zdhhc7 Camk2a Cd81 Stom Epha2 Fzd9 Gpc1 Itga3 Itgb1 Lgals3 Mmp14 Prnp Ccl2 Stac2 Ezr Sorbs2 Cib1 Map2k1 Ramp3 Rhog Actr3
GO:0051495	0.000144992	2.58442	9.18823	22	221	positive regulation of cytoskeleton organization	Cdc42ep2 Baiap2 Rhoc Cttn F2rl1 Fmn1 Limk1 Smad3 Map1b Nes Pfn2 Flna Cyfip1 Vasp Wdr1 Wnt4 Hip1r Bin1 Clip1 Gm14137 Spire1 Actr3
GO:0033002	0.000611888	2.30378	10.186	22	245	muscle cell proliferation	Ldlrap1 Adamts1 Akr1b3 Cdk1 Cdkn1a Cxadr Esr1 Fgfr1 Hif1a Hmgcr Kcnk2 Kpna1 Mfn2 Ncam1 Nqo2 Nos3 Prkca Mapk11 Tnfaip3 Ndrg4 Ccnb1 Apln
GO:0090150	0.000682348	2.2831	10.2692	22	247	establishment of protein localization to membrane	Zdhhc7 Bax Stom Hsp90aa1 Tram2 Nsf Nsg1 Prnp Ccl2 Zdhhc9 Syne3 Srp68 Reep2 Cib1 Timm22 Clip1 Moap1 Emc6 Snap47 Gorasp2 Actr3 Dusp18
GO:1903362	0.000682348	2.2831	10.2692	22	247	regulation of cellular protein catabolic process	Zfand2a Xpo1 Cdc20 Cd81 Hsp90aa1 Ldlr Map1a Prkcg Plk1 Psme3 Hspa1a Aurka Tnfaip3 Ezr Fbxw8 Sufu Pbk Uchl5 Nupr1 Socs5 Usp14 Psmd14
GO:0031098	0.000890044	2.23296	10.4771	22	252	stress-activated protein kinase signaling cascade	Rapgef1 Akr1b3 Gadd45a F2rl1 Fgfr3 Foxm1 Hmgcr Mapk11 Sema4c Tlr4 Traf1 Ezr Rell2 Map2k1 Map2k3 Taok3 Mink1 Pbk Cdc42se1 Pak4 Mlkl Tnfrsf23
GO:0006260	0.000937566	2.22319	10.5186	22	253	DNA replication	Fam111a Ccna2 Ccne2 Cdk1 Fgfr1 Lig1 Mcm3 Mcm2 Mcm5 Mcm6 Prim2 Rad51 Rrm1 Rrm2 Zfp365 Tnfaip1 Dnajc2 Poln Primpol Rpa1 Rfc5 Mettl4
GO:0090287	0.00487494	1.92031	12.0154	22	289	regulation of cellular response to growth factor stimulus	Spred3 Npnt Fgfr1 Got1 Gpc1 Hif1a Itga3 Smad3 Cyfip1 Strap Ube2o Ppp2r5d Tgfb1i1 Wnt4 Ppp2r5b Myof Pin1 Rgma Apln Kcp Zfp703 Htra3
GO:0050769	0.00528128	1.90586	12.0985	22	291	positive regulation of neurogenesis	Baiap2 Tspo Aspm Hif1a L1cam Limk1 Map1b Map6 Atxn1 Cyfip1 Zfp365 Eif2b2 Fbxw8 Map2k1 Tnfrsf12a Prmt5 Bin1 Nap1l1 Trak1 Plxnd1 Actr3 Il34
GO:0044262	0.00642101	1.87066	12.3064	22	296	cellular carbohydrate metabolic process	Pgd Akr1b3 Bad Glb1 Got1 Gys1 Hif1a Hk1 Pgam1 Src Tpi1 Myof Pdk1 Sesn2 Gyg Pcdh12 Impa1 Nupr1 B4galt5 Pgp B3gnt3 B3gnt9
GO:0034504	0.00775548	1.83672	12.5143	22	301	protein localization to nucleus	Xpo1 Cdk1 Cdkn1a Ect2 Hdgf Hsp90aa1 Kpnb1 Kpna1 Lmna Nup50 Plk1 Ppp2ca Flna Rab23 Ran Src Sesn2 Ipo7 Heatr3 Pin1 Nupl1 Sun1
GO:0007611	0.00999558	1.7912	12.8053	22	308	learning or memory	Ap1s2 Casp3 Fzd9 Grin1 Hif1a Hmgcr Hrh1 Itga3 Itga5 Itgb1 Ldlr Map1a Ncam1 Prkca Prkar2b Prnp Atxn1 Vdac1 Rin1 Ndrg4 Klk8 Nts
GO:0051225	8.74539e-09	5.29837	4.73963	21	114	spindle assembly	Rcc1 Cdc20 Aspm Ccnb2 Kpnb1 Kif4 Nek2 Plk1 Flna Hspa1a Rnf4 Aurkb Aurka Cenpe Prc1 Racgap1 Tubgcp4 Sac3d1 Ndc80 Kif23 Tpx2
GO:0016052	4.39741e-07	4.06719	5.90375	21	142	carbohydrate catabolic process	Gm3839 Pgd Bad Glb1 Eno1 Gapdh Hif1a Hk1 Eif6 Ldha Pfkl Pgam1 Pgk1 Pkm Tpi1 Galm Aldoart1 Nupr1 Pfkp Adpgk Gale
GO:0051783	4.39741e-07	4.06719	5.90375	21	142	regulation of nuclear division	Rcc1 Tubg1 Cdc20 Nusap1 Birc5 Bub1 Bub1b Esr1 Fgfr3 Mad1l1 Mki67 Plk1 Aurkb Ttk Wnt4 Ywhah Cenpe Ccnb1 Mad2l1 Ndc80 Anapc15
GO:0000075	1.20374e-05	3.21191	7.23417	21	174	cell cycle checkpoint	Nabp1 Birc5 Bub1 Bub1b Ccnd1 Ccng1 Cdk1 Cdkn1a Mad1l1 Plk1 Aurkb Aurka Ttk Cenpe Ccnb1 Trp53bp1 Taok3 Mad2l1 Ndc80 Mus81 Anapc15
GO:0099111	0.000103078	2.72681	8.35671	21	201	microtubule-based transport	Cfap43 Dync1i1 Hif1a Kif17 Map1a Map1b Map6 Spg11 Uchl1 Dpcd Fez1 Map2k1 Copg2 Copg1 Trak1 Ift22 Arl8a Kif23 Bloc1s2 Sun1 Ift122
GO:1902905	0.000118665	2.6966	8.43986	21	203	positive regulation of supramolecular fiber organization	Cdc42ep2 Baiap2 Rhoc Cttn F2rl1 Fmn1 Limk1 Smad3 Map1b Pfn2 Flna Cyfip1 Vasp Wdr1 Wnt4 Hip1r Bin1 Clip1 Gm14137 Spire1 Actr3
GO:0031345	0.000178664	2.60983	8.68932	21	209	negative regulation of cell projection organization	Crmp1 Ifrd1 Itga3 Itgb1 Lgals1 Arhgap4 Pfn2 Pmp22 Prnp Flna Sema3a Sema4b Sema4c Zfp365 Dpysl3 Ywhah Cib1 Rgma Klk8 Ngef Actr3
GO:0008154	0.000263946	2.52843	8.93877	21	215	actin polymerization or depolymerization	Cdc42ep2 Baiap2 Capg Capza1 Cttn F2rl1 Fmn1 Pfn2 Cyfip1 Tmod1 Vasp Wdr1 Micall2 Msrb1 Hip1r Bin1 Myadm Gm14137 Lima1 Spire1 Actr3
GO:0046777	0.000954691	2.26865	9.85344	21	237	protein autophosphorylation	Camk2a Dapk3 Eif2s1 Fgfr1 Fgfr3 Hk1 Melk Nek2 Prkca Prkcg Ppp2ca Src Ppp2r5d Ttk Stk24 Ppp2r5b Taok3 Mink1 Ripk3 Rap2c Rap2b
GO:0019318	0.00117967	2.227	10.0197	21	241	hexose metabolic process	Bad Glb1 Gapdh Hif1a Hk1 Ldha Pfkl Pgk1 Pkm Src Tpi1 Pdk1 Sesn2 Man1c1 Galm Pfkp Pgm2 Fuca2 Pgp Adpgk Gale
GO:0006520	0.00137692	2.19675	10.1445	21	244	cellular amino acid metabolic process	Psph Rars Psat1 Shmt2 Ass1 Got1 Hdc Nos3 Odc1 Vars Ppat Aars Farsb Gars Ddah2 Icmt Pycrl Farsa Thap4 Gcsh Adhfe1
GO:0034976	0.00225047	2.10152	10.5602	21	254	response to endoplasmic reticulum stress	Edem2 Bak1 Bax Casp4 Casp3 Ccnd1 Clgn Eif2s1 Ube2j2 Man1a Pmp22 Nploc4 Erlin1 Sesn2 Nupr1 Dnajb12 Scamp5 Usp14 Gorasp2 Tmx1 Faf2
GO:0031503	0.00258992	2.07452	10.6849	21	257	protein-containing complex localization	Xpo1 Birc5 Camk2a Eif6 Kif17 Nptx1 Nsg1 Ran Zfp365 Tnfaip2 Ezr Map2k1 Ltv1 Ralb Ift22 Snap47 Nop9 Nacc2 Ndc1 Exoc3l4 Ift122
GO:0045926	0.00355277	2.01413	10.976	21	264	negative regulation of growth	Adam15 Cdkn1a Cxadr Fgfr3 Hif1a Ifrd1 Kcnk2 Arhgap4 Smad3 Mapk11 Sema3a Sema4b Sema4c Zmat3 Dnajc2 Sesn2 Rgma Sertad1 Actr3 Gas2l1 Nkd1
GO:0001818	0.00460061	1.96506	11.2254	21	270	negative regulation of cytokine production	Cd276 Anxa4 Tspo Cd34 Epha2 F2rl1 Fgfr1 Inhbb Klf2 Anxa1 Prnp Relb Nploc4 Tlr4 Tnfaip3 Ezr Lrrc32 Socs5 Serpinb1a Ppp1r11 Cptp
GO:0071496	0.00718483	1.88099	11.6828	21	281	cellular response to external stimulus	Cd68 Cdkn1a Cnn2 Eif2s1 Fosl1 Got1 Inhbb Itga6 Ldha Nos3 Slc2a1 Srebf1 Stk24 Wnt9b Wnt4 Sesn2 Higd1a Angptl4 Ralb Rraga Gas2l1
GO:0060485	0.00937363	1.83109	11.9738	21	288	mesenchyme development	Spred3 Adam15 Fgfr1 Hif1a Smad3 Nos3 Plaur Ppp2ca Flna Sema3a Sema4b Sema4c Snai1 Strap Tgfb1i1 Wnt4 Coro1c Zfp703 Glipr2 Ptk7 Fam83d
GO:0009135	1.28528e-08	5.45277	4.40702	20	106	purine nucleoside diphosphate metabolic process	Gm3839 Ak1 Ampd3 Bad Eno1 Gapdh Hif1a Hk1 Eif6 Pfkl Pgam1 Pgk1 Pkm Nudt18 Tpi1 Aldoart1 Nupr1 Pfkp Adpgk Gale
GO:0009179	1.28528e-08	5.45277	4.40702	20	106	purine ribonucleoside diphosphate metabolic process	Gm3839 Ak1 Ampd3 Bad Eno1 Gapdh Hif1a Hk1 Eif6 Pfkl Pgam1 Pgk1 Pkm Nudt18 Tpi1 Aldoart1 Nupr1 Pfkp Adpgk Gale
GO:0043624	2.50918e-06	3.74494	6.02847	20	145	cellular protein complex disassembly	Capg Capza1 F2rl1 Gspt1 Stmn1 Map1a Map1b Nedd1 Nes Nsf Tmod1 Wdr1 Etf1 Cib1 Map1s Lima1 Mid1ip1 Tpx2 Gas2l1 Ckap2
GO:0070507	5.78735e-06	3.51842	6.36108	20	153	regulation of microtubule cytoskeleton organization	Rcc1 Stmn1 Map1a Map1b Map6 Plk1 Hspa1a Rnf4 Tacc3 Parp3 Cib1 Map1s Cdk2ap2 Clip1 Ska2 Ska1 Mid1ip1 Tpx2 Gas2l1 Ckap2
GO:0000910	1.14228e-05	3.34145	6.65211	20	160	cytokinesis	Nusap1 Birc5 Rhoc Ect2 Kif4 Stmn1 Plk1 Kif20a Aurkb Aurka Zfp365 Prc1 Pin1 Racgap1 Spire1 Anln Kif23 Cep55 Actr3 Ckap2
GO:0007292	1.14228e-05	3.34145	6.65211	20	160	female gamete generation	Adamts1 Aspm Ccnb2 Ercc1 Fosl1 Inhbb Nos3 Plat Plau Plk1 Src Aurka Top2a Ttk Wnt4 Cenpe Ccnb1 Ndc80 Mastl Spire1
GO:1990138	0.000268624	2.59423	8.31514	20	200	neuron projection extension	Cttn Hsp90aa1 Ifrd1 Itgb1 L1cam Limk1 Arhgap4 Map1b Sema3a Sema4b Sema4c Cyfip1 Aurka Spg11 Eif2b2 Vcl Wdr36 Tnfrsf12a Ttl Actr3
GO:0032984	0.000683457	2.39305	8.93877	20	215	protein-containing complex disassembly	Capg Capza1 F2rl1 Gspt1 Stmn1 Map1a Map1b Nedd1 Nes Nsf Tmod1 Wdr1 Etf1 Cib1 Map1s Lima1 Mid1ip1 Tpx2 Gas2l1 Ckap2
GO:0051054	0.000910684	2.3327	9.14665	20	220	positive regulation of DNA metabolic process	Anxa3 Bax Cct3 Cct6a Cct7 Ercc1 Foxm1 Hsp90aa1 Nek2 Prkcg Rad51 Src Stat6 Aurkb Cd40 Hmces Parp3 Trp53bp1 Spire1 Rfc5
GO:0045732	0.000963186	2.32099	9.18823	20	221	positive regulation of protein catabolic process	Zfand2a Cdc20 Adam8 Adam9 Cd81 Hsp90aa1 Ldlr Nsf Plk1 Hspa1a Aurka Tnfaip3 Ezr Fbxw8 Rgma Snf8 Nupr1 Socs5 Nkd1 Tiparp
GO:0032271	0.00140877	2.24217	9.47925	20	228	regulation of protein polymerization	Cdc42ep2 Baiap2 Capg Capza1 Cttn Fmn1 Hsp90aa1 Stmn1 Map1b Pfn2 Cyfip1 Tmod1 Vasp Hip1r Bin1 Myadm Clip1 Gm14137 Spire1 Actr3
GO:0097191	0.00182546	2.18905	9.68713	20	233	extrinsic apoptotic signaling pathway	Bad Bak1 Bax Cttn Dapk3 Fgfr1 Fgfr3 Itga6 Lgals3 Lmna Smad3 Psme3 Src Tnfaip3 Traf1 Tnfrsf12a Moap1 Tradd Bloc1s2 Tnfrsf23
GO:0051403	0.00212238	2.15835	9.81186	20	236	stress-activated MAPK cascade	Rapgef1 Gadd45a F2rl1 Fgfr3 Foxm1 Hmgcr Mapk11 Sema4c Tlr4 Traf1 Ezr Rell2 Map2k1 Map2k3 Taok3 Mink1 Pbk Cdc42se1 Mlkl Tnfrsf23
GO:0016485	0.00234219	2.13836	9.89501	20	238	protein processing	Fam111a Ece2 Adam9 Bad Bak1 Capn2 Casp4 Casp3 Dhh Mmp14 Pgk1 Plat Plau Pthlh Src Timm17a Ruvbl1 Pmpca Tysnd1 Dhcr24
GO:0032147	0.00283967	2.09945	10.0613	20	242	activation of protein kinase activity	Adam9 Cd81 Socs1 Gadd45a Ect2 Emp2 Prnp Src Tlr4 Map2k1 Map2k3 Taok3 Mink1 Map3k6 Ripk3 Avpi1 Pak4 Tpx2 Strada Mlkl
GO:0050730	0.00712745	1.9162	10.9344	20	263	regulation of peptidyl-tyrosine phosphorylation	Cd44 Cd81 Socs1 Fgfr3 Prmt2 Itga5 Itgb1 Prkca Cnot7 Prnp Src Tlr4 Cd40 Ppp2r5b Gprc5a Socs5 Rap2c Rap2b Il34 Ehd4
GO:0046031	3.67573e-08	5.36245	4.24072	19	102	ADP metabolic process	Gm3839 Ak1 Ampd3 Bad Eno1 Gapdh Hif1a Hk1 Eif6 Pfkl Pgam1 Pgk1 Pkm Tpi1 Aldoart1 Nupr1 Pfkp Adpgk Gale
GO:0007088	9.56391e-08	4.99959	4.49017	19	108	regulation of mitotic nuclear division	Rcc1 Tubg1 Nusap1 Birc5 Bub1 Bub1b Esr1 Fgfr3 Mad1l1 Mki67 Plk1 Aurkb Ttk Ywhah Cenpe Ccnb1 Mad2l1 Ndc80 Anapc15
GO:0006090	6.02658e-07	4.35984	5.03066	19	121	pyruvate metabolic process	Gm3839 Me2 Eno1 Gapdh Hif1a Hk1 Eif6 Ldha Pfkl Pgam1 Pgk1 Pkm Tpi1 Pdk1 Aldoart1 Nupr1 Pfkp Adpgk Gale
GO:0007093	1.00517e-06	4.19457	5.19696	19	125	mitotic cell cycle checkpoint	Nabp1 Birc5 Bub1 Bub1b Ccnd1 Ccng1 Cdk1 Cdkn1a Mad1l1 Plk1 Aurkb Ttk Cenpe Ccnb1 Taok3 Mad2l1 Ndc80 Mus81 Anapc15
GO:0048675	5.08592e-06	3.70287	5.77902	19	139	axon extension	Cttn Hsp90aa1 Ifrd1 Itgb1 L1cam Limk1 Arhgap4 Map1b Sema3a Sema4b Sema4c Cyfip1 Spg11 Eif2b2 Vcl Wdr36 Tnfrsf12a Ttl Actr3
GO:0031099	2.26135e-05	3.28922	6.40265	19	154	regeneration	Ccnd1 Cd81 Cdk1 Cdkn1a Fzd9 Gap43 Ifrd1 Kpna1 Anxa1 Matn2 Pkm Plau Flna Aurka Tnc Stk24 Rgma Klk8 Map2k1
GO:0010970	5.91875e-05	3.0399	6.85999	19	165	transport along microtubule	Dync1i1 Hif1a Kif17 Map1a Map1b Map6 Spg11 Uchl1 Fez1 Map2k1 Copg2 Copg1 Trak1 Ift22 Arl8a Kif23 Bloc1s2 Sun1 Ift122
GO:0008064	0.000378221	2.59255	7.89938	19	190	regulation of actin polymerization or depolymerization	Cdc42ep2 Baiap2 Capg Capza1 Cttn F2rl1 Fmn1 Pfn2 Cyfip1 Tmod1 Vasp Wdr1 Hip1r Bin1 Myadm Gm14137 Lima1 Spire1 Actr3
GO:0030832	0.000460201	2.54751	8.02411	19	193	regulation of actin filament length	Cdc42ep2 Baiap2 Capg Capza1 Cttn F2rl1 Fmn1 Pfn2 Cyfip1 Tmod1 Vasp Wdr1 Hip1r Bin1 Myadm Gm14137 Lima1 Spire1 Actr3
GO:0009165	0.000854366	2.40797	8.43986	19	203	nucleotide biosynthetic process	Adcy4 Ak1 Ampd3 Nos3 Pkm Prps1 Rrm1 Rrm2 Nmnat2 Pdk1 Ppat Impdh1 Papss1 Map2k1 Dctd Gars Cmpk1 Acot7 Uck2
GO:0044843	0.000854366	2.40797	8.43986	19	203	cell cycle G1/S phase transition	Rcc1 E2f4 Tcf19 Adamts1 Camk2a Ccna2 Ccnd1 Ccne2 Cdkn1a Prmt2 Itgb1 Anxa1 Psme3 Rbl1 Tfdp1 Cdk2ap2 Anp32b Nacc2 Fam83d
GO:0006839	0.00096096	2.38187	8.52301	19	205	mitochondrial transport	Bad Bak1 Bax Camk2a Sfxn1 Hsp90aa1 Mfn2 Nptx1 Srebf1 Timm17a Vdac1 Hip1r Timm22 Moap1 Timm50 Pmpca Bloc1s2 Dusp18 Them4
GO:0031032	0.00114212	2.34374	8.64774	19	208	actomyosin structure organization	Rhoc Cnn2 Csrp1 Ect2 Itgb1 Stmn1 Limk1 Smad3 Pfn2 Src Tmod1 Tnfaip1 Wdr1 Wnt4 Racgap1 Pdlim1 Cgnl1 Anln Kif23
GO:1901293	0.00114212	2.34374	8.64774	19	208	nucleoside phosphate biosynthetic process	Adcy4 Ak1 Ampd3 Nos3 Pkm Prps1 Rrm1 Rrm2 Nmnat2 Pdk1 Ppat Impdh1 Papss1 Map2k1 Dctd Gars Cmpk1 Acot7 Uck2
GO:0008361	0.00159303	2.27101	8.8972	19	214	regulation of cell size	E2f4 Cttn Hsp90aa1 Ifrd1 Kcnn4 L1cam Limk1 Arhgap4 Map1b Sema3a Sema4b Sema4c Cyfip1 Eif2b2 Wdr36 Rgma Tnfrsf12a Ttl Actr3
GO:0070374	0.0019709	2.22496	9.0635	19	218	positive regulation of ERK1 and ERK2 cascade	Rapgef1 Npnt Cd44 Esr1 F2rl1 Fgfr3 Hmgcr Nqo2 Pde8a Prkca Ccl2 Ccl7 Src Tlr4 Ndrg4 Cib1 Map2k1 Glipr2 Ramp3
GO:0033157	0.00218657	2.20263	9.14665	19	220	regulation of intracellular protein transport	Xpo1 Edem2 Cd81 Cdk1 Ect2 Stom Hsp90aa1 Ppp2ca Prnp Flna Rab23 Ran Ccl2 Srebf1 Cib1 Snx3 Nupl1 B3gat3 Actr3
GO:0043547	0.00325831	2.11755	9.47925	19	228	positive regulation of GTPase activity	Rapgef1 Ect2 Epha2 F2rl1 Itga6 Itgb1 Ccl2 Ccl7 Cd40 Wnt4 Coro1c Pin1 Rgma Sipa1l2 Map2k1 Bin1 Ngef Rhog Tbc1d1
GO:0048762	0.00394004	2.07741	9.64556	19	232	mesenchymal cell differentiation	Spred3 Adam15 Fgfr1 Hif1a Smad3 Plaur Ppp2ca Flna Sema3a Sema4b Sema4c Snai1 Strap Tgfb1i1 Wnt4 Coro1c Zfp703 Glipr2 Fam83d
GO:0006165	4.1546e-07	4.73148	4.4486	18	107	nucleoside diphosphate phosphorylation	Gm3839 Ak1 Eno1 Gapdh Hif1a Hk1 Eif6 Pfkl Pgam1 Pgk1 Pkm Tpi1 Aldoart1 Nupr1 Pfkp Cmpk1 Adpgk Gale
GO:0046939	6.34944e-07	4.57658	4.57332	18	110	nucleotide phosphorylation	Gm3839 Ak1 Eno1 Gapdh Hif1a Hk1 Eif6 Pfkl Pgam1 Pgk1 Pkm Tpi1 Aldoart1 Nupr1 Pfkp Cmpk1 Adpgk Gale
GO:2000379	7.28771e-07	4.52716	4.6149	18	111	positive regulation of reactive oxygen species metabolic process	Ass1 Tspo Cdkn1a Gadd45a Esr1 F2rl1 Grin1 Cxcl1 Hrh1 Hsp90aa1 Klf2 Smad3 Nqo2 Plau Tlr4 Ddah2 Ripk3 Ulbp1
GO:0046165	1.14411e-05	3.62579	5.57114	18	134	alcohol biosynthetic process	Fdps Akr1b3 Cyp51 Dhcr7 Gch1 Got1 Hmgcr Hsd17b7 Srebf1 Hmgcs1 Wnt4 Erlin1 Ip6k3 Nus1 Acer3 Pgp Sec14l2 Dhcr24
GO:1902652	3.39007e-05	3.31011	6.02847	18	145	secondary alcohol metabolic process	Ldlrap1 Fdps Cyp51 Dhcr7 Fgfr1 Hmgcr Hsd17b7 Ldlr Pmp22 Sqle Srebf1 Hmgcs1 Erlin1 Lima1 Sec14l2 Idh3a Dhcr24 Cln6
GO:0008360	7.551e-05	3.08981	6.40265	18	154	regulation of cell shape	Cdc42ep2 Baiap2 Rhoc Dapk3 Anxa1 Ccl2 Cyfip1 Syne3 Ezr Wdr1 Rnd1 Rhof Rhog Cdc42se1 Gm14137 Plxnd1 Pakap Fblim1
GO:0022612	7.551e-05	3.08981	6.40265	18	154	gland morphogenesis	Bax Cd44 Csf1 Epha2 Esr1 Fgfr1 Mki67 Etv4 Plau Pthlh Rarg Sema3a Src Stat6 Tnc Tnfaip3 Wnt4 Plxnd1
GO:0051017	0.000247181	2.781	7.02629	18	169	actin filament bundle assembly	Baiap2 Aif1l Actn1 Rhoc Stmn1 Limk1 Smad3 Pfn2 Flna Src Tnfaip1 Dpysl3 Ezr Wnt4 Pdlim1 Lima1 Spire1 Cgnl1
GO:0061572	0.000307208	2.72646	7.15102	18	172	actin filament bundle organization	Baiap2 Aif1l Actn1 Rhoc Stmn1 Limk1 Smad3 Pfn2 Flna Src Tnfaip1 Dpysl3 Ezr Wnt4 Pdlim1 Lima1 Spire1 Cgnl1
GO:0045766	0.000379521	2.674	7.27574	18	175	positive regulation of angiogenesis	Adam12 Anxa3 Cd34 Cxcr3 Ecm1 Hif1a Itga5 Itgb1 Lgals3 Nos3 Pgf Pkm Prkca Rras S100a1 Cd40 Mydgf Pak4
GO:1904018	0.000379521	2.674	7.27574	18	175	positive regulation of vasculature development	Adam12 Anxa3 Cd34 Cxcr3 Ecm1 Hif1a Itga5 Itgb1 Lgals3 Nos3 Pgf Pkm Prkca Rras S100a1 Cd40 Mydgf Pak4
GO:0032388	0.000569346	2.57487	7.5252	18	181	positive regulation of intracellular transport	Ldlrap1 Edem2 Cd81 Cdk1 Ect2 Ehd1 Stom Hsp90aa1 Prnp Flna Ran Ccl2 Ezr Fez1 Cib1 Stx18 B3gat3 Actr3
GO:0050770	0.000785181	2.49768	7.73308	18	186	regulation of axonogenesis	Grin1 Ifrd1 L1cam Limk1 Arhgap4 Map1b Map6 Sema3a Sema4b Sema4c Cyfip1 Eif2b2 Rgma Map2k1 Tnfrsf12a Trak1 Plxnd1 Actr3
GO:0030041	0.00088934	2.46807	7.81623	18	188	actin filament polymerization	Cdc42ep2 Baiap2 Capg Capza1 Cttn Fmn1 Pfn2 Cyfip1 Tmod1 Vasp Micall2 Msrb1 Hip1r Bin1 Myadm Gm14137 Spire1 Actr3
GO:0000302	0.00179567	2.30409	8.31514	18	200	response to reactive oxygen species	Adam9 Akr1b3 Casp3 Ect2 Gch1 Hif1a Lig1 Anxa1 Nos3 Pde8a Prkca Ptprn Src Stat6 Tnfaip3 Stk24 Sesn2 Ripk3
GO:0002285	0.00290396	2.19463	8.68932	18	209	lymphocyte activation involved in immune response	Cd81 Ercc1 F2rl1 Lgals1 Lgals3 Anxa1 Relb St3gal1 Stat6 Tlr4 Tnfaip3 Cd40 Hmces Parp3 Trp53bp1 Socs5 Stx11 Entpd7
GO:0001666	0.00305635	2.18311	8.73089	18	210	response to hypoxia	Egln3 Adam8 Bad Cd34 Hif1a Hmox2 Prmt2 Kcnk2 Smad3 Pgf Pgk1 Plat Plau Tacc3 Pdk1 Pin1 Map2k1 Higd1a
GO:1901888	0.00411691	2.11638	8.98035	18	216	regulation of cell junction assembly	Rapgef1 Dapk3 Epha2 Fmn1 Grin1 Smad3 Mmp14 Nptx1 Prkca Snai1 Src Thbs2 Vcl Wnt4 Adgrb2 Coro1c Pdlim5 Actr3
GO:0031668	0.00453159	2.09503	9.0635	18	218	cellular response to extracellular stimulus	Cd68 Cdkn1a Eif2s1 Fosl1 Inhbb Itga6 Ldha Slc2a1 Srebf1 Stk24 Wnt9b Wnt4 Sesn2 Higd1a Angptl4 Ralb Rraga Gas2l1
GO:0043542	0.00453159	2.09503	9.0635	18	218	endothelial cell migration	Adam8 Anxa3 Gadd45a Emp2 Epha2 Fgfr1 Hif1a Itgb1 Anxa1 Nos3 Prkca Rras Sparc Cd40 Cib1 Map2k3 Nus1 Plxnd1
GO:0017038	0.00498001	2.0741	9.14665	18	220	protein import	Cdk1 Cdkn1a Ect2 Hsp90aa1 Kpnb1 Kpna1 Lmna Nup50 Ppp2ca Flna Rab23 Ran Timm17a Ipo7 Heatr3 Timm50 Nupl1 Tomt
GO:2001251	1.09484e-07	5.60016	3.65866	17	88	negative regulation of chromosome organization	Birc5 Bub1 Bub1b Ercc1 Mad1l1 Mcm2 Plk1 Src Aurkb Top2a Ttk Cenpe Ccnb1 Mad2l1 Naa10 Ndc80 Anapc15
GO:0061640	2.53338e-07	5.23055	3.86654	17	93	cytoskeleton-dependent cytokinesis	Nusap1 Birc5 Rhoc Ect2 Kif4 Stmn1 Plk1 Kif20a Aurkb Zfp365 Racgap1 Spire1 Anln Kif23 Cep55 Actr3 Ckap2
GO:0051304	3.48377e-07	5.09598	3.94969	17	95	chromosome separation	Espl1 Birc5 Bub1 Bub1b Mad1l1 Plk1 Aurkb Tacc3 Top2a Ttk Cenpe Ccnb1 Mad2l1 Ndc80 Ube2c Mus81 Anapc15
GO:0051261	1.51507e-05	3.71	5.15538	17	124	protein depolymerization	Capg Capza1 F2rl1 Stmn1 Map1a Map1b Nedd1 Nes Tmod1 Wdr1 Cib1 Map1s Lima1 Mid1ip1 Tpx2 Gas2l1 Ckap2
GO:0043244	2.55943e-05	3.54358	5.36326	17	129	regulation of protein-containing complex disassembly	Capg Capza1 F2rl1 Gspt1 Map1a Map1b Nes Tmod1 Wdr1 Etf1 Cib1 Map1s Lima1 Mid1ip1 Tpx2 Gas2l1 Ckap2
GO:0010811	3.81227e-05	3.42077	5.52957	17	133	positive regulation of cell-substrate adhesion	Npnt Csf1 Emp2 Fmn1 Itga3 Itga5 Itga6 Itgb1 L1cam Smad3 Flna Rras Wnt4 Rell2 Cib1 Myadm Hsd17b12
GO:1904375	6.71007e-05	3.25166	5.77902	17	139	regulation of protein localization to cell periphery	Ldlrap1 Zdhhc7 Camk2a Epha2 Itga3 Itgb1 Lgals3 Mmp14 Plk1 Prnp Stac2 Ezr Cib1 Map2k1 Ramp3 Rhog Actr3
GO:0006694	0.000402209	2.75215	6.69368	17	161	steroid biosynthetic process	Fdps Tspo Cyp51 Dhcr7 Dhh Hmgcr Hrh1 Hsd17b7 Snai1 Sqle Srebf1 Hmgcs1 Wnt4 Erlin1 Hsd17b12 Sec14l2 Dhcr24
GO:0071897	0.000751675	2.58922	7.06787	17	170	DNA biosynthetic process	Cct3 Cct6a Cct7 Cdkn1a Hsp90aa1 Kcnk2 Lig1 Nek2 Src Aurkb Tfdp1 Tk1 Dnajc2 Parp3 Primpol Rpa1 Rfc5
GO:1902904	0.000857476	2.55558	7.15102	17	172	negative regulation of supramolecular fiber organization	Capg Capza1 Stmn1 Ldlr Map1a Map1b Pfn2 Tmod1 Cib1 Hip1r Myadm Lima1 Mid1ip1 Cgnl1 Tpx2 Gas2l1 Ckap2
GO:0010951	0.00133354	2.44438	7.44205	17	179	negative regulation of endopeptidase activity	Rps6ka3 Birc5 Serpinh1 Cd44 Gapdh Plaur Serpinb9b Serpinb6b Serpina3g Src Timp1 Serpinb10 Bin1 Serpina3i Serpinb1a Spink2 Dhcr24
GO:0000082	0.00179657	2.37066	7.64993	17	184	G1/S transition of mitotic cell cycle	Rcc1 E2f4 Tcf19 Adamts1 Camk2a Ccnd1 Ccne2 Cdkn1a Prmt2 Itgb1 Anxa1 Psme3 Rbl1 Tfdp1 Cdk2ap2 Anp32b Nacc2
GO:0006006	0.00757382	2.0277	8.81404	17	212	glucose metabolic process	Bad Gapdh Hif1a Hk1 Ldha Pfkl Pgk1 Pkm Src Tpi1 Pdk1 Sesn2 Galm Pfkp Pgm2 Pgp Adpgk
GO:1903050	0.00828392	2.00693	8.8972	17	214	regulation of proteolysis involved in cellular protein catabolic process	Zfand2a Xpo1 Cdc20 Map1a Prkcg Plk1 Psme3 Hspa1a Aurka Fbxw8 Sufu Pbk Uchl5 Nupr1 Socs5 Usp14 Psmd14
GO:0006096	1.32722e-06	4.85363	3.86654	16	93	glycolytic process	Gm3839 Eno1 Gapdh Hif1a Hk1 Eif6 Pfkl Pgam1 Pgk1 Pkm Tpi1 Aldoart1 Nupr1 Pfkp Adpgk Gale
GO:0006757	1.53846e-06	4.79119	3.90811	16	94	ATP generation from ADP	Gm3839 Eno1 Gapdh Hif1a Hk1 Eif6 Pfkl Pgam1 Pgk1 Pkm Tpi1 Aldoart1 Nupr1 Pfkp Adpgk Gale
GO:1901657	6.03202e-06	4.24484	4.32387	16	104	glycosyl compound metabolic process	Akr7a5 Ak1 Akr1b3 Ampd3 Akr1b8 Prps1 Rab23 Ran Nudt18 Tk1 Upp1 Impdh1 Icmt Pycrl Fuca2 Entpd7
GO:0008637	1.77718e-05	3.84943	4.69805	16	113	apoptotic mitochondrial changes	Ggct Bad Bak1 Bax Camk2a Lmna Nptx1 Plaur Hip1r Higd1a Moap1 Dap3 Timm50 Aifm2 Bloc1s2 Them4
GO:0061387	9.19565e-05	3.30201	5.36326	16	129	regulation of extent of cell growth	Cttn Ifrd1 L1cam Limk1 Arhgap4 Map1b Sema3a Sema4b Sema4c Cyfip1 Eif2b2 Wdr36 Rgma Tnfrsf12a Ttl Actr3
GO:0061982	0.000100888	3.27289	5.40484	16	130	meiosis I cell cycle process	Espl1 Ccnb2 Ccne2 Ercc1 Plk1 Psmc3ip Rad51 Aurka Top2a Cenpe Psmd13 Cks2 Ndc80 Mus81 Ndc1 Sun1
GO:0008203	0.000121051	3.21618	5.48799	16	132	cholesterol metabolic process	Ldlrap1 Fdps Cyp51 Dhcr7 Hmgcr Hsd17b7 Ldlr Pmp22 Sqle Srebf1 Hmgcs1 Erlin1 Lima1 Sec14l2 Dhcr24 Cln6
GO:0016125	0.000261663	2.98341	5.86217	16	141	sterol metabolic process	Ldlrap1 Fdps Cyp51 Dhcr7 Hmgcr Hsd17b7 Ldlr Pmp22 Sqle Srebf1 Hmgcs1 Erlin1 Lima1 Sec14l2 Dhcr24 Cln6
GO:0044839	0.000261663	2.98341	5.86217	16	141	cell cycle G2/M phase transition	Nabp1 Birc5 Calm3 Ccna2 Ccnb2 Ccnd1 Ccng1 Cdk1 Cdkn1a Foxm1 Plk1 Ccnb1 Taok3 Fbxl8 Ndc80 Mastl
GO:0006261	0.000332757	2.91309	5.9869	16	144	DNA-dependent DNA replication	Fam111a Ccne2 Fgfr1 Lig1 Mcm3 Mcm2 Mcm5 Mcm6 Prim2 Rad51 Zfp365 Poln Primpol Rpa1 Rfc5 Mettl4
GO:0010634	0.000754035	2.68123	6.44423	16	155	positive regulation of epithelial cell migration	Adam9 Anxa3 Fgfr1 Hif1a Itga3 Anxa1 Nos3 Prkca Rras Sparc Src Cd40 Cib1 Map2k3 Glipr2 Nus1
GO:0010977	0.00137797	2.51716	6.81841	16	164	negative regulation of neuron projection development	Crmp1 Ifrd1 Lgals1 Arhgap4 Pmp22 Flna Sema3a Sema4b Sema4c Zfp365 Dpysl3 Cib1 Rgma Klk8 Ngef Actr3
GO:1903034	0.00199987	2.41844	7.06787	16	170	regulation of response to wounding	Cd34 F2rl1 Hmgcr Itgb1 Anxa1 Smad3 Plau Flna Ccl2 Thbd Stk24 Wnt4 Rgma Klk8 Map2k1 Tnfrsf12a
GO:0030833	0.00225325	2.38722	7.15102	16	172	regulation of actin filament polymerization	Cdc42ep2 Baiap2 Capg Capza1 Cttn Fmn1 Pfn2 Cyfip1 Tmod1 Vasp Hip1r Bin1 Myadm Gm14137 Spire1 Actr3
GO:0051494	0.00225325	2.38722	7.15102	16	172	negative regulation of cytoskeleton organization	Capg Capza1 Stmn1 Map1a Map1b Pfn2 Tmod1 Cib1 Hip1r Myadm Lima1 Mid1ip1 Cgnl1 Tpx2 Gas2l1 Ckap2
GO:0032872	0.00354938	2.26995	7.48362	16	180	regulation of stress-activated MAPK cascade	Rapgef1 Gadd45a F2rl1 Foxm1 Hmgcr Sema4c Tlr4 Traf1 Ezr Rell2 Map2k1 Taok3 Mink1 Pbk Cdc42se1 Tnfrsf23
GO:0061136	0.00374763	2.25609	7.5252	16	181	regulation of proteasomal protein catabolic process	Zfand2a Xpo1 Cdc20 Map1a Prkcg Plk1 Psme3 Hspa1a Aurka Fbxw8 Pbk Uchl5 Nupr1 Socs5 Usp14 Psmd14
GO:0070302	0.00417145	2.22887	7.60835	16	183	regulation of stress-activated protein kinase signaling cascade	Rapgef1 Gadd45a F2rl1 Foxm1 Hmgcr Sema4c Tlr4 Traf1 Ezr Rell2 Map2k1 Taok3 Mink1 Pbk Cdc42se1 Tnfrsf23
GO:0048813	0.00463374	2.2023	7.6915	16	185	dendrite morphogenesis	Baiap2 Camk2a Fmn1 Grin1 Sdc2 Itgb1 Map6 Sema3a Zfp365 Ywhah Fbxw8 Mink1 Ngef Pdlim5 Trak1 Actr3
GO:0006486	0.00691897	2.102	8.02411	16	193	protein glycosylation	Galnt2 Dpagt1 Galnt1 Stt3a St3gal1 St6galnac4 Alg3 B4galt7 Alg12 Slc35c2 Alg8 Nus1 B4galt5 B3gnt3 Tusc3 B3gnt9
GO:0043413	0.00691897	2.102	8.02411	16	193	macromolecule glycosylation	Galnt2 Dpagt1 Galnt1 Stt3a St3gal1 St6galnac4 Alg3 B4galt7 Alg12 Slc35c2 Alg8 Nus1 B4galt5 B3gnt3 Tusc3 B3gnt9
GO:0022408	0.00725925	2.0901	8.06568	16	194	negative regulation of cell-cell adhesion	Cd276 Adam8 Ass1 Casp3 Cd44 Socs1 Lgals3 Anxa1 Mad1l1 Prnp Tnfaip3 Map2k1 Zfp703 Lrrc32 Myadm Socs5
GO:0050000	1.48378e-06	5.14921	3.45078	15	83	chromosome localization	Kif22 Birc5 Gem Kpnb1 Lmna Mad1l1 Aurkb Cenpe Ccnb1 Cdca8 Ndc80 Ttl Fam83d Actr3 Sun1
GO:0051983	1.73765e-06	5.07436	3.49236	15	84	regulation of chromosome segregation	Birc5 Bub1 Bub1b Mad1l1 Mki67 Plk1 Aurkb Tacc3 Ttk Cenpe Ccnb1 Mad2l1 Ndc80 Ube2c Anapc15
GO:1901879	8.4575e-06	4.37448	3.94969	15	95	regulation of protein depolymerization	Capg Capza1 F2rl1 Map1a Map1b Nes Tmod1 Wdr1 Cib1 Map1s Lima1 Mid1ip1 Tpx2 Gas2l1 Ckap2
GO:1903076	6.92042e-05	3.56812	4.69805	15	113	regulation of protein localization to plasma membrane	Ldlrap1 Zdhhc7 Camk2a Epha2 Itga3 Itgb1 Lgals3 Mmp14 Prnp Stac2 Ezr Cib1 Ramp3 Rhog Actr3
GO:0030516	7.66765e-05	3.53192	4.73963	15	114	regulation of axon extension	Cttn Ifrd1 L1cam Limk1 Arhgap4 Map1b Sema3a Sema4b Sema4c Cyfip1 Eif2b2 Wdr36 Tnfrsf12a Ttl Actr3
GO:0031109	0.000166455	3.26668	5.07223	15	122	microtubule polymerization or depolymerization	Tubg1 Stmn1 Map1a Map1b Nedd1 Cib1 Map1s Tubgcp4 Clip1 Ska2 Ska1 Mid1ip1 Tpx2 Gas2l1 Ckap2
GO:0001952	0.000182419	3.23629	5.11381	15	123	regulation of cell-matrix adhesion	Adam15 Csf1 Dapk3 Emp2 Fmn1 Smad3 Mmp14 Plau Rras Src Vcl Wnt4 Coro1c Cib1 Mink1
GO:0000723	0.000199693	3.20645	5.15538	15	124	telomere maintenance	Ccne2 Cct3 Cct6a Cct7 Ercc1 Hsp90aa1 Lmna Nek2 Rad51 Hspa1a Src Aurkb Zfp365 Parp3 Rpa1
GO:0007127	0.000218363	3.17716	5.19696	15	125	meiosis I	Espl1 Ccnb2 Ccne2 Plk1 Psmc3ip Rad51 Aurka Top2a Cenpe Psmd13 Cks2 Ndc80 Mus81 Ndc1 Sun1
GO:0032200	0.000238524	3.14839	5.23854	15	126	telomere organization	Ccne2 Cct3 Cct6a Cct7 Ercc1 Hsp90aa1 Lmna Nek2 Rad51 Hspa1a Src Aurkb Zfp365 Parp3 Rpa1
GO:0032273	0.000336072	3.03834	5.40484	15	130	positive regulation of protein polymerization	Cdc42ep2 Baiap2 Cttn Fmn1 Hsp90aa1 Map1b Pfn2 Cyfip1 Vasp Hip1r Bin1 Clip1 Gm14137 Spire1 Actr3
GO:0007050	0.00063694	2.8397	5.73744	15	138	cell cycle arrest	Ak1 Ccnd1 Cdkn1a Gadd45a Ppm1g Foxm1 Fzd9 Smad3 Mlf1 Pmp22 Ppp2r5b Map2k1 Bin1 Cdkn3 Gas2l1
GO:0051302	0.00337371	2.35737	6.77684	15	163	regulation of cell division	Aspm Ect2 Pgf Plk1 Kif20a Rbl1 Aurkb Aurka Wnt9b Prc1 Pin1 Cib1 Racgap1 Cdk2ap2 Kif23
GO:0006606	0.0044787	2.27982	6.98471	15	168	protein import into nucleus	Cdk1 Cdkn1a Ect2 Hsp90aa1 Kpnb1 Kpna1 Lmna Nup50 Ppp2ca Flna Rab23 Ran Ipo7 Heatr3 Nupl1
GO:0065004	0.00499595	2.2502	7.06787	15	170	protein-DNA complex assembly	Esr1 Hells Mcm3 Mcm2 Mcm5 Mcm6 Rad51 Rnf4 Cenpe Cenpt Nap1l1 Taf12 Gtf2f2 Cand1 Cenpn
GO:0010594	0.00527215	2.23568	7.10944	15	171	regulation of endothelial cell migration	Anxa3 Gadd45a Emp2 Epha2 Fgfr1 Hif1a Anxa1 Nos3 Prkca Rras Sparc Cd40 Cib1 Map2k3 Nus1
GO:0051260	0.00527215	2.23568	7.10944	15	171	protein homooligomerization	Shmt2 Ect2 Ehd1 Prf1 Prnp Slc1a5 Kctd11 Tk1 Tnfaip1 Vasp Trp53bp1 Aldh9a1 Nacc2 Mlkl Ehd4
GO:0051170	0.00556058	2.22134	7.15102	15	172	import into nucleus	Cdk1 Cdkn1a Ect2 Hsp90aa1 Kpnb1 Kpna1 Lmna Nup50 Ppp2ca Flna Rab23 Ran Ipo7 Heatr3 Nupl1
GO:0043409	0.00756978	2.13899	7.40047	15	178	negative regulation of MAPK cascade	Spred3 Rapgef1 F2rl1 Foxm1 Hmgcr Dusp8 Prkca Cnksr3 Tlr4 Uchl1 Ezr Pin1 Taok3 Pbk Cdc42se1
GO:0045839	9.73289e-09	9.08139	2.07878	14	50	negative regulation of mitotic nuclear division	Birc5 Bub1 Bub1b Esr1 Fgfr3 Mad1l1 Plk1 Aurkb Ttk Cenpe Ccnb1 Mad2l1 Ndc80 Anapc15
GO:0007091	9.73564e-08	7.26219	2.45297	14	59	metaphase/anaphase transition of mitotic cell cycle	Birc5 Bub1 Bub1b Mad1l1 Plk1 Aurkb Tacc3 Ttk Cenpe Ccnb1 Mad2l1 Ndc80 Ube2c Anapc15
GO:0010965	1.22161e-07	7.10399	2.49454	14	60	regulation of mitotic sister chromatid separation	Birc5 Bub1 Bub1b Mad1l1 Plk1 Aurkb Tacc3 Ttk Cenpe Ccnb1 Mad2l1 Ndc80 Ube2c Anapc15
GO:0051784	1.22161e-07	7.10399	2.49454	14	60	negative regulation of nuclear division	Birc5 Bub1 Bub1b Esr1 Fgfr3 Mad1l1 Plk1 Aurkb Ttk Cenpe Ccnb1 Mad2l1 Ndc80 Anapc15
GO:0044784	1.8953e-07	6.80738	2.57769	14	62	metaphase/anaphase transition of cell cycle	Birc5 Bub1 Bub1b Mad1l1 Plk1 Aurkb Tacc3 Ttk Cenpe Ccnb1 Mad2l1 Ndc80 Ube2c Anapc15
GO:0051306	2.34428e-07	6.66816	2.61927	14	63	mitotic sister chromatid separation	Birc5 Bub1 Bub1b Mad1l1 Plk1 Aurkb Tacc3 Ttk Cenpe Ccnb1 Mad2l1 Ndc80 Ube2c Anapc15
GO:0033045	5.25625e-07	6.1638	2.78557	14	67	regulation of sister chromatid segregation	Birc5 Bub1 Bub1b Mad1l1 Plk1 Aurkb Tacc3 Ttk Cenpe Ccnb1 Mad2l1 Ndc80 Ube2c Anapc15
GO:1905818	5.25625e-07	6.1638	2.78557	14	67	regulation of chromosome separation	Birc5 Bub1 Bub1b Mad1l1 Plk1 Aurkb Tacc3 Ttk Cenpe Ccnb1 Mad2l1 Ndc80 Ube2c Anapc15
GO:0000281	6.36785e-07	6.04938	2.82715	14	68	mitotic cytokinesis	Nusap1 Birc5 Rhoc Ect2 Kif4 Stmn1 Plk1 Kif20a Zfp365 Racgap1 Anln Kif23 Cep55 Ckap2
GO:0051303	5.70215e-06	4.87278	3.36763	14	81	establishment of chromosome localization	Kif22 Birc5 Gem Kpnb1 Mad1l1 Aurkb Cenpe Ccnb1 Cdca8 Ndc80 Ttl Fam83d Actr3 Sun1
GO:1905477	0.000170829	3.43228	4.53175	14	109	positive regulation of protein localization to membrane	Cd81 Stom Epha2 Itga3 Itgb1 Lgals3 Prnp Ccl2 Stac2 Ezr Cib1 Ramp3 Rhog Actr3
GO:0043534	0.000429641	3.10401	4.94751	14	119	blood vessel endothelial cell migration	Adam8 Gadd45a Emp2 Epha2 Fgfr1 Hif1a Itgb1 Anxa1 Nos3 Prkca Cd40 Cib1 Map2k3 Nus1
GO:0000086	0.000554019	3.01738	5.07223	14	122	G2/M transition of mitotic cell cycle	Nabp1 Birc5 Calm3 Ccna2 Ccnd1 Ccng1 Cdk1 Cdkn1a Foxm1 Plk1 Ccnb1 Taok3 Fbxl8 Mastl
GO:0042177	0.000652918	2.96225	5.15538	14	124	negative regulation of protein catabolic process	Cyp51 Hmgcr Smad3 Map1a Prkcg Flna Timp1 Pin1 Sufu Pbk Snx3 Mad2l1 Uchl5 Usp14
GO:0010821	0.000707727	2.93543	5.19696	14	125	regulation of mitochondrion organization	Bad Bak1 Bax Tspo Cttn Hif1a Lmna Plaur Srebf1 Vdac1 Hip1r Higd1a Moap1 Spire1
GO:0034341	0.0017313	2.64762	5.69587	14	137	response to interferon-gamma	Cdc42ep2 Capg Socs1 Dapk3 Gapdh Gch1 Ccl2 Ccl7 Tlr4 Cd40 Flnb Vps26b Actr3 Stx11
GO:0010469	0.00242459	2.54363	5.90375	14	142	regulation of signaling receptor activity	Crhbp Hif1a Itgb1 Nptx1 Plau Ppp2ca Ccl2 Src Ppp2r5b Gprc5a Lynx1 Mink1 Ramp3 Socs5
GO:1901136	0.00242459	2.54363	5.90375	14	142	carbohydrate derivative catabolic process	Nt5m Edem2 Ampd3 Cd44 Gpc1 Man1a Nudt18 Upp1 Chil5 Pycrl Fuca2 Acot7 Npl Entpd7
GO:0097530	0.00534661	2.30776	6.44423	14	155	granulocyte migration	Adam8 Csf1 Cxadr Cxcl1 Hrh1 Lgals3 Anxa1 Prkca Ccl2 Ccl7 Wdr1 Rhog Cklf Il34
GO:0009267	0.00565571	2.2914	6.48581	14	156	cellular response to starvation	Cdkn1a Eif2s1 Inhbb Slc2a1 Srebf1 Stk24 Wnt9b Wnt4 Sesn2 Higd1a Angptl4 Ralb Rraga Gas2l1
GO:0001838	0.00597901	2.27528	6.52738	14	157	embryonic epithelial tube formation	Casp3 Hif1a Nup50 Rab23 Rarg Sema4c Vasp Wnt9b Wnt4 Sufu Rgma Mthfd1l Ptk7 Ift122
GO:0071478	0.00782446	2.19792	6.73526	14	162	cellular response to radiation	Bak1 Bax Cdkn1a Gadd45a Opn3 Ect2 Eif2s1 Ercc1 Rad51 Rnf4 Aurkb Tank Timp1 Pbk
GO:0031577	1.17377e-08	10.1114	1.78775	13	43	spindle checkpoint	Birc5 Bub1 Bub1b Mad1l1 Plk1 Aurkb Aurka Ttk Cenpe Ccnb1 Mad2l1 Ndc80 Anapc15
GO:0030071	3.67205e-07	7.05037	2.32824	13	56	regulation of mitotic metaphase/anaphase transition	Birc5 Bub1 Bub1b Mad1l1 Plk1 Aurkb Ttk Cenpe Ccnb1 Mad2l1 Ndc80 Ube2c Anapc15
GO:1902099	7.0055e-07	6.58968	2.45297	13	59	regulation of metaphase/anaphase transition of cell cycle	Birc5 Bub1 Bub1b Mad1l1 Plk1 Aurkb Ttk Cenpe Ccnb1 Mad2l1 Ndc80 Ube2c Anapc15
GO:0090307	3.22781e-06	5.61142	2.78557	13	67	mitotic spindle assembly	Rcc1 Cdc20 Kpnb1 Kif4 Nek2 Plk1 Flna Hspa1a Aurkb Prc1 Racgap1 Kif23 Tpx2
GO:0072384	4.14666e-05	4.26459	3.49236	13	84	organelle transport along microtubule	Dync1i1 Hif1a Map1b Map6 Uchl1 Fez1 Map2k1 Copg2 Copg1 Trak1 Kif23 Bloc1s2 Sun1
GO:2001057	6.04475e-05	4.09115	3.61708	13	87	reactive nitrogen species metabolic process	Ass1 Tspo Cd34 Esr1 Hrh1 Hsp90aa1 Klf2 Smad3 Nos3 Tlr4 Ddah2 Thap4 Ulbp1
GO:0034502	0.000121901	3.7833	3.86654	13	93	protein localization to chromosome	Bub1b Cct3 Cct6a Cct7 Cdk1 Esr1 Plk1 Aurkb Ttk Parp3 Cenpt Ndc80 Rpa1
GO:0007006	0.000311595	3.39935	4.24072	13	102	mitochondrial membrane organization	Bad Bak1 Bax Camk2a Hsp90aa1 Mfn2 Hip1r Timm22 Moap1 Chchd6 Timm50 Bloc1s2 Them4
GO:2000278	0.0013635	2.85199	4.94751	13	119	regulation of DNA biosynthetic process	Cct3 Cct6a Cct7 Cdkn1a Hsp90aa1 Kcnk2 Nek2 Src Aurkb Tfdp1 Dnajc2 Parp3 Rfc5
GO:0045931	0.00184266	2.74779	5.11381	13	123	positive regulation of mitotic cell cycle	Adamts1 Birc5 Ccnd1 Cdk1 Fgfr1 Anxa1 Prkca Tfdp1 Cenpe Ccnb1 Anp32b Ube2c Ttl
GO:0048640	0.0028152	2.60496	5.36326	13	129	negative regulation of developmental growth	Cdkn1a Cxadr Fgfr3 Ifrd1 Kcnk2 Arhgap4 Mapk11 Sema3a Sema4b Sema4c Rgma Actr3 Nkd1
GO:1903409	0.00321993	2.56058	5.44641	13	131	reactive oxygen species biosynthetic process	Ass1 Tspo Cd34 Esr1 Grin1 Hrh1 Hsp90aa1 Klf2 Smad3 Nos3 Tlr4 Ddah2 Ulbp1
GO:0072331	0.00417144	2.47618	5.61272	13	135	signal transduction by p53 class mediator	Spred3 Nop2 Bax Bop1 Cd44 Cdkn1a Foxm1 Snai1 Sesn2 E2f2 Phlda3 Nupr1 Ankrd2
GO:1902414	0.00444167	2.45594	5.65429	13	136	protein localization to cell junction	Zdhhc7 Baiap2 Camk2a Grin1 Kif17 Map1a Nptx1 Nsg1 Flna Vcl Map2k1 Snap47 Cgnl1
GO:0090316	0.0063734	2.34108	5.90375	13	142	positive regulation of intracellular protein transport	Edem2 Cd81 Cdk1 Ect2 Stom Hsp90aa1 Prnp Flna Ran Ccl2 Cib1 B3gat3 Actr3
GO:0035966	0.00675198	2.32296	5.94532	13	143	response to topologically incorrect protein	Edem2 Bak1 Bax Ccnd1 Clgn Ube2j2 Hsp90aa1 Mfn2 Pmp22 Hspa1a Dnajb12 Faf2 Hspb8
GO:1903364	0.00714819	2.30513	5.9869	13	144	positive regulation of cellular protein catabolic process	Zfand2a Cdc20 Cd81 Hsp90aa1 Ldlr Plk1 Hspa1a Aurka Tnfaip3 Ezr Fbxw8 Nupr1 Socs5
GO:0001837	0.00844814	2.25322	6.11162	13	147	epithelial to mesenchymal transition	Spred3 Adam15 Fgfr1 Hif1a Smad3 Ppp2ca Flna Snai1 Strap Tgfb1i1 Zfp703 Glipr2 Fam83d
GO:0007094	2.48213e-08	10.7602	1.57988	12	38	mitotic spindle assembly checkpoint	Birc5 Bub1 Bub1b Mad1l1 Plk1 Aurkb Ttk Cenpe Ccnb1 Mad2l1 Ndc80 Anapc15
GO:0071173	2.48213e-08	10.7602	1.57988	12	38	spindle assembly checkpoint	Birc5 Bub1 Bub1b Mad1l1 Plk1 Aurkb Ttk Cenpe Ccnb1 Mad2l1 Ndc80 Anapc15
GO:0045841	4.74285e-08	9.99076	1.66303	12	40	negative regulation of mitotic metaphase/anaphase transition	Birc5 Bub1 Bub1b Mad1l1 Plk1 Aurkb Ttk Cenpe Ccnb1 Mad2l1 Ndc80 Anapc15
GO:0071174	4.74285e-08	9.99076	1.66303	12	40	mitotic spindle checkpoint	Birc5 Bub1 Bub1b Mad1l1 Plk1 Aurkb Ttk Cenpe Ccnb1 Mad2l1 Ndc80 Anapc15
GO:0033046	6.45262e-08	9.64582	1.7046	12	41	negative regulation of sister chromatid segregation	Birc5 Bub1 Bub1b Mad1l1 Plk1 Aurkb Ttk Cenpe Ccnb1 Mad2l1 Ndc80 Anapc15
GO:0033048	6.45262e-08	9.64582	1.7046	12	41	negative regulation of mitotic sister chromatid segregation	Birc5 Bub1 Bub1b Mad1l1 Plk1 Aurkb Ttk Cenpe Ccnb1 Mad2l1 Ndc80 Anapc15
GO:2000816	6.45262e-08	9.64582	1.7046	12	41	negative regulation of mitotic sister chromatid separation	Birc5 Bub1 Bub1b Mad1l1 Plk1 Aurkb Ttk Cenpe Ccnb1 Mad2l1 Ndc80 Anapc15
GO:1902100	8.6932e-08	9.32388	1.74618	12	42	negative regulation of metaphase/anaphase transition of cell cycle	Birc5 Bub1 Bub1b Mad1l1 Plk1 Aurkb Ttk Cenpe Ccnb1 Mad2l1 Ndc80 Anapc15
GO:1905819	1.16039e-07	9.02271	1.78775	12	43	negative regulation of chromosome separation	Birc5 Bub1 Bub1b Mad1l1 Plk1 Aurkb Ttk Cenpe Ccnb1 Mad2l1 Ndc80 Anapc15
GO:0033047	1.53544e-07	8.74035	1.82933	12	44	regulation of mitotic sister chromatid segregation	Birc5 Bub1 Bub1b Mad1l1 Plk1 Aurkb Ttk Cenpe Ccnb1 Mad2l1 Ndc80 Anapc15
GO:0051985	1.53544e-07	8.74035	1.82933	12	44	negative regulation of chromosome segregation	Birc5 Bub1 Bub1b Mad1l1 Plk1 Aurkb Ttk Cenpe Ccnb1 Mad2l1 Ndc80 Anapc15
GO:0061180	8.61976e-05	4.2313	3.2429	12	78	mammary gland epithelium development	Bax Ccnd1 Csf1 Epha2 Esr1 Hif1a Etv4 Pthlh Src Stat6 Wnt4 Zfp703
GO:0006809	0.000110814	4.10648	3.32605	12	80	nitric oxide biosynthetic process	Ass1 Tspo Cd34 Esr1 Hrh1 Hsp90aa1 Klf2 Smad3 Nos3 Tlr4 Ddah2 Ulbp1
GO:0009116	0.000125233	4.04679	3.36763	12	81	nucleoside metabolic process	Ak1 Ampd3 Prps1 Rab23 Ran Nudt18 Tk1 Upp1 Impdh1 Icmt Pycrl Entpd7
GO:0046209	0.000178525	3.87765	3.49236	12	84	nitric oxide metabolic process	Ass1 Tspo Cd34 Esr1 Hrh1 Hsp90aa1 Klf2 Smad3 Nos3 Tlr4 Ddah2 Ulbp1
GO:0031110	0.000344647	3.57841	3.74181	12	90	regulation of microtubule polymerization or depolymerization	Stmn1 Map1a Map1b Cib1 Map1s Clip1 Ska2 Ska1 Mid1ip1 Tpx2 Gas2l1 Ckap2
GO:0007044	0.000467869	3.44541	3.86654	12	93	cell-substrate junction assembly	Actn1 Cttn Dapk3 Fmn1 Itga5 Smad3 Mmp14 Plec Src Vcl Wnt4 Coro1c
GO:0072655	0.000516411	3.40324	3.90811	12	94	establishment of protein localization to mitochondrion	Bax Tspo Hk1 Hsp90aa1 Mfn2 Srebf1 Timm17a Timm22 Moap1 Timm50 Pmpca Dusp18
GO:0030838	0.000688162	3.28268	4.03284	12	97	positive regulation of actin filament polymerization	Cdc42ep2 Baiap2 Cttn Fmn1 Pfn2 Cyfip1 Vasp Hip1r Bin1 Gm14137 Spire1 Actr3
GO:0070585	0.000827368	3.20693	4.11599	12	99	protein localization to mitochondrion	Bax Tspo Hk1 Hsp90aa1 Mfn2 Srebf1 Timm17a Timm22 Moap1 Timm50 Pmpca Dusp18
GO:0150115	0.000827368	3.20693	4.11599	12	99	cell-substrate junction organization	Actn1 Cttn Dapk3 Fmn1 Itga5 Smad3 Mmp14 Plec Src Vcl Wnt4 Coro1c
GO:0031532	0.0016405	2.93582	4.4486	12	107	actin cytoskeleton reorganization	Baiap2 Cttn Cxadr Dapk3 Anxa1 Flna Ezr Micall2 Atp2c1 Mink1 Ptk7 Actr3
GO:0010595	0.00177731	2.90511	4.49017	12	108	positive regulation of endothelial cell migration	Anxa3 Fgfr1 Hif1a Anxa1 Nos3 Prkca Rras Sparc Cd40 Cib1 Map2k3 Nus1
GO:1903426	0.00192336	2.87503	4.53175	12	109	regulation of reactive oxygen species biosynthetic process	Ass1 Tspo Cd34 Esr1 Grin1 Hrh1 Hsp90aa1 Klf2 Smad3 Tlr4 Ddah2 Ulbp1
GO:0008630	0.00224501	2.8167	4.6149	12	111	intrinsic apoptotic signaling pathway in response to DNA damage	Bad Bak1 Bax Cd44 Cdkn1a Epha2 Snai1 Phlda3 Nupr1 Ikbke Moap1 Nacc2
GO:0032963	0.00224501	2.8167	4.6149	12	111	collagen metabolic process	Adam15 Serpinh1 Fgfr3 Got1 Hif1a Itgb1 Tram2 Mmp14 Mmp24 Pepd Ccl2 Wnt4
GO:2000181	0.00242157	2.7884	4.65648	12	112	negative regulation of blood vessel morphogenesis	Adamts1 Cxcr3 Gadd45a Epha2 Klf2 Pgk1 Ccl2 Sparc Thbs2 Wnt4 Adgrb2 E2f2
GO:0071346	0.00260928	2.76067	4.69805	12	113	cellular response to interferon-gamma	Cdc42ep2 Capg Socs1 Dapk3 Gapdh Ccl2 Ccl7 Tlr4 Flnb Vps26b Actr3 Stx11
GO:1901343	0.00260928	2.76067	4.69805	12	113	negative regulation of vasculature development	Adamts1 Cxcr3 Gadd45a Epha2 Klf2 Pgk1 Ccl2 Sparc Thbs2 Wnt4 Adgrb2 E2f2
GO:0001776	0.0032445	2.68068	4.82278	12	116	leukocyte homeostasis	Lmo1 Bak1 Bax Casp3 Ccnb2 Cd44 Hif1a Anxa1 Ccl2 Tnfaip3 Ripk3 Tnfrsf23
GO:0006986	0.00399922	2.60517	4.94751	12	119	response to unfolded protein	Edem2 Bak1 Bax Ccnd1 Clgn Ube2j2 Hsp90aa1 Mfn2 Pmp22 Hspa1a Faf2 Hspb8
GO:0042542	0.00457634	2.55714	5.03066	12	121	response to hydrogen peroxide	Adam9 Akr1b3 Casp3 Ect2 Lig1 Anxa1 Pde8a Src Stat6 Tnfaip3 Stk24 Ripk3
GO:1901216	0.00631317	2.44443	5.23854	12	126	positive regulation of neuron death	Bad Bax Capn2 Casp3 Eif2s1 Fgfr3 Nqo2 Prnp Tlr4 Ube2m Aimp2 Pin1
GO:0018210	0.00713876	2.40207	5.32169	12	128	peptidyl-threonine modification	Spred3 Galnt2 Camk2a Cdk1 Galnt1 Hk1 Prkca Plk1 Ppp2r5d Ttk Map2k1 Pbk
GO:0000724	0.00853372	2.3412	5.44641	12	131	double-strand break repair via homologous recombination	Nabp1 Mcm3 Mcm2 Mcm5 Mcm6 Rad51 Zfp365 Trp53bp1 Psmd14 Rpa1 Mus81 Parpbp
GO:0000725	0.00904316	2.32158	5.48799	12	132	recombinational repair	Nabp1 Mcm3 Mcm2 Mcm5 Mcm6 Rad51 Zfp365 Trp53bp1 Psmd14 Rpa1 Mus81 Parpbp
GO:0032434	0.00957596	2.30229	5.52957	12	133	regulation of proteasomal ubiquitin-dependent protein catabolic process	Zfand2a Xpo1 Cdc20 Map1a Plk1 Hspa1a Aurka Fbxw8 Pbk Uchl5 Socs5 Usp14
GO:0016126	1.35312e-05	5.81771	2.28666	11	55	sterol biosynthetic process	Fdps Cyp51 Dhcr7 Hmgcr Hsd17b7 Sqle Srebf1 Hmgcs1 Erlin1 Sec14l2 Dhcr24
GO:1903078	4.40764e-05	5.01763	2.57769	11	62	positive regulation of protein localization to plasma membrane	Epha2 Itga3 Itgb1 Lgals3 Prnp Stac2 Ezr Cib1 Ramp3 Rhog Actr3
GO:0030865	5.14154e-05	4.92091	2.61927	11	63	cortical cytoskeleton organization	Actn1 Rhoc Ect2 Ezr Wdr1 Rnd1 Rhof Racgap1 Rhog Anln Kif23
GO:0051310	5.14154e-05	4.92091	2.61927	11	63	metaphase plate congression	Kif22 Gem Kpnb1 Mad1l1 Aurkb Cenpe Ccnb1 Cdca8 Ndc80 Ttl Fam83d
GO:0045428	0.000121355	4.41067	2.86872	11	69	regulation of nitric oxide biosynthetic process	Ass1 Tspo Cd34 Esr1 Hrh1 Hsp90aa1 Klf2 Smad3 Tlr4 Ddah2 Ulbp1
GO:1904377	0.000121355	4.41067	2.86872	11	69	positive regulation of protein localization to cell periphery	Epha2 Itga3 Itgb1 Lgals3 Prnp Stac2 Ezr Cib1 Ramp3 Rhog Actr3
GO:0048678	0.000138641	4.33572	2.9103	11	70	response to axon injury	Bax Fgfr3 Gap43 Matn2 Flna Tnc Dpysl3 Stk24 Rgma Klk8 Map2k1
GO:0080164	0.000157977	4.26326	2.95187	11	71	regulation of nitric oxide metabolic process	Ass1 Tspo Cd34 Esr1 Hrh1 Hsp90aa1 Klf2 Smad3 Tlr4 Ddah2 Ulbp1
GO:0000079	0.00023027	4.05971	3.0766	11	74	regulation of cyclin-dependent protein serine/threonine kinase activity	Casp3 Ccna2 Ccnb2 Ccnd1 Ccne2 Ccng1 Cdkn1a Plk1 Src Tnfaip3 Ccnb1
GO:1904029	0.000368548	3.81665	3.2429	11	78	regulation of cyclin-dependent protein kinase activity	Casp3 Ccna2 Ccnb2 Ccnd1 Ccne2 Ccng1 Cdkn1a Plk1 Src Tnfaip3 Ccnb1
GO:1901880	0.000513078	3.65259	3.36763	11	81	negative regulation of protein depolymerization	Capg Capza1 Map1a Map1b Tmod1 Cib1 Lima1 Mid1ip1 Tpx2 Gas2l1 Ckap2
GO:0097581	0.00114423	3.27679	3.70024	11	89	lamellipodium organization	Cd44 Cttn Epha2 Hsp90aa1 Itgb1 Pmp22 Cyfip1 Src Vcl Coro1c Actr3
GO:0043242	0.00137564	3.19458	3.78339	11	91	negative regulation of protein-containing complex disassembly	Capg Capza1 Map1a Map1b Tmod1 Cib1 Lima1 Mid1ip1 Tpx2 Gas2l1 Ckap2
GO:0043535	0.00179356	3.0787	3.90811	11	94	regulation of blood vessel endothelial cell migration	Gadd45a Epha2 Fgfr1 Hif1a Anxa1 Nos3 Prkca Cd40 Cib1 Map2k3 Nus1
GO:0045132	0.00317816	2.83836	4.19914	11	101	meiotic chromosome segregation	Espl1 Bub1 Bub1b Ccne2 Plk1 Top2a Ttk Mus81 Ndc1 Actr3 Sun1
GO:1901989	0.00343182	2.80704	4.24072	11	102	positive regulation of cell cycle phase transition	Adamts1 Birc5 Ccnd1 Cdk1 Anxa1 Tfdp1 Cenpe Ccnb1 Anp32b Ube2c Fam83d
GO:0070227	0.00370144	2.7764	4.2823	11	103	lymphocyte apoptotic process	Adam8 Bak1 Bax Cd44 Dffa Hif1a Lgals3 St3gal1 Aurkb Ripk3 Tnfrsf23
GO:0019218	0.00569459	2.60572	4.53175	11	109	regulation of steroid metabolic process	Fdps Tspo Dhcr7 Dhh Hrh1 Ldlr Snai1 Srebf1 Wnt4 Erlin1 Sec14l2
GO:0055017	0.00569459	2.60572	4.53175	11	109	cardiac muscle tissue growth	Fdps Cdk1 Cxadr Fgfr1 Kcnk2 Ncam1 Mapk11 Sorbs2 Pin1 Ccnb1 Pdlim5
GO:0016525	0.00609631	2.57928	4.57332	11	110	negative regulation of angiogenesis	Adamts1 Cxcr3 Gadd45a Epha2 Klf2 Pgk1 Ccl2 Sparc Thbs2 Adgrb2 E2f2
GO:0008306	0.00743618	2.50308	4.69805	11	113	associative learning	Ap1s2 Grin1 Hif1a Hmgcr Hrh1 Itgb1 Map1a Atxn1 Rin1 Ndrg4 Nts
GO:0030216	0.00956714	2.4082	4.86435	11	117	keratinocyte differentiation	Casp3 Opn3 Epha2 Anxa1 Etv4 Sprr1a Map2k1 Flnb Clic4 Palld Trim16
GO:2000045	0.00956714	2.4082	4.86435	11	117	regulation of G1/S transition of mitotic cell cycle	Adamts1 Ccnd1 Cdkn1a Prmt2 Anxa1 Psme3 Rbl1 Tfdp1 Cdk2ap2 Anp32b Nacc2
GO:0006695	2.76465e-05	5.96201	2.03721	10	49	cholesterol biosynthetic process	Fdps Cyp51 Dhcr7 Hmgcr Hsd17b7 Srebf1 Hmgcs1 Erlin1 Sec14l2 Dhcr24
GO:1902653	2.76465e-05	5.96201	2.03721	10	49	secondary alcohol biosynthetic process	Fdps Cyp51 Dhcr7 Hmgcr Hsd17b7 Srebf1 Hmgcs1 Erlin1 Sec14l2 Dhcr24
GO:0007019	6.6702e-05	5.28332	2.24509	10	54	microtubule depolymerization	Stmn1 Map1a Map1b Nedd1 Cib1 Map1s Mid1ip1 Tpx2 Gas2l1 Ckap2
GO:0009119	0.000221962	4.4689	2.57769	10	62	ribonucleoside metabolic process	Ak1 Ampd3 Rab23 Ran Nudt18 Upp1 Impdh1 Icmt Pycrl Entpd7
GO:1903428	0.00025414	4.38439	2.61927	10	63	positive regulation of reactive oxygen species biosynthetic process	Ass1 Esr1 Grin1 Hrh1 Hsp90aa1 Klf2 Smad3 Tlr4 Ddah2 Ulbp1
GO:0006949	0.000424577	4.07598	2.78557	10	67	syncytium formation	Adam8 Adam9 Capn2 Ccng1 Cd44 Cd81 Ehd1 Ercc1 Sh3pxd2a Myof
GO:0050810	0.00116798	3.51875	3.15975	10	76	regulation of steroid biosynthetic process	Fdps Tspo Dhcr7 Dhh Hrh1 Snai1 Srebf1 Wnt4 Erlin1 Sec14l2
GO:0002260	0.0015766	3.3653	3.28448	10	79	lymphocyte homeostasis	Lmo1 Bak1 Bax Casp3 Ccnb2 Cd44 Hif1a Tnfaip3 Ripk3 Tnfrsf23
GO:0008088	0.00190831	3.27021	3.36763	10	81	axo-dendritic transport	Hif1a Kif17 Map1a Map6 Spg11 Uchl1 Fez1 Trak1 Arl8a Bloc1s2
GO:0048041	0.00229416	3.18033	3.45078	10	83	focal adhesion assembly	Actn1 Cttn Dapk3 Fmn1 Smad3 Mmp14 Src Vcl Wnt4 Coro1c
GO:1901992	0.00353678	2.9758	3.65866	10	88	positive regulation of mitotic cell cycle phase transition	Adamts1 Birc5 Ccnd1 Cdk1 Anxa1 Tfdp1 Cenpe Ccnb1 Anp32b Ube2c
GO:0002312	0.00450672	2.8652	3.78339	10	91	B cell activation involved in immune response	Ercc1 Lgals1 St3gal1 Stat6 Tlr4 Tnfaip3 Cd40 Hmces Parp3 Trp53bp1
GO:0009408	0.00567467	2.7625	3.90811	10	94	response to heat	Eif2b3 Cd34 Eif2s1 Hsp90aa1 Pmp22 Hspa1a Ccl2 Eif2b2 Tgfb1i1 Myof
GO:0051668	0.00706637	2.66688	4.03284	10	97	localization within membrane	Camk2a Cd81 Fzd9 Itgb1 Flna Reep2 Sorbs2 Clip1 Ndc1 Ift122
GO:0050772	0.00995582	2.52138	4.24072	10	102	positive regulation of axonogenesis	L1cam Limk1 Map1b Map6 Cyfip1 Eif2b2 Map2k1 Tnfrsf12a Trak1 Plxnd1
GO:0008608	5.59878e-06	8.71622	1.372	9	33	attachment of spindle microtubules to kinetochore	Ect2 Mad1l1 Nek2 Aurkb Cenpe Ccnb1 Racgap1 Knstrn Ndc80
GO:0007143	2.45798e-05	6.9711	1.62145	9	39	female meiotic nuclear division	Ccnb2 Plk1 Aurka Top2a Ttk Cenpe Ndc80 Mastl Spire1
GO:0045429	0.000139081	5.36023	1.99563	9	48	positive regulation of nitric oxide biosynthetic process	Ass1 Esr1 Hrh1 Hsp90aa1 Klf2 Smad3 Tlr4 Ddah2 Ulbp1
GO:1904407	0.000164154	5.22599	2.03721	9	49	positive regulation of nitric oxide metabolic process	Ass1 Esr1 Hrh1 Hsp90aa1 Klf2 Smad3 Tlr4 Ddah2 Ulbp1
GO:0051653	0.000466805	4.44626	2.32824	9	56	spindle localization	Nusap1 Aspm Kpnb1 Itgb1 Plk1 Mad2l1 Ndc80 Spire1 Actr3
GO:0043536	0.000534168	4.35343	2.36981	9	57	positive regulation of blood vessel endothelial cell migration	Fgfr1 Hif1a Anxa1 Nos3 Prkca Cd40 Cib1 Map2k3 Nus1
GO:0009123	0.000609294	4.26439	2.41139	9	58	nucleoside monophosphate metabolic process	Nt5m Ak1 Ampd3 Prps1 Upp1 Ppat Impdh1 Dctd Uck2
GO:0060443	0.000692841	4.17892	2.45297	9	59	mammary gland morphogenesis	Bax Csf1 Epha2 Esr1 Etv4 Pthlh Src Stat6 Wnt4
GO:0001836	0.000785502	4.0968	2.49454	9	60	release of cytochrome c from mitochondria	Ggct Bad Bak1 Bax Lmna Plaur Higd1a Moap1 Timm50
GO:0070231	0.000888003	4.01783	2.53612	9	61	T cell apoptotic process	Adam8 Bak1 Bax Dffa Hif1a Lgals3 St3gal1 Ripk3 Tnfrsf23
GO:0010822	0.00126231	3.79817	2.66084	9	64	positive regulation of mitochondrion organization	Bad Bak1 Bax Hif1a Plaur Vdac1 Hip1r Moap1 Spire1
GO:0042246	0.001949	3.54003	2.82715	9	68	tissue regeneration	Cd81 Cdkn1a Fzd9 Gap43 Ifrd1 Kpna1 Anxa1 Pkm Plau
GO:0033627	0.00238947	3.42366	2.9103	9	70	cell adhesion mediated by integrin	Npnt Adam9 Epha2 Itga5 Itga6 Itgb1 L1cam Plau Cib1
GO:0008542	0.00290548	3.31467	2.99345	9	72	visual learning	Ap1s2 Grin1 Hif1a Hmgcr Hrh1 Itgb1 Atxn1 Ndrg4 Nts
GO:0010833	0.00350569	3.21239	3.0766	9	74	telomere maintenance via telomere lengthening	Cct3 Cct6a Cct7 Hsp90aa1 Nek2 Rad51 Src Aurkb Rpa1
GO:0007632	0.00419913	3.11622	3.15975	9	76	visual behavior	Ap1s2 Grin1 Hif1a Hmgcr Hrh1 Itgb1 Atxn1 Ndrg4 Nts
GO:0034109	0.00458373	3.07026	3.20133	9	77	homotypic cell-cell adhesion	Cxadr L1cam Lgals1 Ncam1 Prkca Plaur Map2k1 Zfp703 Rap2b
GO:0051262	0.00543472	2.98227	3.28448	9	79	protein tetramerization	Shmt2 Grin1 Rrm1 Rrm2 Tk1 Vasp Farsb Aldh9a1 Farsa
GO:0032465	0.00590356	2.94013	3.32605	9	80	regulation of cytokinesis	Ect2 Plk1 Kif20a Aurkb Aurka Prc1 Pin1 Racgap1 Kif23
GO:0055021	0.00590356	2.94013	3.32605	9	80	regulation of cardiac muscle tissue growth	Fdps Cdk1 Cxadr Fgfr1 Kcnk2 Ncam1 Mapk11 Pin1 Ccnb1
GO:1904589	0.0069342	2.85933	3.40921	9	82	regulation of protein import	Cdk1 Ect2 Hsp90aa1 Ppp2ca Flna Rab23 Ran Nupl1 Tomt
GO:0006720	0.00749853	2.82056	3.45078	9	83	isoprenoid metabolic process	Fdps Akr1b3 Dpagt1 Akr1b8 Hmgcr Hmgcs1 Idi1 Nus1 Dhrs13
GO:0043648	0.00873161	2.74609	3.53393	9	85	dicarboxylic acid metabolic process	Me2 Shmt2 Ass1 Got1 Mthfd1l Idh3a Adhfe1 Grhpr Dlst
GO:0019320	2.43557e-06	12.3885	0.956241	8	23	hexose catabolic process	Bad Glb1 Hk1 Ldha Pfkl Galm Pfkp Gale
GO:0046365	6.94357e-06	10.3224	1.08097	8	26	monosaccharide catabolic process	Bad Glb1 Hk1 Ldha Pfkl Galm Pfkp Gale
GO:0034629	9.50842e-06	9.77865	1.12254	8	27	cellular protein-containing complex localization	Ran Zfp365 Tnfaip2 Ezr Ralb Nacc2 Ndc1 Exoc3l4
GO:0031114	0.000139541	6.1901	1.57988	8	38	regulation of microtubule depolymerization	Map1a Map1b Cib1 Map1s Mid1ip1 Tpx2 Gas2l1 Ckap2
GO:0032506	0.000169209	5.99015	1.62145	8	39	cytokinetic process	Ect2 Kif20a Aurkb Racgap1 Spire1 Anln Kif23 Cep55
GO:0007080	0.000644768	4.7597	1.95406	8	47	mitotic metaphase plate congression	Kif22 Kpnb1 Mad1l1 Aurkb Cenpe Ccnb1 Cdca8 Ndc80
GO:0031111	0.000745905	4.6405	1.99563	8	48	negative regulation of microtubule polymerization or depolymerization	Stmn1 Map1a Map1b Cib1 Mid1ip1 Tpx2 Gas2l1 Ckap2
GO:0051646	0.0011279	4.31616	2.12036	8	51	mitochondrion localization	Hif1a Mfn2 Map1b Map6 Uchl1 Fez1 Trak1 Armc1
GO:0046902	0.00165182	4.03413	2.24509	8	54	regulation of mitochondrial membrane permeability	Bad Bak1 Bax Camk2a Hip1r Moap1 Bloc1s2 Them4
GO:0072527	0.00186377	3.94812	2.28666	8	55	pyrimidine-containing compound metabolic process	Nt5m Tk1 Upp1 Dctd Pycrl Cmpk1 Uck2 Entpd7
GO:0035306	0.0020966	3.8657	2.32824	8	56	positive regulation of dephosphorylation	Npnt Smad3 Ppp2ca Ptbp1 Src Ppp2r5d Pin1 Ripk3
GO:0046128	0.0020966	3.8657	2.32824	8	56	purine ribonucleoside metabolic process	Ak1 Ampd3 Rab23 Ran Nudt18 Impdh1 Icmt Entpd7
GO:0006278	0.00326502	3.5677	2.49454	8	60	RNA-dependent DNA biosynthetic process	Cct3 Cct6a Cct7 Hsp90aa1 Nek2 Src Aurkb Rpa1
GO:0007004	0.00326502	3.5677	2.49454	8	60	telomere maintenance via telomerase	Cct3 Cct6a Cct7 Hsp90aa1 Nek2 Src Aurkb Rpa1
GO:0042278	0.00326502	3.5677	2.49454	8	60	purine nucleoside metabolic process	Ak1 Ampd3 Rab23 Ran Nudt18 Impdh1 Icmt Entpd7
GO:0031102	0.00401236	3.43525	2.57769	8	62	neuron projection regeneration	Gap43 Matn2 Flna Tnc Stk24 Rgma Klk8 Map2k1
GO:0051893	0.00443225	3.37264	2.61927	8	63	regulation of focal adhesion assembly	Dapk3 Fmn1 Smad3 Mmp14 Src Vcl Wnt4 Coro1c
GO:0090109	0.00443225	3.37264	2.61927	8	63	regulation of cell-substrate junction assembly	Dapk3 Fmn1 Smad3 Mmp14 Src Vcl Wnt4 Coro1c
GO:0098930	0.00443225	3.37264	2.61927	8	63	axonal transport	Hif1a Map1a Map6 Uchl1 Fez1 Trak1 Arl8a Bloc1s2
GO:0000768	0.00537254	3.25401	2.70242	8	65	syncytium formation by plasma membrane fusion	Adam8 Adam9 Capn2 Cd44 Cd81 Ehd1 Sh3pxd2a Myof
GO:0140253	0.00537254	3.25401	2.70242	8	65	cell-cell fusion	Adam8 Adam9 Capn2 Cd44 Cd81 Ehd1 Sh3pxd2a Myof
GO:0031640	0.00589622	3.19777	2.74399	8	66	killing of cells of other organism	Bad F2rl1 Gapdh Cxcl1 Lgals3 Prf1 Ccl2 Nts
GO:0150116	0.00705899	3.0909	2.82715	8	68	regulation of cell-substrate junction organization	Dapk3 Fmn1 Smad3 Mmp14 Src Vcl Wnt4 Coro1c
GO:0031638	0.00770144	3.04009	2.86872	8	69	zymogen activation	Bad Bak1 Mmp14 Pgk1 Plat Plau Ruvbl1 Dhcr24
GO:0090559	0.00770144	3.04009	2.86872	8	69	regulation of membrane permeability	Bad Bak1 Bax Camk2a Hip1r Moap1 Bloc1s2 Them4
GO:0051988	2.89484e-07	27.0826	0.540484	7	13	regulation of attachment of spindle microtubules to kinetochore	Ect2 Nek2 Aurkb Cenpe Ccnb1 Racgap1 Knstrn
GO:0000212	6.82383e-06	13.5377	0.789938	7	19	meiotic spindle organization	Tubg1 Espl1 Aspm Ccnb2 Aurka Cenpe Ndc80
GO:0044342	6.90135e-05	8.54744	1.08097	7	26	type B pancreatic cell proliferation	Tcf19 Birc5 Bad Ptprn Nupr1 Serpinb1a Btbd10
GO:0055094	6.90135e-05	8.54744	1.08097	7	26	response to lipoprotein particle	Cd68 Cd81 Itgb1 Ldlr Hmgcs1 Tlr4 Socs5
GO:0071402	0.000115511	7.73271	1.16412	7	28	cellular response to lipoprotein particle stimulus	Cd68 Cd81 Itgb1 Ldlr Hmgcs1 Tlr4 Socs5
GO:0033598	0.000347632	6.24425	1.372	7	33	mammary gland epithelial cell proliferation	Bax Ccnd1 Epha2 Esr1 Etv4 Stat6 Zfp703
GO:0007026	0.000508991	5.79772	1.45515	7	35	negative regulation of microtubule depolymerization	Map1a Map1b Cib1 Mid1ip1 Tpx2 Gas2l1 Ckap2
GO:0033260	0.000857131	5.23595	1.57988	7	38	nuclear DNA replication	Fgfr1 Lig1 Mcm3 Mcm2 Mcm5 Mcm6 Rad51
GO:0090224	0.0011781	4.91818	1.66303	7	40	regulation of spindle organization	Rcc1 Plk1 Hspa1a Rnf4 Tacc3 Parp3 Tpx2
GO:0045022	0.00137039	4.77331	1.7046	7	41	early endosome to late endosome transport	Emp2 Flna Src Ezr Map2k1 Snf8 Snx3
GO:0060603	0.00137039	4.77331	1.7046	7	41	mammary gland duct morphogenesis	Csf1 Epha2 Esr1 Etv4 Pthlh Src Wnt4
GO:0044786	0.00182783	4.50772	1.78775	7	43	cell cycle DNA replication	Fgfr1 Lig1 Mcm3 Mcm2 Mcm5 Mcm6 Rad51
GO:0098927	0.00182783	4.50772	1.78775	7	43	vesicle-mediated transport between endosomal compartments	Emp2 Flna Src Ezr Map2k1 Snf8 Snx3
GO:0071526	0.00239555	4.27009	1.87091	7	45	semaphorin-plexin signaling pathway	Crmp1 Ncam1 Flna Sema3a Sema4b Sema4c Plxnd1
GO:0009262	0.00272591	4.16042	1.91248	7	46	deoxyribonucleotide metabolic process	Nt5m Rrm1 Rrm2 Nudt18 Upp1 Dctd Cmpk1
GO:0090199	0.00272591	4.16042	1.91248	7	46	regulation of release of cytochrome c from mitochondria	Bad Bak1 Bax Lmna Plaur Higd1a Moap1
GO:1902743	0.00349034	3.95711	1.99563	7	48	regulation of lamellipodium organization	Cd44 Epha2 Hsp90aa1 Cyfip1 Src Coro1c Actr3
GO:0009161	0.00392882	3.86272	2.03721	7	49	ribonucleoside monophosphate metabolic process	Ak1 Ampd3 Prps1 Upp1 Ppat Impdh1 Uck2
GO:0051438	0.00440783	3.77273	2.07878	7	50	regulation of ubiquitin-protein transferase activity	Cdc20 Limk1 Plk1 Pin1 Mad2l1 Mastl Ube2s
GO:0051293	0.00492963	3.68682	2.12036	7	51	establishment of spindle localization	Nusap1 Kpnb1 Itgb1 Plk1 Mad2l1 Ndc80 Spire1
GO:0060043	0.00549655	3.60473	2.16194	7	52	regulation of cardiac muscle cell proliferation	Cdk1 Cxadr Fgfr1 Kcnk2 Ncam1 Mapk11 Ccnb1
GO:0031103	0.0061109	3.5262	2.20351	7	53	axon regeneration	Gap43 Flna Tnc Stk24 Rgma Klk8 Map2k1
GO:0032355	0.00749125	3.37898	2.28666	7	55	response to estradiol	Crhbp Esr1 Anxa1 Nos3 Prkca Zfp703 Ramp3
GO:0031529	0.00826191	3.30987	2.32824	7	56	ruffle organization	Aif1l Pfn2 Cyfip1 Coro1c Rhog Lima1 Palld
GO:0010761	0.00997585	3.17979	2.41139	7	58	fibroblast migration	Fgfr1 Itgb1 Arhgap4 Pmp22 Coro1c Pdlim1 Actr3
GO:0070265	0.00997585	3.17979	2.41139	7	58	necrotic cell death	Bax Tspo Slc6a6 Nupr1 Ripk3 Mlkl Tnfrsf23
GO:1902969	2.84452e-05	13.9113	0.665211	6	16	mitotic DNA replication	Fgfr1 Lig1 Mcm3 Mcm2 Mcm6 Rad51
GO:0034643	0.000213907	8.69223	0.914665	6	22	establishment of mitochondrion localization, microtubule-mediated	Hif1a Map1b Map6 Uchl1 Fez1 Trak1
GO:0047497	0.000213907	8.69223	0.914665	6	22	mitochondrion transport along microtubule	Hif1a Map1b Map6 Uchl1 Fez1 Trak1
GO:0051291	0.000359351	7.72573	0.997816	6	24	protein heterooligomerization	Grin1 Rrm1 Rrm2 Farsb Tmem120b Farsa
GO:0051654	0.000456314	7.31879	1.03939	6	25	establishment of mitochondrion localization	Hif1a Map1b Map6 Uchl1 Fez1 Trak1
GO:0071459	0.000456314	7.31879	1.03939	6	25	protein localization to chromosome, centromeric region	Bub1b Cdk1 Aurkb Ttk Cenpt Ndc80
GO:0009124	0.001062	6.04487	1.20569	6	29	nucleoside monophosphate biosynthetic process	Ampd3 Prps1 Ppat Impdh1 Dctd Uck2
GO:0060444	0.001062	6.04487	1.20569	6	29	branching involved in mammary gland duct morphogenesis	Csf1 Epha2 Esr1 Etv4 Src Wnt4
GO:0006734	0.00153362	5.56079	1.28885	6	31	NADH metabolic process	Hk1 Ldha Pfkl Pfkp Idh3a Dlst
GO:0032508	0.0025198	4.96432	1.41357	6	34	DNA duplex unwinding	Anxa1 Mcm2 Mcm6 Rad51 Top2a Rpa1
GO:0090181	0.0025198	4.96432	1.41357	6	34	regulation of cholesterol metabolic process	Fdps Dhcr7 Ldlr Srebf1 Erlin1 Sec14l2
GO:0040001	0.00340112	4.63295	1.49672	6	36	establishment of mitotic spindle localization	Nusap1 Kpnb1 Itgb1 Plk1 Mad2l1 Ndc80
GO:0060236	0.00340112	4.63295	1.49672	6	36	regulation of mitotic spindle organization	Rcc1 Plk1 Hspa1a Tacc3 Parp3 Tpx2
GO:0070306	0.00340112	4.63295	1.49672	6	36	lens fiber cell differentiation	Tdrd7 Spred3 Epha2 Fgfr3 Smad3 Tmod1
GO:1901661	0.00340112	4.63295	1.49672	6	36	quinone metabolic process	Akr7a5 Akr1b3 Akr1b8 Hmgcr Coq9 Aifm2
GO:0001782	0.00391909	4.4833	1.5383	6	37	B cell homeostasis	Bak1 Bax Casp3 Cd44 Hif1a Tnfaip3
GO:1901068	0.00391909	4.4833	1.5383	6	37	guanosine-containing compound metabolic process	Ampd3 Rab23 Ran Nudt18 Impdh1 Entpd7
GO:0006220	0.00512695	4.21121	1.62145	6	39	pyrimidine nucleotide metabolic process	Nt5m Upp1 Dctd Cmpk1 Uck2 Entpd7
GO:0032392	0.00512695	4.21121	1.62145	6	39	DNA geometric change	Anxa1 Mcm2 Mcm6 Rad51 Top2a Rpa1
GO:0006418	0.0058238	4.08717	1.66303	6	40	tRNA aminoacylation for protein translation	Rars Vars Aars Farsb Gars Farsa
GO:0042092	0.0058238	4.08717	1.66303	6	40	type 2 immune response	Bcl6b Cd81 Ecm1 Anxa1 Stat6 Socs5
GO:1902108	0.0058238	4.08717	1.66303	6	40	regulation of mitochondrial membrane permeability involved in apoptotic process	Bax Camk2a Hip1r Moap1 Bloc1s2 Them4
GO:0038179	0.00658725	3.97021	1.7046	6	41	neurotrophin signaling pathway	Rapgef1 Casp3 Cyfip1 Src Ppp2r5d Ppp2r5b
GO:0043039	0.00832769	3.75527	1.78775	6	43	tRNA aminoacylation	Rars Vars Aars Farsb Gars Farsa
GO:0046854	0.00832769	3.75527	1.78775	6	43	phosphatidylinositol phosphorylation	Socs1 Ip6k3 Impa1 Socs5 Sla2 Fam126a
GO:0055023	0.00832769	3.75527	1.78775	6	43	positive regulation of cardiac muscle tissue growth	Fdps Cdk1 Fgfr1 Ncam1 Pin1 Ccnb1
GO:1903170	0.00832769	3.75527	1.78775	6	43	negative regulation of calcium ion transmembrane transport	Gem Gsto1 Ppp2ca Rem1 Vdac1 Bin1
GO:0015804	0.0093115	3.65629	1.82933	6	44	neutral amino acid transport	Slc38a1 Sfxn1 Nfkbie Slc1a5 Slc7a5 Slc6a6
GO:0043038	0.0093115	3.65629	1.82933	6	44	amino acid activation	Rars Vars Aars Farsb Gars Farsa
GO:0051256	7.12554e-07	115.854	0.249454	5	6	mitotic spindle midzone assembly	Kif4 Aurkb Prc1 Racgap1 Kif23
GO:0000022	2.40804e-06	57.9244	0.29103	5	7	mitotic spindle elongation	Kif4 Aurkb Prc1 Racgap1 Kif23
GO:0051231	6.20051e-06	38.6146	0.332605	5	8	spindle elongation	Kif4 Aurkb Prc1 Racgap1 Kif23
GO:0051255	1.34716e-05	28.9596	0.374181	5	9	spindle midzone assembly	Kif4 Aurkb Prc1 Racgap1 Kif23
GO:0090306	2.6018e-05	23.1667	0.415757	5	10	spindle assembly involved in meiosis	Aspm Ccnb2 Aurka Cenpe Ndc80
GO:0000727	7.62599e-05	16.5461	0.498908	5	12	double-strand break repair via break-induced replication	Mcm3 Mcm2 Mcm5 Mcm6 Mus81
GO:0032060	0.00011968	14.4772	0.540484	5	13	bleb assembly	Emp2 Emp3 Pmp22 Anln Actr3
GO:0006007	0.000179803	12.8681	0.58206	5	14	glucose catabolic process	Bad Hk1 Ldha Pfkl Pfkp
GO:0051290	0.000179803	12.8681	0.58206	5	14	protein heterotetramerization	Grin1 Rrm1 Rrm2 Farsb Farsa
GO:0019896	0.000260491	11.5807	0.623635	5	15	axonal transport of mitochondrion	Hif1a Map6 Uchl1 Fez1 Trak1
GO:0051764	0.000260491	11.5807	0.623635	5	15	actin crosslink formation	Baiap2 Actn1 Flna Dpysl3 Gas2l1
GO:0000054	0.000365966	10.5275	0.665211	5	16	ribosomal subunit export from nucleus	Xpo1 Eif6 Ran Ltv1 Nop9
GO:0033750	0.000365966	10.5275	0.665211	5	16	ribosome localization	Xpo1 Eif6 Ran Ltv1 Nop9
GO:0071404	0.000365966	10.5275	0.665211	5	16	cellular response to low-density lipoprotein particle stimulus	Cd81 Itgb1 Ldlr Hmgcs1 Socs5
GO:2001267	0.000365966	10.5275	0.665211	5	16	regulation of cysteine-type endopeptidase activity involved in apoptotic signaling pathway	Bax Smad3 Plaur Prr7 Tnfrsf23
GO:0071428	0.000500779	9.64976	0.706787	5	17	rRNA-containing ribonucleoprotein complex export from nucleus	Xpo1 Eif6 Ran Ltv1 Nop9
GO:0090231	0.000500779	9.64976	0.706787	5	17	regulation of spindle checkpoint	Aurka Ccnb1 Mad2l1 Ndc80 Anapc15
GO:0034501	0.000878063	8.27048	0.789938	5	19	protein localization to kinetochore	Cdk1 Aurkb Ttk Cenpt Ndc80
GO:0045540	0.000878063	8.27048	0.789938	5	19	regulation of cholesterol biosynthetic process	Fdps Dhcr7 Srebf1 Erlin1 Sec14l2
GO:0106118	0.000878063	8.27048	0.789938	5	19	regulation of sterol biosynthetic process	Fdps Dhcr7 Srebf1 Erlin1 Sec14l2
GO:0051383	0.00143402	7.23602	0.873089	5	21	kinetochore organization	Rnf4 Cenpe Cenpt Ndc80 Cenpn
GO:0070242	0.00179288	6.81007	0.914665	5	22	thymocyte apoptotic process	Adam8 Bak1 Bax Dffa Hif1a
GO:1903146	0.00179288	6.81007	0.914665	5	22	regulation of autophagy of mitochondrion	Tspo Cttn Hif1a Srebf1 Vdac1
GO:0009065	0.00221332	6.43145	0.956241	5	23	glutamine family amino acid catabolic process	Got1 Nos3 Ppat Ddah2 Adhfe1
GO:0072677	0.00221332	6.43145	0.956241	5	23	eosinophil migration	Adam8 Hrh1 Lgals3 Ccl2 Ccl7
GO:1904666	0.00221332	6.43145	0.956241	5	23	regulation of ubiquitin protein ligase activity	Cdc20 Plk1 Mad2l1 Mastl Ube2s
GO:0009156	0.00270121	6.09268	0.997816	5	24	ribonucleoside monophosphate biosynthetic process	Ampd3 Prps1 Ppat Impdh1 Uck2
GO:0019400	0.00270121	6.09268	0.997816	5	24	alditol metabolic process	Akr1b3 Got1 Tpi1 Myof Pgp
GO:0030728	0.00270121	6.09268	0.997816	5	24	ovulation	Adamts1 Inhbb Nos3 Plat Plau
GO:0031639	0.00270121	6.09268	0.997816	5	24	plasminogen activation	Pgk1 Plat Plau Ruvbl1 Dhcr24
GO:0032703	0.0039029	5.51193	1.08097	5	26	negative regulation of interleukin-2 production	Cd276 Cd34 Prnp Tnfaip3 Ezr
GO:0046039	0.0039029	5.51193	1.08097	5	26	GTP metabolic process	Ampd3 Rab23 Ran Impdh1 Entpd7
GO:0090200	0.0039029	5.51193	1.08097	5	26	positive regulation of release of cytochrome c from mitochondria	Bad Bak1 Bax Plaur Moap1
GO:0051443	0.00462846	5.26115	1.12254	5	27	positive regulation of ubiquitin-protein transferase activity	Cdc20 Plk1 Pin1 Mastl Ube2s
GO:0034508	0.00635806	4.82229	1.20569	5	29	centromere complex assembly	Hells Rnf4 Cenpe Cenpt Cenpn
GO:0090314	0.00635806	4.82229	1.20569	5	29	positive regulation of protein targeting to membrane	Stom Prnp Ccl2 Cib1 Actr3
GO:0042908	0.0073734	4.62919	1.24727	5	30	xenobiotic transport	Lrrc8c Slc2a1 Slc7a5 Slc6a6 Oscp1
GO:0090502	0.0073734	4.62919	1.24727	5	30	RNA phosphodiester bond hydrolysis, endonucleolytic	Tsr1 Bop1 Lactb2 Nop9 Elac2
GO:0002063	0.00849644	4.45095	1.28885	5	31	chondrocyte development	Serpinh1 Ecm1 Pthlh Rarg Poc1a
GO:0002828	0.00849644	4.45095	1.28885	5	31	regulation of type 2 immune response	Cd81 Ecm1 Anxa1 Stat6 Socs5
GO:0008299	0.00849644	4.45095	1.28885	5	31	isoprenoid biosynthetic process	Fdps Hmgcr Hmgcs1 Idi1 Nus1
GO:0032212	0.00973244	4.28591	1.33042	5	32	positive regulation of telomere maintenance via telomerase	Cct3 Cct6a Cct7 Nek2 Aurkb
GO:0048011	0.00973244	4.28591	1.33042	5	32	neurotrophin TRK receptor signaling pathway	Casp3 Cyfip1 Src Ppp2r5d Ppp2r5b
GO:0000912	4.16515e-05	46.2916	0.249454	4	6	assembly of actomyosin apparatus involved in cytokinesis	Ect2 Racgap1 Anln Kif23
GO:0000915	4.16515e-05	46.2916	0.249454	4	6	actomyosin contractile ring assembly	Ect2 Racgap1 Anln Kif23
GO:0007056	4.16515e-05	46.2916	0.249454	4	6	spindle assembly involved in female meiosis	Ccnb2 Aurka Cenpe Ndc80
GO:0044837	4.16515e-05	46.2916	0.249454	4	6	actomyosin contractile ring organization	Ect2 Racgap1 Anln Kif23
GO:0000056	0.000181752	23.1437	0.332605	4	8	ribosomal small subunit export from nucleus	Xpo1 Ran Ltv1 Nop9
GO:0006267	0.000181752	23.1437	0.332605	4	8	pre-replicative complex assembly involved in nuclear cell cycle DNA replication	Mcm3 Mcm2 Mcm5 Mcm6
GO:0036388	0.000181752	23.1437	0.332605	4	8	pre-replicative complex assembly	Mcm3 Mcm2 Mcm5 Mcm6
GO:1902299	0.000181752	23.1437	0.332605	4	8	pre-replicative complex assembly involved in cell cycle DNA replication	Mcm3 Mcm2 Mcm5 Mcm6
GO:1904668	0.000316376	18.5142	0.374181	4	9	positive regulation of ubiquitin protein ligase activity	Cdc20 Plk1 Mastl Ube2s
GO:0006266	0.000509948	15.4278	0.415757	4	10	DNA ligation	Lig1 Rad51 Top2a Parp3
GO:0061620	0.000509948	15.4278	0.415757	4	10	glycolytic process through glucose-6-phosphate	Hk1 Pfkl Pfkp Gale
GO:2001269	0.000509948	15.4278	0.415757	4	10	positive regulation of cysteine-type endopeptidase activity involved in apoptotic signaling pathway	Bax Smad3 Prr7 Tnfrsf23
GO:0007144	0.000775025	13.2232	0.457332	4	11	female meiosis I	Ccnb2 Aurka Cenpe Ndc80
GO:0070601	0.000775025	13.2232	0.457332	4	11	centromeric sister chromatid cohesion	Bub1 Bub1b Naa10 Naa50
GO:0006490	0.00112441	11.5698	0.498908	4	12	oligosaccharide-lipid intermediate biosynthetic process	Dpagt1 Alg12 Alg8 Nus1
GO:0009263	0.00157095	10.2838	0.540484	4	13	deoxyribonucleotide biosynthetic process	Rrm1 Rrm2 Dctd Cmpk1
GO:0051315	0.00212741	9.25502	0.58206	4	14	attachment of mitotic spindle microtubules to kinetochore	Mad1l1 Aurkb Cenpe Ndc80
GO:0051712	0.00212741	9.25502	0.58206	4	14	positive regulation of killing of cells of other organism	Bad F2rl1 Cxcl1 Prf1
GO:0061615	0.00212741	9.25502	0.58206	4	14	glycolytic process through fructose-6-phosphate	Hk1 Pfkl Pfkp Gale
GO:0006268	0.00280629	8.41327	0.623635	4	15	DNA unwinding involved in DNA replication	Mcm2 Mcm6 Rad51 Rpa1
GO:0023035	0.00280629	8.41327	0.623635	4	15	CD40 signaling pathway	Itga5 Itgb1 Tnfaip3 Cd40
GO:0090266	0.00280629	8.41327	0.623635	4	15	regulation of mitotic cell cycle spindle assembly checkpoint	Ccnb1 Mad2l1 Ndc80 Anapc15
GO:1903504	0.00280629	8.41327	0.623635	4	15	regulation of mitotic spindle checkpoint	Ccnb1 Mad2l1 Ndc80 Anapc15
GO:0006103	0.00361974	7.71182	0.665211	4	16	2-oxoglutarate metabolic process	Got1 Idh3a Adhfe1 Dlst
GO:0051382	0.00361974	7.71182	0.665211	4	16	kinetochore assembly	Rnf4 Cenpe Cenpt Cenpn
GO:0071498	0.00361974	7.71182	0.665211	4	16	cellular response to fluid shear stress	Ass1 Klf2 Src Socs5
GO:0098885	0.00361974	7.71182	0.665211	4	16	modification of postsynaptic actin cytoskeleton	Baiap2 Cttn Pfn2 Cyfip1
GO:0051709	0.00457942	7.11829	0.706787	4	17	regulation of killing of cells of other organism	Bad F2rl1 Cxcl1 Prf1
GO:0009129	0.00569646	6.60954	0.748362	4	18	pyrimidine nucleoside monophosphate metabolic process	Nt5m Upp1 Dctd Uck2
GO:0033631	0.00569646	6.60954	0.748362	4	18	cell-cell adhesion mediated by integrin	Npnt Adam9 Itga5 L1cam
GO:0048268	0.00569646	6.60954	0.748362	4	18	clathrin coat assembly	Ap1b1 Nsg1 Hip1r Fcho1
GO:0048245	0.00698136	6.16863	0.789938	4	19	eosinophil chemotaxis	Hrh1 Lgals3 Ccl2 Ccl7
GO:0051000	0.00698136	6.16863	0.789938	4	19	positive regulation of nitric-oxide synthase activity	Esr1 Gch1 S100a1 Nus1
GO:2000641	0.00698136	6.16863	0.789938	4	19	regulation of early endosome to late endosome transport	Src Ezr Map2k1 Snx3
GO:0009127	0.00844396	5.78283	0.831514	4	20	purine nucleoside monophosphate biosynthetic process	Ampd3 Prps1 Ppat Impdh1
GO:0009168	0.00844396	5.78283	0.831514	4	20	purine ribonucleoside monophosphate biosynthetic process	Ampd3 Prps1 Ppat Impdh1
GO:0009219	0.00844396	5.78283	0.831514	4	20	pyrimidine deoxyribonucleotide metabolic process	Nt5m Upp1 Dctd Cmpk1
GO:0016137	0.00844396	5.78283	0.831514	4	20	glycoside metabolic process	Akr7a5 Akr1b3 Akr1b8 Fuca2
GO:0033599	0.00844396	5.78283	0.831514	4	20	regulation of mammary gland epithelial cell proliferation	Bax Ccnd1 Etv4 Zfp703
GO:0035970	0.00844396	5.78283	0.831514	4	20	peptidyl-threonine dephosphorylation	Ppm1g Dusp8 Ppp2ca Dusp18
GO:0045649	0.00844396	5.78283	0.831514	4	20	regulation of macrophage differentiation	Csf1 Prkca Zbtb46 Il34
GO:0046653	0.00844396	5.78283	0.831514	4	20	tetrahydrofolate metabolic process	Shmt2 Gch1 Mthfd2 Mthfd1l
GO:0006735	0.00221111	17.3399	0.29103	3	7	NADH regeneration	Hk1 Pfkl Pfkp
GO:0019401	0.00221111	17.3399	0.29103	3	7	alditol biosynthetic process	Akr1b3 Got1 Pgp
GO:0051987	0.00221111	17.3399	0.29103	3	7	positive regulation of attachment of spindle microtubules to kinetochore	Aurkb Cenpe Ccnb1
GO:0060385	0.00221111	17.3399	0.29103	3	7	axonogenesis involved in innervation	Fgfr3 Nptx1 Sema3a
GO:0061621	0.00221111	17.3399	0.29103	3	7	canonical glycolysis	Hk1 Pfkl Pfkp
GO:0061718	0.00221111	17.3399	0.29103	3	7	glucose catabolic process to pyruvate	Hk1 Pfkl Pfkp
GO:0070432	0.00221111	17.3399	0.29103	3	7	regulation of nucleotide-binding oligomerization domain containing 2 signaling pathway	Tlr4 Tnfaip3 Slc15a3
GO:0072675	0.00221111	17.3399	0.29103	3	7	osteoclast fusion	Adam8 Cd81 Sh3pxd2a
GO:0003433	0.00342873	13.8713	0.332605	3	8	chondrocyte development involved in endochondral bone morphogenesis	Serpinh1 Rarg Poc1a
GO:0006012	0.00342873	13.8713	0.332605	3	8	galactose metabolic process	Glb1 Galm Gale
GO:0006563	0.00342873	13.8713	0.332605	3	8	L-serine metabolic process	Psph Psat1 Shmt2
GO:0016093	0.00342873	13.8713	0.332605	3	8	polyprenol metabolic process	Dpagt1 Akr1b8 Nus1
GO:0016321	0.00342873	13.8713	0.332605	3	8	female meiosis chromosome segregation	Plk1 Top2a Ttk
GO:0034238	0.00342873	13.8713	0.332605	3	8	macrophage fusion	Adam9 Cd44 Cd81
GO:0051388	0.00342873	13.8713	0.332605	3	8	positive regulation of neurotrophin TRK receptor signaling pathway	Cyfip1 Ppp2r5d Ppp2r5b
GO:0051601	0.00342873	13.8713	0.332605	3	8	exocyst localization	Tnfaip2 Ralb Exoc3l4
GO:0090235	0.00342873	13.8713	0.332605	3	8	regulation of metaphase plate congression	Mad1l1 Aurkb Ttl
GO:0002246	0.0049849	11.5589	0.374181	3	9	wound healing involved in inflammatory response	Cd44 Hif1a Timp1
GO:0032329	0.0049849	11.5589	0.374181	3	9	serine transport	Sfxn1 Nfkbie Slc1a5
GO:0035404	0.0049849	11.5589	0.374181	3	9	histone-serine phosphorylation	Aurkb Ccnb1 Rps6ka4
GO:0046078	0.0049849	11.5589	0.374181	3	9	dUMP metabolic process	Nt5m Upp1 Dctd
GO:0051351	0.0049849	11.5589	0.374181	3	9	positive regulation of ligase activity	Aimp2 Ripk3 Mid1ip1
GO:0070424	0.0049849	11.5589	0.374181	3	9	regulation of nucleotide-binding oligomerization domain containing signaling pathway	Tlr4 Tnfaip3 Slc15a3
GO:0097527	0.0049849	11.5589	0.374181	3	9	necroptotic signaling pathway	Ripk3 Mlkl Tnfrsf23
GO:2000392	0.0049849	11.5589	0.374181	3	9	regulation of lamellipodium morphogenesis	Cd44 Src Coro1c
GO:0006488	0.00690274	9.90717	0.415757	3	10	dolichol-linked oligosaccharide biosynthetic process	Dpagt1 Alg12 Nus1
GO:0031274	0.00690274	9.90717	0.415757	3	10	positive regulation of pseudopodium assembly	Cdc42ep2 F2rl1 Gm14137
GO:0032594	0.00690274	9.90717	0.415757	3	10	protein transport within lipid bilayer	Itgb1 Reep2 Clip1
GO:0033206	0.00690274	9.90717	0.415757	3	10	meiotic cytokinesis	Plk1 Spire1 Actr3
GO:0045542	0.00690274	9.90717	0.415757	3	10	positive regulation of cholesterol biosynthetic process	Fdps Srebf1 Sec14l2
GO:0051340	0.00690274	9.90717	0.415757	3	10	regulation of ligase activity	Aimp2 Ripk3 Mid1ip1
GO:0072674	0.00690274	9.90717	0.415757	3	10	multinuclear osteoclast differentiation	Adam8 Cd81 Sh3pxd2a
GO:0106120	0.00690274	9.90717	0.415757	3	10	positive regulation of sterol biosynthetic process	Fdps Srebf1 Sec14l2
GO:1904851	0.00690274	9.90717	0.415757	3	10	positive regulation of establishment of protein localization to telomere	Cct3 Cct6a Cct7
GO:0006517	0.00920063	8.66839	0.457332	3	11	protein deglycosylation	Edem2 Man1a Engase
GO:0009191	0.00920063	8.66839	0.457332	3	11	ribonucleoside diphosphate catabolic process	Ampd3 Nudt18 Entpd7
GO:0010940	0.00920063	8.66839	0.457332	3	11	positive regulation of necrotic cell death	Tspo Slc6a6 Ripk3
GO:0030638	0.00920063	8.66839	0.457332	3	11	polyketide metabolic process	Akr7a5 Akr1b3 Akr1b8
GO:0030647	0.00920063	8.66839	0.457332	3	11	aminoglycoside antibiotic metabolic process	Akr7a5 Akr1b3 Akr1b8
GO:0031272	0.00920063	8.66839	0.457332	3	11	regulation of pseudopodium assembly	Cdc42ep2 F2rl1 Gm14137
GO:0043619	0.00920063	8.66839	0.457332	3	11	regulation of transcription from RNA polymerase II promoter in response to oxidative stress	Hif1a Sesn2 Ankrd2
GO:0044597	0.00920063	8.66839	0.457332	3	11	daunorubicin metabolic process	Akr7a5 Akr1b3 Akr1b8
GO:0044598	0.00920063	8.66839	0.457332	3	11	doxorubicin metabolic process	Akr7a5 Akr1b3 Akr1b8
GO:0044771	0.00920063	8.66839	0.457332	3	11	meiotic cell cycle phase transition	Ccnb2 Ttk Ndc80
GO:0070203	0.00920063	8.66839	0.457332	3	11	regulation of establishment of protein localization to telomere	Cct3 Cct6a Cct7
GO:0070213	0.00920063	8.66839	0.457332	3	11	protein auto-ADP-ribosylation	Parp3 Parp12 Tiparp
GO:0090205	0.00920063	8.66839	0.457332	3	11	positive regulation of cholesterol metabolic process	Fdps Srebf1 Sec14l2
GO:0140289	0.00920063	8.66839	0.457332	3	11	protein mono-ADP-ribosylation	Parp3 Parp12 Tiparp

## Sheet: DOWN count >10, sorted OddsRati
Data S7. GO enrichment analysis of DEGs in non-proliferative Ptx3 capillary (metabolic) LECs from Pik3caH1047R mutant in comparison to Ptx3 capillary LECs from control mice.
Terms with >10 counts were included, and the table was sorted by OddsRatio and then by p-value.
Terms highlighted in bold represent selected Top50 enriched biological processes. Terms related to regulation of the immune response are highlighted in red.
GOBPID	Pvalue	OddsRatio	ExpCount	Count	Size	Term	symbol
GO:0002181	6.64371e-18	27.0943	0.827232	17	92	cytoplasmic translation	Rpl31 Rpl26 Rpl30 Rpl9 Rps29 Rpl13a Rps26 Rpl17 Rps28 Rpl36 Rplp1 Rpl35a Rps23 Rps21 Rpl11 Rpl24 Rpl18a
GO:0042274	5.22045e-11	20.5798	0.65639	11	73	ribosomal small subunit biogenesis	mt-Rnr1 Rps14 Rps16 Rps17 Rps19 Rps24 Rps7 Rps28 Rps27 Rps21 Rps25
GO:0006412	7.52757e-30	11.2779	5.61079	47	624	translation	Lars2 Rpl31 Ang App Fau Igfbp5 mt-Rnr1 mt-Rnr2 Rpl21 Rpl26 Rpl30 Rpl32 Rpl37a Rpl7 Rpl9 Rps14 Rps16 Rps17 Rps18 Rps19 Rps24 Rps29 Rps4x Rps7 Sox4 Rpl13a Rpl27a Rpl13 Rps11 Rps26 Rpl17 Rps28 Rpl36 Rplp1 Rpl35a Rps23 Rps21 Rpl35 Rpl11 Rplp2 Rpl37 Rps20 Rpl24 Pink1 Rpl18a Rps9 Rps27a
GO:0043043	4.0088e-29	10.816	5.82659	47	648	peptide biosynthetic process	Lars2 Rpl31 Ang App Fau Igfbp5 mt-Rnr1 mt-Rnr2 Rpl21 Rpl26 Rpl30 Rpl32 Rpl37a Rpl7 Rpl9 Rps14 Rps16 Rps17 Rps18 Rps19 Rps24 Rps29 Rps4x Rps7 Sox4 Rpl13a Rpl27a Rpl13 Rps11 Rps26 Rpl17 Rps28 Rpl36 Rplp1 Rpl35a Rps23 Rps21 Rpl35 Rpl11 Rplp2 Rpl37 Rps20 Rpl24 Pink1 Rpl18a Rps9 Rps27a
GO:0006518	5.16209e-31	10.136	7.18433	53	799	peptide metabolic process	Lars2 Rpl31 Ang Apoe App Fau Gstm1 Igfbp5 mt-Rnr1 mt-Rnr2 Pcsk6 Rpl21 Rpl26 Rpl30 Rpl32 Rpl37a Rpl7 Rpl9 Rps14 Rps16 Rps17 Rps18 Rps19 Rps24 Rps29 Rps4x Rps7 Sox4 Rpl13a Ece1 Rpl27a Rpl13 Rps11 Rps26 Rpl17 Rps28 Rpl36 Rplp1 Olfm1 Mgst1 Rpl35a Rps23 Rps21 Rpl35 Rpl11 Rplp2 Rpl37 Rps20 Rpl24 Pink1 Rpl18a Rps9 Rps27a
GO:0043604	4.54705e-27	9.33541	6.83365	48	760	amide biosynthetic process	Lars2 Sptssa Rpl31 Ang App Fau Igfbp5 mt-Rnr1 mt-Rnr2 Rpl21 Rpl26 Rpl30 Rpl32 Rpl37a Rpl7 Rpl9 Rps14 Rps16 Rps17 Rps18 Rps19 Rps24 Rps29 Rps4x Rps7 Sox4 Rpl13a Rpl27a Rpl13 Rps11 Rps26 Rpl17 Rps28 Rpl36 Rplp1 Rpl35a Rps23 Rps21 Rpl35 Rpl11 Rplp2 Rpl37 Rps20 Rpl24 Pink1 Rpl18a Rps9 Rps27a
GO:0006364	6.18553e-09	8.49445	1.86127	14	207	rRNA processing	Rpl26 Rpl7 Rps14 Rps16 Rps17 Rps19 Rps24 Rps7 Rps28 Rpl35a Rps21 Rpl35 Rpl11 Rps25
GO:0016072	1.06585e-08	8.1128	1.9422	14	216	rRNA metabolic process	Rpl26 Rpl7 Rps14 Rps16 Rps17 Rps19 Rps24 Rps7 Rps28 Rpl35a Rps21 Rpl35 Rpl11 Rps25
GO:0042254	1.99298e-10	7.768	2.64355	18	294	ribosome biogenesis	mt-Rnr1 mt-Rnr2 Rpl26 Rpl7 Rps14 Rps16 Rps17 Rps19 Rps24 Rps7 Rps28 Rps27 Rpl35a Rps21 Rpl35 Rpl11 Rpl24 Rps25
GO:0022618	3.57368e-06	7.13789	1.53757	10	171	ribonucleoprotein complex assembly	mt-Rnr1 mt-Rnr2 Rps14 Rps19 Rpl13a Rps28 Rps27 Rpl11 Rpl24 Rps25
GO:0071826	5.10953e-06	6.83839	1.60051	10	178	ribonucleoprotein complex subunit organization	mt-Rnr1 mt-Rnr2 Rps14 Rps19 Rpl13a Rps28 Rps27 Rpl11 Rpl24 Rps25
GO:0022613	5.89673e-09	5.81924	3.66859	19	408	ribonucleoprotein complex biogenesis	mt-Rnr1 mt-Rnr2 Rpl26 Rpl7 Rps14 Rps16 Rps17 Rps19 Rps24 Rps7 Rpl13a Rps28 Rps27 Rpl35a Rps21 Rpl35 Rpl11 Rpl24 Rps25
GO:0034470	4.44404e-06	4.77671	3.19204	14	355	ncRNA processing	Rpl26 Rpl7 Rps14 Rps16 Rps17 Rps19 Rps24 Rps7 Rps28 Rpl35a Rps21 Rpl35 Rpl11 Rps25
GO:0070372	2.77086e-05	4.61515	2.80539	12	312	regulation of ERK1 and ERK2 cascade	Apoe App Cd36 Dlg1 Flt4 Gas6 Kdr Notch1 Ccl21a Sema6a Timp3 Ece1
GO:1903037	2.94932e-05	4.58419	2.82338	12	314	regulation of leukocyte cell-cell adhesion	Cd24a Dlg1 Fgl2 Dtx1 Hspb1 Igf2 Il7 Ccl21a Sox4 Tgfbr2 Thy1 Nfat5
GO:0018108	3.33642e-05	4.52347	2.85934	12	318	peptidyl-tyrosine phosphorylation	Aplp2 App Cd24a Cd36 Clk1 Flt4 Gas6 Igf2 Il7 Kdr Reln Thy1
GO:0018212	3.65502e-05	4.47896	2.88632	12	321	peptidyl-tyrosine modification	Aplp2 App Cd24a Cd36 Clk1 Flt4 Gas6 Igf2 Il7 Kdr Reln Thy1
GO:0045765	8.64998e-05	4.40247	2.67951	11	298	regulation of angiogenesis	Cd36 Cldn5 Hspb1 Igf2 Jup Kdr Plcg1 Stab1 Sema6a Tcf4 Tgfbr2
GO:1901342	9.73366e-05	4.34119	2.71548	11	302	regulation of vasculature development	Cd36 Cldn5 Hspb1 Igf2 Jup Kdr Plcg1 Stab1 Sema6a Tcf4 Tgfbr2
GO:0070371	5.06016e-05	4.32292	2.98523	12	332	ERK1 and ERK2 cascade	Apoe App Cd36 Dlg1 Flt4 Gas6 Kdr Notch1 Ccl21a Sema6a Timp3 Ece1
GO:0034660	1.32624e-05	4.06351	4.00128	15	445	ncRNA metabolic process	Lars2 Rpl26 Rpl7 Rps14 Rps16 Rps17 Rps19 Rps24 Rps7 Rps28 Rpl35a Rps21 Rpl35 Rpl11 Rps25
GO:0007159	9.07365e-05	4.05296	3.17405	12	353	leukocyte cell-cell adhesion	Cd24a Dlg1 Fgl2 Dtx1 Hspb1 Igf2 Il7 Ccl21a Sox4 Tgfbr2 Thy1 Nfat5
GO:0050863	0.000175276	4.04527	2.9043	11	323	regulation of T cell activation	Cd24a Dlg1 Fgl2 Dtx1 Hspb1 Igf2 Il7 Ccl21a Sox4 Tgfbr2 Thy1
GO:0001944	4.98207e-08	3.96408	7.08542	25	788	vasculature development	Ang Apoe Cd36 Cldn5 Col1a2 Epas1 Flt4 Gja4 Hspb1 Igf2 Jup Kdr Lama4 Nfatc1 Notch1 Pdcd4 Plcg1 Stab1 Sema6a Sox18 Sox4 Tcf4 Tgfbr2 Thy1 Tmem204
GO:0060326	0.000452451	3.88622	2.73346	10	304	cell chemotaxis	App Gas6 Hspb1 Il16 Kdr Lbp Notch1 Ccl21a Rps19 Rpl13a
GO:0022407	3.97063e-05	3.88363	3.88439	14	432	regulation of cell-cell adhesion	Cd24a Dlg1 Fgl2 Dtx1 Hspb1 Igf2 Il7 Notch1 Ccl21a Sox4 Serpine2 Tgfbr2 Thy1 Nfat5
GO:0043254	4.95945e-05	3.80027	3.96532	14	441	regulation of protein-containing complex assembly	Abca1 Apoe Bik Cd24a Cd36 Dlg1 Stmn2 Sptbn1 Stxbp6 Rpl13a Map3k1 Tmod2 Gmfg Pink1
GO:0001525	9.17666e-06	3.78773	4.88247	17	543	angiogenesis	Ang Cd36 Cldn5 Epas1 Flt4 Hspb1 Igf2 Jup Kdr Notch1 Plcg1 Stab1 Sema6a Sox18 Tcf4 Tgfbr2 Thy1
GO:0050673	5.20639e-05	3.78222	3.9833	14	443	epithelial cell proliferation	Foxp2 Ang Apoe Ctsl Dlg1 Flt4 Id2 Igf2 Igfbp4 Igfbp5 Kdr Klf9 Notch1 Plcg1
GO:0048872	0.000392464	3.66383	3.19204	11	355	homeostasis of number of cells	Cd24a Epas1 Id2 Il7 Notch1 Rps14 Rps17 Rps19 Rps24 Sox4 Klf13
GO:0030098	0.000127403	3.65922	3.80347	13	423	lymphocyte differentiation	Cd24a Ctsl Fgl2 Dtx1 Gas6 Hspb1 Id2 Il7 Ly6d Nfatc1 Sox4 Tgfbr2 Adgrg3
GO:0001568	1.32017e-06	3.58812	6.77071	22	753	blood vessel development	Ang Apoe Cd36 Cldn5 Col1a2 Epas1 Flt4 Gja4 Hspb1 Igf2 Jup Kdr Lama4 Notch1 Plcg1 Stab1 Sema6a Sox18 Sox4 Tcf4 Tgfbr2 Thy1
GO:0021700	0.000911517	3.53282	2.99422	10	333	developmental maturation	App Ctsl Epas1 Id2 Kdr Notch1 Palm Ccl21a Reln Sox18
GO:0048514	7.99178e-06	3.52062	5.88953	19	655	blood vessel morphogenesis	Ang Apoe Cd36 Cldn5 Epas1 Flt4 Hspb1 Igf2 Jup Kdr Notch1 Plcg1 Stab1 Sema6a Sox18 Sox4 Tcf4 Tgfbr2 Thy1
GO:0030155	3.22982e-06	3.49571	6.59987	21	734	regulation of cell adhesion	Cd24a Cd36 Dlg1 Fgl2 Dtx1 Hspb1 Igf2 Il7 Jup Kdr Lama4 Notch1 Ccl21a Sema6a Sox4 Serpine2 Tgfbr2 Thy1 Utrn Abi3bp Nfat5
GO:0045785	0.000195952	3.49423	3.97431	13	442	positive regulation of cell adhesion	Cd24a Cd36 Igf2 Il7 Jup Kdr Ccl21a Sox4 Tgfbr2 Thy1 Utrn Abi3bp Nfat5
GO:0034248	0.000352108	3.47271	3.67759	12	409	regulation of cellular amide metabolic process	Ang Apoe App Hsd11b1 Igfbp5 Rpl26 Sox4 Rpl13a Rplp1 Olfm1 Pink1 Rps9
GO:0050678	0.000646957	3.44028	3.38985	11	377	regulation of epithelial cell proliferation	Foxp2 Ang Apoe Ctsl Dlg1 Flt4 Igf2 Kdr Klf9 Notch1 Plcg1
GO:0032102	0.000690465	3.41186	3.41683	11	380	negative regulation of response to external stimulus	Apoe Serping1 Cd24a Fgl2 Igf2 Notch1 Rps19 Sema6a Serpine2 Enpp3 Susd4
GO:0002683	0.000418705	3.40292	3.74952	12	417	negative regulation of immune system process	Serping1 Cd24a Dlg1 Fgl2 Dtx1 Hspb1 Id2 Igf2 Rps19 Enpp3 Thy1 Susd4
GO:1903131	0.000339497	3.29079	4.20809	13	468	mononuclear cell differentiation	Cd24a Ctsl Fgl2 Dtx1 Gas6 Hspb1 Id2 Il7 Ly6d Nfatc1 Sox4 Tgfbr2 Adgrg3
GO:0071363	5.99052e-05	3.23766	5.66474	17	630	cellular response to growth factor stimulus	Ltbp4 Cldn5 Col1a2 Flt4 Gas6 Hspb1 Kdr Notch1 Pdcd4 Plcg1 Stmn2 Sema6a Tcf4 Tgfbr2 Map3k1 Nrep Tmem204
GO:0043410	0.00026609	3.20876	4.65768	14	518	positive regulation of MAPK cascade	Apoe App Cd24a Cd36 Flt4 Gas6 Igf2 Igfbp4 Kdr Notch1 Ccl21a Fgd4 Map3k1 Map4k2
GO:0040017	0.000117941	3.17498	5.41297	16	602	positive regulation of locomotion	App Flt4 Gas6 Hspb1 Igf2 Igfbp5 Il16 Kdr Lbp Notch1 Plcg1 Ccl21a Reln Sema6a Tgfbr2 Thy1
GO:0070848	7.68613e-05	3.16859	5.78163	17	643	response to growth factor	Ltbp4 Cldn5 Col1a2 Flt4 Gas6 Hspb1 Kdr Notch1 Pdcd4 Plcg1 Stmn2 Sema6a Tcf4 Tgfbr2 Map3k1 Nrep Tmem204
GO:0030335	0.00019143	3.16604	5.07129	15	564	positive regulation of cell migration	App Flt4 Gas6 Hspb1 Igf2 Igfbp5 Kdr Lbp Notch1 Plcg1 Ccl21a Reln Sema6a Tgfbr2 Thy1
GO:0007178	0.00246353	3.06927	3.42582	10	381	transmembrane receptor protein serine/threonine kinase signaling pathway	Ltbp4 Cldn5 Col1a2 Kdr Notch1 Pdcd4 Sptbn1 Tgfbr2 Map3k1 Nrep
GO:0044089	0.000411294	3.0656	4.86448	14	541	positive regulation of cellular component biogenesis	Abca1 Apoe Bik Cd24a Cd36 Cldn5 Dlg1 Kdr Ldb2 Palm Thy1 Gpm6a Map3k1 Gmfg
GO:0043408	7.48861e-05	3.06009	6.34811	18	706	regulation of MAPK cascade	Apoe App Cd24a Cd36 Dlg1 Flt4 Gas6 Igf2 Igfbp4 Kdr Notch1 Ccl21a Sema6a Timp3 Fgd4 Ece1 Map3k1 Map4k2
GO:0043065	0.000287938	3.04109	5.26911	15	586	positive regulation of apoptotic process	App Cd24a G0s2 Notch1 Pdcd4 Plcg1 Rpl26 Rps29 Rps7 Sox4 Timp3 Olfm1 Txnip Rpl11 Fndc1
GO:2000147	0.000293177	3.03564	5.2781	15	587	positive regulation of cell motility	App Flt4 Gas6 Hspb1 Igf2 Igfbp5 Kdr Lbp Notch1 Plcg1 Ccl21a Reln Sema6a Tgfbr2 Thy1
GO:0008285	8.4821e-05	3.02833	6.41105	18	713	negative regulation of cell population proliferation	Ang Apoe App Cd24a Ctsl Dlg1 Fth1 Igfbp5 Klf9 Nfatc1 Notch1 Pdcd4 Sox4 Serpine2 Enpp3 Tgfbr2 Klf13 Ifitm3
GO:0010942	0.000130679	3.0244	6.04239	17	672	positive regulation of cell death	Apoe App Cd24a Cd36 G0s2 Notch1 Pdcd4 Plcg1 Rpl26 Rps29 Rps7 Sox4 Timp3 Olfm1 Txnip Rpl11 Fndc1
GO:0044087	8.14531e-06	3.0113	8.76686	24	975	regulation of cellular component biogenesis	Abca1 Apoe App Bik Cd24a Cd36 Cldn5 Dlg1 Kdr Ldb2 Notch1 Palm Ccl21a Stmn2 Sptbn1 Stxbp6 Thy1 Rpl13a Gpm6a Map3k1 Tmod2 Gmfg Syne1 Pink1
GO:0030334	1.49832e-05	2.9679	8.48812	23	944	regulation of cell migration	Apoe App Cldn5 Flt4 Gas6 Hspb1 Igf2 Igfbp5 Jup Kdr Lama4 Lbp Ldb2 Notch1 Plcg1 Ccl21a Reln Sema6a Tgfbr2 Thy1 Map3k1 Adgrg3 Olfm1
GO:0035239	1.5755e-05	2.95786	8.51509	23	947	tube morphogenesis	Ang Apoe Cd36 Cldn5 Dlg1 Epas1 Flt4 Hspb1 Id2 Igf2 Jup Kdr Nfatc1 Notch1 Plcg1 Stab1 Rps7 Sema6a Sox18 Sox4 Tcf4 Tgfbr2 Thy1
GO:0043068	0.000382209	2.9561	5.41297	15	602	positive regulation of programmed cell death	App Cd24a G0s2 Notch1 Pdcd4 Plcg1 Rpl26 Rps29 Rps7 Sox4 Timp3 Olfm1 Txnip Rpl11 Fndc1
GO:1903706	0.00324467	2.94806	3.56069	10	396	regulation of hemopoiesis	Cd24a Fgl2 Dtx1 Gas6 Hspb1 Id2 Il7 Sox4 Tgfbr2 Klf13
GO:0051272	0.000395677	2.9458	5.43096	15	604	positive regulation of cellular component movement	App Flt4 Gas6 Hspb1 Igf2 Igfbp5 Kdr Lbp Notch1 Plcg1 Ccl21a Reln Sema6a Tgfbr2 Thy1
GO:1902533	1.76979e-05	2.9347	8.57803	23	954	positive regulation of intracellular signal transduction	Apoe App Cd24a Cd36 Flt4 Gas6 Igf2 Igfbp4 Igfbp5 Kdr Notch1 Pdcd4 Ccl21a Reln Rpl26 Rps7 Fgd4 Ece1 Map3k1 Map4k2 Nfat5 Rpl11 Pink1
GO:0050865	0.000137196	2.90742	6.66281	18	741	regulation of cell activation	Apoe Cd24a Dlg1 Fgl2 Dtx1 Gas6 Hspb1 Id2 Igf2 Il16 Il7 Lbp Ccl21a Sox4 Serpine2 Enpp3 Tgfbr2 Thy1
GO:0032103	0.00380076	2.87975	3.64162	10	405	positive regulation of response to external stimulus	App Cd24a Gas6 Hspb1 Il16 Kdr Lbp Pdcd4 Ccl21a Rps19
GO:0006979	0.00414086	2.84313	3.68658	10	410	response to oxidative stress	Apoe App Cd36 Cst3 Epas1 Hspb1 Lcn2 Txnip Mgst1 Pink1
GO:0042692	0.00414086	2.84313	3.68658	10	410	muscle cell differentiation	H3f3a Id2 Igf2 Igfbp5 Nfatc1 Notch1 Pdcd4 Tmem204 Tmod2 Syne1
GO:0000165	0.000193386	2.82271	6.85164	18	762	MAPK cascade	Apoe App Cd24a Cd36 Dlg1 Flt4 Gas6 Igf2 Igfbp4 Kdr Notch1 Ccl21a Sema6a Timp3 Fgd4 Ece1 Map3k1 Map4k2
GO:2000145	3.35841e-05	2.80874	8.9377	23	994	regulation of cell motility	Apoe App Cldn5 Flt4 Gas6 Hspb1 Igf2 Igfbp5 Jup Kdr Lama4 Lbp Ldb2 Notch1 Plcg1 Ccl21a Reln Sema6a Tgfbr2 Thy1 Map3k1 Adgrg3 Olfm1
GO:0051090	0.00450461	2.80741	3.73154	10	415	regulation of DNA-binding transcription factor activity	App Cd36 Gas6 Id2 Jup Reln Cytl1 Adgrg3 Rpl11 Pink1
GO:0033674	0.00234189	2.75612	4.58574	12	510	positive regulation of kinase activity	Ang App Cd24a Dlg1 Flt4 Gas6 Kdr Reln Tgfbr2 Fgd4 Map3k1 Map4k2
GO:0002521	0.00119491	2.73063	5.43096	14	604	leukocyte differentiation	App Cd24a Ctsl Fgl2 Dtx1 Gas6 Hspb1 Id2 Il7 Ly6d Nfatc1 Sox4 Tgfbr2 Adgrg3
GO:0002694	0.000589626	2.72468	6.25819	16	696	regulation of leukocyte activation	Cd24a Dlg1 Fgl2 Dtx1 Gas6 Hspb1 Id2 Igf2 Il16 Il7 Lbp Ccl21a Sox4 Enpp3 Tgfbr2 Thy1
GO:0051338	0.000146607	2.72109	7.93064	20	882	regulation of transferase activity	Ang Aplp2 Apoe App Cd24a Dlg1 Flt4 Gas6 Hspb1 Igf2 Kdr Ldb2 Reln Rps7 Tgfbr2 Thy1 Fgd4 Map3k1 Map4k2 Rpl11
GO:0030097	7.48183e-05	2.71906	8.78484	22	977	hemopoiesis	App Cd24a Ctsl Epas1 Fgl2 Flt4 Dtx1 Gas6 Hspb1 Id2 Il7 Kdr Ly6d Nfatc1 Notch1 Rps14 Rps19 Sox4 Tgfbr2 Klf13 Adgrg3 Wdr38
GO:0022603	7.82256e-05	2.71018	8.81182	22	980	regulation of anatomical structure morphogenesis	Apoe Cd36 Cldn5 Dlg1 Flt4 Hspb1 Igf2 Jup Kdr Notch1 Palm Plcg1 Stab1 Reln Sema6a Tcf4 Tgfbr2 Thy1 Fgd4 Syne1 Myl12b Pink1
GO:0042110	0.00291757	2.6791	4.71162	12	524	T cell activation	Cd24a Ctsl Dlg1 Fgl2 Dtx1 Hspb1 Igf2 Il7 Ccl21a Sox4 Tgfbr2 Thy1
GO:0042330	0.00143701	2.67477	5.53886	14	616	taxis	App Gas6 Hspb1 Id2 Il16 Kdr Lbp Notch1 Ccl21a Reln Rps19 Sema6a Rpl13a Rpl24
GO:0032101	0.000185863	2.66958	8.0745	20	898	regulation of response to external stimulus	Apoe App Serping1 Cd24a Cd36 Fgl2 Gas6 Hspb1 Igf2 Il16 Kdr Lbp Notch1 Pdcd4 Ccl21a Rps19 Sema6a Serpine2 Enpp3 Susd4
GO:0007167	0.000133683	2.66907	8.5061	21	946	enzyme linked receptor protein signaling pathway	Ltbp4 Cldn5 Col1a2 Flt4 Gas6 Hspb1 Igf2 Igfbp4 Igfbp5 Kdr Notch1 Pdcd4 Plcg1 Sema6a Sptbn1 Tcf4 Tgfbr2 Map3k1 Nrep Tmem204 Txnip
GO:0051093	0.000100284	2.66088	8.96468	22	997	negative regulation of developmental process	Apoe App Cd24a Cd36 Cldn5 Fgl2 Dtx1 Gas6 Hspb1 Id2 Igf2 Igfbp5 Nfatc1 Notch1 Pdcd4 Stab1 Sema6a Tcf4 Tgfbr2 Thy1 Klf13 Pink1
GO:0002697	0.00641457	2.66019	3.92935	10	437	regulation of immune effector process	Serping1 Cd24a Cd36 Fgl2 Igf2 Lbp Rps19 Enpp3 Tril Susd4
GO:0001667	0.00661536	2.64755	3.94733	10	439	ameboidal-type cell migration	Apoe Flt4 Hspb1 Igf2 Jup Kdr Notch1 Plcg1 Sema6a Tgfbr2
GO:0045860	0.00661536	2.64755	3.94733	10	439	positive regulation of protein kinase activity	Ang App Cd24a Dlg1 Gas6 Reln Tgfbr2 Fgd4 Map3k1 Map4k2
GO:0003013	0.00329503	2.63695	4.78356	12	532	circulatory system process	Apoe App Cd36 Cldn5 Col1a2 Dlg1 Epas1 Gas6 Id2 Jup Ece1 Abcg2
GO:0006396	0.000307325	2.6317	7.7508	19	862	RNA processing	App Clk1 Rpl26 Rpl7 Rps14 Rps16 Rps17 Rps19 Rps24 Rps7 Srsf5 Rps26 Rps28 Rpl35a Rps21 Rpl35 Rpl11 Malat1 Rps25
GO:0043549	0.000645608	2.61215	6.94155	17	772	regulation of kinase activity	Ang Aplp2 Apoe App Cd24a Dlg1 Flt4 Gas6 Hspb1 Kdr Ldb2 Reln Tgfbr2 Thy1 Fgd4 Map3k1 Map4k2
GO:0051249	0.00260017	2.59952	5.26911	13	586	regulation of lymphocyte activation	Cd24a Dlg1 Fgl2 Dtx1 Gas6 Hspb1 Id2 Igf2 Il7 Ccl21a Sox4 Tgfbr2 Thy1
GO:0051347	0.00275596	2.58104	5.30507	13	590	positive regulation of transferase activity	Ang App Cd24a Dlg1 Flt4 Gas6 Igf2 Kdr Reln Tgfbr2 Fgd4 Map3k1 Map4k2
GO:0042391	0.00792483	2.57415	4.05523	10	451	regulation of membrane potential	App Cd36 Dlg1 Jup Kdr Reln Scn3a Syne1 Piezo2 Pink1
GO:0008015	0.00604417	2.54507	4.5228	11	503	blood circulation	Apoe App Cd36 Cldn5 Col1a2 Dlg1 Epas1 Gas6 Id2 Jup Ece1
GO:0009611	0.00604417	2.54507	4.5228	11	503	response to wounding	Apoe Serping1 Cd24a Cd36 Gas6 Kdr Srsf5 Serpine2 Map3k1 Nrep Mmrn1
GO:0034622	0.000384678	2.51443	8.54207	20	950	cellular protein-containing complex assembly	Cd36 Dlg1 H3f3a mt-Rnr1 mt-Rnr2 Rps14 Rps19 Stmn2 Sptbn1 Tcf4 Stxbp6 Rpl13a Map3k1 Tmod2 Rps28 Rps27 Gmfg Rpl11 Rpl24 Rps25
GO:0097190	0.00340977	2.51397	5.43995	13	605	apoptotic signaling pathway	Bik Cd24a G0s2 Hspb1 Il7 Itm2b Lcn2 Rpl26 Rps7 Timp3 Grina Rpl11 Pink1
GO:0001816	0.00104968	2.49252	7.25626	17	807	cytokine production	App Cd24a Cd36 Dlg1 Flt4 Gas6 Hspb1 Il16 Il7 Lbp Nfatc1 Notch1 Pdcd4 Sptbn1 Nfat5 Zbtb20 Tril
GO:0006935	0.00370436	2.48808	5.4939	13	611	chemotaxis	App Gas6 Hspb1 Il16 Kdr Lbp Notch1 Ccl21a Reln Rps19 Sema6a Rpl13a Rpl24
GO:0031347	0.00536462	2.47139	5.08927	12	566	regulation of defense response	Apoe App Serping1 Cd24a Fgl2 Igf2 Il16 Lbp Pdcd4 Rps19 Enpp3 Susd4
GO:0044057	0.003912	2.47111	5.52987	13	615	regulation of system process	Apoe App Dlg1 Epas1 Gas6 Igfbp5 Jup Nfatc1 Notch1 Reln Ece1 Abcg2 Syne1
GO:0045859	0.00321764	2.43724	6.05138	14	673	regulation of protein kinase activity	Ang Aplp2 Apoe App Cd24a Dlg1 Gas6 Hspb1 Reln Tgfbr2 Thy1 Fgd4 Map3k1 Map4k2
GO:0098609	0.0018979	2.41932	7.0045	16	779	cell-cell adhesion	Cd24a Cldn5 Dlg1 Fgl2 Dtx1 Hspb1 Igf2 Il7 Jup Notch1 Ccl21a Sox4 Serpine2 Tgfbr2 Thy1 Nfat5
GO:0048871	0.00901142	2.40033	4.78356	11	532	multicellular organismal homeostasis	Cd36 Cldn5 Epas1 G0s2 Il7 Kdr Lama4 Lcn2 Ldb2 Notch1 Cytl1
GO:0007169	0.0072747	2.37046	5.29608	12	589	transmembrane receptor protein tyrosine kinase signaling pathway	Flt4 Hspb1 Igf2 Igfbp4 Igfbp5 Kdr Notch1 Plcg1 Sema6a Tcf4 Tmem204 Txnip
GO:0001934	0.00276114	2.32467	7.27425	16	809	positive regulation of protein phosphorylation	Ang App Cd24a Cd36 Dlg1 Flt4 Gas6 Igf2 Kdr Reln Tgfbr2 Fgd4 Map3k1 Map4k2 Fndc1 Pink1
GO:0043086	0.00477384	2.32453	6.33012	14	704	negative regulation of catalytic activity	Apoe App Serping1 Cst3 Gas6 Hspb1 Il7 Notch1 Palm Rps7 Serpine2 Thy1 Timp3 Rpl11
GO:0006875	0.00911421	2.29692	5.45793	12	607	cellular metal ion homeostasis	Aplp2 Apoe App Cd24a Cd36 Cp Fth1 Kdr Lcn2 Plcg1 Thy1 Grina
GO:0040008	0.00592678	2.26362	6.49197	14	722	regulation of growth	Apoe App Dlg1 Flt4 Gas6 Igf2 Igfbp4 Igfbp5 Il7 Notch1 Sema6a Serpine2 Tgfbr2 Olfm1
GO:0045596	0.00599687	2.26033	6.50096	14	723	negative regulation of cell differentiation	App Cd24a Fgl2 Dtx1 Hspb1 Id2 Igf2 Igfbp5 Nfatc1 Notch1 Pdcd4 Sema6a Thy1 Klf13
GO:0046649	0.00283369	2.25523	7.97559	17	887	lymphocyte activation	Cd24a Ctsl Dlg1 Fgl2 Dtx1 Gas6 Hspb1 Id2 Igf2 Il7 Ly6d Nfatc1 Ccl21a Sox4 Tgfbr2 Thy1 Adgrg3
GO:0140352	0.00223935	2.25203	8.47913	18	943	export from cell	Ltbp4 Abca1 Ang Apba2 Apoe Dlg1 Notch1 Nrxn2 Pcsk6 Plcg1 Sox4 Serpine2 Stxbp6 Abcg2 Syn3 Syt15 Pink1 Rab3il1
GO:0045087	0.0029327	2.24717	8.00257	17	890	innate immune response	Ang Apoe App Serping1 Cd24a Fau Igf2 Lbp Lcn2 Ccl21a Rps19 Rpl13a Map4k2 Ifitm3 Tril Ifitm2 Susd4
GO:0070925	0.00379602	2.24541	7.51702	16	836	organelle assembly	mt-Rnr1 mt-Rnr2 Nrxn2 Reln Rps14 Rps19 Tmod2 Rps28 Rps27 Syne1 Rps23 Rpl11 Map1lc3b Rpl24 Pink1 Rps25
GO:0042327	0.00303458	2.23918	8.02954	17	893	positive regulation of phosphorylation	Ang App Cd24a Cd36 Dlg1 Flt4 Gas6 Igf2 Kdr Reln Tgfbr2 Fgd4 Map3k1 Map4k2 Zbtb20 Fndc1 Pink1
GO:0055082	0.0043979	2.20908	7.63391	16	849	cellular chemical homeostasis	Aplp2 Apoe App Cd24a Cd36 Cp Fth1 Gas6 Kdr Lcn2 Plcg1 Slc34a2 Sox4 Thy1 Zbtb20 Grina
GO:0055065	0.00955736	2.20009	6.17726	13	687	metal ion homeostasis	Aplp2 Apoe App Cd24a Cd36 Cp Epas1 Fth1 Kdr Lcn2 Plcg1 Thy1 Grina
GO:0061061	0.00966616	2.19673	6.18626	13	688	muscle structure development	Foxp2 Epas1 H3f3a Id2 Igf2 Igfbp5 Nfatc1 Notch1 Pdcd4 Utrn Tmem204 Tmod2 Syne1
GO:0006873	0.00977592	2.19338	6.19525	13	689	cellular ion homeostasis	Aplp2 Apoe App Cd24a Cd36 Cp Fth1 Kdr Lcn2 Plcg1 Slc34a2 Thy1 Grina
GO:0097435	0.00780181	2.18706	6.70777	14	746	supramolecular fiber organization	Ltbp4 Apoe App Cd36 Col1a2 Cst3 Dlg1 Krt2 Marcks Stmn2 Sptbn1 Map3k1 Tmod2 Gmfg
GO:0031344	0.00842952	2.16567	6.77071	14	753	regulation of cell projection organization	Apoe App Cd24a Hspb1 Lcn2 Palm Ccl21a Reln Stmn2 Sema6a Serpine2 Thy1 Gpm6a Syne1
GO:0032940	0.00711394	2.09163	8.03854	16	894	secretion by cell	Ltbp4 Abca1 Ang Apba2 Apoe Notch1 Nrxn2 Pcsk6 Plcg1 Sox4 Serpine2 Stxbp6 Syn3 Syt15 Pink1 Rab3il1
GO:0010562	0.00658123	2.06016	8.68593	17	966	positive regulation of phosphorus metabolic process	Ang App Cd24a Cd36 Dlg1 Flt4 Gas6 Igf2 Kdr Reln Tgfbr2 Fgd4 Map3k1 Map4k2 Zbtb20 Fndc1 Pink1
GO:0045937	0.00658123	2.06016	8.68593	17	966	positive regulation of phosphate metabolic process	Ang App Cd24a Cd36 Dlg1 Flt4 Gas6 Igf2 Kdr Reln Tgfbr2 Fgd4 Map3k1 Map4k2 Zbtb20 Fndc1 Pink1
GO:0019725	0.00691355	2.0489	8.73089	17	971	cellular homeostasis	Aplp2 Apoe App Cd24a Cd36 Cp Fth1 Gas6 Kdr Lcn2 Plcg1 Slc34a2 Sox4 Thy1 Lrrc8a Zbtb20 Grina

## Sheet: All downregulated
sorted by p-values
GOBPID	Pvalue	OddsRatio	ExpCount	Count	Size	Term	symbol
GO:0006518	5.16209e-31	10.136	7.18433	53	799	peptide metabolic process	Lars2 Rpl31 Ang Apoe App Fau Gstm1 Igfbp5 mt-Rnr1 mt-Rnr2 Pcsk6 Rpl21 Rpl26 Rpl30 Rpl32 Rpl37a Rpl7 Rpl9 Rps14 Rps16 Rps17 Rps18 Rps19 Rps24 Rps29 Rps4x Rps7 Sox4 Rpl13a Ece1 Rpl27a Rpl13 Rps11 Rps26 Rpl17 Rps28 Rpl36 Rplp1 Olfm1 Mgst1 Rpl35a Rps23 Rps21 Rpl35 Rpl11 Rplp2 Rpl37 Rps20 Rpl24 Pink1 Rpl18a Rps9 Rps27a
GO:0043604	4.54705e-27	9.33541	6.83365	48	760	amide biosynthetic process	Lars2 Sptssa Rpl31 Ang App Fau Igfbp5 mt-Rnr1 mt-Rnr2 Rpl21 Rpl26 Rpl30 Rpl32 Rpl37a Rpl7 Rpl9 Rps14 Rps16 Rps17 Rps18 Rps19 Rps24 Rps29 Rps4x Rps7 Sox4 Rpl13a Rpl27a Rpl13 Rps11 Rps26 Rpl17 Rps28 Rpl36 Rplp1 Rpl35a Rps23 Rps21 Rpl35 Rpl11 Rplp2 Rpl37 Rps20 Rpl24 Pink1 Rpl18a Rps9 Rps27a
GO:0006412	7.52757e-30	11.2779	5.61079	47	624	translation	Lars2 Rpl31 Ang App Fau Igfbp5 mt-Rnr1 mt-Rnr2 Rpl21 Rpl26 Rpl30 Rpl32 Rpl37a Rpl7 Rpl9 Rps14 Rps16 Rps17 Rps18 Rps19 Rps24 Rps29 Rps4x Rps7 Sox4 Rpl13a Rpl27a Rpl13 Rps11 Rps26 Rpl17 Rps28 Rpl36 Rplp1 Rpl35a Rps23 Rps21 Rpl35 Rpl11 Rplp2 Rpl37 Rps20 Rpl24 Pink1 Rpl18a Rps9 Rps27a
GO:0043043	4.0088e-29	10.816	5.82659	47	648	peptide biosynthetic process	Lars2 Rpl31 Ang App Fau Igfbp5 mt-Rnr1 mt-Rnr2 Rpl21 Rpl26 Rpl30 Rpl32 Rpl37a Rpl7 Rpl9 Rps14 Rps16 Rps17 Rps18 Rps19 Rps24 Rps29 Rps4x Rps7 Sox4 Rpl13a Rpl27a Rpl13 Rps11 Rps26 Rpl17 Rps28 Rpl36 Rplp1 Rpl35a Rps23 Rps21 Rpl35 Rpl11 Rplp2 Rpl37 Rps20 Rpl24 Pink1 Rpl18a Rps9 Rps27a
GO:0001944	4.98207e-08	3.96408	7.08542	25	788	vasculature development	Ang Apoe Cd36 Cldn5 Col1a2 Epas1 Flt4 Gja4 Hspb1 Igf2 Jup Kdr Lama4 Nfatc1 Notch1 Pdcd4 Plcg1 Stab1 Sema6a Sox18 Sox4 Tcf4 Tgfbr2 Thy1 Tmem204
GO:0044087	8.14531e-06	3.0113	8.76686	24	975	regulation of cellular component biogenesis	Abca1 Apoe App Bik Cd24a Cd36 Cldn5 Dlg1 Kdr Ldb2 Notch1 Palm Ccl21a Stmn2 Sptbn1 Stxbp6 Thy1 Rpl13a Gpm6a Map3k1 Tmod2 Gmfg Syne1 Pink1
GO:0030334	1.49832e-05	2.9679	8.48812	23	944	regulation of cell migration	Apoe App Cldn5 Flt4 Gas6 Hspb1 Igf2 Igfbp5 Jup Kdr Lama4 Lbp Ldb2 Notch1 Plcg1 Ccl21a Reln Sema6a Tgfbr2 Thy1 Map3k1 Adgrg3 Olfm1
GO:0035239	1.5755e-05	2.95786	8.51509	23	947	tube morphogenesis	Ang Apoe Cd36 Cldn5 Dlg1 Epas1 Flt4 Hspb1 Id2 Igf2 Jup Kdr Nfatc1 Notch1 Plcg1 Stab1 Rps7 Sema6a Sox18 Sox4 Tcf4 Tgfbr2 Thy1
GO:1902533	1.76979e-05	2.9347	8.57803	23	954	positive regulation of intracellular signal transduction	Apoe App Cd24a Cd36 Flt4 Gas6 Igf2 Igfbp4 Igfbp5 Kdr Notch1 Pdcd4 Ccl21a Reln Rpl26 Rps7 Fgd4 Ece1 Map3k1 Map4k2 Nfat5 Rpl11 Pink1
GO:2000145	3.35841e-05	2.80874	8.9377	23	994	regulation of cell motility	Apoe App Cldn5 Flt4 Gas6 Hspb1 Igf2 Igfbp5 Jup Kdr Lama4 Lbp Ldb2 Notch1 Plcg1 Ccl21a Reln Sema6a Tgfbr2 Thy1 Map3k1 Adgrg3 Olfm1
GO:0001568	1.32017e-06	3.58812	6.77071	22	753	blood vessel development	Ang Apoe Cd36 Cldn5 Col1a2 Epas1 Flt4 Gja4 Hspb1 Igf2 Jup Kdr Lama4 Notch1 Plcg1 Stab1 Sema6a Sox18 Sox4 Tcf4 Tgfbr2 Thy1
GO:0030097	7.48183e-05	2.71906	8.78484	22	977	hemopoiesis	App Cd24a Ctsl Epas1 Fgl2 Flt4 Dtx1 Gas6 Hspb1 Id2 Il7 Kdr Ly6d Nfatc1 Notch1 Rps14 Rps19 Sox4 Tgfbr2 Klf13 Adgrg3 Wdr38
GO:0022603	7.82256e-05	2.71018	8.81182	22	980	regulation of anatomical structure morphogenesis	Apoe Cd36 Cldn5 Dlg1 Flt4 Hspb1 Igf2 Jup Kdr Notch1 Palm Plcg1 Stab1 Reln Sema6a Tcf4 Tgfbr2 Thy1 Fgd4 Syne1 Myl12b Pink1
GO:0051093	0.000100284	2.66088	8.96468	22	997	negative regulation of developmental process	Apoe App Cd24a Cd36 Cldn5 Fgl2 Dtx1 Gas6 Hspb1 Id2 Igf2 Igfbp5 Nfatc1 Notch1 Pdcd4 Stab1 Sema6a Tcf4 Tgfbr2 Thy1 Klf13 Pink1
GO:0030155	3.22982e-06	3.49571	6.59987	21	734	regulation of cell adhesion	Cd24a Cd36 Dlg1 Fgl2 Dtx1 Hspb1 Igf2 Il7 Jup Kdr Lama4 Notch1 Ccl21a Sema6a Sox4 Serpine2 Tgfbr2 Thy1 Utrn Abi3bp Nfat5
GO:0007167	0.000133683	2.66907	8.5061	21	946	enzyme linked receptor protein signaling pathway	Ltbp4 Cldn5 Col1a2 Flt4 Gas6 Hspb1 Igf2 Igfbp4 Igfbp5 Kdr Notch1 Pdcd4 Plcg1 Sema6a Sptbn1 Tcf4 Tgfbr2 Map3k1 Nrep Tmem204 Txnip
GO:0051338	0.000146607	2.72109	7.93064	20	882	regulation of transferase activity	Ang Aplp2 Apoe App Cd24a Dlg1 Flt4 Gas6 Hspb1 Igf2 Kdr Ldb2 Reln Rps7 Tgfbr2 Thy1 Fgd4 Map3k1 Map4k2 Rpl11
GO:0032101	0.000185863	2.66958	8.0745	20	898	regulation of response to external stimulus	Apoe App Serping1 Cd24a Cd36 Fgl2 Gas6 Hspb1 Igf2 Il16 Kdr Lbp Notch1 Pdcd4 Ccl21a Rps19 Sema6a Serpine2 Enpp3 Susd4
GO:0034622	0.000384678	2.51443	8.54207	20	950	cellular protein-containing complex assembly	Cd36 Dlg1 H3f3a mt-Rnr1 mt-Rnr2 Rps14 Rps19 Stmn2 Sptbn1 Tcf4 Stxbp6 Rpl13a Map3k1 Tmod2 Rps28 Rps27 Gmfg Rpl11 Rpl24 Rps25
GO:0022613	5.89673e-09	5.81924	3.66859	19	408	ribonucleoprotein complex biogenesis	mt-Rnr1 mt-Rnr2 Rpl26 Rpl7 Rps14 Rps16 Rps17 Rps19 Rps24 Rps7 Rpl13a Rps28 Rps27 Rpl35a Rps21 Rpl35 Rpl11 Rpl24 Rps25
GO:0048514	7.99178e-06	3.52062	5.88953	19	655	blood vessel morphogenesis	Ang Apoe Cd36 Cldn5 Epas1 Flt4 Hspb1 Igf2 Jup Kdr Notch1 Plcg1 Stab1 Sema6a Sox18 Sox4 Tcf4 Tgfbr2 Thy1
GO:0006396	0.000307325	2.6317	7.7508	19	862	RNA processing	App Clk1 Rpl26 Rpl7 Rps14 Rps16 Rps17 Rps19 Rps24 Rps7 Srsf5 Rps26 Rps28 Rpl35a Rps21 Rpl35 Rpl11 Malat1 Rps25
GO:0042254	1.99298e-10	7.768	2.64355	18	294	ribosome biogenesis	mt-Rnr1 mt-Rnr2 Rpl26 Rpl7 Rps14 Rps16 Rps17 Rps19 Rps24 Rps7 Rps28 Rps27 Rpl35a Rps21 Rpl35 Rpl11 Rpl24 Rps25
GO:0043408	7.48861e-05	3.06009	6.34811	18	706	regulation of MAPK cascade	Apoe App Cd24a Cd36 Dlg1 Flt4 Gas6 Igf2 Igfbp4 Kdr Notch1 Ccl21a Sema6a Timp3 Fgd4 Ece1 Map3k1 Map4k2
GO:0008285	8.4821e-05	3.02833	6.41105	18	713	negative regulation of cell population proliferation	Ang Apoe App Cd24a Ctsl Dlg1 Fth1 Igfbp5 Klf9 Nfatc1 Notch1 Pdcd4 Sox4 Serpine2 Enpp3 Tgfbr2 Klf13 Ifitm3
GO:0050865	0.000137196	2.90742	6.66281	18	741	regulation of cell activation	Apoe Cd24a Dlg1 Fgl2 Dtx1 Gas6 Hspb1 Id2 Igf2 Il16 Il7 Lbp Ccl21a Sox4 Serpine2 Enpp3 Tgfbr2 Thy1
GO:0000165	0.000193386	2.82271	6.85164	18	762	MAPK cascade	Apoe App Cd24a Cd36 Dlg1 Flt4 Gas6 Igf2 Igfbp4 Kdr Notch1 Ccl21a Sema6a Timp3 Fgd4 Ece1 Map3k1 Map4k2
GO:0140352	0.00223935	2.25203	8.47913	18	943	export from cell	Ltbp4 Abca1 Ang Apba2 Apoe Dlg1 Notch1 Nrxn2 Pcsk6 Plcg1 Sox4 Serpine2 Stxbp6 Abcg2 Syn3 Syt15 Pink1 Rab3il1
GO:0002181	6.64371e-18	27.0943	0.827232	17	92	cytoplasmic translation	Rpl31 Rpl26 Rpl30 Rpl9 Rps29 Rpl13a Rps26 Rpl17 Rps28 Rpl36 Rplp1 Rpl35a Rps23 Rps21 Rpl11 Rpl24 Rpl18a
GO:0001525	9.17666e-06	3.78773	4.88247	17	543	angiogenesis	Ang Cd36 Cldn5 Epas1 Flt4 Hspb1 Igf2 Jup Kdr Notch1 Plcg1 Stab1 Sema6a Sox18 Tcf4 Tgfbr2 Thy1
GO:0071363	5.99052e-05	3.23766	5.66474	17	630	cellular response to growth factor stimulus	Ltbp4 Cldn5 Col1a2 Flt4 Gas6 Hspb1 Kdr Notch1 Pdcd4 Plcg1 Stmn2 Sema6a Tcf4 Tgfbr2 Map3k1 Nrep Tmem204
GO:0070848	7.68613e-05	3.16859	5.78163	17	643	response to growth factor	Ltbp4 Cldn5 Col1a2 Flt4 Gas6 Hspb1 Kdr Notch1 Pdcd4 Plcg1 Stmn2 Sema6a Tcf4 Tgfbr2 Map3k1 Nrep Tmem204
GO:0010942	0.000130679	3.0244	6.04239	17	672	positive regulation of cell death	Apoe App Cd24a Cd36 G0s2 Notch1 Pdcd4 Plcg1 Rpl26 Rps29 Rps7 Sox4 Timp3 Olfm1 Txnip Rpl11 Fndc1
GO:0043549	0.000645608	2.61215	6.94155	17	772	regulation of kinase activity	Ang Aplp2 Apoe App Cd24a Dlg1 Flt4 Gas6 Hspb1 Kdr Ldb2 Reln Tgfbr2 Thy1 Fgd4 Map3k1 Map4k2
GO:0001816	0.00104968	2.49252	7.25626	17	807	cytokine production	App Cd24a Cd36 Dlg1 Flt4 Gas6 Hspb1 Il16 Il7 Lbp Nfatc1 Notch1 Pdcd4 Sptbn1 Nfat5 Zbtb20 Tril
GO:0046649	0.00283369	2.25523	7.97559	17	887	lymphocyte activation	Cd24a Ctsl Dlg1 Fgl2 Dtx1 Gas6 Hspb1 Id2 Igf2 Il7 Ly6d Nfatc1 Ccl21a Sox4 Tgfbr2 Thy1 Adgrg3
GO:0045087	0.0029327	2.24717	8.00257	17	890	innate immune response	Ang Apoe App Serping1 Cd24a Fau Igf2 Lbp Lcn2 Ccl21a Rps19 Rpl13a Map4k2 Ifitm3 Tril Ifitm2 Susd4
GO:0042327	0.00303458	2.23918	8.02954	17	893	positive regulation of phosphorylation	Ang App Cd24a Cd36 Dlg1 Flt4 Gas6 Igf2 Kdr Reln Tgfbr2 Fgd4 Map3k1 Map4k2 Zbtb20 Fndc1 Pink1
GO:0010562	0.00658123	2.06016	8.68593	17	966	positive regulation of phosphorus metabolic process	Ang App Cd24a Cd36 Dlg1 Flt4 Gas6 Igf2 Kdr Reln Tgfbr2 Fgd4 Map3k1 Map4k2 Zbtb20 Fndc1 Pink1
GO:0045937	0.00658123	2.06016	8.68593	17	966	positive regulation of phosphate metabolic process	Ang App Cd24a Cd36 Dlg1 Flt4 Gas6 Igf2 Kdr Reln Tgfbr2 Fgd4 Map3k1 Map4k2 Zbtb20 Fndc1 Pink1
GO:0019725	0.00691355	2.0489	8.73089	17	971	cellular homeostasis	Aplp2 Apoe App Cd24a Cd36 Cp Fth1 Gas6 Kdr Lcn2 Plcg1 Slc34a2 Sox4 Thy1 Lrrc8a Zbtb20 Grina
GO:0040017	0.000117941	3.17498	5.41297	16	602	positive regulation of locomotion	App Flt4 Gas6 Hspb1 Igf2 Igfbp5 Il16 Kdr Lbp Notch1 Plcg1 Ccl21a Reln Sema6a Tgfbr2 Thy1
GO:0002694	0.000589626	2.72468	6.25819	16	696	regulation of leukocyte activation	Cd24a Dlg1 Fgl2 Dtx1 Gas6 Hspb1 Id2 Igf2 Il16 Il7 Lbp Ccl21a Sox4 Enpp3 Tgfbr2 Thy1
GO:0098609	0.0018979	2.41932	7.0045	16	779	cell-cell adhesion	Cd24a Cldn5 Dlg1 Fgl2 Dtx1 Hspb1 Igf2 Il7 Jup Notch1 Ccl21a Sox4 Serpine2 Tgfbr2 Thy1 Nfat5
GO:0001934	0.00276114	2.32467	7.27425	16	809	positive regulation of protein phosphorylation	Ang App Cd24a Cd36 Dlg1 Flt4 Gas6 Igf2 Kdr Reln Tgfbr2 Fgd4 Map3k1 Map4k2 Fndc1 Pink1
GO:0070925	0.00379602	2.24541	7.51702	16	836	organelle assembly	mt-Rnr1 mt-Rnr2 Nrxn2 Reln Rps14 Rps19 Tmod2 Rps28 Rps27 Syne1 Rps23 Rpl11 Map1lc3b Rpl24 Pink1 Rps25
GO:0055082	0.0043979	2.20908	7.63391	16	849	cellular chemical homeostasis	Aplp2 Apoe App Cd24a Cd36 Cp Fth1 Gas6 Kdr Lcn2 Plcg1 Slc34a2 Sox4 Thy1 Zbtb20 Grina
GO:0032940	0.00711394	2.09163	8.03854	16	894	secretion by cell	Ltbp4 Abca1 Ang Apba2 Apoe Notch1 Nrxn2 Pcsk6 Plcg1 Sox4 Serpine2 Stxbp6 Syn3 Syt15 Pink1 Rab3il1
GO:0034660	1.32624e-05	4.06351	4.00128	15	445	ncRNA metabolic process	Lars2 Rpl26 Rpl7 Rps14 Rps16 Rps17 Rps19 Rps24 Rps7 Rps28 Rpl35a Rps21 Rpl35 Rpl11 Rps25
GO:0030335	0.00019143	3.16604	5.07129	15	564	positive regulation of cell migration	App Flt4 Gas6 Hspb1 Igf2 Igfbp5 Kdr Lbp Notch1 Plcg1 Ccl21a Reln Sema6a Tgfbr2 Thy1
GO:0043065	0.000287938	3.04109	5.26911	15	586	positive regulation of apoptotic process	App Cd24a G0s2 Notch1 Pdcd4 Plcg1 Rpl26 Rps29 Rps7 Sox4 Timp3 Olfm1 Txnip Rpl11 Fndc1
GO:2000147	0.000293177	3.03564	5.2781	15	587	positive regulation of cell motility	App Flt4 Gas6 Hspb1 Igf2 Igfbp5 Kdr Lbp Notch1 Plcg1 Ccl21a Reln Sema6a Tgfbr2 Thy1
GO:0043068	0.000382209	2.9561	5.41297	15	602	positive regulation of programmed cell death	App Cd24a G0s2 Notch1 Pdcd4 Plcg1 Rpl26 Rps29 Rps7 Sox4 Timp3 Olfm1 Txnip Rpl11 Fndc1
GO:0051272	0.000395677	2.9458	5.43096	15	604	positive regulation of cellular component movement	App Flt4 Gas6 Hspb1 Igf2 Igfbp5 Kdr Lbp Notch1 Plcg1 Ccl21a Reln Sema6a Tgfbr2 Thy1
GO:0006364	6.18553e-09	8.49445	1.86127	14	207	rRNA processing	Rpl26 Rpl7 Rps14 Rps16 Rps17 Rps19 Rps24 Rps7 Rps28 Rpl35a Rps21 Rpl35 Rpl11 Rps25
GO:0016072	1.06585e-08	8.1128	1.9422	14	216	rRNA metabolic process	Rpl26 Rpl7 Rps14 Rps16 Rps17 Rps19 Rps24 Rps7 Rps28 Rpl35a Rps21 Rpl35 Rpl11 Rps25
GO:0034470	4.44404e-06	4.77671	3.19204	14	355	ncRNA processing	Rpl26 Rpl7 Rps14 Rps16 Rps17 Rps19 Rps24 Rps7 Rps28 Rpl35a Rps21 Rpl35 Rpl11 Rps25
GO:0022407	3.97063e-05	3.88363	3.88439	14	432	regulation of cell-cell adhesion	Cd24a Dlg1 Fgl2 Dtx1 Hspb1 Igf2 Il7 Notch1 Ccl21a Sox4 Serpine2 Tgfbr2 Thy1 Nfat5
GO:0043254	4.95945e-05	3.80027	3.96532	14	441	regulation of protein-containing complex assembly	Abca1 Apoe Bik Cd24a Cd36 Dlg1 Stmn2 Sptbn1 Stxbp6 Rpl13a Map3k1 Tmod2 Gmfg Pink1
GO:0050673	5.20639e-05	3.78222	3.9833	14	443	epithelial cell proliferation	Foxp2 Ang Apoe Ctsl Dlg1 Flt4 Id2 Igf2 Igfbp4 Igfbp5 Kdr Klf9 Notch1 Plcg1
GO:0043410	0.00026609	3.20876	4.65768	14	518	positive regulation of MAPK cascade	Apoe App Cd24a Cd36 Flt4 Gas6 Igf2 Igfbp4 Kdr Notch1 Ccl21a Fgd4 Map3k1 Map4k2
GO:0044089	0.000411294	3.0656	4.86448	14	541	positive regulation of cellular component biogenesis	Abca1 Apoe Bik Cd24a Cd36 Cldn5 Dlg1 Kdr Ldb2 Palm Thy1 Gpm6a Map3k1 Gmfg
GO:0002521	0.00119491	2.73063	5.43096	14	604	leukocyte differentiation	App Cd24a Ctsl Fgl2 Dtx1 Gas6 Hspb1 Id2 Il7 Ly6d Nfatc1 Sox4 Tgfbr2 Adgrg3
GO:0042330	0.00143701	2.67477	5.53886	14	616	taxis	App Gas6 Hspb1 Id2 Il16 Kdr Lbp Notch1 Ccl21a Reln Rps19 Sema6a Rpl13a Rpl24
GO:0045859	0.00321764	2.43724	6.05138	14	673	regulation of protein kinase activity	Ang Aplp2 Apoe App Cd24a Dlg1 Gas6 Hspb1 Reln Tgfbr2 Thy1 Fgd4 Map3k1 Map4k2
GO:0043086	0.00477384	2.32453	6.33012	14	704	negative regulation of catalytic activity	Apoe App Serping1 Cst3 Gas6 Hspb1 Il7 Notch1 Palm Rps7 Serpine2 Thy1 Timp3 Rpl11
GO:0040008	0.00592678	2.26362	6.49197	14	722	regulation of growth	Apoe App Dlg1 Flt4 Gas6 Igf2 Igfbp4 Igfbp5 Il7 Notch1 Sema6a Serpine2 Tgfbr2 Olfm1
GO:0045596	0.00599687	2.26033	6.50096	14	723	negative regulation of cell differentiation	App Cd24a Fgl2 Dtx1 Hspb1 Id2 Igf2 Igfbp5 Nfatc1 Notch1 Pdcd4 Sema6a Thy1 Klf13
GO:0097435	0.00780181	2.18706	6.70777	14	746	supramolecular fiber organization	Ltbp4 Apoe App Cd36 Col1a2 Cst3 Dlg1 Krt2 Marcks Stmn2 Sptbn1 Map3k1 Tmod2 Gmfg
GO:0031344	0.00842952	2.16567	6.77071	14	753	regulation of cell projection organization	Apoe App Cd24a Hspb1 Lcn2 Palm Ccl21a Reln Stmn2 Sema6a Serpine2 Thy1 Gpm6a Syne1
GO:0030098	0.000127403	3.65922	3.80347	13	423	lymphocyte differentiation	Cd24a Ctsl Fgl2 Dtx1 Gas6 Hspb1 Id2 Il7 Ly6d Nfatc1 Sox4 Tgfbr2 Adgrg3
GO:0045785	0.000195952	3.49423	3.97431	13	442	positive regulation of cell adhesion	Cd24a Cd36 Igf2 Il7 Jup Kdr Ccl21a Sox4 Tgfbr2 Thy1 Utrn Abi3bp Nfat5
GO:1903131	0.000339497	3.29079	4.20809	13	468	mononuclear cell differentiation	Cd24a Ctsl Fgl2 Dtx1 Gas6 Hspb1 Id2 Il7 Ly6d Nfatc1 Sox4 Tgfbr2 Adgrg3
GO:0051249	0.00260017	2.59952	5.26911	13	586	regulation of lymphocyte activation	Cd24a Dlg1 Fgl2 Dtx1 Gas6 Hspb1 Id2 Igf2 Il7 Ccl21a Sox4 Tgfbr2 Thy1
GO:0051347	0.00275596	2.58104	5.30507	13	590	positive regulation of transferase activity	Ang App Cd24a Dlg1 Flt4 Gas6 Igf2 Kdr Reln Tgfbr2 Fgd4 Map3k1 Map4k2
GO:0097190	0.00340977	2.51397	5.43995	13	605	apoptotic signaling pathway	Bik Cd24a G0s2 Hspb1 Il7 Itm2b Lcn2 Rpl26 Rps7 Timp3 Grina Rpl11 Pink1
GO:0006935	0.00370436	2.48808	5.4939	13	611	chemotaxis	App Gas6 Hspb1 Il16 Kdr Lbp Notch1 Ccl21a Reln Rps19 Sema6a Rpl13a Rpl24
GO:0044057	0.003912	2.47111	5.52987	13	615	regulation of system process	Apoe App Dlg1 Epas1 Gas6 Igfbp5 Jup Nfatc1 Notch1 Reln Ece1 Abcg2 Syne1
GO:0055065	0.00955736	2.20009	6.17726	13	687	metal ion homeostasis	Aplp2 Apoe App Cd24a Cd36 Cp Epas1 Fth1 Kdr Lcn2 Plcg1 Thy1 Grina
GO:0061061	0.00966616	2.19673	6.18626	13	688	muscle structure development	Foxp2 Epas1 H3f3a Id2 Igf2 Igfbp5 Nfatc1 Notch1 Pdcd4 Utrn Tmem204 Tmod2 Syne1
GO:0006873	0.00977592	2.19338	6.19525	13	689	cellular ion homeostasis	Aplp2 Apoe App Cd24a Cd36 Cp Fth1 Kdr Lcn2 Plcg1 Slc34a2 Thy1 Grina
GO:0070372	2.77086e-05	4.61515	2.80539	12	312	regulation of ERK1 and ERK2 cascade	Apoe App Cd36 Dlg1 Flt4 Gas6 Kdr Notch1 Ccl21a Sema6a Timp3 Ece1
GO:1903037	2.94932e-05	4.58419	2.82338	12	314	regulation of leukocyte cell-cell adhesion	Cd24a Dlg1 Fgl2 Dtx1 Hspb1 Igf2 Il7 Ccl21a Sox4 Tgfbr2 Thy1 Nfat5
GO:0018108	3.33642e-05	4.52347	2.85934	12	318	peptidyl-tyrosine phosphorylation	Aplp2 App Cd24a Cd36 Clk1 Flt4 Gas6 Igf2 Il7 Kdr Reln Thy1
GO:0018212	3.65502e-05	4.47896	2.88632	12	321	peptidyl-tyrosine modification	Aplp2 App Cd24a Cd36 Clk1 Flt4 Gas6 Igf2 Il7 Kdr Reln Thy1
GO:0070371	5.06016e-05	4.32292	2.98523	12	332	ERK1 and ERK2 cascade	Apoe App Cd36 Dlg1 Flt4 Gas6 Kdr Notch1 Ccl21a Sema6a Timp3 Ece1
GO:0007159	9.07365e-05	4.05296	3.17405	12	353	leukocyte cell-cell adhesion	Cd24a Dlg1 Fgl2 Dtx1 Hspb1 Igf2 Il7 Ccl21a Sox4 Tgfbr2 Thy1 Nfat5
GO:0034248	0.000352108	3.47271	3.67759	12	409	regulation of cellular amide metabolic process	Ang Apoe App Hsd11b1 Igfbp5 Rpl26 Sox4 Rpl13a Rplp1 Olfm1 Pink1 Rps9
GO:0002683	0.000418705	3.40292	3.74952	12	417	negative regulation of immune system process	Serping1 Cd24a Dlg1 Fgl2 Dtx1 Hspb1 Id2 Igf2 Rps19 Enpp3 Thy1 Susd4
GO:0033674	0.00234189	2.75612	4.58574	12	510	positive regulation of kinase activity	Ang App Cd24a Dlg1 Flt4 Gas6 Kdr Reln Tgfbr2 Fgd4 Map3k1 Map4k2
GO:0042110	0.00291757	2.6791	4.71162	12	524	T cell activation	Cd24a Ctsl Dlg1 Fgl2 Dtx1 Hspb1 Igf2 Il7 Ccl21a Sox4 Tgfbr2 Thy1
GO:0003013	0.00329503	2.63695	4.78356	12	532	circulatory system process	Apoe App Cd36 Cldn5 Col1a2 Dlg1 Epas1 Gas6 Id2 Jup Ece1 Abcg2
GO:0031347	0.00536462	2.47139	5.08927	12	566	regulation of defense response	Apoe App Serping1 Cd24a Fgl2 Igf2 Il16 Lbp Pdcd4 Rps19 Enpp3 Susd4
GO:0007169	0.0072747	2.37046	5.29608	12	589	transmembrane receptor protein tyrosine kinase signaling pathway	Flt4 Hspb1 Igf2 Igfbp4 Igfbp5 Kdr Notch1 Plcg1 Sema6a Tcf4 Tmem204 Txnip
GO:0006875	0.00911421	2.29692	5.45793	12	607	cellular metal ion homeostasis	Aplp2 Apoe App Cd24a Cd36 Cp Fth1 Kdr Lcn2 Plcg1 Thy1 Grina
GO:0042274	5.22045e-11	20.5798	0.65639	11	73	ribosomal small subunit biogenesis	mt-Rnr1 Rps14 Rps16 Rps17 Rps19 Rps24 Rps7 Rps28 Rps27 Rps21 Rps25
GO:0045765	8.64998e-05	4.40247	2.67951	11	298	regulation of angiogenesis	Cd36 Cldn5 Hspb1 Igf2 Jup Kdr Plcg1 Stab1 Sema6a Tcf4 Tgfbr2
GO:1901342	9.73366e-05	4.34119	2.71548	11	302	regulation of vasculature development	Cd36 Cldn5 Hspb1 Igf2 Jup Kdr Plcg1 Stab1 Sema6a Tcf4 Tgfbr2
GO:0050863	0.000175276	4.04527	2.9043	11	323	regulation of T cell activation	Cd24a Dlg1 Fgl2 Dtx1 Hspb1 Igf2 Il7 Ccl21a Sox4 Tgfbr2 Thy1
GO:0048872	0.000392464	3.66383	3.19204	11	355	homeostasis of number of cells	Cd24a Epas1 Id2 Il7 Notch1 Rps14 Rps17 Rps19 Rps24 Sox4 Klf13
GO:0050678	0.000646957	3.44028	3.38985	11	377	regulation of epithelial cell proliferation	Foxp2 Ang Apoe Ctsl Dlg1 Flt4 Igf2 Kdr Klf9 Notch1 Plcg1
GO:0032102	0.000690465	3.41186	3.41683	11	380	negative regulation of response to external stimulus	Apoe Serping1 Cd24a Fgl2 Igf2 Notch1 Rps19 Sema6a Serpine2 Enpp3 Susd4
GO:0008015	0.00604417	2.54507	4.5228	11	503	blood circulation	Apoe App Cd36 Cldn5 Col1a2 Dlg1 Epas1 Gas6 Id2 Jup Ece1
GO:0009611	0.00604417	2.54507	4.5228	11	503	response to wounding	Apoe Serping1 Cd24a Cd36 Gas6 Kdr Srsf5 Serpine2 Map3k1 Nrep Mmrn1
GO:0048871	0.00901142	2.40033	4.78356	11	532	multicellular organismal homeostasis	Cd36 Cldn5 Epas1 G0s2 Il7 Kdr Lama4 Lcn2 Ldb2 Notch1 Cytl1
GO:0022618	3.57368e-06	7.13789	1.53757	10	171	ribonucleoprotein complex assembly	mt-Rnr1 mt-Rnr2 Rps14 Rps19 Rpl13a Rps28 Rps27 Rpl11 Rpl24 Rps25
GO:0071826	5.10953e-06	6.83839	1.60051	10	178	ribonucleoprotein complex subunit organization	mt-Rnr1 mt-Rnr2 Rps14 Rps19 Rpl13a Rps28 Rps27 Rpl11 Rpl24 Rps25
GO:0060326	0.000452451	3.88622	2.73346	10	304	cell chemotaxis	App Gas6 Hspb1 Il16 Kdr Lbp Notch1 Ccl21a Rps19 Rpl13a
GO:0021700	0.000911517	3.53282	2.99422	10	333	developmental maturation	App Ctsl Epas1 Id2 Kdr Notch1 Palm Ccl21a Reln Sox18
GO:0007178	0.00246353	3.06927	3.42582	10	381	transmembrane receptor protein serine/threonine kinase signaling pathway	Ltbp4 Cldn5 Col1a2 Kdr Notch1 Pdcd4 Sptbn1 Tgfbr2 Map3k1 Nrep
GO:1903706	0.00324467	2.94806	3.56069	10	396	regulation of hemopoiesis	Cd24a Fgl2 Dtx1 Gas6 Hspb1 Id2 Il7 Sox4 Tgfbr2 Klf13
GO:0032103	0.00380076	2.87975	3.64162	10	405	positive regulation of response to external stimulus	App Cd24a Gas6 Hspb1 Il16 Kdr Lbp Pdcd4 Ccl21a Rps19
GO:0006979	0.00414086	2.84313	3.68658	10	410	response to oxidative stress	Apoe App Cd36 Cst3 Epas1 Hspb1 Lcn2 Txnip Mgst1 Pink1
GO:0042692	0.00414086	2.84313	3.68658	10	410	muscle cell differentiation	H3f3a Id2 Igf2 Igfbp5 Nfatc1 Notch1 Pdcd4 Tmem204 Tmod2 Syne1
GO:0051090	0.00450461	2.80741	3.73154	10	415	regulation of DNA-binding transcription factor activity	App Cd36 Gas6 Id2 Jup Reln Cytl1 Adgrg3 Rpl11 Pink1
GO:0002697	0.00641457	2.66019	3.92935	10	437	regulation of immune effector process	Serping1 Cd24a Cd36 Fgl2 Igf2 Lbp Rps19 Enpp3 Tril Susd4
GO:0001667	0.00661536	2.64755	3.94733	10	439	ameboidal-type cell migration	Apoe Flt4 Hspb1 Igf2 Jup Kdr Notch1 Plcg1 Sema6a Tgfbr2
GO:0045860	0.00661536	2.64755	3.94733	10	439	positive regulation of protein kinase activity	Ang App Cd24a Dlg1 Gas6 Reln Tgfbr2 Fgd4 Map3k1 Map4k2
GO:0042391	0.00792483	2.57415	4.05523	10	451	regulation of membrane potential	App Cd36 Dlg1 Jup Kdr Reln Scn3a Syne1 Piezo2 Pink1
GO:0042255	5.80933e-09	18.7978	0.575466	9	64	ribosome assembly	mt-Rnr1 mt-Rnr2 Rps14 Rps19 Rps28 Rps27 Rpl11 Rpl24 Rps25
GO:0045619	6.08061e-05	5.64942	1.71741	9	191	regulation of lymphocyte differentiation	Cd24a Fgl2 Dtx1 Gas6 Hspb1 Id2 Il7 Sox4 Tgfbr2
GO:0001666	0.000125511	5.11116	1.88825	9	210	response to hypoxia	Ang Cd24a Epas1 Kdr Notch1 Sox4 Ece1 Fndc1 Pink1
GO:0050866	0.000139693	5.03534	1.91522	9	213	negative regulation of cell activation	Apoe Cd24a Dlg1 Fgl2 Dtx1 Hspb1 Id2 Serpine2 Enpp3
GO:0050920	0.000203675	4.77543	2.01413	9	224	regulation of chemotaxis	App Gas6 Hspb1 Il16 Kdr Lbp Notch1 Ccl21a Sema6a
GO:0030324	0.000239933	4.66588	2.05909	9	229	lung development	Foxp2 Epas1 Flt4 Hsd11b1 Igfbp5 Kdr Notch1 Tgfbr2 Rpl13a
GO:0030323	0.00026415	4.6025	2.08606	9	232	respiratory tube development	Foxp2 Epas1 Flt4 Hsd11b1 Igfbp5 Kdr Notch1 Tgfbr2 Rpl13a
GO:0036293	0.000309003	4.50059	2.13102	9	237	response to decreased oxygen levels	Ang Cd24a Epas1 Kdr Notch1 Sox4 Ece1 Fndc1 Pink1
GO:0010632	0.000338816	4.44156	2.158	9	240	regulation of epithelial cell migration	Apoe Flt4 Hspb1 Igf2 Jup Kdr Notch1 Plcg1 Tgfbr2
GO:0060541	0.000638303	4.05144	2.35581	9	262	respiratory system development	Foxp2 Epas1 Flt4 Hsd11b1 Igfbp5 Kdr Notch1 Tgfbr2 Rpl13a
GO:0050730	0.000655871	4.03532	2.3648	9	263	regulation of peptidyl-tyrosine phosphorylation	Aplp2 App Cd24a Cd36 Gas6 Igf2 Il7 Reln Thy1
GO:0043588	0.00102032	3.77937	2.51766	9	280	skin development	Col1a2 Ctsl Igfbp5 Jup Krt2 Ldb2 Notch1 Sox18 Txnip
GO:0070482	0.00133329	3.6302	2.61657	9	291	response to oxygen levels	Ang Cd24a Epas1 Kdr Notch1 Sox4 Ece1 Fndc1 Pink1
GO:0010631	0.00179848	3.46825	2.73346	9	304	epithelial cell migration	Apoe Flt4 Hspb1 Igf2 Jup Kdr Notch1 Plcg1 Tgfbr2
GO:0090132	0.00188035	3.4446	2.75145	9	306	epithelium migration	Apoe Flt4 Hspb1 Igf2 Jup Kdr Notch1 Plcg1 Tgfbr2
GO:1902105	0.00192239	3.43289	2.76044	9	307	regulation of leukocyte differentiation	Cd24a Fgl2 Dtx1 Gas6 Hspb1 Id2 Il7 Sox4 Tgfbr2
GO:0090130	0.00196517	3.42125	2.76943	9	308	tissue migration	Apoe Flt4 Hspb1 Igf2 Jup Kdr Notch1 Plcg1 Tgfbr2
GO:0019932	0.00243632	3.30909	2.85934	9	318	second-messenger-mediated signaling	Apoe App Cd24a Cd36 Kdr Nfatc1 Plcg1 Ece1 Nfat5
GO:0006417	0.00457181	2.99435	3.14708	9	350	regulation of translation	Ang App Igfbp5 Rpl26 Sox4 Rpl13a Rplp1 Pink1 Rps9
GO:0031589	0.00528429	2.92469	3.21901	9	358	cell-substrate adhesion	Cd36 Gas6 Jup Kdr Notch1 Sned1 Thy1 Utrn Abi3bp
GO:0050900	0.00587297	2.8745	3.27296	9	364	leukocyte migration	App Cd24a Gas6 Il16 Lbp Ccl21a Rps19 Thy1 Rpl13a
GO:2001233	0.00917211	2.66816	3.51574	9	391	regulation of apoptotic signaling pathway	G0s2 Hspb1 Il7 Rpl26 Rps7 Timp3 Grina Rpl11 Pink1
GO:0034101	7.5848e-05	6.28201	1.37572	8	153	erythrocyte homeostasis	Cd24a Epas1 Id2 Rps14 Rps17 Rps19 Rps24 Klf13
GO:0010594	0.000164177	5.58392	1.53757	8	171	regulation of endothelial cell migration	Apoe Flt4 Hspb1 Igf2 Jup Kdr Notch1 Plcg1
GO:0002262	0.000359924	4.9421	1.7264	8	192	myeloid cell homeostasis	Cd24a Epas1 Id2 Rps14 Rps17 Rps19 Rps24 Klf13
GO:0043542	0.000830385	4.32532	1.96018	8	218	endothelial cell migration	Apoe Flt4 Hspb1 Igf2 Jup Kdr Notch1 Plcg1
GO:0070374	0.000830385	4.32532	1.96018	8	218	positive regulation of ERK1 and ERK2 cascade	Apoe App Cd36 Flt4 Gas6 Kdr Notch1 Ccl21a
GO:0031348	0.000880901	4.28414	1.97816	8	220	negative regulation of defense response	Apoe Serping1 Cd24a Fgl2 Igf2 Rps19 Enpp3 Susd4
GO:1903039	0.000961274	4.22381	2.00514	8	223	positive regulation of leukocyte cell-cell adhesion	Cd24a Igf2 Il7 Ccl21a Sox4 Tgfbr2 Thy1 Nfat5
GO:0032147	0.0016169	3.87763	2.17598	8	242	activation of protein kinase activity	Ang App Dlg1 Gas6 Tgfbr2 Fgd4 Map3k1 Map4k2
GO:0010001	0.00224035	3.67146	2.29287	8	255	glial cell differentiation	App Dtx1 Id2 Notch1 Reln Sox4 Serpine2 Slc45a3
GO:0022409	0.0029705	3.49952	2.40077	8	267	positive regulation of cell-cell adhesion	Cd24a Igf2 Il7 Ccl21a Sox4 Tgfbr2 Thy1 Nfat5
GO:0071695	0.00387416	3.34281	2.50867	8	279	anatomical structure maturation	App Ctsl Epas1 Id2 Kdr Notch1 Ccl21a Sox18
GO:0007162	0.00518218	3.17665	2.63455	8	293	negative regulation of cell adhesion	Cd24a Dlg1 Fgl2 Dtx1 Hspb1 Notch1 Sema6a Serpine2
GO:0002831	0.00561167	3.13214	2.67052	8	297	regulation of response to biotic stimulus	Apoe Serping1 Cd24a Fgl2 Igf2 Lbp Rps19 Susd4
GO:0008202	0.00847806	2.90777	2.86834	8	319	steroid metabolic process	Cyb5r3 Abca1 Aplp2 Apoe App Hsd11b1 Igf2 Sult1a1
GO:0051235	0.00925984	2.86114	2.91329	8	324	maintenance of location	Apoe Cd36 Fth1 Lcn2 Plcg1 Thy1 Syne1 Pink1
GO:0042273	3.8605e-06	12.244	0.647399	7	72	ribosomal large subunit biogenesis	mt-Rnr2 Rpl26 Rpl7 Rpl35a Rpl35 Rpl11 Rpl24
GO:0043535	2.27022e-05	9.13912	0.845215	7	94	regulation of blood vessel endothelial cell migration	Apoe Hspb1 Igf2 Jup Kdr Notch1 Plcg1
GO:0043534	0.00010283	7.09144	1.07001	7	119	blood vessel endothelial cell migration	Apoe Hspb1 Igf2 Jup Kdr Notch1 Plcg1
GO:0050921	0.000363034	5.70727	1.31278	7	146	positive regulation of chemotaxis	App Gas6 Hspb1 Il16 Kdr Lbp Ccl21a
GO:0001935	0.000462698	5.46968	1.36673	7	152	endothelial cell proliferation	Ang Apoe Dlg1 Flt4 Igf2 Kdr Plcg1
GO:0032675	0.000561452	5.28621	1.41169	7	157	regulation of interleukin-6 production	App Cd24a Cd36 Gas6 Il16 Lbp Zbtb20
GO:0032680	0.00083785	4.92268	1.5106	7	168	regulation of tumor necrosis factor production	App Cd24a Cd36 Gas6 Hspb1 Lbp Zbtb20
GO:0032635	0.000867511	4.89208	1.51959	7	169	interleukin-6 production	App Cd24a Cd36 Gas6 Il16 Lbp Zbtb20
GO:1903555	0.000897994	4.86186	1.52858	7	170	regulation of tumor necrosis factor superfamily cytokine production	App Cd24a Cd36 Gas6 Hspb1 Lbp Zbtb20
GO:0032640	0.00102847	4.74458	1.56455	7	174	tumor necrosis factor production	App Cd24a Cd36 Gas6 Hspb1 Lbp Zbtb20
GO:0071706	0.00113577	4.66024	1.59152	7	177	tumor necrosis factor superfamily cytokine production	App Cd24a Cd36 Gas6 Hspb1 Lbp Zbtb20
GO:0002695	0.00181073	4.27959	1.7264	7	192	negative regulation of leukocyte activation	Cd24a Dlg1 Fgl2 Dtx1 Hspb1 Id2 Enpp3
GO:0022408	0.00192022	4.23345	1.74438	7	194	negative regulation of cell-cell adhesion	Cd24a Dlg1 Fgl2 Dtx1 Hspb1 Notch1 Serpine2
GO:0006109	0.00221645	4.12231	1.78934	7	199	regulation of carbohydrate metabolic process	App Cd36 Hsd11b1 Igf2 Igfbp4 Slc45a3 Zbtb20
GO:0050870	0.00234436	4.07945	1.80732	7	201	positive regulation of T cell activation	Cd24a Igf2 Il7 Ccl21a Sox4 Tgfbr2 Thy1
GO:0050679	0.00315268	3.8587	1.90623	7	212	positive regulation of epithelial cell proliferation	Foxp2 Ang Flt4 Igf2 Kdr Notch1 Plcg1
GO:0051651	0.00349413	3.78419	1.9422	7	216	maintenance of location in cell	Apoe Fth1 Lcn2 Plcg1 Thy1 Syne1 Pink1
GO:0030595	0.00386307	3.71248	1.97816	7	220	leukocyte chemotaxis	App Gas6 Il16 Lbp Ccl21a Rps19 Rpl13a
GO:0010810	0.00395976	3.69497	1.98715	7	221	regulation of cell-substrate adhesion	Cd36 Jup Kdr Notch1 Thy1 Utrn Abi3bp
GO:0031334	0.00603384	3.40562	2.149	7	239	positive regulation of protein-containing complex assembly	Abca1 Bik Cd24a Cd36 Dlg1 Map3k1 Gmfg
GO:0045664	0.00603384	3.40562	2.149	7	239	regulation of neuron differentiation	App Cd24a Dtx1 Id2 Notch1 Tcf4 Nrep
GO:0006898	0.00687903	3.31889	2.20295	7	245	receptor-mediated endocytosis	Apoe App Cd36 Ccl21a Tgfbr2 Syne1 Ifitm3
GO:0015850	0.00919004	3.13259	2.32884	7	259	organic hydroxy compound transport	Slco2b1 Abca1 Apoe Cd36 Syt15 Pink1 Slc10a6
GO:0042493	0.00919004	3.13259	2.32884	7	259	response to drug	Gas6 Gstm1 Igf2 Kdr Lcn2 Tgfbr2 Mgst1
GO:0007626	0.00994394	3.08311	2.3648	7	263	locomotory behavior	Prex2 Apba2 Aplp2 Apoe App Id2 Reln
GO:0000028	2.38564e-08	45.3529	0.188825	6	21	ribosomal small subunit assembly	mt-Rnr1 Rps14 Rps19 Rps28 Rps27 Rps25
GO:0035924	1.49047e-05	12.8147	0.530507	6	59	cellular response to vascular endothelial growth factor stimulus	Flt4 Hspb1 Kdr Notch1 Sema6a Tcf4
GO:0051668	0.00024631	7.4512	0.87219	6	97	localization within membrane	Apoe Cd24a Dlg1 Nrxn2 Reln Thy1
GO:0045807	0.000950059	5.69105	1.12396	6	125	positive regulation of endocytosis	Apoe App Cd36 Lbp Ccl21a Syne1
GO:0010811	0.00130902	5.33071	1.19589	6	133	positive regulation of cell-substrate adhesion	Cd36 Jup Kdr Thy1 Utrn Abi3bp
GO:0050729	0.00141309	5.24761	1.21387	6	135	positive regulation of inflammatory response	App Cd24a Il16 Lbp Pdcd4 Rps19
GO:0002698	0.00146744	5.20701	1.22286	6	136	negative regulation of immune effector process	Serping1 Fgl2 Igf2 Rps19 Enpp3 Susd4
GO:0042303	0.00146744	5.20701	1.22286	6	136	molting cycle	Ctsl Igfbp5 Ldb2 Nfatc1 Notch1 Sox18
GO:0042633	0.00146744	5.20701	1.22286	6	136	hair cycle	Ctsl Igfbp5 Ldb2 Nfatc1 Notch1 Sox18
GO:0055076	0.00146744	5.20701	1.22286	6	136	transition metal ion homeostasis	Aplp2 App Cp Epas1 Fth1 Lcn2
GO:0001936	0.00152336	5.16704	1.23186	6	137	regulation of endothelial cell proliferation	Ang Apoe Flt4 Igf2 Kdr Plcg1
GO:0043467	0.00158089	5.12767	1.24085	6	138	regulation of generation of precursor metabolites and energy	App Cd36 Hsd11b1 Igf2 Zbtb20 Pink1
GO:0106106	0.00203118	4.86796	1.30379	6	145	cold-induced thermogenesis	Cd36 Epas1 G0s2 Lama4 Lcn2 Notch1
GO:0120161	0.00203118	4.86796	1.30379	6	145	regulation of cold-induced thermogenesis	Cd36 Epas1 G0s2 Lama4 Lcn2 Notch1
GO:0010634	0.00283471	4.53928	1.39371	6	155	positive regulation of epithelial cell migration	Flt4 Hspb1 Igf2 Kdr Plcg1 Tgfbr2
GO:0050777	0.00292648	4.50882	1.4027	6	156	negative regulation of immune response	Serping1 Fgl2 Igf2 Rps19 Enpp3 Susd4
GO:0045580	0.00302045	4.47877	1.41169	6	157	regulation of T cell differentiation	Fgl2 Dtx1 Hspb1 Il7 Sox4 Tgfbr2
GO:0051250	0.00331593	4.39095	1.43866	6	160	negative regulation of lymphocyte activation	Cd24a Dlg1 Fgl2 Dtx1 Hspb1 Id2
GO:1990845	0.00331593	4.39095	1.43866	6	160	adaptive thermogenesis	Cd36 Epas1 G0s2 Lama4 Lcn2 Notch1
GO:0007596	0.0042091	4.17266	1.5106	6	168	blood coagulation	Apoe Serping1 Cd36 Gas6 Serpine2 Mmrn1
GO:0045834	0.0042091	4.17266	1.5106	6	168	positive regulation of lipid metabolic process	Apoe App Cd36 Igf2 Slc45a3 Zbtb20
GO:0007599	0.00445774	4.12141	1.52858	6	170	hemostasis	Apoe Serping1 Cd36 Gas6 Serpine2 Mmrn1
GO:2001242	0.00445774	4.12141	1.52858	6	170	regulation of intrinsic apoptotic signaling pathway	Hspb1 Rpl26 Rps7 Grina Rpl11 Pink1
GO:0050817	0.00458605	4.09626	1.53757	6	171	coagulation	Apoe Serping1 Cd36 Gas6 Serpine2 Mmrn1
GO:0045766	0.00512662	3.99861	1.57354	6	175	positive regulation of angiogenesis	Hspb1 Igf2 Jup Kdr Plcg1 Tgfbr2
GO:1904018	0.00512662	3.99861	1.57354	6	175	positive regulation of vasculature development	Hspb1 Igf2 Jup Kdr Plcg1 Tgfbr2
GO:0007179	0.00556171	3.92835	1.60051	6	178	transforming growth factor beta receptor signaling pathway	Ltbp4 Cldn5 Col1a2 Tgfbr2 Map3k1 Nrep
GO:0009612	0.00556171	3.92835	1.60051	6	178	response to mechanical stimulus	Foxp2 Cd36 Jup Nrxn2 Serpine2 Piezo2
GO:0001659	0.00634601	3.81655	1.64547	6	183	temperature homeostasis	Cd36 Epas1 G0s2 Lama4 Lcn2 Notch1
GO:0000082	0.00651204	3.79494	1.65446	6	184	G1/S transition of mitotic cell cycle	Dlg1 Id2 Nfatc1 Rpl26 Sox4 Rpl17
GO:0045088	0.00651204	3.79494	1.65446	6	184	regulation of innate immune response	Apoe Serping1 Igf2 Lbp Rps19 Susd4
GO:0019722	0.00815138	3.61088	1.73539	6	193	calcium-mediated signaling	App Cd24a Kdr Nfatc1 Plcg1 Nfat5
GO:0050731	0.00855257	3.57236	1.75337	6	195	positive regulation of peptidyl-tyrosine phosphorylation	App Cd24a Cd36 Gas6 Igf2 Reln
GO:0001945	7.87123e-06	21.6876	0.278741	5	31	lymph vessel development	Flt4 Kdr Nfatc1 Sox18 Tmem204
GO:0038084	3.22714e-05	15.6565	0.368658	5	41	vascular endothelial growth factor signaling pathway	Flt4 Hspb1 Kdr Sema6a Tcf4
GO:0030490	7.7464e-05	12.8054	0.440591	5	49	maturation of SSU-rRNA	Rps14 Rps16 Rps19 Rps28 Rps21
GO:0060412	9.40467e-05	12.2476	0.458574	5	51	ventricular septum morphogenesis	Id2 Nfatc1 Notch1 Sox4 Tgfbr2
GO:0001954	0.0001891	10.4295	0.530507	5	59	positive regulation of cell-matrix adhesion	Cd36 Jup Kdr Thy1 Utrn
GO:0051148	0.000239149	9.87933	0.557482	5	62	negative regulation of muscle cell differentiation	Id2 Igf2 Nfatc1 Notch1 Pdcd4
GO:0043113	0.000450743	8.52882	0.638407	5	71	receptor clustering	Apoe Dlg1 Nrxn2 Reln Thy1
GO:0042982	0.000580431	8.04007	0.674374	5	75	amyloid precursor protein metabolic process	Apoe App Dlg1 Itm2b Olfm1
GO:0061097	0.000654893	7.81606	0.692357	5	77	regulation of protein tyrosine kinase activity	Aplp2 App Gas6 Reln Thy1
GO:0045913	0.000872241	7.30694	0.737315	5	82	positive regulation of carbohydrate metabolic process	App Cd36 Igf2 Slc45a3 Zbtb20
GO:0003281	0.00108155	6.9449	0.773282	5	86	ventricular septum development	Id2 Nfatc1 Notch1 Sox4 Tgfbr2
GO:0060411	0.00108155	6.9449	0.773282	5	86	cardiac septum morphogenesis	Id2 Nfatc1 Notch1 Sox4 Tgfbr2
GO:0045665	0.00132597	6.61693	0.809249	5	90	negative regulation of neuron differentiation	App Cd24a Dtx1 Id2 Notch1
GO:0001938	0.00153439	6.39052	0.836224	5	93	positive regulation of endothelial cell proliferation	Ang Flt4 Igf2 Kdr Plcg1
GO:0032642	0.00153439	6.39052	0.836224	5	93	regulation of chemokine production	App Cd24a Il16 Il7 Lbp
GO:0002832	0.00176595	6.17904	0.863198	5	96	negative regulation of response to biotic stimulus	Serping1 Fgl2 Igf2 Rps19 Susd4
GO:0032092	0.00202216	5.98106	0.890173	5	99	positive regulation of protein binding	Apoe App Cldn5 Rpl11 Map1lc3b
GO:0032602	0.00220739	5.85595	0.908157	5	101	chemokine production	App Cd24a Il16 Il7 Lbp
GO:0032755	0.0023045	5.79532	0.917148	5	102	positive regulation of interleukin-6 production	App Cd36 Il16 Lbp Zbtb20
GO:0032760	0.0023045	5.79532	0.917148	5	102	positive regulation of tumor necrosis factor production	App Cd36 Hspb1 Lbp Zbtb20
GO:1903557	0.00240468	5.73594	0.92614	5	103	positive regulation of tumor necrosis factor superfamily cytokine production	App Cd36 Hspb1 Lbp Zbtb20
GO:0010595	0.00295367	5.45631	0.971098	5	108	positive regulation of endothelial cell migration	Flt4 Hspb1 Igf2 Kdr Plcg1
GO:0046916	0.00307347	5.40361	0.98009	5	109	cellular transition metal ion homeostasis	Aplp2 App Cp Fth1 Lcn2
GO:0016525	0.00319674	5.35192	0.989082	5	110	negative regulation of angiogenesis	Cd36 Cldn5 Stab1 Sema6a Tcf4
GO:0032612	0.00332354	5.3012	0.998073	5	111	interleukin-1 production	App Cd36 Gas6 Hspb1 Il16
GO:2000181	0.00345391	5.25142	1.00706	5	112	negative regulation of blood vessel morphogenesis	Cd36 Cldn5 Stab1 Sema6a Tcf4
GO:1901343	0.00358792	5.20257	1.01606	5	113	negative regulation of vasculature development	Cd36 Cldn5 Stab1 Sema6a Tcf4
GO:0001942	0.00372563	5.15462	1.02505	5	114	hair follicle development	Ctsl Igfbp5 Ldb2 Notch1 Sox18
GO:0009636	0.00386708	5.10754	1.03404	5	115	response to toxic substance	Cd36 Lcn2 Scn3a Abcg2 Pink1
GO:2000045	0.00416145	5.0159	1.05202	5	117	regulation of G1/S transition of mitotic cell cycle	Dlg1 Id2 Rpl26 Sox4 Rpl17
GO:0022404	0.00431449	4.97129	1.06101	5	118	molting cycle process	Ctsl Igfbp5 Ldb2 Notch1 Sox18
GO:0022405	0.00431449	4.97129	1.06101	5	118	hair cycle process	Ctsl Igfbp5 Ldb2 Notch1 Sox18
GO:0098773	0.00431449	4.97129	1.06101	5	118	skin epidermis development	Ctsl Igfbp5 Ldb2 Notch1 Sox18
GO:1904019	0.00479764	4.84209	1.08799	5	121	epithelial cell apoptotic process	Gas6 Kdr Pdcd4 Plcg1 Tgfbr2
GO:0001952	0.00514035	4.75961	1.10597	5	123	regulation of cell-matrix adhesion	Cd36 Jup Kdr Thy1 Utrn
GO:0042177	0.00531804	4.71941	1.11496	5	124	negative regulation of protein catabolic process	Cst3 Rps7 Serpine2 Timp3 Rpl11
GO:0050868	0.00531804	4.71941	1.11496	5	124	negative regulation of T cell activation	Cd24a Dlg1 Fgl2 Dtx1 Hspb1
GO:0003279	0.0060724	4.56514	1.15093	5	128	cardiac septum development	Id2 Nfatc1 Notch1 Sox4 Tgfbr2
GO:0061844	0.00627215	4.52813	1.15992	5	129	antimicrobial humoral immune response mediated by antimicrobial peptide	Ang App Fau Rpl30 Rps19
GO:0008203	0.00689906	4.42059	1.1869	5	132	cholesterol metabolic process	Cyb5r3 Abca1 Aplp2 Apoe App
GO:1902806	0.00780141	4.28486	1.22286	5	136	regulation of cell cycle G1/S phase transition	Dlg1 Id2 Rpl26 Sox4 Rpl17
GO:1903038	0.00780141	4.28486	1.22286	5	136	negative regulation of leukocyte cell-cell adhesion	Cd24a Dlg1 Fgl2 Dtx1 Hspb1
GO:0016125	0.00904083	4.12643	1.26782	5	141	sterol metabolic process	Cyb5r3 Abca1 Aplp2 Apoe App
GO:0030218	0.00904083	4.12643	1.26782	5	141	erythrocyte differentiation	Epas1 Id2 Rps14 Rps19 Klf13
GO:0051147	0.00984635	4.03685	1.2948	5	144	regulation of muscle cell differentiation	Id2 Igf2 Nfatc1 Notch1 Pdcd4
GO:0000462	0.000267312	14.4779	0.314708	4	35	maturation of SSU-rRNA from tricistronic rRNA transcript (SSU-rRNA, 5.8S rRNA, LSU-rRNA)	Rps14 Rps16 Rps19 Rps21
GO:0002053	0.000332475	13.5993	0.332691	4	37	positive regulation of mesenchymal cell proliferation	Foxp2 Kdr Tgfbr2 Syne1
GO:0010464	0.000709132	10.942	0.404624	4	45	regulation of mesenchymal cell proliferation	Foxp2 Kdr Tgfbr2 Syne1
GO:0003179	0.000906841	10.1946	0.431599	4	48	heart valve morphogenesis	Nfatc1 Notch1 Sox4 Tgfbr2
GO:0048010	0.000906841	10.1946	0.431599	4	48	vascular endothelial growth factor receptor signaling pathway	Flt4 Hspb1 Kdr Tmem204
GO:2000351	0.00151357	8.79269	0.494541	4	55	regulation of endothelial cell apoptotic process	Gas6 Kdr Pdcd4 Plcg1
GO:0010463	0.00172871	8.46016	0.512524	4	57	mesenchymal cell proliferation	Foxp2 Kdr Tgfbr2 Syne1
GO:0043536	0.00172871	8.46016	0.512524	4	57	positive regulation of blood vessel endothelial cell migration	Hspb1 Igf2 Kdr Plcg1
GO:0045620	0.00172871	8.46016	0.512524	4	57	negative regulation of lymphocyte differentiation	Fgl2 Dtx1 Hspb1 Id2
GO:0003170	0.00184385	8.30313	0.521516	4	58	heart valve development	Nfatc1 Notch1 Sox4 Tgfbr2
GO:0072577	0.00184385	8.30313	0.521516	4	58	endothelial cell apoptotic process	Gas6 Kdr Pdcd4 Plcg1
GO:0048286	0.00264816	7.47087	0.575466	4	64	lung alveolus development	Foxp2 Flt4 Igfbp5 Kdr
GO:0045824	0.00280223	7.34808	0.584457	4	65	negative regulation of innate immune response	Serping1 Igf2 Rps19 Susd4
GO:0030193	0.00296232	7.22925	0.593449	4	66	regulation of blood coagulation	Apoe Serping1 Cd36 Serpine2
GO:0097006	0.00296232	7.22925	0.593449	4	66	regulation of plasma lipoprotein particle levels	Abca1 Apoe Cd36 Gpihbp1
GO:0045668	0.00312855	7.11419	0.602441	4	67	negative regulation of osteoblast differentiation	Id2 Igfbp5 Nfatc1 Notch1
GO:1900046	0.00312855	7.11419	0.602441	4	67	regulation of hemostasis	Apoe Serping1 Cd36 Serpine2
GO:0032722	0.00330103	7.00273	0.611432	4	68	positive regulation of chemokine production	App Il16 Il7 Lbp
GO:0050818	0.0036652	6.78994	0.629416	4	70	regulation of coagulation	Apoe Serping1 Cd36 Serpine2
GO:0051145	0.00564224	5.97282	0.71034	4	79	smooth muscle cell differentiation	Nfatc1 Notch1 Pdcd4 Tmem204
GO:0048708	0.00759699	5.46128	0.773282	4	86	astrocyte differentiation	App Id2 Notch1 Serpine2
GO:0042632	0.00822768	5.33079	0.791265	4	88	cholesterol homeostasis	Abca1 Apoe Cd24a Gpihbp1
GO:1900407	0.00822768	5.33079	0.791265	4	88	regulation of cellular response to oxidative stress	App Cd36 Hspb1 Pink1
GO:0055092	0.00855551	5.26785	0.800257	4	89	sterol homeostasis	Abca1 Apoe Cd24a Gpihbp1
GO:1903035	0.00923654	5.1463	0.81824	4	91	negative regulation of response to wounding	Apoe Serping1 Cd24a Serpine2
GO:0055072	0.00995195	5.03022	0.836224	4	93	iron ion homeostasis	Cp Epas1 Fth1 Lcn2
GO:1902255	3.88204e-05	67.0725	0.0719332	3	8	positive regulation of intrinsic apoptotic signaling pathway by p53 class mediator	Rpl26 Rps7 Rpl11
GO:0003157	0.000148504	37.256	0.1079	3	12	endocardium development	Kdr Notch1 Sox18
GO:0048711	0.000191777	33.529	0.116891	3	13	positive regulation of astrocyte differentiation	Id2 Notch1 Serpine2
GO:0150104	0.000729737	19.717	0.179833	3	20	transport across blood-brain barrier	Apoe Cd36 Abcg2
GO:0001946	0.00084574	18.6208	0.188825	3	21	lymphangiogenesis	Flt4 Nfatc1 Sox18
GO:0010232	0.00084574	18.6208	0.188825	3	21	vascular transport	Apoe Cd36 Abcg2
GO:2001026	0.000972816	17.64	0.197816	3	22	regulation of endothelial cell chemotaxis	Hspb1 Kdr Notch1
GO:0051043	0.00111136	16.7572	0.206808	3	23	regulation of membrane protein ectodomain proteolysis	Apoe App Timp3
GO:0003181	0.00126175	15.9586	0.2158	3	24	atrioventricular valve morphogenesis	Notch1 Sox4 Tgfbr2
GO:0035455	0.00126175	15.9586	0.2158	3	24	response to interferon-alpha	Gas6 Ifitm3 Ifitm2
GO:0036303	0.00126175	15.9586	0.2158	3	24	lymph vessel morphogenesis	Flt4 Nfatc1 Sox18
GO:1990000	0.00126175	15.9586	0.2158	3	24	amyloid fibril formation	Apoe App Cd36
GO:1901798	0.00142436	15.2325	0.224791	3	25	positive regulation of signal transduction by p53 class mediator	Rpl26 Rps7 Rpl11
GO:0050927	0.00159954	14.5696	0.233783	3	26	positive regulation of positive chemotaxis	Il16 Kdr Ccl21a
GO:0003171	0.00178764	13.962	0.242775	3	27	atrioventricular valve development	Notch1 Sox4 Tgfbr2
GO:0045730	0.00178764	13.962	0.242775	3	27	respiratory burst	Cd24a Lbp Rps19
GO:0050926	0.00178764	13.962	0.242775	3	27	regulation of positive chemotaxis	Il16 Kdr Ccl21a
GO:0000027	0.00198898	13.4029	0.251766	3	28	ribosomal large subunit assembly	mt-Rnr2 Rpl11 Rpl24
GO:0035767	0.00243265	12.409	0.26975	3	30	endothelial cell chemotaxis	Hspb1 Kdr Notch1
GO:0060317	0.00243265	12.409	0.26975	3	30	cardiac epithelial to mesenchymal transition	Notch1 Pdcd4 Tgfbr2
GO:1902253	0.00267559	11.9653	0.278741	3	31	regulation of intrinsic apoptotic signaling pathway by p53 class mediator	Rpl26 Rps7 Rpl11
GO:0045745	0.00293298	11.5522	0.287733	3	32	positive regulation of G protein-coupled receptor signaling pathway	App Ece1 Tmod2
GO:0051642	0.00320509	11.1667	0.296724	3	33	centrosome localization	Dlg1 Sema6a Syne1
GO:0043537	0.00349219	10.806	0.305716	3	34	negative regulation of blood vessel endothelial cell migration	Apoe Jup Notch1
GO:0045577	0.00349219	10.806	0.305716	3	34	regulation of B cell differentiation	Cd24a Id2 Il7
GO:0048710	0.00349219	10.806	0.305716	3	34	regulation of astrocyte differentiation	Id2 Notch1 Serpine2
GO:0061842	0.00349219	10.806	0.305716	3	34	microtubule organizing center localization	Dlg1 Sema6a Syne1
GO:0031069	0.00411233	10.1502	0.323699	3	36	hair follicle morphogenesis	Ctsl Igfbp5 Notch1
GO:0034381	0.00411233	10.1502	0.323699	3	36	plasma lipoprotein particle clearance	Apoe Cd36 Gpihbp1
GO:0071158	0.00444585	9.85124	0.332691	3	37	positive regulation of cell cycle arrest	Id2 Rpl26 Sox4
GO:0097242	0.00444585	9.85124	0.332691	3	37	amyloid-beta clearance	Apoe App Cd36
GO:0007257	0.00516088	9.30314	0.350674	3	39	activation of JUN kinase activity	Fgd4 Map3k1 Map4k2
GO:0071827	0.00516088	9.30314	0.350674	3	39	plasma lipoprotein particle organization	Abca1 Apoe Gpihbp1
GO:0035886	0.0055428	9.05131	0.359666	3	40	vascular associated smooth muscle cell differentiation	Nfatc1 Notch1 Pdcd4
GO:0048730	0.00594126	8.81274	0.368658	3	41	epidermis morphogenesis	Ctsl Igfbp5 Notch1
GO:0085029	0.00635643	8.5864	0.377649	3	42	extracellular matrix assembly	Ltbp4 Col1a2 Notch1
GO:0097237	0.00635643	8.5864	0.377649	3	42	cellular response to toxic substance	Cd36 Abcg2 Pink1
GO:0032008	0.00678849	8.37138	0.386641	3	43	positive regulation of TOR signaling	Gas6 Kdr Reln
GO:0071825	0.00678849	8.37138	0.386641	3	43	protein-lipid complex subunit organization	Abca1 Apoe Gpihbp1
GO:0006509	0.00770392	7.97205	0.404624	3	45	membrane protein ectodomain proteolysis	Apoe App Timp3
GO:0050918	0.00770392	7.97205	0.404624	3	45	positive chemotaxis	Il16 Kdr Ccl21a
GO:0010907	0.00818759	7.78632	0.413616	3	46	positive regulation of glucose metabolic process	Cd36 Igf2 Slc45a3
GO:0043618	0.00818759	7.78632	0.413616	3	46	regulation of transcription from RNA polymerase II promoter in response to stress	Cd36 Epas1 Notch1
GO:0061098	0.00818759	7.78632	0.413616	3	46	positive regulation of protein tyrosine kinase activity	App Gas6 Reln
GO:1902991	0.00818759	7.78632	0.413616	3	46	regulation of amyloid precursor protein catabolic process	Apoe App Olfm1
GO:0001941	0.00868876	7.60903	0.422608	3	47	postsynaptic membrane organization	Apoe Nrxn2 Reln
GO:0003197	0.00920756	7.43961	0.431599	3	48	endocardial cushion development	Nfatc1 Notch1 Tgfbr2
GO:0030195	0.00920756	7.43961	0.431599	3	48	negative regulation of blood coagulation	Apoe Serping1 Serpine2
GO:0044848	0.00920756	7.43961	0.431599	3	48	biological phase	Ctsl Nfatc1 Notch1
GO:0045581	0.00920756	7.43961	0.431599	3	48	negative regulation of T cell differentiation	Fgl2 Dtx1 Hspb1
GO:1900047	0.0097441	7.27757	0.440591	3	49	negative regulation of hemostasis	Apoe Serping1 Serpine2
GO:0007182	0.00117864	55.6274	0.0539499	2	6	common-partner SMAD protein phosphorylation	Sptbn1 Tgfbr2
GO:0032489	0.00117864	55.6274	0.0539499	2	6	regulation of Cdc42 protein signal transduction	Abca1 Apoe
GO:0034382	0.00117864	55.6274	0.0539499	2	6	chylomicron remnant clearance	Apoe Gpihbp1
GO:0038033	0.00117864	55.6274	0.0539499	2	6	positive regulation of endothelial cell chemotaxis by VEGF-activated vascular endothelial growth factor receptor signaling pathway	Hspb1 Kdr
GO:0060264	0.00117864	55.6274	0.0539499	2	6	regulation of respiratory burst involved in inflammatory response	Lbp Rps19
GO:0060267	0.00117864	55.6274	0.0539499	2	6	positive regulation of respiratory burst	Lbp Rps19
GO:0071830	0.00117864	55.6274	0.0539499	2	6	triglyceride-rich lipoprotein particle clearance	Apoe Gpihbp1
GO:0097114	0.00117864	55.6274	0.0539499	2	6	NMDA glutamate receptor clustering	Apoe Reln
GO:1990379	0.00117864	55.6274	0.0539499	2	6	lipid transport across blood-brain barrier	Apoe Cd36
GO:0002536	0.00164033	44.5	0.0629416	2	7	respiratory burst involved in inflammatory response	Lbp Rps19
GO:0003160	0.00164033	44.5	0.0629416	2	7	endocardium morphogenesis	Notch1 Sox18
GO:0003348	0.00164033	44.5	0.0629416	2	7	cardiac endothelial cell differentiation	Notch1 Sox18
GO:0042297	0.00164033	44.5	0.0629416	2	7	vocal learning	Foxp2 Nrxn2
GO:0045916	0.00164033	44.5	0.0629416	2	7	negative regulation of complement activation	Serping1 Susd4
GO:0098596	0.00164033	44.5	0.0629416	2	7	imitative learning	Foxp2 Nrxn2
GO:0051541	0.00217416	37.0817	0.0719332	2	8	elastin metabolic process	Cst3 Ctsl
GO:0061343	0.00217416	37.0817	0.0719332	2	8	cell adhesion involved in heart morphogenesis	Notch1 Tgfbr2
GO:0062043	0.00217416	37.0817	0.0719332	2	8	positive regulation of cardiac epithelial to mesenchymal transition	Notch1 Tgfbr2
GO:0071447	0.00217416	37.0817	0.0719332	2	8	cellular response to hydroperoxide	Cd36 Mgst1
GO:1905064	0.00217416	37.0817	0.0719332	2	8	negative regulation of vascular associated smooth muscle cell differentiation	Nfatc1 Pdcd4
GO:0038089	0.00277882	31.783	0.0809249	2	9	positive regulation of cell migration by vascular endothelial growth factor signaling pathway	Hspb1 Kdr
GO:0060837	0.00277882	31.783	0.0809249	2	9	blood vessel endothelial cell differentiation	Kdr Notch1
GO:0062042	0.00277882	31.783	0.0809249	2	9	regulation of cardiac epithelial to mesenchymal transition	Notch1 Tgfbr2
GO:0098597	0.00277882	31.783	0.0809249	2	9	observational learning	Foxp2 Nrxn2
GO:0002604	0.00345301	27.8089	0.0899165	2	10	regulation of dendritic cell antigen processing and presentation	Fgl2 Ccl21a
GO:0003149	0.00345301	27.8089	0.0899165	2	10	membranous septum morphogenesis	Id2 Tgfbr2
GO:0003211	0.00345301	27.8089	0.0899165	2	10	cardiac ventricle formation	Notch1 Sox4
GO:0006977	0.00345301	27.8089	0.0899165	2	10	DNA damage response, signal transduction by p53 class mediator resulting in cell cycle arrest	Rpl26 Sox4
GO:0019732	0.00345301	27.8089	0.0899165	2	10	antifungal humoral response	Ang App
GO:0034370	0.00345301	27.8089	0.0899165	2	10	triglyceride-rich lipoprotein particle remodeling	Apoe Gpihbp1
GO:0034380	0.00345301	27.8089	0.0899165	2	10	high-density lipoprotein particle assembly	Abca1 Apoe
GO:0070391	0.00345301	27.8089	0.0899165	2	10	response to lipoteichoic acid	Cd36 Lbp
GO:0071223	0.00345301	27.8089	0.0899165	2	10	cellular response to lipoteichoic acid	Cd36 Lbp
GO:0097119	0.00345301	27.8089	0.0899165	2	10	postsynaptic density protein 95 clustering	Nrxn2 Reln
GO:0098598	0.00345301	27.8089	0.0899165	2	10	learned vocalization behavior or vocal learning	Foxp2 Nrxn2
GO:1904667	0.00345301	27.8089	0.0899165	2	10	negative regulation of ubiquitin protein ligase activity	Rps7 Rpl11
GO:0002679	0.00419542	24.7179	0.0989082	2	11	respiratory burst involved in defense response	Lbp Rps19
GO:0002921	0.00419542	24.7179	0.0989082	2	11	negative regulation of humoral immune response	Serping1 Susd4
GO:0043568	0.00419542	24.7179	0.0989082	2	11	positive regulation of insulin-like growth factor receptor signaling pathway	Igfbp4 Igfbp5
GO:0043619	0.00419542	24.7179	0.0989082	2	11	regulation of transcription from RNA polymerase II promoter in response to oxidative stress	Cd36 Epas1
GO:0072431	0.00419542	24.7179	0.0989082	2	11	signal transduction involved in mitotic G1 DNA damage checkpoint	Rpl26 Sox4
GO:1902400	0.00419542	24.7179	0.0989082	2	11	intracellular signal transduction involved in G1 DNA damage checkpoint	Rpl26 Sox4
GO:2000434	0.00419542	24.7179	0.0989082	2	11	regulation of protein neddylation	Epas1 Rpl11
GO:0001878	0.00500481	22.2452	0.1079	2	12	response to yeast	Ang App
GO:0002468	0.00500481	22.2452	0.1079	2	12	dendritic cell antigen processing and presentation	Fgl2 Ccl21a
GO:0003183	0.00500481	22.2452	0.1079	2	12	mitral valve morphogenesis	Notch1 Sox4
GO:0033700	0.00500481	22.2452	0.1079	2	12	phospholipid efflux	Abca1 Apoe
GO:0098911	0.00500481	22.2452	0.1079	2	12	regulation of ventricular cardiac muscle cell action potential	Dlg1 Jup
GO:1900272	0.00500481	22.2452	0.1079	2	12	negative regulation of long-term synaptic potentiation	Apoe App
GO:1902947	0.00500481	22.2452	0.1079	2	12	regulation of tau-protein kinase activity	Apoe App
GO:0002328	0.00587991	20.222	0.116891	2	13	pro-B cell differentiation	Notch1 Sox4
GO:0003174	0.00587991	20.222	0.116891	2	13	mitral valve development	Notch1 Sox4
GO:0003207	0.00587991	20.222	0.116891	2	13	cardiac chamber formation	Notch1 Sox4
GO:0031223	0.00587991	20.222	0.116891	2	13	auditory behavior	Foxp2 Nrxn2
GO:0032488	0.00587991	20.222	0.116891	2	13	Cdc42 protein signal transduction	Abca1 Apoe
GO:0043691	0.00587991	20.222	0.116891	2	13	reverse cholesterol transport	Abca1 Apoe
GO:0097577	0.00587991	20.222	0.116891	2	13	sequestering of iron ion	Fth1 Lcn2
GO:0060263	0.00681948	18.5361	0.125883	2	14	regulation of respiratory burst	Lbp Rps19
GO:1902402	0.00681948	18.5361	0.125883	2	14	signal transduction involved in mitotic DNA damage checkpoint	Rpl26 Sox4
GO:1902403	0.00681948	18.5361	0.125883	2	14	signal transduction involved in mitotic DNA integrity checkpoint	Rpl26 Sox4
GO:1902950	0.00681948	18.5361	0.125883	2	14	regulation of dendritic spine maintenance	Apoe App
GO:1905906	0.00681948	18.5361	0.125883	2	14	regulation of amyloid fibril formation	Apoe App
GO:0010839	0.00782231	17.1095	0.134875	2	15	negative regulation of keratinocyte proliferation	Ctsl Klf9
GO:0030449	0.00782231	17.1095	0.134875	2	15	regulation of complement activation	Serping1 Susd4
GO:0050930	0.00782231	17.1095	0.134875	2	15	induction of positive chemotaxis	Il16 Ccl21a
GO:1905063	0.00782231	17.1095	0.134875	2	15	regulation of vascular associated smooth muscle cell differentiation	Nfatc1 Pdcd4
GO:0000463	0.0088872	15.8867	0.143866	2	16	maturation of LSU-rRNA from tricistronic rRNA transcript (SSU-rRNA, 5.8S rRNA, LSU-rRNA)	Rpl7 Rpl35
GO:0001771	0.0088872	15.8867	0.143866	2	16	immunological synapse formation	Dlg1 Ccl21a
GO:0006878	0.0088872	15.8867	0.143866	2	16	cellular copper ion homeostasis	Aplp2 App
GO:0007638	0.0088872	15.8867	0.143866	2	16	mechanosensory behavior	Foxp2 Nrxn2
GO:0014733	0.0088872	15.8867	0.143866	2	16	regulation of skeletal muscle adaptation	Igfbp5 Nfatc1
GO:0048715	0.0088872	15.8867	0.143866	2	16	negative regulation of oligodendrocyte differentiation	Id2 Notch1
GO:0051044	0.0088872	15.8867	0.143866	2	16	positive regulation of membrane protein ectodomain proteolysis	Apoe App
GO:0051151	0.0088872	15.8867	0.143866	2	16	negative regulation of smooth muscle cell differentiation	Nfatc1 Pdcd4
GO:0060100	0.0088872	15.8867	0.143866	2	16	positive regulation of phagocytosis, engulfment	Cd36 Lbp
GO:0072413	0.0088872	15.8867	0.143866	2	16	signal transduction involved in mitotic cell cycle checkpoint	Rpl26 Sox4
GO:0090141	0.0088872	15.8867	0.143866	2	16	positive regulation of mitochondrial fission	Kdr Pink1
GO:1905155	0.0088872	15.8867	0.143866	2	16	positive regulation of membrane invagination	Cd36 Lbp
GO:1905564	0.0088872	15.8867	0.143866	2	16	positive regulation of vascular endothelial cell proliferation	Igf2 Plcg1

## Sheet: Selected
Top GO terms (UP)
GOBPID	Pvalue	OddsRatio	ExpCount	Count	Size	Term	symbol
GO:0007094	2.48213e-08	10.7602	1.57988	12	38	mitotic spindle assembly checkpoint	Birc5 Bub1 Bub1b Mad1l1 Plk1 Aurkb Ttk Cenpe Ccnb1 Mad2l1 Ndc80 Anapc15
GO:0045841	4.74285e-08	9.99076	1.66303	12	40	negative regulation of mitotic metaphase/anaphase transition	Birc5 Bub1 Bub1b Mad1l1 Plk1 Aurkb Ttk Cenpe Ccnb1 Mad2l1 Ndc80 Anapc15
GO:0045839	9.73289e-09	9.08139	2.07878	14	50	negative regulation of mitotic nuclear division	Birc5 Bub1 Bub1b Esr1 Fgfr3 Mad1l1 Plk1 Aurkb Ttk Cenpe Ccnb1 Mad2l1 Ndc80 Anapc15
GO:0006695	2.76465e-05	5.96201	2.03721	10	49	cholesterol biosynthetic process	Fdps Cyp51 Dhcr7 Hmgcr Hsd17b7 Srebf1 Hmgcs1 Erlin1 Sec14l2 Dhcr24
GO:1902653	2.76465e-05	5.96201	2.03721	10	49	secondary alcohol biosynthetic process	Fdps Cyp51 Dhcr7 Hmgcr Hsd17b7 Srebf1 Hmgcs1 Erlin1 Sec14l2 Dhcr24
GO:0016126	1.35312e-05	5.81771	2.28666	11	55	sterol biosynthetic process	Fdps Cyp51 Dhcr7 Hmgcr Hsd17b7 Sqle Srebf1 Hmgcs1 Erlin1 Sec14l2 Dhcr24
GO:0009185	9.1563e-10	5.8073	4.6149	22	111	ribonucleoside diphosphate metabolic process	Gm3839 Ak1 Ampd3 Bad Eno1 Gapdh Hif1a Hk1 Eif6 Pfkl Pgam1 Pgk1 Pkm Nudt18 Tpi1 Aldoart1 Nupr1 Pfkp Cmpk1 Adpgk Gale Entpd7
GO:1903078	4.40764e-05	5.01763	2.57769	11	62	positive regulation of protein localization to plasma membrane	Epha2 Itga3 Itgb1 Lgals3 Prnp Stac2 Ezr Cib1 Ramp3 Rhog Actr3
GO:0009132	1.26986e-08	4.91884	5.28011	22	127	nucleoside diphosphate metabolic process	Gm3839 Ak1 Ampd3 Bad Eno1 Gapdh Hif1a Hk1 Eif6 Pfkl Pgam1 Pgk1 Pkm Nudt18 Tpi1 Aldoart1 Nupr1 Pfkp Cmpk1 Adpgk Gale Entpd7
GO:0006096	1.32722e-06	4.85363	3.86654	16	93	glycolytic process	Gm3839 Eno1 Gapdh Hif1a Hk1 Eif6 Pfkl Pgam1 Pgk1 Pkm Tpi1 Aldoart1 Nupr1 Pfkp Adpgk Gale
Immune-related GO terms (UP)
GOBPID	Pvalue	OddsRatio	ExpCount	Count	Size	Term	symbol
GO:0002260	0.0015766	3.3653	3.28448	10	79	lymphocyte homeostasis	Lmo1 Bak1 Bax Casp3 Ccnb2 Cd44 Hif1a Tnfaip3 Ripk3 Tnfrsf23
GO:0002312	0.00450672	2.8652	3.78339	10	91	B cell activation involved in immune response	Ercc1 Lgals1 St3gal1 Stat6 Tlr4 Tnfaip3 Cd40 Hmces Parp3 Trp53bp1
GO:0070227	0.00370144	2.7764	4.2823	11	103	lymphocyte apoptotic process	Adam8 Bak1 Bax Cd44 Dffa Hif1a Lgals3 St3gal1 Aurkb Ripk3 Tnfrsf23
GO:0071346	0.00260928	2.76067	4.69805	12	113	cellular response to interferon-gamma	Cdc42ep2 Capg Socs1 Dapk3 Gapdh Ccl2 Ccl7 Tlr4 Flnb Vps26b Actr3 Stx11
GO:0001776	0.0032445	2.68068	4.82278	12	116	leukocyte homeostasis	Lmo1 Bak1 Bax Casp3 Ccnb2 Cd44 Hif1a Anxa1 Ccl2 Tnfaip3 Ripk3 Tnfrsf23
GO:0034341	0.0017313	2.64762	5.69587	14	137	response to interferon-gamma	Cdc42ep2 Capg Socs1 Dapk3 Gapdh Gch1 Ccl2 Ccl7 Tlr4 Cd40 Flnb Vps26b Actr3 Stx11
GO:0001818	0.00460061	1.96506	11.2254	21	270	negative regulation of cytokine production	Cd276 Anxa4 Tspo Cd34 Epha2 F2rl1 Fgfr1 Inhbb Klf2 Anxa1 Prnp Relb Nploc4 Tlr4 Tnfaip3 Ezr Lrrc32 Socs5 Serpinb1a Ppp1r11 Cptp
Top GO terms (DOWN)
GOBPID	Pvalue	OddsRatio	ExpCount	Count	Size	Term	symbol
GO:0002181	6.64371e-18	27.0943	0.827232	17	92	cytoplasmic translation	Rpl31 Rpl26 Rpl30 Rpl9 Rps29 Rpl13a Rps26 Rpl17 Rps28 Rpl36 Rplp1 Rpl35a Rps23 Rps21 Rpl11 Rpl24 Rpl18a
GO:0042274	5.22045e-11	20.5798	0.65639	11	73	ribosomal small subunit biogenesis	mt-Rnr1 Rps14 Rps16 Rps17 Rps19 Rps24 Rps7 Rps28 Rps27 Rps21 Rps25
GO:0006412	7.52757e-30	11.2779	5.61079	47	624	translation	Lars2 Rpl31 Ang App Fau Igfbp5 mt-Rnr1 mt-Rnr2 Rpl21 Rpl26 Rpl30 Rpl32 Rpl37a Rpl7 Rpl9 Rps14 Rps16 Rps17 Rps18 Rps19 Rps24 Rps29 Rps4x Rps7 Sox4 Rpl13a Rpl27a Rpl13 Rps11 Rps26 Rpl17 Rps28 Rpl36 Rplp1 Rpl35a Rps23 Rps21 Rpl35 Rpl11 Rplp2 Rpl37 Rps20 Rpl24 Pink1 Rpl18a Rps9 Rps27a
GO:0043043	4.0088e-29	10.816	5.82659	47	648	peptide biosynthetic process	Lars2 Rpl31 Ang App Fau Igfbp5 mt-Rnr1 mt-Rnr2 Rpl21 Rpl26 Rpl30 Rpl32 Rpl37a Rpl7 Rpl9 Rps14 Rps16 Rps17 Rps18 Rps19 Rps24 Rps29 Rps4x Rps7 Sox4 Rpl13a Rpl27a Rpl13 Rps11 Rps26 Rpl17 Rps28 Rpl36 Rplp1 Rpl35a Rps23 Rps21 Rpl35 Rpl11 Rplp2 Rpl37 Rps20 Rpl24 Pink1 Rpl18a Rps9 Rps27a
GO:0006364	6.18553e-09	8.49445	1.86127	14	207	rRNA processing	Rpl26 Rpl7 Rps14 Rps16 Rps17 Rps19 Rps24 Rps7 Rps28 Rpl35a Rps21 Rpl35 Rpl11 Rps25
GO:0070372	2.77086e-05	4.61515	2.80539	12	312	regulation of ERK1 and ERK2 cascade	Apoe App Cd36 Dlg1 Flt4 Gas6 Kdr Notch1 Ccl21a Sema6a Timp3 Ece1
GO:1903037	2.94932e-05	4.58419	2.82338	12	314	regulation of leukocyte cell-cell adhesion	Cd24a Dlg1 Fgl2 Dtx1 Hspb1 Igf2 Il7 Ccl21a Sox4 Tgfbr2 Thy1 Nfat5
GO:0018108	3.33642e-05	4.52347	2.85934	12	318	peptidyl-tyrosine phosphorylation	Aplp2 App Cd24a Cd36 Clk1 Flt4 Gas6 Igf2 Il7 Kdr Reln Thy1
GO:0045765	8.64998e-05	4.40247	2.67951	11	298	regulation of angiogenesis	Cd36 Cldn5 Hspb1 Igf2 Jup Kdr Plcg1 Stab1 Sema6a Tcf4 Tgfbr2
GO:0060326	0.000452451	3.88622	2.73346	10	304	cell chemotaxis	App Gas6 Hspb1 Il16 Kdr Lbp Notch1 Ccl21a Rps19 Rpl13a
Immune-related GO terms (DOWN)
GOBPID	Pvalue	OddsRatio	ExpCount	Count	Size	Term	symbol
GO:1903037	2.94932e-05	4.58419	2.82338	12	314	regulation of leukocyte cell-cell adhesion	Cd24a Dlg1 Fgl2 Dtx1 Hspb1 Igf2 Il7 Ccl21a Sox4 Tgfbr2 Thy1 Nfat5
GO:0007159	9.07365e-05	4.05296	3.17405	12	353	leukocyte cell-cell adhesion	Cd24a Dlg1 Fgl2 Dtx1 Hspb1 Igf2 Il7 Ccl21a Sox4 Tgfbr2 Thy1 Nfat5
GO:0050863	0.000175276	4.04527	2.9043	11	323	regulation of T cell activation	Cd24a Dlg1 Fgl2 Dtx1 Hspb1 Igf2 Il7 Ccl21a Sox4 Tgfbr2 Thy1
GO:1903131	0.000339497	3.29079	4.20809	13	468	mononuclear cell differentiation	Cd24a Ctsl Fgl2 Dtx1 Gas6 Hspb1 Id2 Il7 Ly6d Nfatc1 Sox4 Tgfbr2 Adgrg3
GO:0002521	0.00119491	2.73063	5.43096	14	604	leukocyte differentiation	App Cd24a Ctsl Fgl2 Dtx1 Gas6 Hspb1 Id2 Il7 Ly6d Nfatc1 Sox4 Tgfbr2 Adgrg3
GO:0002694	0.000589626	2.72468	6.25819	16	696	regulation of leukocyte activation	Cd24a Dlg1 Fgl2 Dtx1 Gas6 Hspb1 Id2 Igf2 Il16 Il7 Lbp Ccl21a Sox4 Enpp3 Tgfbr2 Thy1
GO:0002697	0.00641457	2.66019	3.92935	10	437	regulation of immune effector process	Serping1 Cd24a Cd36 Fgl2 Igf2 Lbp Rps19 Enpp3 Tril Susd4
