# Supplementary material for: Immune-interacting lymphatic endothelial subtype at capillary terminals drives lymphatic malformation
Source: J Exp Med. 2023 Jan 23;220(4):e20220741. doi: 10.1084/jem.20220741 (PMC9884640; doi:10.1084/jem.20220741)
Supplement: Data S8 — shows GO enrichment analysis of DEGs in non-proliferative Ptx3 LECs from Pik3caH1047R mutant and control mice. GO enrichment analysis on the “biological processes” domain was performed using the hypergeometric test in the GOstats package (version 2.56.0). The analysis was restricted to gene sets containing 5–1,000 genes. Significant pathways were selected with P value <0.05. Terms with >10 counts were included, and the table was sorted by OddsRatio and then by P value. [file JEM_20220741_DataS8.xlsx]

## Sheet: UP count >10, sorted OddsRatio
Data S8. GO enrichment analysis of DEGs in non-proliferative Ptx3 capillary LECs from Pik3caH1047R mutant in comparison to control mice
Terms with >10 counts were included, and the table was sorted by OddsRatio and then by p-value.
Terms highlighted in bold represent selected Top50 downregulated biological processes. Terms related to regulation of the immune response are highlighted in red.
GOBPID	Pvalue	OddsRatio	ExpCount	Count	Size	Term	symbol
GO:0006090	1.86607e-08	7.18105	2.40394	15	121	pyruvate metabolic process	Gapdh Hif1a Hk1 Igf1 Ldha Pfkl Pgam1 Pgk1 Pkm Tpi1 Pdk1 Srr Nupr1 Hoga1 Gale
GO:0009135	1.88878e-07	7.06611	2.10593	13	106	purine nucleoside diphosphate metabolic process	Ampd3 Gapdh Hif1a Hk1 Igf1 Pfkl Pgam1 Pgk1 Pkm Nudt18 Tpi1 Nupr1 Gale
GO:0009179	1.88878e-07	7.06611	2.10593	13	106	purine ribonucleoside diphosphate metabolic process	Ampd3 Gapdh Hif1a Hk1 Igf1 Pfkl Pgam1 Pgk1 Pkm Nudt18 Tpi1 Nupr1 Gale
GO:0006096	2.3827e-06	6.7544	1.84766	11	93	glycolytic process	Gapdh Hif1a Hk1 Igf1 Pfkl Pgam1 Pgk1 Pkm Tpi1 Nupr1 Gale
GO:0046031	8.805e-07	6.72596	2.02646	12	102	ADP metabolic process	Ampd3 Gapdh Hif1a Hk1 Igf1 Pfkl Pgam1 Pgk1 Pkm Tpi1 Nupr1 Gale
GO:0009185	3.25794e-07	6.70413	2.20527	13	111	ribonucleoside diphosphate metabolic process	Ampd3 Gapdh Hif1a Hk1 Igf1 Pfkl Pgam1 Pgk1 Pkm Nudt18 Tpi1 Nupr1 Gale
GO:0006757	2.65088e-06	6.67273	1.86752	11	94	ATP generation from ADP	Gapdh Hif1a Hk1 Igf1 Pfkl Pgam1 Pgk1 Pkm Tpi1 Nupr1 Gale
GO:0006165	9.44114e-06	5.76584	2.1258	11	107	nucleoside diphosphate phosphorylation	Gapdh Hif1a Hk1 Igf1 Pfkl Pgam1 Pgk1 Pkm Tpi1 Nupr1 Gale
GO:0009132	1.54762e-06	5.75915	2.52314	13	127	nucleoside diphosphate metabolic process	Ampd3 Gapdh Hif1a Hk1 Igf1 Pfkl Pgam1 Pgk1 Pkm Nudt18 Tpi1 Nupr1 Gale
GO:0046939	1.23165e-05	5.59039	2.1854	11	110	nucleotide phosphorylation	Gapdh Hif1a Hk1 Igf1 Pfkl Pgam1 Pgk1 Pkm Tpi1 Nupr1 Gale
GO:2000379	1.34307e-05	5.53424	2.20527	11	111	positive regulation of reactive oxygen species metabolic process	Ass1 Tspo Cdkn1a Clu Gadd45a Grin1 Plau Ptx3 Ddah2 Ripk3 Ulbp1
GO:0016052	9.71619e-07	5.53267	2.82115	14	142	carbohydrate catabolic process	Pgd Glb1 Gapdh Hif1a Hk1 Igf1 Ldha Pfkl Pgam1 Pgk1 Pkm Tpi1 Nupr1 Gale
GO:0031099	4.67198e-07	5.46827	3.05956	15	154	regeneration	Ccnd1 Cd81 Cdk1 Cdkn1a Fzd9 Gap43 Igf1 Kpna1 Matn2 Mmp2 Pkm Plau Tnc Klk8 Sulf2
GO:0008637	1.59239e-05	5.42525	2.245	11	113	apoptotic mitochondrial changes	Ggct Bak1 Bid Camk2a Gclm Igf1 Lmna Nptx1 Hip1r Aifm2 Dnm1l
GO:0016525	6.93614e-05	5.02004	2.1854	10	110	negative regulation of angiogenesis	Adamts1 Cxcr3 Gadd45a Epha2 Pde3b Pgk1 Ccl2 Sparc Adgrb2 E2f2
GO:2000181	8.08077e-05	4.92118	2.22513	10	112	negative regulation of blood vessel morphogenesis	Adamts1 Cxcr3 Gadd45a Epha2 Pde3b Pgk1 Ccl2 Sparc Adgrb2 E2f2
GO:1901343	8.71071e-05	4.87319	2.245	10	113	negative regulation of vasculature development	Adamts1 Cxcr3 Gadd45a Epha2 Pde3b Pgk1 Ccl2 Sparc Adgrb2 E2f2
GO:1903409	6.315e-05	4.60782	2.60261	11	131	reactive oxygen species biosynthetic process	Acox1 Ass1 Tspo Cd34 Clu Grin1 Igf1 Nos3 Ptx3 Ddah2 Ulbp1
GO:0034341	9.47561e-05	4.38724	2.72182	11	137	response to interferon-gamma	Cdc42ep2 Capg Dapk3 Gapdh Gch1 Ccl2 Ccl7 Stxbp1 Cd40 Actr3 Stx11
GO:0046034	2.29649e-07	4.32413	5.08602	20	256	ATP metabolic process	Shmt2 Ampd3 Atp6v1b2 Bid Tspo Cdk1 Gapdh Hif1a Hk1 Igf1 Ldha Pfkl Pgam1 Pgk1 Pkm Tpi1 Nupr1 Ola1 Dnm1l Gale
GO:2000377	4.24511e-06	4.24458	4.11252	16	207	regulation of reactive oxygen species metabolic process	Ass1 Tspo Cd34 Cdkn1a Clu Gadd45a Foxm1 Gch1 Grin1 Hif1a Igf1 Plau Ptx3 Ddah2 Ripk3 Ulbp1
GO:0045765	1.54433e-07	4.07838	5.92045	22	298	regulation of angiogenesis	Adam12 Adamts1 Anxa3 Cd34 Cxcr3 Gadd45a Dll1 Ecm1 Epha2 Hif1a Itga5 Nos3 Pde3b Pgf Pgk1 Pkm Ccl2 Sparc Cd40 Adgrb2 E2f2 Pak4
GO:0045766	5.05363e-05	4.0442	3.47677	13	175	positive regulation of angiogenesis	Adam12 Anxa3 Cd34 Cxcr3 Dll1 Ecm1 Hif1a Itga5 Nos3 Pgf Pkm Cd40 Pak4
GO:1904018	5.05363e-05	4.0442	3.47677	13	175	positive regulation of vasculature development	Adam12 Anxa3 Cd34 Cxcr3 Dll1 Ecm1 Hif1a Itga5 Nos3 Pgf Pkm Cd40 Pak4
GO:1901342	1.94573e-07	4.01941	5.99991	22	302	regulation of vasculature development	Adam12 Adamts1 Anxa3 Cd34 Cxcr3 Gadd45a Dll1 Ecm1 Epha2 Hif1a Itga5 Nos3 Pde3b Pgf Pgk1 Pkm Ccl2 Sparc Cd40 Adgrb2 E2f2 Pak4
GO:0044282	1.63605e-06	3.63099	6.27806	21	316	small molecule catabolic process	Shmt2 Pgd Acox1 Glb1 Akr1b8 Hdc Hk1 Ldha Nos3 Pfkl Aldh4a1 Nudt18 Tpi1 Ddah2 Impa1 Pycrl Hoga1 Acot7 Npl Gale Mccc2
GO:0072593	2.89685e-06	3.62444	5.98005	20	301	reactive oxygen species metabolic process	Acox1 Ass1 Tspo Cd34 Cdkn1a Clu Gadd45a Sh3pxd2a Foxm1 Gch1 Grin1 Hif1a Igf1 Nos3 Plau Ptx3 Sod3 Ddah2 Ripk3 Ulbp1
GO:0007051	0.000283396	3.56946	3.59598	12	181	spindle organization	Tubg1 Espl1 Ccnb2 Plk1 Tacc3 Prc1 Parp3 Racgap1 Tubgcp4 Knstrn Spc25 Cltc
GO:0001935	0.000949321	3.52873	3.01982	10	152	endothelial cell proliferation	Cd34 Cxcr3 Ecm1 Epha2 Fgfr3 Igf1 Pgf Ccl2 Sparc Apln
GO:0022612	0.00104895	3.47941	3.05956	10	154	gland morphogenesis	Epha2 Igf1 Mki67 Mmp2 Plau Pthlh Sema3a Tnc Tnfaip3 Sulf2
GO:0010634	0.00110188	3.45526	3.07943	10	155	positive regulation of epithelial cell migration	Adam9 Anxa3 Hif1a Igf1 Itga3 Nos3 Sparc Cd40 Glipr2 Nus1
GO:0030335	3.26573e-09	3.44878	11.2051	35	564	positive regulation of cell migration	Mgat5 Prr5 Acta2 Adam8 Adam9 Adamts1 Anxa3 Dapk3 Grin1 Hif1a Igf1 Itga3 Itga5 Mmp14 Mmp2 Nedd9 Nos3 Pgf Plau Ccl2 Selp Sema3a Sema4c Sema4d Snai1 Sparc Cd40 Zfp703 Glipr2 Myadm Nus1 Trpv4 Rras2 Dnm1l Actr3
GO:0030041	0.000400291	3.42644	3.73505	12	188	actin filament polymerization	Cdc42ep2 Baiap2 Capg Eln Pfn2 Micall2 Msrb1 Hip1r Myadm Gm14137 Cotl1 Actr3
GO:0010810	0.00014629	3.4093	4.39067	14	221	regulation of cell-substrate adhesion	Npnt Adam15 Dapk3 Efna5 Fbln2 Itga3 Itga5 L1cam Lgals1 Mmp14 Nedd9 Plau Myadm Mink1
GO:0051259	0.000153364	3.39276	4.41053	14	222	protein complex oligomerization	Lrrc8c Kctd9 Shmt2 Gria2 Grin1 Rrm2 Slc1a5 Trp53bp1 Hgsnat Aldh9a1 Aldh1a3 Nacc2 Dnm1l Mlkl
GO:0030183	0.00133589	3.36191	3.1589	10	159	B cell differentiation	Card11 Bak1 Dll1 Fzd9 Il2rg Lgals1 Mmp14 St3gal1 Tnfaip3 Polm
GO:0007162	2.5955e-05	3.3191	5.82111	18	293	negative regulation of cell adhesion	Cd276 Adam15 Adam8 Ass1 Efna5 Lgals1 Mad1l1 Mmp14 Mmp2 Pde3b Sema4d Tnc Tnfaip3 Zfp703 Lrrc32 Myadm Socs5 Trpv4
GO:0040017	5.1174e-09	3.31767	11.9601	36	602	positive regulation of locomotion	Mgat5 Prr5 Acta2 Adam8 Adam9 Adamts1 Anxa3 Cxcr3 Dapk3 Grin1 Hif1a Igf1 Itga3 Itga5 Mmp14 Mmp2 Nedd9 Nos3 Pgf Plau Ccl2 Selp Sema3a Sema4c Sema4d Snai1 Sparc Cd40 Zfp703 Glipr2 Myadm Nus1 Trpv4 Rras2 Dnm1l Actr3
GO:2000147	9.07322e-09	3.30168	11.6621	35	587	positive regulation of cell motility	Mgat5 Prr5 Acta2 Adam8 Adam9 Adamts1 Anxa3 Dapk3 Grin1 Hif1a Igf1 Itga3 Itga5 Mmp14 Mmp2 Nedd9 Nos3 Pgf Plau Ccl2 Selp Sema3a Sema4c Sema4d Snai1 Sparc Cd40 Zfp703 Glipr2 Myadm Nus1 Trpv4 Rras2 Dnm1l Actr3
GO:1905475	0.000555554	3.29436	3.87412	12	195	regulation of protein localization to membrane	Camk2a Cd81 Stom Epha2 Fzd9 Itga3 Mmp14 Ccl2 Sorbs2 Ramp3 Cltc Actr3
GO:0010977	0.00168371	3.25205	3.25823	10	164	negative regulation of neuron projection development	Crmp1 Lgals1 Sema3a Sema4c Sema4d Dpysl3 Klk8 Trpv4 Itm2c Actr3
GO:0001525	5.2414e-08	3.24418	10.7879	32	543	angiogenesis	Adam12 Adam15 Adam8 Adamts1 Anxa3 Cd34 Cxcr3 Gadd45a Dll1 Ecm1 Epha2 Hif1a Itga5 Mmp2 Nos3 Nrp2 Pde3b Pgf Pgk1 Pkm Plau Ccl2 Sparc Cd40 Adgrb2 E2f2 Clic4 Apln Nus1 Ramp3 Pak4 Plxdc1
GO:0009117	9.06332e-07	3.22283	8.7416	26	440	nucleotide metabolic process	Nt5m Adcy4 Ampd3 Epha2 Gapdh Hif1a Hk1 Igf1 Nos3 Pfkl Pgam1 Pgk1 Pkm Rrm2 Nudt18 Tpi1 Nmnat2 Pdk1 Impdh1 Dctd Nupr1 Gmpr Acot7 Gale Mccc2 Uck2
GO:1901988	0.0018419	3.21007	3.29797	10	166	negative regulation of cell cycle phase transition	Ccnd1 Ccng1 Cdk1 Cdkn1a Mad1l1 Plk1 Ints3 Taok3 Nacc2 Susd2
GO:0051272	1.86075e-08	3.2006	11.9998	35	604	positive regulation of cellular component movement	Mgat5 Prr5 Acta2 Adam8 Adam9 Adamts1 Anxa3 Dapk3 Grin1 Hif1a Igf1 Itga3 Itga5 Mmp14 Mmp2 Nedd9 Nos3 Pgf Plau Ccl2 Selp Sema3a Sema4c Sema4d Snai1 Sparc Cd40 Zfp703 Glipr2 Myadm Nus1 Trpv4 Rras2 Dnm1l Actr3
GO:0048813	0.00123392	3.17027	3.67544	11	185	dendrite morphogenesis	Baiap2 Camk2a Grin1 Map6 Sema3a Sema4d Fbxw8 Mink1 Trak1 Dnm1l Actr3
GO:0006753	1.3216e-06	3.153	8.9204	26	449	nucleoside phosphate metabolic process	Nt5m Adcy4 Ampd3 Epha2 Gapdh Hif1a Hk1 Igf1 Nos3 Pfkl Pgam1 Pgk1 Pkm Rrm2 Nudt18 Tpi1 Nmnat2 Pdk1 Impdh1 Dctd Nupr1 Gmpr Acot7 Gale Mccc2 Uck2
GO:0050770	0.00128864	3.15202	3.69531	11	186	regulation of axonogenesis	Efna5 Grin1 L1cam Map1b Map6 Sema3a Sema4c Sema4d Eif2b2 Trak1 Actr3
GO:0050769	8.06216e-05	3.13925	5.78137	17	291	positive regulation of neurogenesis	Baiap2 Tspo Efna5 Hif1a Igf1 L1cam Map1b Map6 Neurl1a Atxn1 Sema4d Eif2b2 Fbxw8 Prmt5 Trak1 Dnm1l Actr3
GO:0072521	9.01356e-06	3.12396	7.56943	22	381	purine-containing compound metabolic process	Adcy4 Shmt2 Ampd3 Epha2 Gapdh Hif1a Hk1 Igf1 Nos3 Pfkl Pgam1 Pgk1 Pkm Nudt18 Tpi1 Pdk1 Impdh1 Nupr1 Gmpr Acot7 Gale Mccc2
GO:0010632	0.00034176	3.12006	4.76814	14	240	regulation of epithelial cell migration	Adam9 Anxa3 Gadd45a Epha2 Hif1a Igf1 Itga3 Nos3 Pfn2 Sema3a Sparc Cd40 Glipr2 Nus1
GO:0005996	0.00022003	3.11364	5.12575	15	258	monosaccharide metabolic process	Pgd Akr1b3 Glb1 Gapdh Hif1a Hk1 Igf1 Ldha Pfkl Pgk1 Pkm Tpi1 Pdk1 Pgp Gale
GO:0030334	3.34061e-11	3.11275	18.7547	52	944	regulation of cell migration	Mgat5 Prr5 Acta2 Adam15 Adam8 Adam9 Adamts1 Anxa3 Camk2a Cd81 Cxcr3 Cnn2 Dapk3 Gadd45a Ecm1 Epha2 Grin1 Hif1a Igf1 Itga3 Itga5 Lmna Mmp14 Mmp2 Nbl1 Nedd9 Nos3 Pfn2 Pgf Plau Ccl2 Selp Sema3a Sema4c Sema4d Snai1 Sparc Cd40 Dpysl3 Ndrg4 Clic4 Zfp703 Glipr2 Flrt2 Myadm Mink1 Nus1 Ripk3 Trpv4 Rras2 Dnm1l Actr3
GO:0006575	0.00229037	3.10969	3.3973	10	171	cellular modified amino acid metabolic process	Shmt2 Ass1 Ckb Gch1 Gclm Serinc2 Ggt5 Aldh9a1 Gatm Hoga1
GO:0048660	0.00229037	3.10969	3.3973	10	171	regulation of smooth muscle cell proliferation	Adamts1 Akr1b3 Cdkn1a Hif1a Igf1 Mmp2 Nos3 Tnfaip3 Ndrg4 Apln
GO:0051258	9.52154e-05	3.09353	5.86084	17	295	protein polymerization	Tubg1 Cdc42ep2 Baiap2 Capg Eln Map1b Pfn2 Micall2 Msrb1 Hip1r Myadm Tubgcp4 Gm14137 Trpv4 Cotl1 Dnm1l Actr3
GO:0030833	0.00238979	3.09036	3.41717	10	172	regulation of actin filament polymerization	Cdc42ep2 Baiap2 Capg Eln Pfn2 Hip1r Myadm Gm14137 Cotl1 Actr3
GO:1901605	0.00238979	3.09036	3.41717	10	172	alpha-amino acid metabolic process	Psat1 Shmt2 Ass1 Gclm Nos3 Aldh4a1 Srr Ddah2 Pycrl Hoga1
GO:0031345	0.00102026	3.05835	4.15226	12	209	negative regulation of cell projection organization	Crmp1 Itga3 Lgals1 Pfn2 Sema3a Sema4c Sema4d Dpysl3 Klk8 Trpv4 Itm2c Actr3
GO:0009150	4.65388e-05	3.05024	6.65553	19	335	purine ribonucleotide metabolic process	Adcy4 Ampd3 Epha2 Gapdh Hif1a Hk1 Igf1 Pfkl Pgam1 Pgk1 Pkm Nudt18 Tpi1 Pdk1 Impdh1 Nupr1 Acot7 Gale Mccc2
GO:0055086	1.04198e-06	3.04374	9.9535	28	501	nucleobase-containing small molecule metabolic process	Nt5m Adcy4 Shmt2 Ampd3 Epha2 Gapdh Hif1a Hk1 Igf1 Nos3 Pfkl Pgam1 Pgk1 Pkm Rrm2 Nudt18 Tpi1 Nmnat2 Pdk1 Impdh1 Dctd Nupr1 Pycrl Gmpr Acot7 Gale Mccc2 Uck2
GO:0009259	3.12215e-05	3.04216	7.03301	20	354	ribonucleotide metabolic process	Adcy4 Ampd3 Epha2 Gapdh Hif1a Hk1 Igf1 Pfkl Pgam1 Pgk1 Pkm Nudt18 Tpi1 Pdk1 Impdh1 Nupr1 Acot7 Gale Mccc2 Uck2
GO:0010948	0.000739475	3.01186	4.56947	13	230	negative regulation of cell cycle process	Ccnd1 Ccng1 Cdk1 Cdkn1a Fgfr3 Fzd9 Mad1l1 Plk1 Ppp2r5b Ints3 Taok3 Nacc2 Susd2
GO:0031589	3.65732e-05	3.00562	7.11248	20	358	cell-substrate adhesion	Npnt Adam15 Adam8 Adam9 Cd34 Dapk3 Efna5 Fbln2 Itga3 Itga5 L1cam Lgals1 Mmp14 Nedd9 Plau Atrnl1 Micall2 Myadm Mink1 Bcam
GO:0048659	0.00294012	2.99718	3.51651	10	177	smooth muscle cell proliferation	Adamts1 Akr1b3 Cdkn1a Hif1a Igf1 Mmp2 Nos3 Tnfaip3 Ndrg4 Apln
GO:0006163	3.95448e-05	2.98768	7.15222	20	360	purine nucleotide metabolic process	Adcy4 Ampd3 Epha2 Gapdh Hif1a Hk1 Igf1 Nos3 Pfkl Pgam1 Pgk1 Pkm Nudt18 Tpi1 Pdk1 Impdh1 Nupr1 Acot7 Gale Mccc2
GO:0031346	7.95342e-06	2.97604	8.66213	24	436	positive regulation of cell projection organization	Mob2 Cdc42ep2 Baiap2 Adamts1 Efna5 Grin1 Itga3 L1cam Map1b Map6 Neurl1a Sema4d Eif2b2 Dpysl3 Ppp2r5b Fbxw8 Ndrg4 Snx3 Gm14137 Trak1 Anln Ptk7 Dnm1l Actr3
GO:0008154	0.0013006	2.96717	4.27146	12	215	actin polymerization or depolymerization	Cdc42ep2 Baiap2 Capg Eln Pfn2 Micall2 Msrb1 Hip1r Myadm Gm14137 Cotl1 Actr3
GO:0048771	0.00211557	2.94819	3.93372	11	198	tissue remodeling	Adam8 Bak1 Epha2 Fgfr3 Hif1a Igf1 Mmp14 Mmp2 Nos3 Cthrc1 Gpr137b
GO:0019693	4.79377e-05	2.94373	7.25155	20	365	ribose phosphate metabolic process	Adcy4 Ampd3 Epha2 Gapdh Hif1a Hk1 Igf1 Pfkl Pgam1 Pgk1 Pkm Nudt18 Tpi1 Pdk1 Impdh1 Nupr1 Acot7 Gale Mccc2 Uck2
GO:2000145	2.13471e-10	2.94083	19.7481	52	994	regulation of cell motility	Mgat5 Prr5 Acta2 Adam15 Adam8 Adam9 Adamts1 Anxa3 Camk2a Cd81 Cxcr3 Cnn2 Dapk3 Gadd45a Ecm1 Epha2 Grin1 Hif1a Igf1 Itga3 Itga5 Lmna Mmp14 Mmp2 Nbl1 Nedd9 Nos3 Pfn2 Pgf Plau Ccl2 Selp Sema3a Sema4c Sema4d Snai1 Sparc Cd40 Dpysl3 Ndrg4 Clic4 Zfp703 Glipr2 Flrt2 Myadm Mink1 Nus1 Ripk3 Trpv4 Rras2 Dnm1l Actr3
GO:0002685	0.00140713	2.93797	4.3112	12	217	regulation of leukocyte migration	Adam8 Cd81 Cxcr3 Ecm1 Mmp14 Nbl1 Pgf Ccl2 Selp Ripk3 Trpv4 Dnm1l
GO:0046394	0.000401611	2.93067	5.42376	15	273	carboxylic acid biosynthetic process	Psat1 Shmt2 Ass1 Ldha Ltc4s Pkm Ggt5 Srr Aldh1a3 Fads3 Pycrl Hacd4 Gatm Hoga1 Acot7
GO:0048514	1.35352e-07	2.93062	13.0131	35	655	blood vessel morphogenesis	Adam12 Adam15 Adam8 Adamts1 Anxa3 Bak1 Cd34 Cxcr3 Gadd45a Dll1 Ecm1 Epha2 Foxm1 Hif1a Itga5 Mmp2 Nos3 Nrp2 Pde3b Pgf Pgk1 Pkm Plau Ccl2 Sparc Cd40 Adgrb2 E2f2 Clic4 Apln Nus1 Ramp3 Pak4 Plxdc1 Myo18b
GO:0007160	0.00146303	2.92358	4.33106	12	218	cell-matrix adhesion	Npnt Adam15 Adam8 Adam9 Cd34 Dapk3 Efna5 L1cam Mmp14 Plau Mink1 Bcam
GO:0016051	0.00228805	2.91673	3.97345	11	200	carbohydrate biosynthetic process	Pgd Akr1b3 Gapdh Gys1 Hif1a Igf1 Pgk1 Tpi1 Pgp Cltc B3gnt9
GO:0044283	4.92944e-07	2.91119	11.9204	32	600	small molecule biosynthetic process	Nt5m Psat1 Shmt2 Pgd Akr1b3 Ampd3 Ass1 Gapdh Gch1 Hif1a Ldha Ltc4s Pgk1 Pkm Snai1 Nudt18 Tpi1 Ggt5 Impdh1 Ip6k3 Srr Nus1 Aldh1a3 Fads3 Acer3 Pycrl Hacd4 Pgp Gatm Hoga1 Sec14l2 Acot7
GO:0051962	8.98278e-05	2.89234	6.99328	19	352	positive regulation of nervous system development	Baiap2 Tspo Efna5 Hif1a Igf1 L1cam Map1b Map6 Neurl1a Atxn1 Sema4d Eif2b2 Adgrb2 Fbxw8 Prmt5 Flrt2 Trak1 Dnm1l Actr3
GO:0044262	0.000312239	2.88406	5.88071	16	296	cellular carbohydrate metabolic process	Pgd Akr1b3 Glb1 Gys1 Hif1a Hk1 Igf1 Pgam1 Tpi1 Myof Pdk1 Pcdh12 Impa1 Nupr1 Pgp B3gnt9
GO:0045732	0.00164186	2.88123	4.39067	12	221	positive regulation of protein catabolic process	Adam8 Adam9 Cd81 Clu Nsf Plk1 Tnfaip3 Fbxw8 Snf8 Nupr1 Socs5 Nkd1
GO:0000819	0.00387568	2.87572	3.65558	10	184	sister chromatid segregation	Tubg1 Espl1 Mad1l1 Plk1 Tacc3 Top2a Prc1 Racgap1 Knstrn Ncapd2
GO:0009165	0.002568	2.87078	4.03306	11	203	nucleotide biosynthetic process	Adcy4 Ampd3 Nos3 Pkm Rrm2 Nmnat2 Pdk1 Impdh1 Dctd Acot7 Uck2
GO:0046395	0.002568	2.87078	4.03306	11	203	carboxylic acid catabolic process	Shmt2 Pgd Acox1 Hdc Nos3 Aldh4a1 Ddah2 Hoga1 Acot7 Npl Mccc2
GO:0019318	0.00113444	2.86516	4.78801	13	241	hexose metabolic process	Glb1 Gapdh Hif1a Hk1 Igf1 Ldha Pfkl Pgk1 Pkm Tpi1 Pdk1 Pgp Gale
GO:0016053	0.000523075	2.85238	5.56283	15	280	organic acid biosynthetic process	Psat1 Shmt2 Ass1 Ldha Ltc4s Pkm Ggt5 Srr Aldh1a3 Fads3 Pycrl Hacd4 Gatm Hoga1 Acot7
GO:0030155	8.71874e-08	2.84459	14.5826	38	734	regulation of cell adhesion	Cd276 Card11 Npnt Adam15 Adam8 Adam9 Ass1 Cd81 Cxcr3 Dapk3 Dll1 Efna5 Epha2 Fbln2 Igf1 Il2rg Itga3 Itga5 L1cam Lgals1 Mad1l1 Mmp14 Mmp2 Nedd9 Pde3b Plau Ccl2 Selp Sema4d Sox13 Tnc Tnfaip3 Zfp703 Lrrc32 Myadm Mink1 Socs5 Trpv4
GO:0006520	0.00126851	2.82758	4.84761	13	244	cellular amino acid metabolic process	Psat1 Shmt2 Ass1 Gclm Hdc Nos3 Aldh4a1 Ggt5 Srr Ddah2 Pycrl Hoga1 Mccc2
GO:0010631	0.000418894	2.80295	6.03965	16	304	epithelial cell migration	Adam8 Adam9 Anxa3 Gadd45a Epha2 Hif1a Igf1 Itga3 Nos3 Pfn2 Sema3a Sparc Cd40 Glipr2 Nus1 Anln
GO:1901293	0.0030956	2.7973	4.13239	11	208	nucleoside phosphate biosynthetic process	Adcy4 Ampd3 Nos3 Pkm Rrm2 Nmnat2 Pdk1 Impdh1 Dctd Acot7 Uck2
GO:0006091	6.6601e-05	2.78582	8.02638	21	404	generation of precursor metabolites and energy	Shmt2 Pgd Acox1 Bid Cdk1 Gapdh Gys1 Hif1a Hk1 Igf1 Ldha Pfkl Pgam1 Pgk1 Pkm Tpi1 Pcdh12 Nupr1 Trpv4 Gale Dlst
GO:0098813	0.000976779	2.78377	5.30456	14	267	nuclear chromosome segregation	Tubg1 Espl1 Gem Mad1l1 Plk1 Tacc3 Top2a Prc1 Racgap1 Knstrn Ncapd2 Fam83d Actr3 Sun1
GO:0030198	0.00045	2.78337	6.07938	16	306	extracellular matrix organization	Npnt Adamts1 Aebp1 Eln Fbln2 Mmp14 Mmp2 Ptx3 Thsd4 Adamts5 Adamts4 Olfml2a Flrt2 Loxl4 Sulf2 Adamtsl1
GO:0090132	0.00045	2.78337	6.07938	16	306	epithelium migration	Adam8 Adam9 Anxa3 Gadd45a Epha2 Hif1a Igf1 Itga3 Nos3 Pfn2 Sema3a Sparc Cd40 Glipr2 Nus1 Anln
GO:0002285	0.0032109	2.78305	4.15226	11	209	lymphocyte activation involved in immune response	Cd81 Dll1 Lgals1 St3gal1 Tnfaip3 Cd40 Hmces Parp3 Trp53bp1 Socs5 Stx11
GO:0008064	0.00485252	2.77912	3.77478	10	190	regulation of actin polymerization or depolymerization	Cdc42ep2 Baiap2 Capg Eln Pfn2 Hip1r Myadm Gm14137 Cotl1 Actr3
GO:0043062	0.000466284	2.77369	6.09925	16	307	extracellular structure organization	Npnt Adamts1 Aebp1 Eln Fbln2 Mmp14 Mmp2 Ptx3 Thsd4 Adamts5 Adamts4 Olfml2a Flrt2 Loxl4 Sulf2 Adamtsl1
GO:0045229	0.000466284	2.77369	6.09925	16	307	external encapsulating structure organization	Npnt Adamts1 Aebp1 Eln Fbln2 Mmp14 Mmp2 Ptx3 Thsd4 Adamts5 Adamts4 Olfml2a Flrt2 Loxl4 Sulf2 Adamtsl1
GO:0001666	0.00332962	2.76894	4.17213	11	210	response to hypoxia	Adam8 Cd34 Hif1a Mmp2 Pgf Pgk1 Plat Plau Sod3 Tacc3 Pdk1
GO:0090130	0.000483072	2.76407	6.11912	16	308	tissue migration	Adam8 Adam9 Anxa3 Gadd45a Epha2 Hif1a Igf1 Itga3 Nos3 Pfn2 Sema3a Sparc Cd40 Glipr2 Nus1 Anln
GO:0010720	0.000159852	2.75779	7.31115	19	368	positive regulation of cell development	Baiap2 Tspo Efna5 Hif1a Igf1 L1cam Map1b Map6 Nedd9 Neurl1a Atxn1 Sema4d Eif2b2 Fbxw8 Prmt5 Myadm Trak1 Dnm1l Actr3
GO:0016054	0.00345184	2.75498	4.19199	11	211	organic acid catabolic process	Shmt2 Pgd Acox1 Hdc Nos3 Aldh4a1 Ddah2 Hoga1 Acot7 Npl Mccc2
GO:0072330	0.00521789	2.74834	3.81452	10	192	monocarboxylic acid biosynthetic process	Ldha Ltc4s Pkm Srr Aldh1a3 Fads3 Hacd4 Gatm Hoga1 Acot7
GO:0006006	0.00357762	2.74115	4.21186	11	212	glucose metabolic process	Gapdh Hif1a Hk1 Igf1 Ldha Pfkl Pgk1 Pkm Tpi1 Pdk1 Pgp
GO:0030832	0.00540848	2.7332	3.83438	10	193	regulation of actin filament length	Cdc42ep2 Baiap2 Capg Eln Pfn2 Hip1r Myadm Gm14137 Cotl1 Actr3
GO:0022408	0.00560447	2.71823	3.85425	10	194	negative regulation of cell-cell adhesion	Cd276 Adam8 Ass1 Mad1l1 Tnfaip3 Zfp703 Lrrc32 Myadm Socs5 Trpv4
GO:0001944	1.88008e-07	2.71276	15.6554	39	788	vasculature development	Adam12 Adam15 Adam8 Adamts1 Anxa3 Bak1 Cd34 Cxcr3 Gadd45a Dll1 Ecm1 Epha2 Foxm1 Hif1a Igf1 Itga5 Mmp2 Nos3 Nrp2 Pde3b Pgf Pgk1 Pkm Plau Ccl2 Sparc Slc4a7 Cd40 Adgrb2 Fbxw8 E2f2 Clic4 Apln Nus1 Ramp3 Pak4 Ptk7 Plxdc1 Myo18b
GO:0140014	0.00129367	2.69749	5.4635	14	275	mitotic nuclear division	Tubg1 Espl1 Fgfr3 Igf1 Mad1l1 Mki67 Plk1 Tacc3 Prc1 Racgap1 Knstrn Cltc Ncapd2 Reep4
GO:0120032	0.00601307	2.68876	3.89398	10	196	regulation of plasma membrane bounded cell projection assembly	Cdc42ep2 Epha2 Gap43 Neurl1a Pfn2 Dync2li1 Dpysl3 Gm14137 Anln Actr3
GO:0001649	0.00411794	2.68719	4.29133	11	216	osteoblast differentiation	Cd276 Npnt Epha2 Igf1 Jund Lmna Pthlh Sema4d Tob1 Pdlim7 Cthrc1
GO:1901888	0.00411794	2.68719	4.29133	11	216	regulation of cell junction assembly	Dapk3 Efna5 Epha2 Grin1 Mmp14 Nptx1 Sema4d Snai1 Adgrb2 Flrt2 Actr3
GO:0001568	4.67106e-07	2.68364	14.9601	37	753	blood vessel development	Adam12 Adam15 Adam8 Adamts1 Anxa3 Bak1 Cd34 Cxcr3 Gadd45a Dll1 Ecm1 Epha2 Foxm1 Hif1a Itga5 Mmp2 Nos3 Nrp2 Pde3b Pgf Pgk1 Pkm Plau Ccl2 Sparc Cd40 Adgrb2 Fbxw8 E2f2 Clic4 Apln Nus1 Ramp3 Pak4 Ptk7 Plxdc1 Myo18b
GO:0001667	7.68631e-05	2.68253	8.72173	22	439	ameboidal-type cell migration	Acta2 Adam8 Adam9 Anxa3 Gadd45a Epha2 Hif1a Igf1 Itga3 Nos3 Nrp2 Pfn2 Sema3a Sema4c Sema4d Sparc Cd40 Glipr2 Nus1 Pdlim1 Anln Actr3
GO:0009611	2.89989e-05	2.67022	9.99323	25	503	response to wounding	Acta2 Cd34 Cdkn1a Cnn2 Fgfr3 Gap43 Hif1a Igf1 Matn2 Mmp2 Plau Procr Ccl2 Selp Stxbp1 Thbd Tnc Tnfaip3 Dpysl3 Myof Klk8 Gp9 Ptk7 Sulf2 3300005D01Rik
GO:0097193	0.000987727	2.66883	5.92045	15	298	intrinsic apoptotic signaling pathway	Bak1 Bid Cdkn1a Clu Epha2 Hif1a Snai1 Pdk1 E2f2 Phlda3 Nupr1 Ripk3 Ankrd2 Nacc2 Dnm1l
GO:0060491	0.00644452	2.65993	3.93372	10	198	regulation of cell projection assembly	Cdc42ep2 Epha2 Gap43 Neurl1a Pfn2 Dync2li1 Dpysl3 Gm14137 Anln Actr3
GO:0050767	8.76758e-05	2.65657	8.8012	22	443	regulation of neurogenesis	Baiap2 Tspo Dll1 Efna5 Fgfr3 Hif1a Igf1 L1cam Map1b Map6 Neurl1a Atxn1 Sema3a Sema4c Sema4d Bhlhe40 Eif2b2 Fbxw8 Prmt5 Trak1 Dnm1l Actr3
GO:0031334	0.00313142	2.65066	4.74828	12	239	positive regulation of protein-containing complex assembly	Cdc42ep2 Baiap2 Bak1 Bid Clu Map1b Pfn2 Ppp2r5b Hip1r Gm14137 Palld Actr3
GO:0010506	0.00222601	2.64255	5.16549	13	260	regulation of autophagy	Atp6v0a1 Bid Tspo Hif1a Tnfaip3 Nupr1 Rraga Fbxl2 Dnm1l Cptp Hspb8 Wdr6 Gpr137b
GO:1901135	7.63349e-08	2.63593	18.258	44	919	carbohydrate derivative metabolic process	Nt5m Adcy4 Mgat5 Galnt2 Edem2 Pgd Akr1b3 Ampd3 Crem Epha2 Akr1b8 Gapdh Hif1a Hk1 Igf1 Pfkl Pgam1 Pgk1 Pkm Ptx3 Rrm2 St3gal1 St6galnac4 Nudt18 Tpi1 Pdk1 Chil5 Impdh1 Pigs Dctd Nus1 Bace2 Nupr1 Itm2c Pycrl Cltc Acot7 Sulf2 Npl Gale Mccc2 Tusc3 Uck2 B3gnt9
GO:0010976	0.0047214	2.6353	4.3708	11	220	positive regulation of neuron projection development	Mob2 Baiap2 Adamts1 Itga3 Dpysl3 Ppp2r5b Ndrg4 Snx3 Ptk7 Dnm1l Actr3
GO:0090066	1.32165e-05	2.63315	11.3839	28	573	regulation of anatomical structure size	Cdc42ep2 Baiap2 Acta2 Capg Efna5 Eln Gch1 Gclm Hif1a Kcnn4 L1cam Mmp2 Map1b Nos3 Pfn2 Sema3a Sema4c Sema4d Sod3 Eif2b2 Snf8 Hip1r Apln Myadm Gm14137 Nts Cotl1 Actr3
GO:0010975	1.85236e-05	2.63215	10.9667	27	552	regulation of neuron projection development	Mob2 Baiap2 Adamts1 Crmp1 Efna5 Grin1 Itga3 L1cam Lgals1 Map1b Map6 Sema3a Sema4c Sema4d Eif2b2 Dpysl3 Ppp2r5b Fbxw8 Ndrg4 Klk8 Snx3 Trpv4 Itm2c Trak1 Ptk7 Dnm1l Actr3
GO:0050807	0.00230158	2.63178	5.18536	13	261	regulation of synapse organization	Baiap2 Efna5 Grin1 Neurl1a Nptx1 Nrp2 Sema4d Sparc Adgrb2 Klk8 Flrt2 Dnm1l Actr3
GO:0000302	0.00689966	2.63169	3.97345	10	200	response to reactive oxygen species	Adam9 Akr1b3 Gch1 Hif1a Mmp2 Nos3 Pde8a Sod3 Tnfaip3 Ripk3
GO:0003018	0.00488271	2.62263	4.39067	11	221	vascular process in circulatory system	Acta2 Gch1 Gclm Hif1a Mmp2 Nos3 Slc1a5 Sod3 Apln Trpv4 Nts
GO:0050870	0.00713637	2.6178	3.99332	10	201	positive regulation of T cell activation	Cd276 Card11 Adam8 Cd81 Igf1 Il2rg Lgals1 Ccl2 Sox13 Socs5
GO:1990778	0.000436849	2.60678	7.29129	18	367	protein localization to cell periphery	Exoc5 Camk2a Cd81 Epha2 Grin1 Itga3 Mmp14 Nptx1 Nsf Nsg1 Plk1 Stxbp1 Myadm Ramp3 Cltc Snap47 Actr3 Fam126a
GO:1903039	0.00521841	2.59766	4.4304	11	223	positive regulation of leukocyte cell-cell adhesion	Cd276 Card11 Adam8 Cd81 Igf1 Il2rg Lgals1 Ccl2 Selp Sox13 Socs5
GO:0022407	0.000169291	2.59281	8.58266	21	432	regulation of cell-cell adhesion	Cd276 Card11 Adam8 Ass1 Cd81 Efna5 Igf1 Il2rg L1cam Lgals1 Mad1l1 Ccl2 Selp Sox13 Tnfaip3 Zfp703 Lrrc32 Myadm Mink1 Socs5 Trpv4
GO:0099173	0.00762861	2.59045	4.03306	10	203	postsynapse organization	Baiap2 Fzd9 Gap43 Grin1 Itga3 Nptx1 Nrp2 Sorbs2 Dnm1l Actr3
GO:0033002	0.00382081	2.58172	4.86748	12	245	muscle cell proliferation	Adamts1 Akr1b3 Cdk1 Cdkn1a Hif1a Igf1 Kpna1 Mmp2 Nos3 Tnfaip3 Ndrg4 Apln
GO:0120035	2.08047e-06	2.57876	14.6422	35	737	regulation of plasma membrane bounded cell projection organization	Mob2 Cdc42ep2 Baiap2 Adamts1 Crmp1 Efna5 Epha2 Gap43 Grin1 Itga3 L1cam Lgals1 Map1b Map6 Neurl1a Pfn2 Sema3a Sema4c Sema4d Dync2li1 Eif2b2 Dpysl3 Ppp2r5b Fbxw8 Ndrg4 Klk8 Snx3 Gm14137 Trpv4 Itm2c Trak1 Anln Ptk7 Dnm1l Actr3
GO:0007059	0.00100808	2.5679	6.5562	16	330	chromosome segregation	Tubg1 Espl1 Gem Mad1l1 Mki67 Plk1 Tacc3 Top2a Prc1 Racgap1 Knstrn Spc25 Ncapd2 Fam83d Actr3 Sun1
GO:0016358	0.00141571	2.56772	6.13899	15	309	dendrite development	Baiap2 Camk2a Grin1 Matn2 Map1b Map6 Neurl1a Sema3a Sema4d Fbxw8 Mink1 Trak1 Pak4 Dnm1l Actr3
GO:0030111	0.00141571	2.56772	6.13899	15	309	regulation of Wnt signaling pathway	Dapk3 Fgfr3 Fzd9 Itga3 Kpna1 Sox13 Tnfaip3 Zfp703 Tmem237 Snx3 Ruvbl1 Cthrc1 Ptk7 Sulf2 Nkd1
GO:0007159	0.000764945	2.55297	7.01314	17	353	leukocyte cell-cell adhesion	Cd276 Card11 Adam8 Ass1 Cd81 Igf1 Il2rg Itga5 L1cam Lgals1 Mad1l1 Ccl2 Selp Sema4d Sox13 Lrrc32 Socs5
GO:0035239	1.77089e-07	2.55095	18.8143	44	947	tube morphogenesis	Npnt Adam12 Adam15 Adam8 Adamts1 Anxa3 Bak1 Cd34 Cxcr3 Gadd45a Dll1 Ecm1 Epha2 Fgfr3 Foxm1 Hif1a Igf1 Itga5 Mmp14 Mmp2 Nos3 Nrp2 Pde3b Pgf Pgk1 Pkm Plau Pthlh Ccl2 Sema4c Sparc Tnc Cd40 Adgrb2 E2f2 Clic4 Apln Nus1 Ramp3 Cthrc1 Pak4 Ptk7 Plxdc1 Myo18b
GO:0070372	0.00155633	2.54145	6.19859	15	312	regulation of ERK1 and ERK2 cascade	Npnt Acta2 Epha2 Fgfr3 Igf1 L1cam Pde8a Ccl2 Ccl7 Ndrg4 Prmt5 Glipr2 Ramp3 Trpv4 Fam83d
GO:0001818	0.00308124	2.5386	5.36416	13	270	negative regulation of cytokine production	Cd276 Anxa4 Tspo Cd34 Dll1 Epha2 Igf1 Nploc4 Tnfaip3 Lrrc32 Socs5 Cptp Dhx58
GO:0032271	0.00613782	2.53725	4.52974	11	228	regulation of protein polymerization	Cdc42ep2 Baiap2 Capg Eln Map1b Pfn2 Hip1r Myadm Gm14137 Cotl1 Actr3
GO:0045930	0.00613782	2.53725	4.52974	11	228	negative regulation of mitotic cell cycle	Ccnd1 Ccng1 Cdk1 Cdkn1a Gadd45a Fgfr3 Mad1l1 Plk1 Ints3 Taok3 Nacc2
GO:0030324	0.0063361	2.5255	4.5496	11	229	lung development	Fgfr3 Igf1 Itga3 Mmp14 Nos3 Pthlh Atxn1 Sparc Tnc Tns3 Ptk7
GO:0022603	1.7757e-07	2.52197	19.4699	45	980	regulation of anatomical structure morphogenesis	Cdc42ep2 Baiap2 Adam12 Adamts1 Anxa3 Cd34 Cxcr3 Dapk3 Gadd45a Dll1 Ecm1 Efna5 Epha2 Grin1 Hif1a Itga5 L1cam Map1b Map6 Nedd9 Nos3 Pde3b Pgf Pgk1 Pkm Ccl2 Sema3a Sema4c Sema4d Sparc Eif2b2 Tnfaip3 Cd40 Adgrb2 Fbxw8 E2f2 Myadm Gm14137 Trak1 Cthrc1 Pak4 Ptk7 Dnm1l Actr3 Nkd1
GO:0031344	3.35047e-06	2.51948	14.9601	35	753	regulation of cell projection organization	Mob2 Cdc42ep2 Baiap2 Adamts1 Crmp1 Efna5 Epha2 Gap43 Grin1 Itga3 L1cam Lgals1 Map1b Map6 Neurl1a Pfn2 Sema3a Sema4c Sema4d Dync2li1 Eif2b2 Dpysl3 Ppp2r5b Fbxw8 Ndrg4 Klk8 Snx3 Gm14137 Trpv4 Itm2c Trak1 Anln Ptk7 Dnm1l Actr3
GO:0098742	0.00926355	2.51168	4.15226	10	209	cell-cell adhesion via plasma-membrane adhesion molecules	Efna5 Itga5 L1cam Lgals1 Selp Tnfaip3 Myadm Pcdh12 Palld Pcdh1
GO:0050803	0.00338452	2.50898	5.42376	13	273	regulation of synapse structure or activity	Baiap2 Efna5 Grin1 Neurl1a Nptx1 Nrp2 Sema4d Sparc Adgrb2 Klk8 Flrt2 Dnm1l Actr3
GO:0034599	0.00349084	2.49926	5.44363	13	274	cellular response to oxidative stress	Akr1b3 Atp2a2 Gch1 Hif1a Mmp2 Nos3 Pde8a Sod3 Tnfaip3 Pdk1 Ripk3 Ankrd2 Aifm2
GO:0043068	3.20121e-05	2.49687	11.9601	28	602	positive regulation of programmed cell death	Adam8 Bak1 Bid Tspo Camk2a Cdkn1a Clu Cxcr3 Dapk3 Gadd45a Fgfr3 Grin1 Hif1a Mmp2 Neurl1a Nos3 Cd40 Top2a Phlda3 Hip1r Nupr1 Ripk3 Aldh1a3 Itm2c Ctnnbl1 Nacc2 Aifm2 Dnm1l
GO:0019637	1.28226e-06	2.49516	16.907	39	851	organophosphate metabolic process	Nt5m Adcy4 Pgd Ampd3 Ckb Epha2 Gapdh Hif1a Hk1 Igf1 Nos3 Pfkl Pgam1 Pgk1 Pkm Rrm2 Nudt18 Tpi1 Nmnat2 Pdk1 Serinc2 Mtmr10 Impdh1 Lpcat2 Ip6k3 Pigs Dctd Nus1 Impa1 Nupr1 Socs5 Gmpr Pgp Agpat4 Acot7 Gale Mccc2 Uck2 Fam126a
GO:0072659	0.00255561	2.49429	5.88071	14	296	protein localization to plasma membrane	Exoc5 Camk2a Cd81 Epha2 Itga3 Mmp14 Nsf Nsg1 Stxbp1 Myadm Ramp3 Cltc Actr3 Fam126a
GO:0030323	0.00696121	2.49089	4.60921	11	232	respiratory tube development	Fgfr3 Igf1 Itga3 Mmp14 Nos3 Pthlh Atxn1 Sparc Tnc Tns3 Ptk7
GO:0060560	0.00382619	2.47053	5.50323	13	277	developmental growth involved in morphogenesis	Efna5 L1cam Map1b Nrp2 Pthlh Sema3a Sema4c Sema4d Eif2b2 Tnc Ptk7 Actr3 Nkd1
GO:0010564	3.81085e-05	2.47037	12.0793	28	608	regulation of cell cycle process	Xpo1 Tubg1 Adamts1 Bid Ccnd1 Ccng1 Cdk1 Cdkn1a Fgfr3 Foxm1 Fzd9 Igf1 Mad1l1 Mki67 Plk1 Tacc3 Tfdp1 Ppp2r5b Ints3 Prc1 Parp3 Racgap1 Taok3 Knstrn Cltc Nacc2 Susd2 Fam83d
GO:0000278	2.13956e-06	2.4696	16.609	38	836	mitotic cell cycle	Tubg1 Espl1 Adamts1 Bid Camk2a Ccnb2 Ccnd1 Ccng1 Cdk1 Cdkn1a Dapk3 Gadd45a Fgfr3 Foxm1 Gem Igf1 Snx18 Mad1l1 Mki67 Plk1 Tacc3 Tfdp1 Tuba1c Tubb2a Ints3 Prc1 Parp3 Racgap1 Taok3 Tubgcp4 Knstrn Spc25 Cltc Tubb6 Nacc2 Ncapd2 Anln Reep4
GO:0043065	5.18965e-05	2.4683	11.6422	27	586	positive regulation of apoptotic process	Adam8 Bak1 Bid Tspo Camk2a Clu Cxcr3 Dapk3 Gadd45a Fgfr3 Grin1 Hif1a Mmp2 Neurl1a Nos3 Cd40 Top2a Phlda3 Hip1r Nupr1 Ripk3 Aldh1a3 Itm2c Ctnnbl1 Nacc2 Aifm2 Dnm1l
GO:0051960	9.6186e-05	2.4645	10.7681	25	542	regulation of nervous system development	Baiap2 Tspo Dll1 Efna5 Fgfr3 Hif1a Igf1 L1cam Map1b Map6 Neurl1a Atxn1 Sema3a Sema4c Sema4d Bhlhe40 Eif2b2 Adgrb2 Fbxw8 Klk8 Prmt5 Flrt2 Trak1 Dnm1l Actr3
GO:0042063	0.00150285	2.46439	6.81447	16	343	gliogenesis	Tspo Clu Dll1 Fgfr3 Gap43 Grin1 Igf1 Matn2 Atxn1 Ccl2 Sox13 Eif2b2 Prmt5 Actr3 Mxra8 Sun1
GO:0061564	0.00014275	2.44766	10.3906	24	523	axon development	Crmp1 Efna5 Epha2 Fgfr3 Gap43 Grin1 L1cam Matn2 Mmp2 Map1b Map6 Nptx1 Nrp2 Pitpna Sema3a Sema4c Sema4d Stxbp1 Eif2b2 Tnc Klk8 Flrt2 Trak1 Actr3
GO:0042176	0.000883595	2.44311	7.74823	18	390	regulation of protein catabolic process	Xpo1 Adam8 Adam9 Cd81 Clu Nsf Prkcg Plk1 Samd9l Tnfaip3 Fbxw8 Snf8 Snx3 Nupr1 Socs5 Psmd1 Fam83d Nkd1
GO:1903047	2.00094e-05	2.43813	13.5892	31	684	mitotic cell cycle process	Tubg1 Espl1 Adamts1 Bid Camk2a Ccnb2 Ccnd1 Ccng1 Cdk1 Cdkn1a Fgfr3 Foxm1 Igf1 Snx18 Mad1l1 Mki67 Plk1 Tacc3 Tfdp1 Ints3 Prc1 Parp3 Racgap1 Taok3 Knstrn Spc25 Cltc Nacc2 Ncapd2 Anln Reep4
GO:0036293	0.00810915	2.43524	4.70854	11	237	response to decreased oxygen levels	Adam8 Cd34 Hif1a Mmp2 Pgf Pgk1 Plat Plau Sod3 Tacc3 Pdk1
GO:1901987	0.00334384	2.41619	6.05952	14	305	regulation of cell cycle phase transition	Adamts1 Bid Ccnd1 Ccng1 Cdk1 Cdkn1a Mad1l1 Plk1 Tfdp1 Ints3 Taok3 Nacc2 Susd2 Fam83d
GO:0032535	0.00074903	2.413	8.28465	19	417	regulation of cellular component size	Cdc42ep2 Baiap2 Capg Efna5 Eln Kcnn4 L1cam Map1b Pfn2 Sema3a Sema4c Sema4d Eif2b2 Snf8 Hip1r Myadm Gm14137 Cotl1 Actr3
GO:0030036	1.9359e-05	2.40492	14.225	32	716	actin cytoskeleton organization	Mob2 Cdc42ep2 Baiap2 Prr5 Ehbp1l1 Capg Cnn2 Csrp1 Dapk3 Efna5 Eln Nedd9 Pfn2 Dpysl3 Micall2 Sorbs2 Racgap1 Msrb1 Hip1r Myo1d Myadm Mink1 Pdlim1 Gm14137 Trpv4 Pdlim7 Cgnl1 Anln Ptk7 Cotl1 Palld Actr3
GO:0060541	0.00645622	2.40435	5.20522	12	262	respiratory system development	Fgfr3 Igf1 Itga3 Mmp14 Nos3 Pthlh Atxn1 Sparc Tnc Tns3 Aldh1a3 Ptk7
GO:0043254	0.000581945	2.40419	8.76146	20	441	regulation of protein-containing complex assembly	Ncln Cdc42ep2 Baiap2 Bak1 Bid Capg Clu Eln Map1b Pfn2 Selp Stxbp1 Ppp2r5b Hip1r Myadm Gm14137 Cotl1 Palld Actr3 Cptp
GO:0060828	0.00886534	2.40302	4.76814	11	240	regulation of canonical Wnt signaling pathway	Dapk3 Fgfr3 Fzd9 Kpna1 Sox13 Zfp703 Ruvbl1 Cthrc1 Ptk7 Sulf2 Nkd1
GO:0010942	3.59741e-05	2.39556	13.3508	30	672	positive regulation of cell death	Adam8 Bak1 Bid Tspo Camk2a Cdkn1a Clu Cxcr3 Dapk3 Gadd45a Fgfr3 Grin1 Hif1a Mmp2 Neurl1a Nos3 Slc6a6 Cd40 Top2a Phlda3 Hip1r Ramp3 Nupr1 Ripk3 Aldh1a3 Itm2c Ctnnbl1 Nacc2 Aifm2 Dnm1l
GO:0062197	0.00274523	2.38663	6.57607	15	331	cellular response to chemical stress	Lrrc8c Akr1b3 Atp2a2 Gch1 Hif1a Mmp2 Nos3 Pde8a Sod3 Tnfaip3 Pdk1 Ripk3 Ankrd2 Trpv4 Aifm2
GO:0032147	0.00939902	2.382	4.80788	11	242	activation of protein kinase activity	Adam9 Cd81 Gadd45a Igf1 Taok3 Mink1 Ripk3 Avpi1 Pak4 Strada Mlkl
GO:0070371	0.00282432	2.379	6.59593	15	332	ERK1 and ERK2 cascade	Npnt Acta2 Epha2 Fgfr3 Igf1 L1cam Pde8a Ccl2 Ccl7 Ndrg4 Prmt5 Glipr2 Ramp3 Trpv4 Fam83d
GO:0005975	0.00016406	2.37512	11.1455	25	561	carbohydrate metabolic process	Pgd Akr1b3 Glb1 Gapdh Gys1 Hif1a Hk1 Igf1 Ldha Pfkl Pgam1 Pgk1 Pkm St6galnac4 Tpi1 Myof Pdk1 Pcdh12 Impa1 Nupr1 Pgp Cltc Npl Gale B3gnt9
GO:0000226	9.60185e-05	2.3725	12.0793	27	608	microtubule cytoskeleton organization	Cfap43 Xpo1 Tubg1 Espl1 Ccnb2 Crmp1 Gadd45a Efna5 Gapdh Lmna Map1b Map6 Neurl1a Plk1 Tacc3 Tuba1c Tubb2a Prc1 Parp3 Racgap1 Tubgcp4 Knstrn Trpv4 Spc25 Cltc Tubb6 Sun1
GO:0032102	0.0016951	2.36025	7.54956	17	380	negative regulation of response to external stimulus	Cd276 Cd34 Fem1a Grin1 Igf1 Nbl1 Plau Sema3a Sema4c Sema4d Nploc4 Thbd Tnfaip3 Klk8 Mir147 Socs5 Dhx58
GO:0022409	0.00745681	2.35669	5.30456	12	267	positive regulation of cell-cell adhesion	Cd276 Card11 Adam8 Cd81 Igf1 Il2rg L1cam Lgals1 Ccl2 Selp Sox13 Socs5
GO:0048732	0.000563762	2.35332	9.39722	21	473	gland development	Orai1 Ccnb2 Ccnd1 Epha2 Foxm1 Hif1a Igf1 Mad1l1 Mki67 Mmp2 Neurl1a Pkm Plau Pthlh Sema3a Tnc Tnfaip3 Zfp703 Ripk3 Aldh1a3 Sulf2
GO:0051301	0.000149552	2.34564	11.7416	26	591	cell division	Ccnb2 Ccnd1 Ccng1 Cdk1 Dll1 Cdca3 Snx18 Mad1l1 Nedd9 Pgf Plk1 Samd9l Tacc3 Top2a Prc1 Racgap1 Knstrn Ruvbl1 Spc25 Cltc Ncapd2 Anln Susd2 Fam83d Reep4 Actr3
GO:1903037	0.00432057	2.34277	6.23832	14	314	regulation of leukocyte cell-cell adhesion	Cd276 Card11 Adam8 Ass1 Cd81 Igf1 Il2rg Lgals1 Mad1l1 Ccl2 Selp Sox13 Lrrc32 Socs5
GO:0045786	0.000788966	2.34182	8.98	20	452	negative regulation of cell cycle	Ccnd1 Ccng1 Cdk1 Cdkn1a Gadd45a Fgfr3 Foxm1 Fzd9 Mad1l1 Plk1 Tnfaip3 Ppp2r5b Ints3 Trp53bp1 Taok3 Nupr1 Nacc2 Susd2 Cdkn3 Wdr6
GO:0051129	2.69126e-05	2.32765	15.1389	33	762	negative regulation of cellular component organization	Scaf8 Tspo Capg Clu Crmp1 Fgfr3 Igf1 Itga3 Lgals1 Lmna Mad1l1 Mmp14 Map1b Pfn2 Plk1 Sema3a Sema4c Sema4d Stxbp1 Top2a Dpysl3 Klk8 Hip1r Myadm Nupr1 Scamp5 Trpv4 Itm2c Cgnl1 Dnm1l Actr3 Cptp Dnajb1
GO:1901990	0.0083418	2.31988	5.38403	12	271	regulation of mitotic cell cycle phase transition	Adamts1 Bid Ccnd1 Ccng1 Cdk1 Cdkn1a Mad1l1 Plk1 Tfdp1 Ints3 Taok3 Nacc2
GO:0090407	0.00119682	2.31241	8.62239	19	434	organophosphate biosynthetic process	Adcy4 Ampd3 Ckb Nos3 Pkm Rrm2 Tpi1 Nmnat2 Pdk1 Impdh1 Lpcat2 Ip6k3 Pigs Dctd Nus1 Impa1 Agpat4 Acot7 Uck2
GO:0007409	0.000736616	2.30135	9.59589	21	483	axonogenesis	Crmp1 Efna5 Epha2 Fgfr3 Gap43 Grin1 L1cam Matn2 Map1b Map6 Nptx1 Nrp2 Pitpna Sema3a Sema4c Sema4d Stxbp1 Eif2b2 Flrt2 Trak1 Actr3
GO:0045597	6.09909e-06	2.29716	18.7348	40	943	positive regulation of cell differentiation	Cd276 Baiap2 Npnt Adam8 Tspo Cd34 Clu Efna5 Fgfr3 Hif1a Igf1 Il2rg Jund L1cam Lmna Mmp14 Map1b Map6 Nbl1 Nedd9 Neurl1a Atxn1 Sema4d Snai1 Sox13 Zbtb7c Slc6a6 Eif2b2 Fbxw8 Prmt5 Zfp703 Glipr2 Myadm Socs5 Trak1 Pdlim7 Cthrc1 Zbtb46 Dnm1l Actr3
GO:0097190	0.000215695	2.28749	12.0197	26	605	apoptotic signaling pathway	Ggct Bak1 Bid Cdkn1a Clu Dapk3 Epha2 Fgfr3 Gclm Hif1a Igf1 Lmna Snai1 Tnfaip3 Pdk1 E2f2 Phlda3 Hip1r Nupr1 Ripk3 Ankrd2 Itm2c Nacc2 Dnm1l Ifi27l2a Tnfrsf23
GO:0002366	0.00697159	2.28637	5.92045	13	298	leukocyte activation involved in immune response	Anxa3 Cd81 Dll1 Lgals1 St3gal1 Stxbp1 Tnfaip3 Cd40 Hmces Parp3 Trp53bp1 Socs5 Stx11
GO:0050808	0.000796689	2.2862	9.65549	21	486	synapse organization	Baiap2 Efna5 Fzd9 Gap43 Grin1 Itga3 L1cam Neurl1a Nptx1 Nrp2 Pfn2 Sema4d Sparc Tnc Adgrb2 Sorbs2 Klk8 Flrt2 Palld Dnm1l Actr3
GO:0044087	5.72881e-06	2.27861	19.3706	41	975	regulation of cellular component biogenesis	Ncln Cdc42ep2 Baiap2 Bak1 Bid Capg Clu Dapk3 Efna5 Eln Epha2 Gap43 Grin1 Mmp14 Map1b Neurl1a Nptx1 Pfn2 Plk1 Selp Sema4d Snai1 Stxbp1 Dync2li1 Dpysl3 Ppp2r5b Adgrb2 Snf8 Hip1r Flrt2 Myadm Nupr1 Gm14137 Cgnl1 Anln Stx18 Cotl1 Palld Actr3 Cptp Dnajb1
GO:0048812	8.33489e-05	2.27854	13.9866	30	704	neuron projection morphogenesis	Baiap2 Camk2a Clu Crmp1 Efna5 Epha2 Fgfr3 Gap43 Grin1 L1cam Matn2 Map1b Map6 Nbl1 Nptx1 Nrp2 Pitpna Sema3a Sema4c Sema4d Stxbp1 Eif2b2 Fbxw8 Klk8 Taok3 Flrt2 Mink1 Trak1 Dnm1l Actr3
GO:0019752	1.54661e-05	2.27469	17.4236	37	877	carboxylic acid metabolic process	Psat1 Shmt2 Pgd Acox1 Ass1 Gapdh Gclm Hdc Hif1a Hk1 Igf1 Ldha Ltc4s Nos3 Pfkl Pgam1 Pgk1 Pkm Aldh4a1 Tpi1 Pdk1 Ggt5 Dagla Srr Ddah2 Nupr1 Aldh1a3 Fads3 Pycrl Hacd4 Gatm Hoga1 Acot7 Npl Gale Mccc2 Dlst
GO:0030029	3.36577e-05	2.26851	15.9931	34	805	actin filament-based process	Mob2 Cdc42ep2 Baiap2 Prr5 Ehbp1l1 Acta2 Atp2a2 Capg Cnn2 Csrp1 Dapk3 Efna5 Eln Nedd9 Pfn2 Dpysl3 Micall2 Sorbs2 Racgap1 Msrb1 Hip1r Myo1d Myadm Mink1 Pdlim1 Gm14137 Trpv4 Pdlim7 Cgnl1 Anln Ptk7 Cotl1 Palld Actr3
GO:0045785	0.00147645	2.26787	8.78133	19	442	positive regulation of cell adhesion	Cd276 Card11 Npnt Adam8 Adam9 Cd81 Fbln2 Igf1 Il2rg Itga3 Itga5 L1cam Lgals1 Nedd9 Ccl2 Selp Sox13 Myadm Socs5
GO:0060284	0.000333016	2.25848	11.682	25	588	regulation of cell development	Baiap2 Tspo Dll1 Efna5 Fgfr3 Hif1a Igf1 L1cam Map1b Map6 Nedd9 Neurl1a Pthlh Atxn1 Sema3a Sema4c Sema4d Bhlhe40 Eif2b2 Fbxw8 Prmt5 Myadm Trak1 Dnm1l Actr3
GO:0002263	0.00775482	2.25432	5.99991	13	302	cell activation involved in immune response	Anxa3 Cd81 Dll1 Lgals1 St3gal1 Stxbp1 Tnfaip3 Cd40 Hmces Parp3 Trp53bp1 Socs5 Stx11
GO:0048511	0.00775482	2.25432	5.99991	13	302	rhythmic process	Adamts1 Ass1 Cdk1 Crem Grin1 Igf1 Nos3 Prkcg Ptx3 Bhlhe40 Top2a Prmt5 Dnm1l
GO:0007015	0.00159475	2.2516	8.84093	19	445	actin filament organization	Cdc42ep2 Baiap2 Capg Eln Nedd9 Pfn2 Dpysl3 Micall2 Sorbs2 Msrb1 Hip1r Myo1d Myadm Pdlim1 Gm14137 Trpv4 Cgnl1 Cotl1 Actr3
GO:0044770	0.00222736	2.23514	8.42372	18	424	cell cycle phase transition	Adamts1 Bid Camk2a Ccnb2 Ccnd1 Ccng1 Cdk1 Cdkn1a Foxm1 Mad1l1 Plk1 Tacc3 Tfdp1 Ints3 Taok3 Nacc2 Susd2 Fam83d
GO:0070848	0.00023713	2.23419	12.7747	27	643	response to growth factor	Slc33a1 Npnt Adam9 Dll1 Epha2 Fgfr3 Hif1a Itga3 Nbl1 Nos3 Nrp2 Pde8a Pgf Ccl2 Sparc Tob1 Ppp2r5b Myof Apln Zfp703 Mir147 Flrt2 Lrrc32 Knstrn Nus1 Sulf2 Actr3
GO:0120039	0.000117917	2.23077	14.2647	30	718	plasma membrane bounded cell projection morphogenesis	Baiap2 Camk2a Clu Crmp1 Efna5 Epha2 Fgfr3 Gap43 Grin1 L1cam Matn2 Map1b Map6 Nbl1 Nptx1 Nrp2 Pitpna Sema3a Sema4c Sema4d Stxbp1 Eif2b2 Fbxw8 Klk8 Taok3 Flrt2 Mink1 Trak1 Dnm1l Actr3
GO:0043436	2.28413e-05	2.23056	17.7415	37	893	oxoacid metabolic process	Psat1 Shmt2 Pgd Acox1 Ass1 Gapdh Gclm Hdc Hif1a Hk1 Igf1 Ldha Ltc4s Nos3 Pfkl Pgam1 Pgk1 Pkm Aldh4a1 Tpi1 Pdk1 Ggt5 Dagla Srr Ddah2 Nupr1 Aldh1a3 Fads3 Pycrl Hacd4 Gatm Hoga1 Acot7 Npl Gale Mccc2 Dlst
GO:0097435	0.000100397	2.2205	14.821	31	746	supramolecular fiber organization	Tubg1 Cdc42ep2 Baiap2 Aebp1 Capg Clu Csrp1 Dapk3 Eln Agfg1 Map1b Nedd9 Pfn2 Thsd4 Tacc3 Dpysl3 Micall2 Sorbs2 Msrb1 Hip1r Myo1d Myadm Tubgcp4 Pdlim1 Ripk3 Gm14137 Trpv4 Loxl4 Cgnl1 Cotl1 Actr3
GO:1901137	0.000900509	2.21538	10.4303	22	525	carbohydrate derivative biosynthetic process	Adcy4 Mgat5 Galnt2 Ampd3 Igf1 Pkm Rrm2 St3gal1 St6galnac4 Tpi1 Pdk1 Impdh1 Pigs Dctd Nus1 Bace2 Itm2c Cltc Acot7 Tusc3 Uck2 B3gnt9
GO:0048858	0.000133086	2.21418	14.364	30	723	cell projection morphogenesis	Baiap2 Camk2a Clu Crmp1 Efna5 Epha2 Fgfr3 Gap43 Grin1 L1cam Matn2 Map1b Map6 Nbl1 Nptx1 Nrp2 Pitpna Sema3a Sema4c Sema4d Stxbp1 Eif2b2 Fbxw8 Klk8 Taok3 Flrt2 Mink1 Trak1 Dnm1l Actr3
GO:1902903	0.0041354	2.21026	7.54956	16	380	regulation of supramolecular fiber organization	Cdc42ep2 Baiap2 Aebp1 Capg Clu Dapk3 Eln Map1b Pfn2 Hip1r Myadm Gm14137 Trpv4 Cgnl1 Cotl1 Actr3
GO:0051726	1.45726e-05	2.20548	19.4501	40	979	regulation of cell cycle	Xpo1 Tubg1 Adamts1 Bak1 Bid Ccnb2 Ccnd1 Ccng1 Cdk1 Cdkn1a Dapk3 Gadd45a Fgfr3 Foxm1 Fzd9 Igf1 Jund Mad1l1 Mki67 Plk1 Tacc3 Tfdp1 Tnfaip3 Ppp2r5b Ints3 Prc1 Parp3 E2f2 Racgap1 Trp53bp1 Taok3 Zfp703 Knstrn Nupr1 Cltc Nacc2 Susd2 Fam83d Cdkn3 Wdr6
GO:0030001	0.00122343	2.2039	9.99323	21	503	metal ion transport	Slc39a6 Orai1 Atp2a2 Bak1 Tspo Camk2a Cxcr3 Gem Grin1 Igf1 Kcnn4 Nos3 Rem1 Slc30a4 Orai3 Slc41a2 Ramp3 Trpv4 Dnm1l Armc1 Tusc3
GO:0042060	0.00550142	2.20265	7.09261	15	357	wound healing	Acta2 Cd34 Cdkn1a Cnn2 Hif1a Igf1 Plau Procr Ccl2 Selp Stxbp1 Thbd Myof Gp9 Ptk7
GO:0048667	0.000295092	2.20112	12.9535	27	652	cell morphogenesis involved in neuron differentiation	Baiap2 Camk2a Crmp1 Efna5 Epha2 Fgfr3 Gap43 Grin1 L1cam Matn2 Map1b Map6 Nptx1 Nrp2 Pitpna Sema3a Sema4c Sema4d Stxbp1 Eif2b2 Fbxw8 Flrt2 Mink1 Trak1 Dnm1l Actr3 Tprn
GO:0001503	0.00335331	2.19995	8.06611	17	406	ossification	Cd276 Npnt Ecm1 Epha2 Fgfr3 Fzd9 Hif1a Igf1 Jund Lmna Mmp14 Mmp2 Pthlh Sema4d Tob1 Pdlim7 Cthrc1
GO:0032787	0.000481815	2.19839	11.98	25	603	monocarboxylic acid metabolic process	Pgd Acox1 Gapdh Hif1a Hk1 Igf1 Ldha Ltc4s Pfkl Pgam1 Pgk1 Pkm Tpi1 Pdk1 Ggt5 Dagla Srr Nupr1 Aldh1a3 Fads3 Hacd4 Gatm Hoga1 Acot7 Gale
GO:0044772	0.0044566	2.1919	7.60916	16	383	mitotic cell cycle phase transition	Adamts1 Bid Camk2a Ccnb2 Ccnd1 Ccng1 Cdk1 Cdkn1a Foxm1 Mad1l1 Plk1 Tacc3 Tfdp1 Ints3 Taok3 Nacc2
GO:0071363	0.000400351	2.19035	12.5164	26	630	cellular response to growth factor stimulus	Slc33a1 Npnt Adam9 Dll1 Fgfr3 Hif1a Itga3 Nbl1 Nos3 Nrp2 Pde8a Pgf Ccl2 Sparc Tob1 Ppp2r5b Myof Apln Zfp703 Mir147 Flrt2 Lrrc32 Knstrn Nus1 Sulf2 Actr3
GO:0010639	0.00578311	2.18965	7.13235	15	359	negative regulation of organelle organization	Tspo Capg Fgfr3 Igf1 Lmna Mad1l1 Map1b Pfn2 Plk1 Top2a Hip1r Myadm Nupr1 Cgnl1 Dnm1l
GO:0043408	0.000203459	2.18749	14.0263	29	706	regulation of MAPK cascade	Npnt Dok4 Acta2 Adam8 Cd81 Gadd45a Epha2 Fem1a Fgfr3 Foxm1 Igf1 L1cam Dusp8 Pde8a Ccl2 Ccl7 Sema4c Cd40 Ndrg4 Prmt5 Taok3 Glipr2 Mink1 Ramp3 Trpv4 Avpi1 Fam83d Mlkl Tnfrsf23
GO:0009100	0.00770162	2.18058	6.6754	14	336	glycoprotein metabolic process	Mgat5 Galnt2 Edem2 Hif1a Igf1 Ptx3 St3gal1 St6galnac4 Nus1 Bace2 Itm2c Sulf2 Tusc3 B3gnt9
GO:0000280	0.00285524	2.18044	8.62239	18	434	nuclear division	Tubg1 Espl1 Ccnb2 Fgfr3 Igf1 Mad1l1 Mki67 Plk1 Tacc3 Top2a Prc1 Racgap1 Knstrn Cltc Ncapd2 Reep4 Actr3 Sun1
GO:0051093	2.20463e-05	2.16222	19.8077	40	997	negative regulation of developmental process	Adamts1 Tspo Ccnd1 Cdkn1a Cxcr3 Gadd45a Dll1 Ecm1 Efna5 Epha2 Fgfr3 Foxm1 Hif1a Igf1 Lmna Nos3 Pde3b Pgk1 Pthlh Ccl2 Sema3a Sema4c Sema4d Snai1 Sparc Tob1 Adgrb2 Parp3 E2f2 Klk8 Prmt5 Socs5 Ankrd2 Trpv4 Tmem176a Zbtb46 Dnm1l Actr3 Gpr137b Nkd1
GO:0050900	0.0065385	2.1578	7.23168	15	364	leukocyte migration	Itga9 Adam8 Cd34 Cd81 Cxcr3 Ecm1 Mmp14 Nbl1 Pgf Ccl2 Ccl7 Selp Ripk3 Trpv4 Dnm1l
GO:0045860	0.00322077	2.15406	8.72173	18	439	positive regulation of protein kinase activity	Adam8 Adam9 Ccnd1 Cd81 Cdkn1a Clu Gadd45a Igf1 Nedd9 Neurl1a Cd40 Taok3 Mink1 Ripk3 Avpi1 Pak4 Strada Mlkl
GO:0051090	0.00417423	2.14934	8.24492	17	415	regulation of DNA-binding transcription factor activity	Card11 Adam8 Anxa3 Anxa4 Camk2a Clu Lrrfip1 Pthlh Bhlhe40 Tacc3 Tfdp1 Tnfaip3 Cd40 Ppp2r5b Nupr1 Ripk3 Taf12
GO:0048285	0.00206222	2.14884	9.73496	20	490	organelle fission	Tubg1 Espl1 Acox1 Ccnb2 Fgfr3 Igf1 Mad1l1 Mki67 Plk1 Tacc3 Top2a Prc1 Racgap1 Knstrn Cltc Ncapd2 Reep4 Dnm1l Actr3 Sun1
GO:0000904	0.000112657	2.14764	16.311	33	821	cell morphogenesis involved in differentiation	Baiap2 Camk2a Crmp1 Efna5 Epha2 Fgfr3 Gap43 Grin1 L1cam Matn2 Map1b Map6 Nedd9 Nptx1 Nrp2 Pitpna Sema3a Sema4c Sema4d Stxbp1 Eif2b2 Atrnl1 Fbxw8 Micall2 Clic4 Flrt2 Myadm Mink1 Trak1 Palld Dnm1l Actr3 Tprn
GO:0044089	0.00132146	2.14555	10.7482	22	541	positive regulation of cellular component biogenesis	Cdc42ep2 Baiap2 Bak1 Bid Clu Efna5 Epha2 Map1b Neurl1a Pfn2 Sema4d Dpysl3 Ppp2r5b Adgrb2 Snf8 Hip1r Flrt2 Gm14137 Anln Stx18 Palld Actr3
GO:2001233	0.00541401	2.14438	7.7681	16	391	regulation of apoptotic signaling pathway	Bid Clu Dapk3 Gclm Hif1a Igf1 Lmna Snai1 Tnfaip3 Nupr1 Ripk3 Ankrd2 Itm2c Nacc2 Dnm1l Tnfrsf23
GO:0032990	0.000222746	2.14392	14.8011	30	745	cell part morphogenesis	Baiap2 Camk2a Clu Crmp1 Efna5 Epha2 Fgfr3 Gap43 Grin1 L1cam Matn2 Map1b Map6 Nbl1 Nptx1 Nrp2 Pitpna Sema3a Sema4c Sema4d Stxbp1 Eif2b2 Fbxw8 Klk8 Taok3 Flrt2 Mink1 Trak1 Dnm1l Actr3
GO:0001817	0.000288069	2.13863	14.3243	29	721	regulation of cytokine production	Cd276 Card11 Adam8 Anxa4 Bcl6b Tspo Cd34 Cd81 Clu Dll1 Epha2 Gapdh Hif1a Hk1 Igf1 Ccl2 Nploc4 Tnfaip3 Cd40 Lrrc32 Socs5 Ripk3 Ankrd2 Scamp5 Trpv4 Sulf2 Ulbp1 Cptp Dhx58
GO:0043410	0.0017499	2.13595	10.2912	21	518	positive regulation of MAPK cascade	Npnt Dok4 Acta2 Adam8 Cd81 Gadd45a Fgfr3 Igf1 Pde8a Ccl2 Ccl7 Sema4c Cd40 Ndrg4 Taok3 Glipr2 Mink1 Ramp3 Trpv4 Avpi1 Mlkl
GO:0050673	0.00354049	2.13341	8.8012	18	443	epithelial cell proliferation	Ccnd1 Cd34 Cxcr3 Ecm1 Epha2 Fgfr3 Igf1 Mki67 Pgf Plau Ccl2 Sparc Tnfaip3 Klk8 Apln Zfp703 Nupr1 Sulf2
GO:0006082	5.49102e-05	2.13206	18.4964	37	931	organic acid metabolic process	Psat1 Shmt2 Pgd Acox1 Ass1 Gapdh Gclm Hdc Hif1a Hk1 Igf1 Ldha Ltc4s Nos3 Pfkl Pgam1 Pgk1 Pkm Aldh4a1 Tpi1 Pdk1 Ggt5 Dagla Srr Ddah2 Nupr1 Aldh1a3 Fads3 Pycrl Hacd4 Gatm Hoga1 Acot7 Npl Gale Mccc2 Dlst
GO:0045862	0.00958059	2.12044	6.85421	14	345	positive regulation of proteolysis	Adam8 Adam9 Bak1 Bid Clu Grin1 Mmp14 Plk1 Fbxw8 Hip1r Nupr1 Socs5 Ruvbl1 Tnfrsf23
GO:0098609	0.000215758	2.11938	15.4766	31	779	cell-cell adhesion	Cd276 Card11 Npnt Adam8 Adam9 Ass1 Cd34 Cd81 Efna5 Igf1 Il2rg Itga5 L1cam Lgals1 Mad1l1 Ccl2 Selp Sema4d Sox13 Stxbp1 Lpp Tnfaip3 Zfp703 Lrrc32 Myadm Mink1 Pcdh12 Socs5 Trpv4 Palld Pcdh1
GO:0051640	0.00177842	2.0919	11.0065	22	554	organelle localization	Xpo1 Exoc5 Camk2a Gem Hif1a Lmna Mad1l1 Map1b Map6 Nsf Plk1 Stxbp1 Tacc3 Ndrg4 Myo1d Trak1 Fam83d Dnm1l Actr3 Armc1 Stx11 Sun1
GO:0007346	0.00445652	2.08344	8.99987	18	453	regulation of mitotic cell cycle	Tubg1 Adamts1 Bid Ccnd1 Ccng1 Cdk1 Cdkn1a Dapk3 Gadd45a Fgfr3 Igf1 Mad1l1 Mki67 Plk1 Tfdp1 Ints3 Taok3 Nacc2
GO:1902533	9.04702e-05	2.07641	18.9534	37	954	positive regulation of intracellular signal transduction	Card11 Prr5 Npnt Dok4 Acta2 Adam8 Bid Cd81 Clu Gadd45a Fgfr3 Igf1 L1cam Pde8a Ccl2 Ccl7 Selp Sema4c Sema4d Cd40 Ndrg4 Taok3 Glipr2 Mink1 Ramp3 Nupr1 Ripk3 Trpv4 Slc15a3 Nacc2 Rraga Avpi1 Arhgef3 Dnm1l Mlkl Dhx58 Gpr137b
GO:0051346	0.00748763	2.06592	8.04624	16	405	negative regulation of hydrolase activity	Mgat5 Rps6ka3 Camk2a Ecm1 Gapdh Igf1 Naip2 Nos3 Ptx3 Sema4d Serpinb9b Serpinb6b Serpina3g Gchfr Myo1d Serpina3i
GO:0072657	0.00171508	2.06088	11.682	23	588	protein localization to membrane	Exoc5 Bid Camk2a Cd81 Stom Epha2 Fzd9 Grin1 Itga3 Mmp14 Nptx1 Nsf Nsg1 Ccl2 Stxbp1 Sorbs2 Myadm Ramp3 Timm22 Cltc Snap47 Actr3 Fam126a
GO:0033674	0.00324945	2.05929	10.1323	20	510	positive regulation of kinase activity	Adam8 Adam9 Ccnd1 Cd81 Cdkn1a Clu Gadd45a Epha2 Fgfr3 Igf1 Nedd9 Neurl1a Cd40 Taok3 Mink1 Ripk3 Avpi1 Pak4 Strada Mlkl
GO:0007169	0.00175267	2.05714	11.7018	23	589	transmembrane receptor protein tyrosine kinase signaling pathway	Dok4 Dll1 Efna5 Epha2 Fgfr3 Hif1a Igf1 Nedd9 Neurl1a Nrp2 Pgf Plat Atxn1 Ccl2 Ppp2r5b Myof Ndrg4 Hip1r Apln Flrt2 Nus1 Socs5 Sulf2
GO:0034330	0.000579566	2.04116	14.9601	29	753	cell junction organization	Baiap2 Dapk3 Efna5 Epha2 Fzd9 Gap43 Grin1 Itga3 Itga5 L1cam Mmp14 Neurl1a Nptx1 Nrp2 Pfn2 Sema4d Snai1 Sparc Tnc Adgrb2 Micall2 Sorbs2 Klk8 Zfp703 Flrt2 Trpv4 Palld Dnm1l Actr3
GO:0032970	0.00855212	2.034	8.16545	16	411	regulation of actin filament-based process	Cdc42ep2 Baiap2 Acta2 Atp2a2 Capg Cnn2 Dapk3 Efna5 Eln Pfn2 Hip1r Myadm Gm14137 Cgnl1 Cotl1 Actr3
GO:0032989	0.000376039	2.02188	16.7084	32	841	cellular component morphogenesis	Baiap2 Camk2a Clu Crmp1 Csrp1 Efna5 Epha2 Fgfr3 Gap43 Grin1 Agfg1 L1cam Matn2 Map1b Map6 Nbl1 Nptx1 Nrp2 Pitpna Sema3a Sema4c Sema4d Stxbp1 Eif2b2 Fbxw8 Klk8 Taok3 Flrt2 Mink1 Trak1 Dnm1l Actr3
GO:0000165	0.000698507	2.01528	15.1389	29	762	MAPK cascade	Npnt Dok4 Acta2 Adam8 Cd81 Gadd45a Epha2 Fem1a Fgfr3 Foxm1 Igf1 L1cam Dusp8 Pde8a Ccl2 Ccl7 Sema4c Cd40 Ndrg4 Prmt5 Taok3 Glipr2 Mink1 Ramp3 Trpv4 Avpi1 Fam83d Mlkl Tnfrsf23
GO:0050867	0.00499336	2.01492	9.81443	19	494	positive regulation of cell activation	Cd276 Card11 Acta2 Adam8 Cd81 Cdkn1a Igf1 Il2rg Lgals1 Mmp14 Ccl2 Selp Sox13 Stxbp1 Cd40 Hmces Trp53bp1 Socs5 Ulbp1
GO:0009894	0.00033628	2.01244	17.3243	33	872	regulation of catabolic process	Xpo1 Adam8 Adam9 Atp6v0a1 Bid Tspo Cd81 Clu Hif1a Igf1 Nsf Pde3b Pgam1 Prkcg Plk1 Samd9l Tnfaip3 Tob1 Fbxw8 Snf8 Snx3 Nupr1 Socs5 Rraga Psmd1 Fam83d Fbxl2 Dnm1l Cptp Hspb8 Wdr6 Gpr137b Nkd1
GO:0051251	0.00973415	2.00303	8.28465	16	417	positive regulation of lymphocyte activation	Cd276 Card11 Adam8 Cd81 Cdkn1a Igf1 Il2rg Lgals1 Mmp14 Ccl2 Sox13 Cd40 Hmces Trp53bp1 Socs5 Ulbp1
GO:0051493	0.00486105	1.98074	10.5098	20	529	regulation of cytoskeleton organization	Cdc42ep2 Baiap2 Capg Dapk3 Efna5 Eln Map1b Map6 Pfn2 Plk1 Tacc3 Parp3 Hip1r Myadm Gm14137 Trpv4 Cltc Cgnl1 Cotl1 Actr3
GO:0001816	0.000826037	1.96733	16.0329	30	807	cytokine production	Cd276 Card11 Adam8 Anxa4 Bcl6b Tspo Cd34 Cd81 Clu Cxcr3 Dll1 Epha2 Gapdh Hif1a Hk1 Igf1 Ccl2 Nploc4 Tnfaip3 Cd40 Lrrc32 Socs5 Ripk3 Ankrd2 Scamp5 Trpv4 Sulf2 Ulbp1 Cptp Dhx58
GO:0001934	0.000858952	1.9621	16.0726	30	809	positive regulation of protein phosphorylation	Mob2 Prr5 Adam8 Adam9 Ccnd1 Cd81 Cdkn1a Clu Gadd45a Efna5 Fgfr3 Igf1 Itga5 Nedd9 Neurl1a Pde8a Pfn2 Pgf Plk1 Sema4d Cd40 Taok3 Mink1 Ramp3 Ripk3 Rps6ka4 Avpi1 Pak4 Strada Mlkl
GO:0006954	0.00147459	1.96156	14.4236	27	726	inflammatory response	Cd276 Adam8 Bcl6b Cd68 Cd81 Cxcr3 Ecm1 Epha2 Fem1a Hif1a Hk1 Igf1 Naip2 Ccl2 Ccl7 Selp Tnfaip3 Cd40 Ggt5 Dagla Mir147 Nupr1 Socs5 Rps6ka4 Ackr2 Trpv4 Acer3
GO:0042327	0.000509505	1.96143	17.7415	33	893	positive regulation of phosphorylation	Mob2 Prr5 Adam8 Adam9 Ccnd1 Cd81 Cdkn1a Clu Gadd45a Efna5 Epha2 Fgfr3 Igf1 Itga5 Nedd9 Neurl1a Pde8a Pfn2 Pgf Plk1 Sema4d Cd40 Apln Taok3 Mink1 Ramp3 Nupr1 Ripk3 Rps6ka4 Avpi1 Pak4 Strada Mlkl
GO:0051347	0.00380006	1.95616	11.7217	22	590	positive regulation of transferase activity	Adam8 Adam9 Ccnd1 Cd81 Cdkn1a Clu Gadd45a Epha2 Fgfr3 Igf1 Nedd9 Neurl1a Plk1 Cd40 Serinc2 Taok3 Mink1 Ripk3 Avpi1 Pak4 Strada Mlkl
GO:0045859	0.00221296	1.95476	13.3707	25	673	regulation of protein kinase activity	Adam8 Adam9 Ccnb2 Ccnd1 Ccng1 Cd81 Cdkn1a Clu Gadd45a Fem1a Igf1 Nedd9 Neurl1a Dusp8 Plk1 Tnfaip3 Cd40 Taok3 Mink1 Socs5 Ripk3 Avpi1 Pak4 Strada Mlkl
GO:0010562	0.000495498	1.92439	19.1918	35	966	positive regulation of phosphorus metabolic process	Mob2 Prr5 Npnt Adam8 Adam9 Ccnd1 Cd81 Cdkn1a Clu Gadd45a Efna5 Epha2 Fgfr3 Igf1 Itga5 Nedd9 Neurl1a Nos3 Pde8a Pfn2 Pgf Plk1 Sema4d Cd40 Apln Taok3 Mink1 Ramp3 Nupr1 Ripk3 Rps6ka4 Avpi1 Pak4 Strada Mlkl
GO:0045937	0.000495498	1.92439	19.1918	35	966	positive regulation of phosphate metabolic process	Mob2 Prr5 Npnt Adam8 Adam9 Ccnd1 Cd81 Cdkn1a Clu Gadd45a Efna5 Epha2 Fgfr3 Igf1 Itga5 Nedd9 Neurl1a Nos3 Pde8a Pfn2 Pgf Plk1 Sema4d Cd40 Apln Taok3 Mink1 Ramp3 Nupr1 Ripk3 Rps6ka4 Avpi1 Pak4 Strada Mlkl
GO:0002521	0.00498836	1.90791	11.9998	22	604	leukocyte differentiation	Card11 Adam8 Bak1 Cd81 Dll1 Epha2 Fgfr3 Sh3pxd2a Fzd9 Il2rg Lgals1 Mmp14 St3gal1 Sox13 Tnfaip3 Mink1 Polm Socs5 Ripk3 Tmem176a Zbtb46 Gpr137b
GO:0030162	0.00267199	1.8986	14.3044	26	720	regulation of proteolysis	Xpo1 Rps6ka3 Adam8 Adam9 Bak1 Bid Clu Ecm1 Gapdh Grin1 Igf1 Mmp14 Naip2 Prkcg Plat Plk1 Serpinb9b Serpinb6b Serpina3g Fbxw8 Hip1r Nupr1 Socs5 Ruvbl1 Serpina3i Tnfrsf23
GO:0080135	0.00477436	1.88593	12.6952	23	639	regulation of cellular response to stress	Bak1 Bid Cd34 Clu Gadd45a Foxm1 Gch1 Hif1a Ier5 Pde8a Prkcg Sema4c Snai1 Parp3 Klk8 Trp53bp1 Taok3 Mink1 Nupr1 Trpv4 Nacc2 Aifm2 Tnfrsf23
GO:0051249	0.00716939	1.87317	11.6422	21	586	regulation of lymphocyte activation	Cd276 Card11 Adam8 Cd81 Cdkn1a Igf1 Il2rg Lgals1 Mad1l1 Mmp14 Ccl2 Sox13 Tnfaip3 Cd40 Hmces Parp3 Trp53bp1 Lrrc32 Socs5 Ripk3 Ulbp1
GO:0006974	0.00269372	1.87299	15.0594	27	758	cellular response to DNA damage stimulus	Bak1 Bid Ccnd1 Ccng1 Cdk1 Cdkn1a Clu Gadd45a Epha2 Foxm1 Mcm5 Prkcg Plk1 Snai1 Top2a Ints3 Hmces Parp3 Trp53bp1 Phlda3 Taok3 Polm Nupr1 Ruvbl1 Nacc2 Cdkn3 Setd7
GO:0043086	0.00396306	1.86292	13.9866	25	704	negative regulation of catalytic activity	Mgat5 Rps6ka3 Camk2a Cdkn1a Gadd45a Ecm1 Fem1a Gapdh Igf1 Naip2 Nos3 Dusp8 Plk1 Ptx3 Sema4d Serpinb9b Serpinb6b Serpina3g Tnfaip3 Parp3 Gchfr Myo1d Socs5 Serpina3i Setd7
GO:0051338	0.00165526	1.8542	17.5229	31	882	regulation of transferase activity	Adam8 Adam9 Ccnb2 Ccnd1 Ccng1 Cd81 Cdkn1a Clu Gadd45a Epha2 Fem1a Fgfr3 Igf1 Nedd9 Neurl1a Dusp8 Plk1 Tnfaip3 Cd40 Serinc2 Parp3 Taok3 Mink1 Socs5 Ripk3 Avpi1 Pak4 Strada Setd7 Dnm1l Mlkl
GO:0007167	0.00133972	1.84312	18.7944	33	946	enzyme linked receptor protein signaling pathway	Slc33a1 Npnt Dok4 Adam9 Dll1 Efna5 Epha2 Fgfr3 Hif1a Igf1 Itga3 Nbl1 Nedd9 Neurl1a Nrp2 Pgf Plat Atxn1 Ccl2 Tob1 Zc3h3 Ppp2r5b Myof Ndrg4 Hip1r Apln Zfp703 Mir147 Flrt2 Lrrc32 Nus1 Socs5 Sulf2
GO:0048589	0.00284737	1.84248	15.8739	28	799	developmental growth	Cd81 Cdk1 Cdkn1a Dll1 Ecm1 Efna5 Fgfr3 Fzd9 Gap43 Igf1 Kpna1 L1cam Map1b Nrp2 Pkm Plau Pthlh Ptx3 Sema3a Sema4c Sema4d Eif2b2 Tnc Sorbs2 Clic4 Ptk7 Actr3 Nkd1
GO:0008285	0.00464931	1.8378	14.1654	25	713	negative regulation of cell population proliferation	Cd276 Bak1 Tspo Cdkn1a Cxcr3 Dll1 Fgfr3 Igf1 Lmna Mad1l1 Neurl1a Nos3 Slfn2 Slfn3 Sparc Zbtb7c Tfdp1 Tnfaip3 Tob1 Ndrg4 Apln Lrrc32 Nupr1 Nacc2 Wdr6
GO:0043549	0.00345147	1.83663	15.3375	27	772	regulation of kinase activity	Adam8 Adam9 Ccnb2 Ccnd1 Ccng1 Cd81 Cdkn1a Clu Gadd45a Epha2 Fem1a Fgfr3 Igf1 Nedd9 Neurl1a Dusp8 Plk1 Tnfaip3 Cd40 Taok3 Mink1 Socs5 Ripk3 Avpi1 Pak4 Strada Mlkl
GO:0007017	0.00190135	1.83626	17.6819	31	890	microtubule-based process	Cfap43 Xpo1 Tubg1 Espl1 Ccnb2 Crmp1 Gadd45a Efna5 Gapdh Hif1a Lmna Map1b Map6 Neurl1a Plk1 Tacc3 Dync2li1 Tuba1c Tubb2a Prc1 Parp3 Racgap1 Tubgcp4 Knstrn Trpv4 Spc25 Trak1 Cltc Tubb6 Actr3 Sun1
GO:0060341	0.00222628	1.835	17.1057	30	861	regulation of cellular localization	Xpo1 Edem2 Bak1 Camk2a Cd81 Cdk1 Cxcr3 Efna5 Stom Epha2 Fzd9 Grin1 Hif1a Itga3 Mad1l1 Mmp14 Map1b Pde3b Plk1 Ccl2 Stxbp1 Sorbs2 Ndrg4 Nus1 Snx3 Ramp3 Cltc Stx18 Actr3 Gpr137b
GO:0031329	0.00543233	1.81334	14.3442	25	722	regulation of cellular catabolic process	Xpo1 Adam8 Adam9 Atp6v0a1 Bid Tspo Cd81 Clu Hif1a Igf1 Pgam1 Prkcg Plk1 Tnfaip3 Tob1 Fbxw8 Nupr1 Socs5 Rraga Fbxl2 Dnm1l Cptp Hspb8 Wdr6 Gpr137b
GO:0040008	0.00543233	1.81334	14.3442	25	722	regulation of growth	Adam15 Ccnb2 Cd81 Cdk1 Cdkn1a Dll1 Efna5 Fgfr3 Gap43 Hif1a Igf1 L1cam Mmp14 Map1b Nedd9 Sema3a Sema4c Sema4d Osgin2 Eif2b2 Sertad1 Socs5 Ruvbl1 Actr3 Nkd1
GO:0061024	0.00448625	1.77797	16.4104	28	826	membrane organization	Baiap2 Adam8 Atp2a2 Bak1 Bid Camk2a Clu Fzd9 Kcnn4 Lmna Snx18 Plk1 Samd9l Stxbp1 Myof Sorbs2 Lpcat2 Hip1r Myadm Snx3 Timm22 Snap47 Stx18 Reep4 Dnm1l Stx11 Sun1 Cptp
GO:0050865	0.00744933	1.76371	14.7216	25	741	regulation of cell activation	Cd276 Card11 Acta2 Adam8 Cd81 Cdkn1a Igf1 Il2rg Lgals1 Mad1l1 Mmp14 Ccl2 Selp Sox13 Stxbp1 Tnfaip3 Cd40 Hmces Parp3 Trp53bp1 Lrrc32 Socs5 Ripk3 Ulbp1 Gpr137b
GO:0032101	0.00409114	1.75383	17.8408	30	898	regulation of response to external stimulus	Cd276 Adam8 Bcl6b Cd34 Cd81 Cxcr3 Fem1a Grin1 Igf1 Mmp2 Nbl1 Pgf Prkcg Plau Ccl2 Sema3a Sema4c Sema4d Nploc4 Thbd Tnfaip3 Klk8 Dagla Mir147 Nupr1 Socs5 Trpv4 Dnm1l Ulbp1 Dhx58
GO:0043069	0.00332837	1.74723	19.1322	32	963	negative regulation of programmed cell death	Rps6ka3 Adam8 Akr1b3 Bid Ccng1 Cdk1 Cdkn1a Clu Cxcr3 Dll1 Fzd9 Gapdh Gclm Grin1 Hif1a Hk1 Igf1 Itga5 Lmna Naip2 Prkcg Plk1 St3gal1 Snai1 Stxbp1 Tnfaip3 Hip1r Nupr1 Pak4 Aifm2 Tnfrsf23 Tmem132a
GO:0046649	0.00631641	1.71197	17.6223	29	887	lymphocyte activation	Cd276 Card11 Adam8 Bak1 Cd81 Cdkn1a Dll1 Fzd9 Igf1 Il2rg Lgals1 Mad1l1 Mmp14 Ccl2 St3gal1 Sox13 Tnfaip3 Cd40 Hmces Parp3 Impdh1 Trp53bp1 Lrrc32 Mink1 Polm Socs5 Ripk3 Stx11 Ulbp1
GO:0043066	0.00788668	1.66588	18.715	30	942	negative regulation of apoptotic process	Rps6ka3 Adam8 Akr1b3 Bid Ccng1 Cdk1 Cdkn1a Clu Cxcr3 Dll1 Fzd9 Gapdh Gclm Grin1 Hif1a Hk1 Igf1 Itga5 Lmna Naip2 Prkcg Plk1 St3gal1 Snai1 Stxbp1 Tnfaip3 Hip1r Nupr1 Pak4 Tnfrsf23

## Sheet: All upregulated
Sorted by p-value
GOBPID	Pvalue	OddsRatio	ExpCount	Count	Size	Term	symbol
GO:0030334	3.34061e-11	3.11275	18.7547	52	944	regulation of cell migration	Mgat5 Prr5 Acta2 Adam15 Adam8 Adam9 Adamts1 Anxa3 Camk2a Cd81 Cxcr3 Cnn2 Dapk3 Gadd45a Ecm1 Epha2 Grin1 Hif1a Igf1 Itga3 Itga5 Lmna Mmp14 Mmp2 Nbl1 Nedd9 Nos3 Pfn2 Pgf Plau Ccl2 Selp Sema3a Sema4c Sema4d Snai1 Sparc Cd40 Dpysl3 Ndrg4 Clic4 Zfp703 Glipr2 Flrt2 Myadm Mink1 Nus1 Ripk3 Trpv4 Rras2 Dnm1l Actr3
GO:2000145	2.13471e-10	2.94083	19.7481	52	994	regulation of cell motility	Mgat5 Prr5 Acta2 Adam15 Adam8 Adam9 Adamts1 Anxa3 Camk2a Cd81 Cxcr3 Cnn2 Dapk3 Gadd45a Ecm1 Epha2 Grin1 Hif1a Igf1 Itga3 Itga5 Lmna Mmp14 Mmp2 Nbl1 Nedd9 Nos3 Pfn2 Pgf Plau Ccl2 Selp Sema3a Sema4c Sema4d Snai1 Sparc Cd40 Dpysl3 Ndrg4 Clic4 Zfp703 Glipr2 Flrt2 Myadm Mink1 Nus1 Ripk3 Trpv4 Rras2 Dnm1l Actr3
GO:0030335	3.26573e-09	3.44878	11.2051	35	564	positive regulation of cell migration	Mgat5 Prr5 Acta2 Adam8 Adam9 Adamts1 Anxa3 Dapk3 Grin1 Hif1a Igf1 Itga3 Itga5 Mmp14 Mmp2 Nedd9 Nos3 Pgf Plau Ccl2 Selp Sema3a Sema4c Sema4d Snai1 Sparc Cd40 Zfp703 Glipr2 Myadm Nus1 Trpv4 Rras2 Dnm1l Actr3
GO:0040017	5.1174e-09	3.31767	11.9601	36	602	positive regulation of locomotion	Mgat5 Prr5 Acta2 Adam8 Adam9 Adamts1 Anxa3 Cxcr3 Dapk3 Grin1 Hif1a Igf1 Itga3 Itga5 Mmp14 Mmp2 Nedd9 Nos3 Pgf Plau Ccl2 Selp Sema3a Sema4c Sema4d Snai1 Sparc Cd40 Zfp703 Glipr2 Myadm Nus1 Trpv4 Rras2 Dnm1l Actr3
GO:2000147	9.07322e-09	3.30168	11.6621	35	587	positive regulation of cell motility	Mgat5 Prr5 Acta2 Adam8 Adam9 Adamts1 Anxa3 Dapk3 Grin1 Hif1a Igf1 Itga3 Itga5 Mmp14 Mmp2 Nedd9 Nos3 Pgf Plau Ccl2 Selp Sema3a Sema4c Sema4d Snai1 Sparc Cd40 Zfp703 Glipr2 Myadm Nus1 Trpv4 Rras2 Dnm1l Actr3
GO:0051272	1.86075e-08	3.2006	11.9998	35	604	positive regulation of cellular component movement	Mgat5 Prr5 Acta2 Adam8 Adam9 Adamts1 Anxa3 Dapk3 Grin1 Hif1a Igf1 Itga3 Itga5 Mmp14 Mmp2 Nedd9 Nos3 Pgf Plau Ccl2 Selp Sema3a Sema4c Sema4d Snai1 Sparc Cd40 Zfp703 Glipr2 Myadm Nus1 Trpv4 Rras2 Dnm1l Actr3
GO:0006090	1.86607e-08	7.18105	2.40394	15	121	pyruvate metabolic process	Gapdh Hif1a Hk1 Igf1 Ldha Pfkl Pgam1 Pgk1 Pkm Tpi1 Pdk1 Srr Nupr1 Hoga1 Gale
GO:0001525	5.2414e-08	3.24418	10.7879	32	543	angiogenesis	Adam12 Adam15 Adam8 Adamts1 Anxa3 Cd34 Cxcr3 Gadd45a Dll1 Ecm1 Epha2 Hif1a Itga5 Mmp2 Nos3 Nrp2 Pde3b Pgf Pgk1 Pkm Plau Ccl2 Sparc Cd40 Adgrb2 E2f2 Clic4 Apln Nus1 Ramp3 Pak4 Plxdc1
GO:1901135	7.63349e-08	2.63593	18.258	44	919	carbohydrate derivative metabolic process	Nt5m Adcy4 Mgat5 Galnt2 Edem2 Pgd Akr1b3 Ampd3 Crem Epha2 Akr1b8 Gapdh Hif1a Hk1 Igf1 Pfkl Pgam1 Pgk1 Pkm Ptx3 Rrm2 St3gal1 St6galnac4 Nudt18 Tpi1 Pdk1 Chil5 Impdh1 Pigs Dctd Nus1 Bace2 Nupr1 Itm2c Pycrl Cltc Acot7 Sulf2 Npl Gale Mccc2 Tusc3 Uck2 B3gnt9
GO:0030155	8.71874e-08	2.84459	14.5826	38	734	regulation of cell adhesion	Cd276 Card11 Npnt Adam15 Adam8 Adam9 Ass1 Cd81 Cxcr3 Dapk3 Dll1 Efna5 Epha2 Fbln2 Igf1 Il2rg Itga3 Itga5 L1cam Lgals1 Mad1l1 Mmp14 Mmp2 Nedd9 Pde3b Plau Ccl2 Selp Sema4d Sox13 Tnc Tnfaip3 Zfp703 Lrrc32 Myadm Mink1 Socs5 Trpv4
GO:0048514	1.35352e-07	2.93062	13.0131	35	655	blood vessel morphogenesis	Adam12 Adam15 Adam8 Adamts1 Anxa3 Bak1 Cd34 Cxcr3 Gadd45a Dll1 Ecm1 Epha2 Foxm1 Hif1a Itga5 Mmp2 Nos3 Nrp2 Pde3b Pgf Pgk1 Pkm Plau Ccl2 Sparc Cd40 Adgrb2 E2f2 Clic4 Apln Nus1 Ramp3 Pak4 Plxdc1 Myo18b
GO:0045765	1.54433e-07	4.07838	5.92045	22	298	regulation of angiogenesis	Adam12 Adamts1 Anxa3 Cd34 Cxcr3 Gadd45a Dll1 Ecm1 Epha2 Hif1a Itga5 Nos3 Pde3b Pgf Pgk1 Pkm Ccl2 Sparc Cd40 Adgrb2 E2f2 Pak4
GO:0035239	1.77089e-07	2.55095	18.8143	44	947	tube morphogenesis	Npnt Adam12 Adam15 Adam8 Adamts1 Anxa3 Bak1 Cd34 Cxcr3 Gadd45a Dll1 Ecm1 Epha2 Fgfr3 Foxm1 Hif1a Igf1 Itga5 Mmp14 Mmp2 Nos3 Nrp2 Pde3b Pgf Pgk1 Pkm Plau Pthlh Ccl2 Sema4c Sparc Tnc Cd40 Adgrb2 E2f2 Clic4 Apln Nus1 Ramp3 Cthrc1 Pak4 Ptk7 Plxdc1 Myo18b
GO:0022603	1.7757e-07	2.52197	19.4699	45	980	regulation of anatomical structure morphogenesis	Cdc42ep2 Baiap2 Adam12 Adamts1 Anxa3 Cd34 Cxcr3 Dapk3 Gadd45a Dll1 Ecm1 Efna5 Epha2 Grin1 Hif1a Itga5 L1cam Map1b Map6 Nedd9 Nos3 Pde3b Pgf Pgk1 Pkm Ccl2 Sema3a Sema4c Sema4d Sparc Eif2b2 Tnfaip3 Cd40 Adgrb2 Fbxw8 E2f2 Myadm Gm14137 Trak1 Cthrc1 Pak4 Ptk7 Dnm1l Actr3 Nkd1
GO:0001944	1.88008e-07	2.71276	15.6554	39	788	vasculature development	Adam12 Adam15 Adam8 Adamts1 Anxa3 Bak1 Cd34 Cxcr3 Gadd45a Dll1 Ecm1 Epha2 Foxm1 Hif1a Igf1 Itga5 Mmp2 Nos3 Nrp2 Pde3b Pgf Pgk1 Pkm Plau Ccl2 Sparc Slc4a7 Cd40 Adgrb2 Fbxw8 E2f2 Clic4 Apln Nus1 Ramp3 Pak4 Ptk7 Plxdc1 Myo18b
GO:0009135	1.88878e-07	7.06611	2.10593	13	106	purine nucleoside diphosphate metabolic process	Ampd3 Gapdh Hif1a Hk1 Igf1 Pfkl Pgam1 Pgk1 Pkm Nudt18 Tpi1 Nupr1 Gale
GO:0009179	1.88878e-07	7.06611	2.10593	13	106	purine ribonucleoside diphosphate metabolic process	Ampd3 Gapdh Hif1a Hk1 Igf1 Pfkl Pgam1 Pgk1 Pkm Nudt18 Tpi1 Nupr1 Gale
GO:1901342	1.94573e-07	4.01941	5.99991	22	302	regulation of vasculature development	Adam12 Adamts1 Anxa3 Cd34 Cxcr3 Gadd45a Dll1 Ecm1 Epha2 Hif1a Itga5 Nos3 Pde3b Pgf Pgk1 Pkm Ccl2 Sparc Cd40 Adgrb2 E2f2 Pak4
GO:0046034	2.29649e-07	4.32413	5.08602	20	256	ATP metabolic process	Shmt2 Ampd3 Atp6v1b2 Bid Tspo Cdk1 Gapdh Hif1a Hk1 Igf1 Ldha Pfkl Pgam1 Pgk1 Pkm Tpi1 Nupr1 Ola1 Dnm1l Gale
GO:0009185	3.25794e-07	6.70413	2.20527	13	111	ribonucleoside diphosphate metabolic process	Ampd3 Gapdh Hif1a Hk1 Igf1 Pfkl Pgam1 Pgk1 Pkm Nudt18 Tpi1 Nupr1 Gale
GO:0001568	4.67106e-07	2.68364	14.9601	37	753	blood vessel development	Adam12 Adam15 Adam8 Adamts1 Anxa3 Bak1 Cd34 Cxcr3 Gadd45a Dll1 Ecm1 Epha2 Foxm1 Hif1a Itga5 Mmp2 Nos3 Nrp2 Pde3b Pgf Pgk1 Pkm Plau Ccl2 Sparc Cd40 Adgrb2 Fbxw8 E2f2 Clic4 Apln Nus1 Ramp3 Pak4 Ptk7 Plxdc1 Myo18b
GO:0031099	4.67198e-07	5.46827	3.05956	15	154	regeneration	Ccnd1 Cd81 Cdk1 Cdkn1a Fzd9 Gap43 Igf1 Kpna1 Matn2 Mmp2 Pkm Plau Tnc Klk8 Sulf2
GO:0044283	4.92944e-07	2.91119	11.9204	32	600	small molecule biosynthetic process	Nt5m Psat1 Shmt2 Pgd Akr1b3 Ampd3 Ass1 Gapdh Gch1 Hif1a Ldha Ltc4s Pgk1 Pkm Snai1 Nudt18 Tpi1 Ggt5 Impdh1 Ip6k3 Srr Nus1 Aldh1a3 Fads3 Acer3 Pycrl Hacd4 Pgp Gatm Hoga1 Sec14l2 Acot7
GO:0046031	8.805e-07	6.72596	2.02646	12	102	ADP metabolic process	Ampd3 Gapdh Hif1a Hk1 Igf1 Pfkl Pgam1 Pgk1 Pkm Tpi1 Nupr1 Gale
GO:0009117	9.06332e-07	3.22283	8.7416	26	440	nucleotide metabolic process	Nt5m Adcy4 Ampd3 Epha2 Gapdh Hif1a Hk1 Igf1 Nos3 Pfkl Pgam1 Pgk1 Pkm Rrm2 Nudt18 Tpi1 Nmnat2 Pdk1 Impdh1 Dctd Nupr1 Gmpr Acot7 Gale Mccc2 Uck2
GO:0016052	9.71619e-07	5.53267	2.82115	14	142	carbohydrate catabolic process	Pgd Glb1 Gapdh Hif1a Hk1 Igf1 Ldha Pfkl Pgam1 Pgk1 Pkm Tpi1 Nupr1 Gale
GO:0055086	1.04198e-06	3.04374	9.9535	28	501	nucleobase-containing small molecule metabolic process	Nt5m Adcy4 Shmt2 Ampd3 Epha2 Gapdh Hif1a Hk1 Igf1 Nos3 Pfkl Pgam1 Pgk1 Pkm Rrm2 Nudt18 Tpi1 Nmnat2 Pdk1 Impdh1 Dctd Nupr1 Pycrl Gmpr Acot7 Gale Mccc2 Uck2
GO:0019637	1.28226e-06	2.49516	16.907	39	851	organophosphate metabolic process	Nt5m Adcy4 Pgd Ampd3 Ckb Epha2 Gapdh Hif1a Hk1 Igf1 Nos3 Pfkl Pgam1 Pgk1 Pkm Rrm2 Nudt18 Tpi1 Nmnat2 Pdk1 Serinc2 Mtmr10 Impdh1 Lpcat2 Ip6k3 Pigs Dctd Nus1 Impa1 Nupr1 Socs5 Gmpr Pgp Agpat4 Acot7 Gale Mccc2 Uck2 Fam126a
GO:0006753	1.3216e-06	3.153	8.9204	26	449	nucleoside phosphate metabolic process	Nt5m Adcy4 Ampd3 Epha2 Gapdh Hif1a Hk1 Igf1 Nos3 Pfkl Pgam1 Pgk1 Pkm Rrm2 Nudt18 Tpi1 Nmnat2 Pdk1 Impdh1 Dctd Nupr1 Gmpr Acot7 Gale Mccc2 Uck2
GO:0009132	1.54762e-06	5.75915	2.52314	13	127	nucleoside diphosphate metabolic process	Ampd3 Gapdh Hif1a Hk1 Igf1 Pfkl Pgam1 Pgk1 Pkm Nudt18 Tpi1 Nupr1 Gale
GO:0044282	1.63605e-06	3.63099	6.27806	21	316	small molecule catabolic process	Shmt2 Pgd Acox1 Glb1 Akr1b8 Hdc Hk1 Ldha Nos3 Pfkl Aldh4a1 Nudt18 Tpi1 Ddah2 Impa1 Pycrl Hoga1 Acot7 Npl Gale Mccc2
GO:0120035	2.08047e-06	2.57876	14.6422	35	737	regulation of plasma membrane bounded cell projection organization	Mob2 Cdc42ep2 Baiap2 Adamts1 Crmp1 Efna5 Epha2 Gap43 Grin1 Itga3 L1cam Lgals1 Map1b Map6 Neurl1a Pfn2 Sema3a Sema4c Sema4d Dync2li1 Eif2b2 Dpysl3 Ppp2r5b Fbxw8 Ndrg4 Klk8 Snx3 Gm14137 Trpv4 Itm2c Trak1 Anln Ptk7 Dnm1l Actr3
GO:0000278	2.13956e-06	2.4696	16.609	38	836	mitotic cell cycle	Tubg1 Espl1 Adamts1 Bid Camk2a Ccnb2 Ccnd1 Ccng1 Cdk1 Cdkn1a Dapk3 Gadd45a Fgfr3 Foxm1 Gem Igf1 Snx18 Mad1l1 Mki67 Plk1 Tacc3 Tfdp1 Tuba1c Tubb2a Ints3 Prc1 Parp3 Racgap1 Taok3 Tubgcp4 Knstrn Spc25 Cltc Tubb6 Nacc2 Ncapd2 Anln Reep4
GO:0006096	2.3827e-06	6.7544	1.84766	11	93	glycolytic process	Gapdh Hif1a Hk1 Igf1 Pfkl Pgam1 Pgk1 Pkm Tpi1 Nupr1 Gale
GO:0006757	2.65088e-06	6.67273	1.86752	11	94	ATP generation from ADP	Gapdh Hif1a Hk1 Igf1 Pfkl Pgam1 Pgk1 Pkm Tpi1 Nupr1 Gale
GO:0072593	2.89685e-06	3.62444	5.98005	20	301	reactive oxygen species metabolic process	Acox1 Ass1 Tspo Cd34 Cdkn1a Clu Gadd45a Sh3pxd2a Foxm1 Gch1 Grin1 Hif1a Igf1 Nos3 Plau Ptx3 Sod3 Ddah2 Ripk3 Ulbp1
GO:0031344	3.35047e-06	2.51948	14.9601	35	753	regulation of cell projection organization	Mob2 Cdc42ep2 Baiap2 Adamts1 Crmp1 Efna5 Epha2 Gap43 Grin1 Itga3 L1cam Lgals1 Map1b Map6 Neurl1a Pfn2 Sema3a Sema4c Sema4d Dync2li1 Eif2b2 Dpysl3 Ppp2r5b Fbxw8 Ndrg4 Klk8 Snx3 Gm14137 Trpv4 Itm2c Trak1 Anln Ptk7 Dnm1l Actr3
GO:2000377	4.24511e-06	4.24458	4.11252	16	207	regulation of reactive oxygen species metabolic process	Ass1 Tspo Cd34 Cdkn1a Clu Gadd45a Foxm1 Gch1 Grin1 Hif1a Igf1 Plau Ptx3 Ddah2 Ripk3 Ulbp1
GO:0044087	5.72881e-06	2.27861	19.3706	41	975	regulation of cellular component biogenesis	Ncln Cdc42ep2 Baiap2 Bak1 Bid Capg Clu Dapk3 Efna5 Eln Epha2 Gap43 Grin1 Mmp14 Map1b Neurl1a Nptx1 Pfn2 Plk1 Selp Sema4d Snai1 Stxbp1 Dync2li1 Dpysl3 Ppp2r5b Adgrb2 Snf8 Hip1r Flrt2 Myadm Nupr1 Gm14137 Cgnl1 Anln Stx18 Cotl1 Palld Actr3 Cptp Dnajb1
GO:0045597	6.09909e-06	2.29716	18.7348	40	943	positive regulation of cell differentiation	Cd276 Baiap2 Npnt Adam8 Tspo Cd34 Clu Efna5 Fgfr3 Hif1a Igf1 Il2rg Jund L1cam Lmna Mmp14 Map1b Map6 Nbl1 Nedd9 Neurl1a Atxn1 Sema4d Snai1 Sox13 Zbtb7c Slc6a6 Eif2b2 Fbxw8 Prmt5 Zfp703 Glipr2 Myadm Socs5 Trak1 Pdlim7 Cthrc1 Zbtb46 Dnm1l Actr3
GO:0031346	7.95342e-06	2.97604	8.66213	24	436	positive regulation of cell projection organization	Mob2 Cdc42ep2 Baiap2 Adamts1 Efna5 Grin1 Itga3 L1cam Map1b Map6 Neurl1a Sema4d Eif2b2 Dpysl3 Ppp2r5b Fbxw8 Ndrg4 Snx3 Gm14137 Trak1 Anln Ptk7 Dnm1l Actr3
GO:0072521	9.01356e-06	3.12396	7.56943	22	381	purine-containing compound metabolic process	Adcy4 Shmt2 Ampd3 Epha2 Gapdh Hif1a Hk1 Igf1 Nos3 Pfkl Pgam1 Pgk1 Pkm Nudt18 Tpi1 Pdk1 Impdh1 Nupr1 Gmpr Acot7 Gale Mccc2
GO:0006165	9.44114e-06	5.76584	2.1258	11	107	nucleoside diphosphate phosphorylation	Gapdh Hif1a Hk1 Igf1 Pfkl Pgam1 Pgk1 Pkm Tpi1 Nupr1 Gale
GO:0046939	1.23165e-05	5.59039	2.1854	11	110	nucleotide phosphorylation	Gapdh Hif1a Hk1 Igf1 Pfkl Pgam1 Pgk1 Pkm Tpi1 Nupr1 Gale
GO:0090066	1.32165e-05	2.63315	11.3839	28	573	regulation of anatomical structure size	Cdc42ep2 Baiap2 Acta2 Capg Efna5 Eln Gch1 Gclm Hif1a Kcnn4 L1cam Mmp2 Map1b Nos3 Pfn2 Sema3a Sema4c Sema4d Sod3 Eif2b2 Snf8 Hip1r Apln Myadm Gm14137 Nts Cotl1 Actr3
GO:2000379	1.34307e-05	5.53424	2.20527	11	111	positive regulation of reactive oxygen species metabolic process	Ass1 Tspo Cdkn1a Clu Gadd45a Grin1 Plau Ptx3 Ddah2 Ripk3 Ulbp1
GO:0051726	1.45726e-05	2.20548	19.4501	40	979	regulation of cell cycle	Xpo1 Tubg1 Adamts1 Bak1 Bid Ccnb2 Ccnd1 Ccng1 Cdk1 Cdkn1a Dapk3 Gadd45a Fgfr3 Foxm1 Fzd9 Igf1 Jund Mad1l1 Mki67 Plk1 Tacc3 Tfdp1 Tnfaip3 Ppp2r5b Ints3 Prc1 Parp3 E2f2 Racgap1 Trp53bp1 Taok3 Zfp703 Knstrn Nupr1 Cltc Nacc2 Susd2 Fam83d Cdkn3 Wdr6
GO:0019752	1.54661e-05	2.27469	17.4236	37	877	carboxylic acid metabolic process	Psat1 Shmt2 Pgd Acox1 Ass1 Gapdh Gclm Hdc Hif1a Hk1 Igf1 Ldha Ltc4s Nos3 Pfkl Pgam1 Pgk1 Pkm Aldh4a1 Tpi1 Pdk1 Ggt5 Dagla Srr Ddah2 Nupr1 Aldh1a3 Fads3 Pycrl Hacd4 Gatm Hoga1 Acot7 Npl Gale Mccc2 Dlst
GO:0008637	1.59239e-05	5.42525	2.245	11	113	apoptotic mitochondrial changes	Ggct Bak1 Bid Camk2a Gclm Igf1 Lmna Nptx1 Hip1r Aifm2 Dnm1l
GO:0010975	1.85236e-05	2.63215	10.9667	27	552	regulation of neuron projection development	Mob2 Baiap2 Adamts1 Crmp1 Efna5 Grin1 Itga3 L1cam Lgals1 Map1b Map6 Sema3a Sema4c Sema4d Eif2b2 Dpysl3 Ppp2r5b Fbxw8 Ndrg4 Klk8 Snx3 Trpv4 Itm2c Trak1 Ptk7 Dnm1l Actr3
GO:0030036	1.9359e-05	2.40492	14.225	32	716	actin cytoskeleton organization	Mob2 Cdc42ep2 Baiap2 Prr5 Ehbp1l1 Capg Cnn2 Csrp1 Dapk3 Efna5 Eln Nedd9 Pfn2 Dpysl3 Micall2 Sorbs2 Racgap1 Msrb1 Hip1r Myo1d Myadm Mink1 Pdlim1 Gm14137 Trpv4 Pdlim7 Cgnl1 Anln Ptk7 Cotl1 Palld Actr3
GO:1903047	2.00094e-05	2.43813	13.5892	31	684	mitotic cell cycle process	Tubg1 Espl1 Adamts1 Bid Camk2a Ccnb2 Ccnd1 Ccng1 Cdk1 Cdkn1a Fgfr3 Foxm1 Igf1 Snx18 Mad1l1 Mki67 Plk1 Tacc3 Tfdp1 Ints3 Prc1 Parp3 Racgap1 Taok3 Knstrn Spc25 Cltc Nacc2 Ncapd2 Anln Reep4
GO:0051093	2.20463e-05	2.16222	19.8077	40	997	negative regulation of developmental process	Adamts1 Tspo Ccnd1 Cdkn1a Cxcr3 Gadd45a Dll1 Ecm1 Efna5 Epha2 Fgfr3 Foxm1 Hif1a Igf1 Lmna Nos3 Pde3b Pgk1 Pthlh Ccl2 Sema3a Sema4c Sema4d Snai1 Sparc Tob1 Adgrb2 Parp3 E2f2 Klk8 Prmt5 Socs5 Ankrd2 Trpv4 Tmem176a Zbtb46 Dnm1l Actr3 Gpr137b Nkd1
GO:0043436	2.28413e-05	2.23056	17.7415	37	893	oxoacid metabolic process	Psat1 Shmt2 Pgd Acox1 Ass1 Gapdh Gclm Hdc Hif1a Hk1 Igf1 Ldha Ltc4s Nos3 Pfkl Pgam1 Pgk1 Pkm Aldh4a1 Tpi1 Pdk1 Ggt5 Dagla Srr Ddah2 Nupr1 Aldh1a3 Fads3 Pycrl Hacd4 Gatm Hoga1 Acot7 Npl Gale Mccc2 Dlst
GO:0007162	2.5955e-05	3.3191	5.82111	18	293	negative regulation of cell adhesion	Cd276 Adam15 Adam8 Ass1 Efna5 Lgals1 Mad1l1 Mmp14 Mmp2 Pde3b Sema4d Tnc Tnfaip3 Zfp703 Lrrc32 Myadm Socs5 Trpv4
GO:0051129	2.69126e-05	2.32765	15.1389	33	762	negative regulation of cellular component organization	Scaf8 Tspo Capg Clu Crmp1 Fgfr3 Igf1 Itga3 Lgals1 Lmna Mad1l1 Mmp14 Map1b Pfn2 Plk1 Sema3a Sema4c Sema4d Stxbp1 Top2a Dpysl3 Klk8 Hip1r Myadm Nupr1 Scamp5 Trpv4 Itm2c Cgnl1 Dnm1l Actr3 Cptp Dnajb1
GO:0009611	2.89989e-05	2.67022	9.99323	25	503	response to wounding	Acta2 Cd34 Cdkn1a Cnn2 Fgfr3 Gap43 Hif1a Igf1 Matn2 Mmp2 Plau Procr Ccl2 Selp Stxbp1 Thbd Tnc Tnfaip3 Dpysl3 Myof Klk8 Gp9 Ptk7 Sulf2 3300005D01Rik
GO:0006809	2.96905e-05	6.35753	1.58938	9	80	nitric oxide biosynthetic process	Ass1 Tspo Cd34 Clu Igf1 Nos3 Ptx3 Ddah2 Ulbp1
GO:0009259	3.12215e-05	3.04216	7.03301	20	354	ribonucleotide metabolic process	Adcy4 Ampd3 Epha2 Gapdh Hif1a Hk1 Igf1 Pfkl Pgam1 Pgk1 Pkm Nudt18 Tpi1 Pdk1 Impdh1 Nupr1 Acot7 Gale Mccc2 Uck2
GO:0043068	3.20121e-05	2.49687	11.9601	28	602	positive regulation of programmed cell death	Adam8 Bak1 Bid Tspo Camk2a Cdkn1a Clu Cxcr3 Dapk3 Gadd45a Fgfr3 Grin1 Hif1a Mmp2 Neurl1a Nos3 Cd40 Top2a Phlda3 Hip1r Nupr1 Ripk3 Aldh1a3 Itm2c Ctnnbl1 Nacc2 Aifm2 Dnm1l
GO:0030029	3.36577e-05	2.26851	15.9931	34	805	actin filament-based process	Mob2 Cdc42ep2 Baiap2 Prr5 Ehbp1l1 Acta2 Atp2a2 Capg Cnn2 Csrp1 Dapk3 Efna5 Eln Nedd9 Pfn2 Dpysl3 Micall2 Sorbs2 Racgap1 Msrb1 Hip1r Myo1d Myadm Mink1 Pdlim1 Gm14137 Trpv4 Pdlim7 Cgnl1 Anln Ptk7 Cotl1 Palld Actr3
GO:0010942	3.59741e-05	2.39556	13.3508	30	672	positive regulation of cell death	Adam8 Bak1 Bid Tspo Camk2a Cdkn1a Clu Cxcr3 Dapk3 Gadd45a Fgfr3 Grin1 Hif1a Mmp2 Neurl1a Nos3 Slc6a6 Cd40 Top2a Phlda3 Hip1r Ramp3 Nupr1 Ripk3 Aldh1a3 Itm2c Ctnnbl1 Nacc2 Aifm2 Dnm1l
GO:0031589	3.65732e-05	3.00562	7.11248	20	358	cell-substrate adhesion	Npnt Adam15 Adam8 Adam9 Cd34 Dapk3 Efna5 Fbln2 Itga3 Itga5 L1cam Lgals1 Mmp14 Nedd9 Plau Atrnl1 Micall2 Myadm Mink1 Bcam
GO:0010564	3.81085e-05	2.47037	12.0793	28	608	regulation of cell cycle process	Xpo1 Tubg1 Adamts1 Bid Ccnd1 Ccng1 Cdk1 Cdkn1a Fgfr3 Foxm1 Fzd9 Igf1 Mad1l1 Mki67 Plk1 Tacc3 Tfdp1 Ppp2r5b Ints3 Prc1 Parp3 Racgap1 Taok3 Knstrn Cltc Nacc2 Susd2 Fam83d
GO:0006163	3.95448e-05	2.98768	7.15222	20	360	purine nucleotide metabolic process	Adcy4 Ampd3 Epha2 Gapdh Hif1a Hk1 Igf1 Nos3 Pfkl Pgam1 Pgk1 Pkm Nudt18 Tpi1 Pdk1 Impdh1 Nupr1 Acot7 Gale Mccc2
GO:0046209	4.39488e-05	6.01741	1.66885	9	84	nitric oxide metabolic process	Ass1 Tspo Cd34 Clu Igf1 Nos3 Ptx3 Ddah2 Ulbp1
GO:0009150	4.65388e-05	3.05024	6.65553	19	335	purine ribonucleotide metabolic process	Adcy4 Ampd3 Epha2 Gapdh Hif1a Hk1 Igf1 Pfkl Pgam1 Pgk1 Pkm Nudt18 Tpi1 Pdk1 Impdh1 Nupr1 Acot7 Gale Mccc2
GO:0019693	4.79377e-05	2.94373	7.25155	20	365	ribose phosphate metabolic process	Adcy4 Ampd3 Epha2 Gapdh Hif1a Hk1 Igf1 Pfkl Pgam1 Pgk1 Pkm Nudt18 Tpi1 Pdk1 Impdh1 Nupr1 Acot7 Gale Mccc2 Uck2
GO:0045766	5.05363e-05	4.0442	3.47677	13	175	positive regulation of angiogenesis	Adam12 Anxa3 Cd34 Cxcr3 Dll1 Ecm1 Hif1a Itga5 Nos3 Pgf Pkm Cd40 Pak4
GO:1904018	5.05363e-05	4.0442	3.47677	13	175	positive regulation of vasculature development	Adam12 Anxa3 Cd34 Cxcr3 Dll1 Ecm1 Hif1a Itga5 Nos3 Pgf Pkm Cd40 Pak4
GO:0043065	5.18965e-05	2.4683	11.6422	27	586	positive regulation of apoptotic process	Adam8 Bak1 Bid Tspo Camk2a Clu Cxcr3 Dapk3 Gadd45a Fgfr3 Grin1 Hif1a Mmp2 Neurl1a Nos3 Cd40 Top2a Phlda3 Hip1r Nupr1 Ripk3 Aldh1a3 Itm2c Ctnnbl1 Nacc2 Aifm2 Dnm1l
GO:0006082	5.49102e-05	2.13206	18.4964	37	931	organic acid metabolic process	Psat1 Shmt2 Pgd Acox1 Ass1 Gapdh Gclm Hdc Hif1a Hk1 Igf1 Ldha Ltc4s Nos3 Pfkl Pgam1 Pgk1 Pkm Aldh4a1 Tpi1 Pdk1 Ggt5 Dagla Srr Ddah2 Nupr1 Aldh1a3 Fads3 Pycrl Hacd4 Gatm Hoga1 Acot7 Npl Gale Mccc2 Dlst
GO:2001057	5.81053e-05	5.78521	1.72845	9	87	reactive nitrogen species metabolic process	Ass1 Tspo Cd34 Clu Igf1 Nos3 Ptx3 Ddah2 Ulbp1
GO:0042246	5.94745e-05	6.67573	1.35097	8	68	tissue regeneration	Cd81 Cdkn1a Fzd9 Gap43 Igf1 Kpna1 Pkm Plau
GO:1903409	6.315e-05	4.60782	2.60261	11	131	reactive oxygen species biosynthetic process	Acox1 Ass1 Tspo Cd34 Clu Grin1 Igf1 Nos3 Ptx3 Ddah2 Ulbp1
GO:0045428	6.61207e-05	6.56601	1.37084	8	69	regulation of nitric oxide biosynthetic process	Ass1 Tspo Cd34 Clu Igf1 Ptx3 Ddah2 Ulbp1
GO:0006091	6.6601e-05	2.78582	8.02638	21	404	generation of precursor metabolites and energy	Shmt2 Pgd Acox1 Bid Cdk1 Gapdh Gys1 Hif1a Hk1 Igf1 Ldha Pfkl Pgam1 Pgk1 Pkm Tpi1 Pcdh12 Nupr1 Trpv4 Gale Dlst
GO:0016525	6.93614e-05	5.02004	2.1854	10	110	negative regulation of angiogenesis	Adamts1 Cxcr3 Gadd45a Epha2 Pde3b Pgk1 Ccl2 Sparc Adgrb2 E2f2
GO:0019320	7.58294e-05	13.8423	0.456947	5	23	hexose catabolic process	Glb1 Hk1 Ldha Pfkl Gale
GO:0001667	7.68631e-05	2.68253	8.72173	22	439	ameboidal-type cell migration	Acta2 Adam8 Adam9 Anxa3 Gadd45a Epha2 Hif1a Igf1 Itga3 Nos3 Nrp2 Pfn2 Sema3a Sema4c Sema4d Sparc Cd40 Glipr2 Nus1 Pdlim1 Anln Actr3
GO:0050769	8.06216e-05	3.13925	5.78137	17	291	positive regulation of neurogenesis	Baiap2 Tspo Efna5 Hif1a Igf1 L1cam Map1b Map6 Neurl1a Atxn1 Sema4d Eif2b2 Fbxw8 Prmt5 Trak1 Dnm1l Actr3
GO:2000181	8.08077e-05	4.92118	2.22513	10	112	negative regulation of blood vessel morphogenesis	Adamts1 Cxcr3 Gadd45a Epha2 Pde3b Pgk1 Ccl2 Sparc Adgrb2 E2f2
GO:0080164	8.12721e-05	6.357	1.41058	8	71	regulation of nitric oxide metabolic process	Ass1 Tspo Cd34 Clu Igf1 Ptx3 Ddah2 Ulbp1
GO:0048812	8.33489e-05	2.27854	13.9866	30	704	neuron projection morphogenesis	Baiap2 Camk2a Clu Crmp1 Efna5 Epha2 Fgfr3 Gap43 Grin1 L1cam Matn2 Map1b Map6 Nbl1 Nptx1 Nrp2 Pitpna Sema3a Sema4c Sema4d Stxbp1 Eif2b2 Fbxw8 Klk8 Taok3 Flrt2 Mink1 Trak1 Dnm1l Actr3
GO:1901343	8.71071e-05	4.87319	2.245	10	113	negative regulation of vasculature development	Adamts1 Cxcr3 Gadd45a Epha2 Pde3b Pgk1 Ccl2 Sparc Adgrb2 E2f2
GO:0050767	8.76758e-05	2.65657	8.8012	22	443	regulation of neurogenesis	Baiap2 Tspo Dll1 Efna5 Fgfr3 Hif1a Igf1 L1cam Map1b Map6 Neurl1a Atxn1 Sema3a Sema4c Sema4d Bhlhe40 Eif2b2 Fbxw8 Prmt5 Trak1 Dnm1l Actr3
GO:0051962	8.98278e-05	2.89234	6.99328	19	352	positive regulation of nervous system development	Baiap2 Tspo Efna5 Hif1a Igf1 L1cam Map1b Map6 Neurl1a Atxn1 Sema4d Eif2b2 Adgrb2 Fbxw8 Prmt5 Flrt2 Trak1 Dnm1l Actr3
GO:1902533	9.04702e-05	2.07641	18.9534	37	954	positive regulation of intracellular signal transduction	Card11 Prr5 Npnt Dok4 Acta2 Adam8 Bid Cd81 Clu Gadd45a Fgfr3 Igf1 L1cam Pde8a Ccl2 Ccl7 Selp Sema4c Sema4d Cd40 Ndrg4 Taok3 Glipr2 Mink1 Ramp3 Nupr1 Ripk3 Trpv4 Slc15a3 Nacc2 Rraga Avpi1 Arhgef3 Dnm1l Mlkl Dhx58 Gpr137b
GO:0034341	9.47561e-05	4.38724	2.72182	11	137	response to interferon-gamma	Cdc42ep2 Capg Dapk3 Gapdh Gch1 Ccl2 Ccl7 Stxbp1 Cd40 Actr3 Stx11
GO:0051258	9.52154e-05	3.09353	5.86084	17	295	protein polymerization	Tubg1 Cdc42ep2 Baiap2 Capg Eln Map1b Pfn2 Micall2 Msrb1 Hip1r Myadm Tubgcp4 Gm14137 Trpv4 Cotl1 Dnm1l Actr3
GO:0000226	9.60185e-05	2.3725	12.0793	27	608	microtubule cytoskeleton organization	Cfap43 Xpo1 Tubg1 Espl1 Ccnb2 Crmp1 Gadd45a Efna5 Gapdh Lmna Map1b Map6 Neurl1a Plk1 Tacc3 Tuba1c Tubb2a Prc1 Parp3 Racgap1 Tubgcp4 Knstrn Trpv4 Spc25 Cltc Tubb6 Sun1
GO:0051960	9.6186e-05	2.4645	10.7681	25	542	regulation of nervous system development	Baiap2 Tspo Dll1 Efna5 Fgfr3 Hif1a Igf1 L1cam Map1b Map6 Neurl1a Atxn1 Sema3a Sema4c Sema4d Bhlhe40 Eif2b2 Adgrb2 Fbxw8 Klk8 Prmt5 Flrt2 Trak1 Dnm1l Actr3
GO:0097435	0.000100397	2.2205	14.821	31	746	supramolecular fiber organization	Tubg1 Cdc42ep2 Baiap2 Aebp1 Capg Clu Csrp1 Dapk3 Eln Agfg1 Map1b Nedd9 Pfn2 Thsd4 Tacc3 Dpysl3 Micall2 Sorbs2 Msrb1 Hip1r Myo1d Myadm Tubgcp4 Pdlim1 Ripk3 Gm14137 Trpv4 Loxl4 Cgnl1 Cotl1 Actr3
GO:0000904	0.000112657	2.14764	16.311	33	821	cell morphogenesis involved in differentiation	Baiap2 Camk2a Crmp1 Efna5 Epha2 Fgfr3 Gap43 Grin1 L1cam Matn2 Map1b Map6 Nedd9 Nptx1 Nrp2 Pitpna Sema3a Sema4c Sema4d Stxbp1 Eif2b2 Atrnl1 Fbxw8 Micall2 Clic4 Flrt2 Myadm Mink1 Trak1 Palld Dnm1l Actr3 Tprn
GO:0120039	0.000117917	2.23077	14.2647	30	718	plasma membrane bounded cell projection morphogenesis	Baiap2 Camk2a Clu Crmp1 Efna5 Epha2 Fgfr3 Gap43 Grin1 L1cam Matn2 Map1b Map6 Nbl1 Nptx1 Nrp2 Pitpna Sema3a Sema4c Sema4d Stxbp1 Eif2b2 Fbxw8 Klk8 Taok3 Flrt2 Mink1 Trak1 Dnm1l Actr3
GO:0048858	0.000133086	2.21418	14.364	30	723	cell projection morphogenesis	Baiap2 Camk2a Clu Crmp1 Efna5 Epha2 Fgfr3 Gap43 Grin1 L1cam Matn2 Map1b Map6 Nbl1 Nptx1 Nrp2 Pitpna Sema3a Sema4c Sema4d Stxbp1 Eif2b2 Fbxw8 Klk8 Taok3 Flrt2 Mink1 Trak1 Dnm1l Actr3
GO:0046365	0.000141133	11.8633	0.516549	5	26	monosaccharide catabolic process	Glb1 Hk1 Ldha Pfkl Gale
GO:0061564	0.00014275	2.44766	10.3906	24	523	axon development	Crmp1 Efna5 Epha2 Fgfr3 Gap43 Grin1 L1cam Matn2 Mmp2 Map1b Map6 Nptx1 Nrp2 Pitpna Sema3a Sema4c Sema4d Stxbp1 Eif2b2 Tnc Klk8 Flrt2 Trak1 Actr3
GO:0010810	0.00014629	3.4093	4.39067	14	221	regulation of cell-substrate adhesion	Npnt Adam15 Dapk3 Efna5 Fbln2 Itga3 Itga5 L1cam Lgals1 Mmp14 Nedd9 Plau Myadm Mink1
GO:0070265	0.000146395	6.85974	1.1523	7	58	necrotic cell death	Tspo Slc6a6 Nupr1 Ripk3 Dnm1l Mlkl Tnfrsf23
GO:0042866	0.000149029	49.6486	0.119204	3	6	pyruvate biosynthetic process	Pkm Srr Hoga1
GO:0051301	0.000149552	2.34564	11.7416	26	591	cell division	Ccnb2 Ccnd1 Ccng1 Cdk1 Dll1 Cdca3 Snx18 Mad1l1 Nedd9 Pgf Plk1 Samd9l Tacc3 Top2a Prc1 Racgap1 Knstrn Ruvbl1 Spc25 Cltc Ncapd2 Anln Susd2 Fam83d Reep4 Actr3
GO:0051259	0.000153364	3.39276	4.41053	14	222	protein complex oligomerization	Lrrc8c Kctd9 Shmt2 Gria2 Grin1 Rrm2 Slc1a5 Trp53bp1 Hgsnat Aldh9a1 Aldh1a3 Nacc2 Dnm1l Mlkl
GO:0010720	0.000159852	2.75779	7.31115	19	368	positive regulation of cell development	Baiap2 Tspo Efna5 Hif1a Igf1 L1cam Map1b Map6 Nedd9 Neurl1a Atxn1 Sema4d Eif2b2 Fbxw8 Prmt5 Myadm Trak1 Dnm1l Actr3
GO:0005975	0.00016406	2.37512	11.1455	25	561	carbohydrate metabolic process	Pgd Akr1b3 Glb1 Gapdh Gys1 Hif1a Hk1 Igf1 Ldha Pfkl Pgam1 Pgk1 Pkm St6galnac4 Tpi1 Myof Pdk1 Pcdh12 Impa1 Nupr1 Pgp Cltc Npl Gale B3gnt9
GO:0022407	0.000169291	2.59281	8.58266	21	432	regulation of cell-cell adhesion	Cd276 Card11 Adam8 Ass1 Cd81 Efna5 Igf1 Il2rg L1cam Lgals1 Mad1l1 Ccl2 Selp Sox13 Tnfaip3 Zfp703 Lrrc32 Myadm Mink1 Socs5 Trpv4
GO:0043408	0.000203459	2.18749	14.0263	29	706	regulation of MAPK cascade	Npnt Dok4 Acta2 Adam8 Cd81 Gadd45a Epha2 Fem1a Fgfr3 Foxm1 Igf1 L1cam Dusp8 Pde8a Ccl2 Ccl7 Sema4c Cd40 Ndrg4 Prmt5 Taok3 Glipr2 Mink1 Ramp3 Trpv4 Avpi1 Fam83d Mlkl Tnfrsf23
GO:0060384	0.000204077	10.8307	0.556283	5	28	innervation	Fgfr3 Nptx1 Prkcg Sema3a Sulf2
GO:0097190	0.000215695	2.28749	12.0197	26	605	apoptotic signaling pathway	Ggct Bak1 Bid Cdkn1a Clu Dapk3 Epha2 Fgfr3 Gclm Hif1a Igf1 Lmna Snai1 Tnfaip3 Pdk1 E2f2 Phlda3 Hip1r Nupr1 Ripk3 Ankrd2 Itm2c Nacc2 Dnm1l Ifi27l2a Tnfrsf23
GO:0098609	0.000215758	2.11938	15.4766	31	779	cell-cell adhesion	Cd276 Card11 Npnt Adam8 Adam9 Ass1 Cd34 Cd81 Efna5 Igf1 Il2rg Itga5 L1cam Lgals1 Mad1l1 Ccl2 Selp Sema4d Sox13 Stxbp1 Lpp Tnfaip3 Zfp703 Lrrc32 Myadm Mink1 Pcdh12 Socs5 Trpv4 Palld Pcdh1
GO:0005996	0.00022003	3.11364	5.12575	15	258	monosaccharide metabolic process	Pgd Akr1b3 Glb1 Gapdh Hif1a Hk1 Igf1 Ldha Pfkl Pgk1 Pkm Tpi1 Pdk1 Pgp Gale
GO:0032990	0.000222746	2.14392	14.8011	30	745	cell part morphogenesis	Baiap2 Camk2a Clu Crmp1 Efna5 Epha2 Fgfr3 Gap43 Grin1 L1cam Matn2 Map1b Map6 Nbl1 Nptx1 Nrp2 Pitpna Sema3a Sema4c Sema4d Stxbp1 Eif2b2 Fbxw8 Klk8 Taok3 Flrt2 Mink1 Trak1 Dnm1l Actr3
GO:0070848	0.00023713	2.23419	12.7747	27	643	response to growth factor	Slc33a1 Npnt Adam9 Dll1 Epha2 Fgfr3 Hif1a Itga3 Nbl1 Nos3 Nrp2 Pde8a Pgf Ccl2 Sparc Tob1 Ppp2r5b Myof Apln Zfp703 Mir147 Flrt2 Lrrc32 Knstrn Nus1 Sulf2 Actr3
GO:0060385	0.000256951	37.2348	0.139071	3	7	axonogenesis involved in innervation	Fgfr3 Nptx1 Sema3a
GO:0072675	0.000256951	37.2348	0.139071	3	7	osteoclast fusion	Adam8 Cd81 Sh3pxd2a
GO:0007051	0.000283396	3.56946	3.59598	12	181	spindle organization	Tubg1 Espl1 Ccnb2 Plk1 Tacc3 Prc1 Parp3 Racgap1 Tubgcp4 Knstrn Spc25 Cltc
GO:0001817	0.000288069	2.13863	14.3243	29	721	regulation of cytokine production	Cd276 Card11 Adam8 Anxa4 Bcl6b Tspo Cd34 Cd81 Clu Dll1 Epha2 Gapdh Hif1a Hk1 Igf1 Ccl2 Nploc4 Tnfaip3 Cd40 Lrrc32 Socs5 Ripk3 Ankrd2 Scamp5 Trpv4 Sulf2 Ulbp1 Cptp Dhx58
GO:0048667	0.000295092	2.20112	12.9535	27	652	cell morphogenesis involved in neuron differentiation	Baiap2 Camk2a Crmp1 Efna5 Epha2 Fgfr3 Gap43 Grin1 L1cam Matn2 Map1b Map6 Nptx1 Nrp2 Pitpna Sema3a Sema4c Sema4d Stxbp1 Eif2b2 Fbxw8 Flrt2 Mink1 Trak1 Dnm1l Actr3 Tprn
GO:0044262	0.000312239	2.88406	5.88071	16	296	cellular carbohydrate metabolic process	Pgd Akr1b3 Glb1 Gys1 Hif1a Hk1 Igf1 Pgam1 Tpi1 Myof Pdk1 Pcdh12 Impa1 Nupr1 Pgp B3gnt9
GO:1903426	0.000329124	4.50811	2.16553	9	109	regulation of reactive oxygen species biosynthetic process	Ass1 Tspo Cd34 Clu Grin1 Igf1 Ptx3 Ddah2 Ulbp1
GO:0060284	0.000333016	2.25848	11.682	25	588	regulation of cell development	Baiap2 Tspo Dll1 Efna5 Fgfr3 Hif1a Igf1 L1cam Map1b Map6 Nedd9 Neurl1a Pthlh Atxn1 Sema3a Sema4c Sema4d Bhlhe40 Eif2b2 Fbxw8 Prmt5 Myadm Trak1 Dnm1l Actr3
GO:0009894	0.00033628	2.01244	17.3243	33	872	regulation of catabolic process	Xpo1 Adam8 Adam9 Atp6v0a1 Bid Tspo Cd81 Clu Hif1a Igf1 Nsf Pde3b Pgam1 Prkcg Plk1 Samd9l Tnfaip3 Tob1 Fbxw8 Snf8 Snx3 Nupr1 Socs5 Rraga Psmd1 Fam83d Fbxl2 Dnm1l Cptp Hspb8 Wdr6 Gpr137b Nkd1
GO:0010632	0.00034176	3.12006	4.76814	14	240	regulation of epithelial cell migration	Adam9 Anxa3 Gadd45a Epha2 Hif1a Igf1 Itga3 Nos3 Pfn2 Sema3a Sparc Cd40 Glipr2 Nus1
GO:0032989	0.000376039	2.02188	16.7084	32	841	cellular component morphogenesis	Baiap2 Camk2a Clu Crmp1 Csrp1 Efna5 Epha2 Fgfr3 Gap43 Grin1 Agfg1 L1cam Matn2 Map1b Map6 Nbl1 Nptx1 Nrp2 Pitpna Sema3a Sema4c Sema4d Stxbp1 Eif2b2 Fbxw8 Klk8 Taok3 Flrt2 Mink1 Trak1 Dnm1l Actr3
GO:0008630	0.000376745	4.41933	2.20527	9	111	intrinsic apoptotic signaling pathway in response to DNA damage	Bak1 Bid Cdkn1a Clu Epha2 Snai1 Phlda3 Nupr1 Nacc2
GO:0033631	0.000377206	14.2093	0.357611	4	18	cell-cell adhesion mediated by integrin	Npnt Adam9 Itga5 L1cam
GO:0030041	0.000400291	3.42644	3.73505	12	188	actin filament polymerization	Cdc42ep2 Baiap2 Capg Eln Pfn2 Micall2 Msrb1 Hip1r Myadm Gm14137 Cotl1 Actr3
GO:0071363	0.000400351	2.19035	12.5164	26	630	cellular response to growth factor stimulus	Slc33a1 Npnt Adam9 Dll1 Fgfr3 Hif1a Itga3 Nbl1 Nos3 Nrp2 Pde8a Pgf Ccl2 Sparc Tob1 Ppp2r5b Myof Apln Zfp703 Mir147 Flrt2 Lrrc32 Knstrn Nus1 Sulf2 Actr3
GO:0046394	0.000401611	2.93067	5.42376	15	273	carboxylic acid biosynthetic process	Psat1 Shmt2 Ass1 Ldha Ltc4s Pkm Ggt5 Srr Aldh1a3 Fads3 Pycrl Hacd4 Gatm Hoga1 Acot7
GO:0006563	0.000405058	29.7866	0.158938	3	8	L-serine metabolic process	Psat1 Shmt2 Srr
GO:0010631	0.000418894	2.80295	6.03965	16	304	epithelial cell migration	Adam8 Adam9 Anxa3 Gadd45a Epha2 Hif1a Igf1 Itga3 Nos3 Pfn2 Sema3a Sparc Cd40 Glipr2 Nus1 Anln
GO:0071346	0.000429906	4.33396	2.245	9	113	cellular response to interferon-gamma	Cdc42ep2 Capg Dapk3 Gapdh Ccl2 Ccl7 Stxbp1 Actr3 Stx11
GO:1990778	0.000436849	2.60678	7.29129	18	367	protein localization to cell periphery	Exoc5 Camk2a Cd81 Epha2 Grin1 Itga3 Mmp14 Nptx1 Nsf Nsg1 Plk1 Stxbp1 Myadm Ramp3 Cltc Snap47 Actr3 Fam126a
GO:0030198	0.00045	2.78337	6.07938	16	306	extracellular matrix organization	Npnt Adamts1 Aebp1 Eln Fbln2 Mmp14 Mmp2 Ptx3 Thsd4 Adamts5 Adamts4 Olfml2a Flrt2 Loxl4 Sulf2 Adamtsl1
GO:0090132	0.00045	2.78337	6.07938	16	306	epithelium migration	Adam8 Adam9 Anxa3 Gadd45a Epha2 Hif1a Igf1 Itga3 Nos3 Pfn2 Sema3a Sparc Cd40 Glipr2 Nus1 Anln
GO:0002312	0.000459813	4.82097	1.80792	8	91	B cell activation involved in immune response	Dll1 Lgals1 St3gal1 Tnfaip3 Cd40 Hmces Parp3 Trp53bp1
GO:0043062	0.000466284	2.77369	6.09925	16	307	extracellular structure organization	Npnt Adamts1 Aebp1 Eln Fbln2 Mmp14 Mmp2 Ptx3 Thsd4 Adamts5 Adamts4 Olfml2a Flrt2 Loxl4 Sulf2 Adamtsl1
GO:0045229	0.000466284	2.77369	6.09925	16	307	external encapsulating structure organization	Npnt Adamts1 Aebp1 Eln Fbln2 Mmp14 Mmp2 Ptx3 Thsd4 Adamts5 Adamts4 Olfml2a Flrt2 Loxl4 Sulf2 Adamtsl1
GO:0048678	0.000475877	5.55021	1.39071	7	70	response to axon injury	Fgfr3 Gap43 Matn2 Mmp2 Tnc Dpysl3 Klk8
GO:0032787	0.000481815	2.19839	11.98	25	603	monocarboxylic acid metabolic process	Pgd Acox1 Gapdh Hif1a Hk1 Igf1 Ldha Ltc4s Pfkl Pgam1 Pgk1 Pkm Tpi1 Pdk1 Ggt5 Dagla Srr Nupr1 Aldh1a3 Fads3 Hacd4 Gatm Hoga1 Acot7 Gale
GO:0090130	0.000483072	2.76407	6.11912	16	308	tissue migration	Adam8 Adam9 Anxa3 Gadd45a Epha2 Hif1a Igf1 Itga3 Nos3 Pfn2 Sema3a Sparc Cd40 Glipr2 Nus1 Anln
GO:0009636	0.000489088	4.25181	2.28474	9	115	response to toxic substance	Ass1 Bak1 Akr1b8 Gch1 Hif1a Nos3 Sod3 Slc30a4 Nupr1
GO:0010562	0.000495498	1.92439	19.1918	35	966	positive regulation of phosphorus metabolic process	Mob2 Prr5 Npnt Adam8 Adam9 Ccnd1 Cd81 Cdkn1a Clu Gadd45a Efna5 Epha2 Fgfr3 Igf1 Itga5 Nedd9 Neurl1a Nos3 Pde8a Pfn2 Pgf Plk1 Sema4d Cd40 Apln Taok3 Mink1 Ramp3 Nupr1 Ripk3 Rps6ka4 Avpi1 Pak4 Strada Mlkl
GO:0045937	0.000495498	1.92439	19.1918	35	966	positive regulation of phosphate metabolic process	Mob2 Prr5 Npnt Adam8 Adam9 Ccnd1 Cd81 Cdkn1a Clu Gadd45a Efna5 Epha2 Fgfr3 Igf1 Itga5 Nedd9 Neurl1a Nos3 Pde8a Pfn2 Pgf Plk1 Sema4d Cd40 Apln Taok3 Mink1 Ramp3 Nupr1 Ripk3 Rps6ka4 Avpi1 Pak4 Strada Mlkl
GO:0051646	0.000503048	6.65095	1.01323	6	51	mitochondrion localization	Hif1a Map1b Map6 Trak1 Dnm1l Armc1
GO:0042327	0.000509505	1.96143	17.7415	33	893	positive regulation of phosphorylation	Mob2 Prr5 Adam8 Adam9 Ccnd1 Cd81 Cdkn1a Clu Gadd45a Efna5 Epha2 Fgfr3 Igf1 Itga5 Nedd9 Neurl1a Pde8a Pfn2 Pgf Plk1 Sema4d Cd40 Apln Taok3 Mink1 Ramp3 Nupr1 Ripk3 Rps6ka4 Avpi1 Pak4 Strada Mlkl
GO:0016053	0.000523075	2.85238	5.56283	15	280	organic acid biosynthetic process	Psat1 Shmt2 Ass1 Ldha Ltc4s Pkm Ggt5 Srr Aldh1a3 Fads3 Pycrl Hacd4 Gatm Hoga1 Acot7
GO:1905475	0.000555554	3.29436	3.87412	12	195	regulation of protein localization to membrane	Camk2a Cd81 Stom Epha2 Fzd9 Itga3 Mmp14 Ccl2 Sorbs2 Ramp3 Cltc Actr3
GO:0048732	0.000563762	2.35332	9.39722	21	473	gland development	Orai1 Ccnb2 Ccnd1 Epha2 Foxm1 Hif1a Igf1 Mad1l1 Mki67 Mmp2 Neurl1a Pkm Plau Pthlh Sema3a Tnc Tnfaip3 Zfp703 Ripk3 Aldh1a3 Sulf2
GO:0034330	0.000579566	2.04116	14.9601	29	753	cell junction organization	Baiap2 Dapk3 Efna5 Epha2 Fzd9 Gap43 Grin1 Itga3 Itga5 L1cam Mmp14 Neurl1a Nptx1 Nrp2 Pfn2 Sema4d Snai1 Sparc Tnc Adgrb2 Micall2 Sorbs2 Klk8 Zfp703 Flrt2 Trpv4 Palld Dnm1l Actr3
GO:0043254	0.000581945	2.40419	8.76146	20	441	regulation of protein-containing complex assembly	Ncln Cdc42ep2 Baiap2 Bak1 Bid Capg Clu Eln Map1b Pfn2 Selp Stxbp1 Ppp2r5b Hip1r Myadm Gm14137 Cotl1 Palld Actr3 Cptp
GO:0097527	0.000598635	24.821	0.178805	3	9	necroptotic signaling pathway	Ripk3 Mlkl Tnfrsf23
GO:0045669	0.000667486	5.21794	1.47018	7	74	positive regulation of osteoblast differentiation	Cd276 Npnt Igf1 Jund Lmna Pdlim7 Cthrc1
GO:0031572	0.000687041	8.03289	0.715222	5	36	G2 DNA damage checkpoint	Ccng1 Cdk1 Cdkn1a Plk1 Taok3
GO:0000165	0.000698507	2.01528	15.1389	29	762	MAPK cascade	Npnt Dok4 Acta2 Adam8 Cd81 Gadd45a Epha2 Fem1a Fgfr3 Foxm1 Igf1 L1cam Dusp8 Pde8a Ccl2 Ccl7 Sema4c Cd40 Ndrg4 Prmt5 Taok3 Glipr2 Mink1 Ramp3 Trpv4 Avpi1 Fam83d Mlkl Tnfrsf23
GO:0007409	0.000736616	2.30135	9.59589	21	483	axonogenesis	Crmp1 Efna5 Epha2 Fgfr3 Gap43 Grin1 L1cam Matn2 Map1b Map6 Nptx1 Nrp2 Pitpna Sema3a Sema4c Sema4d Stxbp1 Eif2b2 Flrt2 Trak1 Actr3
GO:0010948	0.000739475	3.01186	4.56947	13	230	negative regulation of cell cycle process	Ccnd1 Ccng1 Cdk1 Cdkn1a Fgfr3 Fzd9 Mad1l1 Plk1 Ppp2r5b Ints3 Taok3 Nacc2 Susd2
GO:0032535	0.00074903	2.413	8.28465	19	417	regulation of cellular component size	Cdc42ep2 Baiap2 Capg Efna5 Eln Kcnn4 L1cam Map1b Pfn2 Sema3a Sema4c Sema4d Eif2b2 Snf8 Hip1r Myadm Gm14137 Cotl1 Actr3
GO:0007159	0.000764945	2.55297	7.01314	17	353	leukocyte cell-cell adhesion	Cd276 Card11 Adam8 Ass1 Cd81 Igf1 Il2rg Itga5 L1cam Lgals1 Mad1l1 Ccl2 Selp Sema4d Sox13 Lrrc32 Socs5
GO:0045786	0.000788966	2.34182	8.98	20	452	negative regulation of cell cycle	Ccnd1 Ccng1 Cdk1 Cdkn1a Gadd45a Fgfr3 Foxm1 Fzd9 Mad1l1 Plk1 Tnfaip3 Ppp2r5b Ints3 Trp53bp1 Taok3 Nupr1 Nacc2 Susd2 Cdkn3 Wdr6
GO:0050808	0.000796689	2.2862	9.65549	21	486	synapse organization	Baiap2 Efna5 Fzd9 Gap43 Grin1 Itga3 L1cam Neurl1a Nptx1 Nrp2 Pfn2 Sema4d Sparc Tnc Adgrb2 Sorbs2 Klk8 Flrt2 Palld Dnm1l Actr3
GO:0001816	0.000826037	1.96733	16.0329	30	807	cytokine production	Cd276 Card11 Adam8 Anxa4 Bcl6b Tspo Cd34 Cd81 Clu Cxcr3 Dll1 Epha2 Gapdh Hif1a Hk1 Igf1 Ccl2 Nploc4 Tnfaip3 Cd40 Lrrc32 Socs5 Ripk3 Ankrd2 Scamp5 Trpv4 Sulf2 Ulbp1 Cptp Dhx58
GO:0061620	0.000842605	21.2742	0.198673	3	10	glycolytic process through glucose-6-phosphate	Hk1 Pfkl Gale
GO:0072674	0.000842605	21.2742	0.198673	3	10	multinuclear osteoclast differentiation	Adam8 Cd81 Sh3pxd2a
GO:1903715	0.000842605	21.2742	0.198673	3	10	regulation of aerobic respiration	Shmt2 Hif1a Trpv4
GO:0034643	0.000846752	11.0498	0.43708	4	22	establishment of mitochondrion localization, microtubule-mediated	Hif1a Map1b Map6 Trak1
GO:0047497	0.000846752	11.0498	0.43708	4	22	mitochondrion transport along microtubule	Hif1a Map1b Map6 Trak1
GO:0001934	0.000858952	1.9621	16.0726	30	809	positive regulation of protein phosphorylation	Mob2 Prr5 Adam8 Adam9 Ccnd1 Cd81 Cdkn1a Clu Gadd45a Efna5 Fgfr3 Igf1 Itga5 Nedd9 Neurl1a Pde8a Pfn2 Pgf Plk1 Sema4d Cd40 Taok3 Mink1 Ramp3 Ripk3 Rps6ka4 Avpi1 Pak4 Strada Mlkl
GO:0042176	0.000883595	2.44311	7.74823	18	390	regulation of protein catabolic process	Xpo1 Adam8 Adam9 Cd81 Clu Nsf Prkcg Plk1 Samd9l Tnfaip3 Fbxw8 Snf8 Snx3 Nupr1 Socs5 Psmd1 Fam83d Nkd1
GO:0044818	0.000885462	7.54539	0.754956	5	38	mitotic G2/M transition checkpoint	Ccng1 Cdk1 Cdkn1a Ints3 Taok3
GO:1901137	0.000900509	2.21538	10.4303	22	525	carbohydrate derivative biosynthetic process	Adcy4 Mgat5 Galnt2 Ampd3 Igf1 Pkm Rrm2 St3gal1 St6galnac4 Tpi1 Pdk1 Impdh1 Pigs Dctd Nus1 Bace2 Itm2c Cltc Acot7 Tusc3 Uck2 B3gnt9
GO:0001935	0.000949321	3.52873	3.01982	10	152	endothelial cell proliferation	Cd34 Cxcr3 Ecm1 Epha2 Fgfr3 Igf1 Pgf Ccl2 Sparc Apln
GO:0098813	0.000976779	2.78377	5.30456	14	267	nuclear chromosome segregation	Tubg1 Espl1 Gem Mad1l1 Plk1 Tacc3 Top2a Prc1 Racgap1 Knstrn Ncapd2 Fam83d Actr3 Sun1
GO:0097193	0.000987727	2.66883	5.92045	15	298	intrinsic apoptotic signaling pathway	Bak1 Bid Cdkn1a Clu Epha2 Hif1a Snai1 Pdk1 E2f2 Phlda3 Nupr1 Ripk3 Ankrd2 Nacc2 Dnm1l
GO:0009063	0.000987818	4.85452	1.56951	7	79	cellular amino acid catabolic process	Shmt2 Hdc Nos3 Aldh4a1 Ddah2 Hoga1 Mccc2
GO:0007059	0.00100808	2.5679	6.5562	16	330	chromosome segregation	Tubg1 Espl1 Gem Mad1l1 Mki67 Plk1 Tacc3 Top2a Prc1 Racgap1 Knstrn Spc25 Ncapd2 Fam83d Actr3 Sun1
GO:0031345	0.00102026	3.05835	4.15226	12	209	negative regulation of cell projection organization	Crmp1 Itga3 Lgals1 Pfn2 Sema3a Sema4c Sema4d Dpysl3 Klk8 Trpv4 Itm2c Actr3
GO:0022612	0.00104895	3.47941	3.05956	10	154	gland morphogenesis	Epha2 Igf1 Mki67 Mmp2 Plau Pthlh Sema3a Tnc Tnfaip3 Sulf2
GO:1902750	0.00110146	5.64505	1.17217	6	59	negative regulation of cell cycle G2/M phase transition	Ccng1 Cdk1 Cdkn1a Plk1 Ints3 Taok3
GO:0010634	0.00110188	3.45526	3.07943	10	155	positive regulation of epithelial cell migration	Adam9 Anxa3 Hif1a Igf1 Itga3 Nos3 Sparc Cd40 Glipr2 Nus1
GO:0042398	0.00112364	7.1136	0.794691	5	40	cellular modified amino acid biosynthetic process	Ckb Gch1 Gclm Ggt5 Gatm
GO:0019318	0.00113444	2.86516	4.78801	13	241	hexose metabolic process	Glb1 Gapdh Hif1a Hk1 Igf1 Ldha Pfkl Pgk1 Pkm Tpi1 Pdk1 Pgp Gale
GO:0010940	0.00114155	18.6142	0.21854	3	11	positive regulation of necrotic cell death	Tspo Slc6a6 Ripk3
GO:0019400	0.00119202	9.94391	0.476814	4	24	alditol metabolic process	Akr1b3 Tpi1 Myof Pgp
GO:0030728	0.00119202	9.94391	0.476814	4	24	ovulation	Adamts1 Nos3 Plat Plau
GO:0031639	0.00119202	9.94391	0.476814	4	24	plasminogen activation	Pgk1 Plat Plau Ruvbl1
GO:0090407	0.00119682	2.31241	8.62239	19	434	organophosphate biosynthetic process	Adcy4 Ampd3 Ckb Nos3 Pkm Rrm2 Tpi1 Nmnat2 Pdk1 Impdh1 Lpcat2 Ip6k3 Pigs Dctd Nus1 Impa1 Agpat4 Acot7 Uck2
GO:0001836	0.00120365	5.54027	1.19204	6	60	release of cytochrome c from mitochondria	Ggct Bak1 Bid Igf1 Lmna Dnm1l
GO:0030001	0.00122343	2.2039	9.99323	21	503	metal ion transport	Slc39a6 Orai1 Atp2a2 Bak1 Tspo Camk2a Cxcr3 Gem Grin1 Igf1 Kcnn4 Nos3 Rem1 Slc30a4 Orai3 Slc41a2 Ramp3 Trpv4 Dnm1l Armc1 Tusc3
GO:0048813	0.00123392	3.17027	3.67544	11	185	dendrite morphogenesis	Baiap2 Camk2a Grin1 Map6 Sema3a Sema4d Fbxw8 Mink1 Trak1 Dnm1l Actr3
GO:0006520	0.00126851	2.82758	4.84761	13	244	cellular amino acid metabolic process	Psat1 Shmt2 Ass1 Gclm Hdc Nos3 Aldh4a1 Ggt5 Srr Ddah2 Pycrl Hoga1 Mccc2
GO:0050770	0.00128864	3.15202	3.69531	11	186	regulation of axonogenesis	Efna5 Grin1 L1cam Map1b Map6 Sema3a Sema4c Sema4d Eif2b2 Trak1 Actr3
GO:0140014	0.00129367	2.69749	5.4635	14	275	mitotic nuclear division	Tubg1 Espl1 Fgfr3 Igf1 Mad1l1 Mki67 Plk1 Tacc3 Prc1 Racgap1 Knstrn Cltc Ncapd2 Reep4
GO:0008154	0.0013006	2.96717	4.27146	12	215	actin polymerization or depolymerization	Cdc42ep2 Baiap2 Capg Eln Pfn2 Micall2 Msrb1 Hip1r Myadm Gm14137 Cotl1 Actr3
GO:0070231	0.00131294	5.4393	1.2119	6	61	T cell apoptotic process	Adam8 Bak1 Hif1a St3gal1 Ripk3 Tnfrsf23
GO:0044089	0.00132146	2.14555	10.7482	22	541	positive regulation of cellular component biogenesis	Cdc42ep2 Baiap2 Bak1 Bid Clu Efna5 Epha2 Map1b Neurl1a Pfn2 Sema4d Dpysl3 Ppp2r5b Adgrb2 Snf8 Hip1r Flrt2 Gm14137 Anln Stx18 Palld Actr3
GO:0030183	0.00133589	3.36191	3.1589	10	159	B cell differentiation	Card11 Bak1 Dll1 Fzd9 Il2rg Lgals1 Mmp14 St3gal1 Tnfaip3 Polm
GO:0007167	0.00133972	1.84312	18.7944	33	946	enzyme linked receptor protein signaling pathway	Slc33a1 Npnt Dok4 Adam9 Dll1 Efna5 Epha2 Fgfr3 Hif1a Igf1 Itga3 Nbl1 Nedd9 Neurl1a Nrp2 Pgf Plat Atxn1 Ccl2 Tob1 Zc3h3 Ppp2r5b Myof Ndrg4 Hip1r Apln Zfp703 Mir147 Flrt2 Lrrc32 Nus1 Socs5 Sulf2
GO:0031532	0.0013399	4.03899	2.1258	8	107	actin cytoskeleton reorganization	Baiap2 Dapk3 Nedd9 Micall2 Mink1 Trpv4 Ptk7 Actr3
GO:0007095	0.001397	9.46998	0.496682	4	25	mitotic G2 DNA damage checkpoint	Ccng1 Cdk1 Cdkn1a Taok3
GO:0051654	0.001397	9.46998	0.496682	4	25	establishment of mitochondrion localization	Hif1a Map1b Map6 Trak1
GO:0002685	0.00140713	2.93797	4.3112	12	217	regulation of leukocyte migration	Adam8 Cd81 Cxcr3 Ecm1 Mmp14 Nbl1 Pgf Ccl2 Selp Ripk3 Trpv4 Dnm1l
GO:0016358	0.00141571	2.56772	6.13899	15	309	dendrite development	Baiap2 Camk2a Grin1 Matn2 Map1b Map6 Neurl1a Sema3a Sema4d Fbxw8 Mink1 Trak1 Pak4 Dnm1l Actr3
GO:0030111	0.00141571	2.56772	6.13899	15	309	regulation of Wnt signaling pathway	Dapk3 Fgfr3 Fzd9 Itga3 Kpna1 Sox13 Tnfaip3 Zfp703 Tmem237 Snx3 Ruvbl1 Cthrc1 Ptk7 Sulf2 Nkd1
GO:0007160	0.00146303	2.92358	4.33106	12	218	cell-matrix adhesion	Npnt Adam15 Adam8 Adam9 Cd34 Dapk3 Efna5 L1cam Mmp14 Plau Mink1 Bcam
GO:0006954	0.00147459	1.96156	14.4236	27	726	inflammatory response	Cd276 Adam8 Bcl6b Cd68 Cd81 Cxcr3 Ecm1 Epha2 Fem1a Hif1a Hk1 Igf1 Naip2 Ccl2 Ccl7 Selp Tnfaip3 Cd40 Ggt5 Dagla Mir147 Nupr1 Socs5 Rps6ka4 Ackr2 Trpv4 Acer3
GO:0045785	0.00147645	2.26787	8.78133	19	442	positive regulation of cell adhesion	Cd276 Card11 Npnt Adam8 Adam9 Cd81 Fbln2 Igf1 Il2rg Itga3 Itga5 L1cam Lgals1 Nedd9 Ccl2 Selp Sox13 Myadm Socs5
GO:0042063	0.00150285	2.46439	6.81447	16	343	gliogenesis	Tspo Clu Dll1 Fgfr3 Gap43 Grin1 Igf1 Matn2 Atxn1 Ccl2 Sox13 Eif2b2 Prmt5 Actr3 Mxra8 Sun1
GO:0022406	0.00151963	4.47991	1.68872	7	85	membrane docking	Exoc5 Camk2a Nsf Stxbp1 Ndrg4 Snx3 Stx11
GO:1903428	0.00155409	5.24799	1.25164	6	63	positive regulation of reactive oxygen species biosynthetic process	Ass1 Clu Grin1 Ptx3 Ddah2 Ulbp1
GO:0070372	0.00155633	2.54145	6.19859	15	312	regulation of ERK1 and ERK2 cascade	Npnt Acta2 Epha2 Fgfr3 Igf1 L1cam Pde8a Ccl2 Ccl7 Ndrg4 Prmt5 Glipr2 Ramp3 Trpv4 Fam83d
GO:0097300	0.00156563	6.55114	0.854292	5	43	programmed necrotic cell death	Nupr1 Ripk3 Dnm1l Mlkl Tnfrsf23
GO:0007015	0.00159475	2.2516	8.84093	19	445	actin filament organization	Cdc42ep2 Baiap2 Capg Eln Nedd9 Pfn2 Dpysl3 Micall2 Sorbs2 Msrb1 Hip1r Myo1d Myadm Pdlim1 Gm14137 Trpv4 Cgnl1 Cotl1 Actr3
GO:0002313	0.00162533	9.03913	0.516549	4	26	mature B cell differentiation involved in immune response	Dll1 Lgals1 St3gal1 Tnfaip3
GO:0045732	0.00164186	2.88123	4.39067	12	221	positive regulation of protein catabolic process	Adam8 Adam9 Cd81 Clu Nsf Plk1 Tnfaip3 Fbxw8 Snf8 Nupr1 Socs5 Nkd1
GO:0051338	0.00165526	1.8542	17.5229	31	882	regulation of transferase activity	Adam8 Adam9 Ccnb2 Ccnd1 Ccng1 Cd81 Cdkn1a Clu Gadd45a Epha2 Fem1a Fgfr3 Igf1 Nedd9 Neurl1a Dusp8 Plk1 Tnfaip3 Cd40 Serinc2 Parp3 Taok3 Mink1 Socs5 Ripk3 Avpi1 Pak4 Strada Setd7 Dnm1l Mlkl
GO:0010977	0.00168371	3.25205	3.25823	10	164	negative regulation of neuron projection development	Crmp1 Lgals1 Sema3a Sema4c Sema4d Dpysl3 Klk8 Trpv4 Itm2c Actr3
GO:0009064	0.00168661	5.15728	1.27151	6	64	glutamine family amino acid metabolic process	Ass1 Gclm Nos3 Aldh4a1 Ddah2 Pycrl
GO:0032102	0.0016951	2.36025	7.54956	17	380	negative regulation of response to external stimulus	Cd276 Cd34 Fem1a Grin1 Igf1 Nbl1 Plau Sema3a Sema4c Sema4d Nploc4 Thbd Tnfaip3 Klk8 Mir147 Socs5 Dhx58
GO:0072657	0.00171508	2.06088	11.682	23	588	protein localization to membrane	Exoc5 Bid Camk2a Cd81 Stom Epha2 Fzd9 Grin1 Itga3 Mmp14 Nptx1 Nsf Nsg1 Ccl2 Stxbp1 Sorbs2 Myadm Ramp3 Timm22 Cltc Snap47 Actr3 Fam126a
GO:0043410	0.0017499	2.13595	10.2912	21	518	positive regulation of MAPK cascade	Npnt Dok4 Acta2 Adam8 Cd81 Gadd45a Fgfr3 Igf1 Pde8a Ccl2 Ccl7 Sema4c Cd40 Ndrg4 Taok3 Glipr2 Mink1 Ramp3 Trpv4 Avpi1 Mlkl
GO:0007169	0.00175267	2.05714	11.7018	23	589	transmembrane receptor protein tyrosine kinase signaling pathway	Dok4 Dll1 Efna5 Epha2 Fgfr3 Hif1a Igf1 Nedd9 Neurl1a Nrp2 Pgf Plat Atxn1 Ccl2 Ppp2r5b Myof Ndrg4 Hip1r Apln Flrt2 Nus1 Socs5 Sulf2
GO:0051640	0.00177842	2.0919	11.0065	22	554	organelle localization	Xpo1 Exoc5 Camk2a Gem Hif1a Lmna Mad1l1 Map1b Map6 Nsf Plk1 Stxbp1 Tacc3 Ndrg4 Myo1d Trak1 Fam83d Dnm1l Actr3 Armc1 Stx11 Sun1
GO:1901988	0.0018419	3.21007	3.29797	10	166	negative regulation of cell cycle phase transition	Ccnd1 Ccng1 Cdk1 Cdkn1a Mad1l1 Plk1 Ints3 Taok3 Nacc2 Susd2
GO:0031100	0.00187837	8.64575	0.536416	4	27	animal organ regeneration	Ccnd1 Cdk1 Pkm Sulf2
GO:0007017	0.00190135	1.83626	17.6819	31	890	microtubule-based process	Cfap43 Xpo1 Tubg1 Espl1 Ccnb2 Crmp1 Gadd45a Efna5 Gapdh Hif1a Lmna Map1b Map6 Neurl1a Plk1 Tacc3 Dync2li1 Tuba1c Tubb2a Prc1 Parp3 Racgap1 Tubgcp4 Knstrn Trpv4 Spc25 Trak1 Cltc Tubb6 Actr3 Sun1
GO:0045906	0.001921	14.89	0.258274	3	13	negative regulation of vasoconstriction	Hif1a Mmp2 Apln
GO:0071526	0.00192374	6.22304	0.894027	5	45	semaphorin-plexin signaling pathway	Crmp1 Nrp2 Sema3a Sema4c Sema4d
GO:0048278	0.0019772	4.98493	1.31124	6	66	vesicle docking	Exoc5 Camk2a Nsf Stxbp1 Ndrg4 Stx11
GO:0048285	0.00206222	2.14884	9.73496	20	490	organelle fission	Tubg1 Espl1 Acox1 Ccnb2 Fgfr3 Igf1 Mad1l1 Mki67 Plk1 Tacc3 Top2a Prc1 Racgap1 Knstrn Cltc Ncapd2 Reep4 Dnm1l Actr3 Sun1
GO:0044839	0.00207353	3.41044	2.80128	9	141	cell cycle G2/M phase transition	Ccnb2 Ccnd1 Ccng1 Cdk1 Cdkn1a Foxm1 Plk1 Ints3 Taok3
GO:0048771	0.00211557	2.94819	3.93372	11	198	tissue remodeling	Adam8 Bak1 Epha2 Fgfr3 Hif1a Igf1 Mmp14 Mmp2 Nos3 Cthrc1 Gpr137b
GO:0043403	0.00212365	6.07099	0.913894	5	46	skeletal muscle tissue regeneration	Cd81 Igf1 Kpna1 Pkm Plau
GO:0090199	0.00212365	6.07099	0.913894	5	46	regulation of release of cytochrome c from mitochondria	Bak1 Bid Igf1 Lmna Dnm1l
GO:0006949	0.00213594	4.903	1.33111	6	67	syncytium formation	Adam8 Adam9 Ccng1 Cd81 Sh3pxd2a Myof
GO:0010469	0.00217594	3.38465	2.82115	9	142	regulation of signaling receptor activity	Hif1a Neurl1a Nptx1 Plau Ccl2 Ppp2r5b Mink1 Ramp3 Socs5
GO:0045859	0.00221296	1.95476	13.3707	25	673	regulation of protein kinase activity	Adam8 Adam9 Ccnb2 Ccnd1 Ccng1 Cd81 Cdkn1a Clu Gadd45a Fem1a Igf1 Nedd9 Neurl1a Dusp8 Plk1 Tnfaip3 Cd40 Taok3 Mink1 Socs5 Ripk3 Avpi1 Pak4 Strada Mlkl
GO:0010506	0.00222601	2.64255	5.16549	13	260	regulation of autophagy	Atp6v0a1 Bid Tspo Hif1a Tnfaip3 Nupr1 Rraga Fbxl2 Dnm1l Cptp Hspb8 Wdr6 Gpr137b
GO:0060341	0.00222628	1.835	17.1057	30	861	regulation of cellular localization	Xpo1 Edem2 Bak1 Camk2a Cd81 Cdk1 Cxcr3 Efna5 Stom Epha2 Fzd9 Grin1 Hif1a Itga3 Mad1l1 Mmp14 Map1b Pde3b Plk1 Ccl2 Stxbp1 Sorbs2 Ndrg4 Nus1 Snx3 Ramp3 Cltc Stx18 Actr3 Gpr137b
GO:0044770	0.00222736	2.23514	8.42372	18	424	cell cycle phase transition	Adamts1 Bid Camk2a Ccnb2 Ccnd1 Ccng1 Cdk1 Cdkn1a Foxm1 Mad1l1 Plk1 Tacc3 Tfdp1 Ints3 Taok3 Nacc2 Susd2 Fam83d
GO:0019751	0.00223878	3.70094	2.3046	8	116	polyol metabolic process	Akr1b3 Gch1 Tpi1 Myof Ip6k3 Impa1 Acer3 Pgp
GO:0016051	0.00228805	2.91673	3.97345	11	200	carbohydrate biosynthetic process	Pgd Akr1b3 Gapdh Gys1 Hif1a Igf1 Pgk1 Tpi1 Pgp Cltc B3gnt9
GO:0006575	0.00229037	3.10969	3.3973	10	171	cellular modified amino acid metabolic process	Shmt2 Ass1 Ckb Gch1 Gclm Serinc2 Ggt5 Aldh9a1 Gatm Hoga1
GO:0048660	0.00229037	3.10969	3.3973	10	171	regulation of smooth muscle cell proliferation	Adamts1 Akr1b3 Cdkn1a Hif1a Igf1 Mmp2 Nos3 Tnfaip3 Ndrg4 Apln
GO:0050807	0.00230158	2.63178	5.18536	13	261	regulation of synapse organization	Baiap2 Efna5 Grin1 Neurl1a Nptx1 Nrp2 Sema4d Sparc Adgrb2 Klk8 Flrt2 Dnm1l Actr3
GO:2001244	0.00230412	4.82371	1.35097	6	68	positive regulation of intrinsic apoptotic signaling pathway	Bid Clu Nupr1 Ripk3 Nacc2 Dnm1l
GO:0030833	0.00238979	3.09036	3.41717	10	172	regulation of actin filament polymerization	Cdc42ep2 Baiap2 Capg Eln Pfn2 Hip1r Myadm Gm14137 Cotl1 Actr3
GO:1901605	0.00238979	3.09036	3.41717	10	172	alpha-amino acid metabolic process	Psat1 Shmt2 Ass1 Gclm Nos3 Aldh4a1 Srr Ddah2 Pycrl Hoga1
GO:1903578	0.0023965	4.10972	1.82779	7	92	regulation of ATP metabolic process	Shmt2 Tspo Hif1a Igf1 Pgam1 Nupr1 Dnm1l
GO:0006007	0.00240907	13.5358	0.278142	3	14	glucose catabolic process	Hk1 Ldha Pfkl
GO:0061615	0.00240907	13.5358	0.278142	3	14	glycolytic process through fructose-6-phosphate	Hk1 Pfkl Gale
GO:0001919	0.00246379	7.95339	0.576151	4	29	regulation of receptor recycling	Gria2 Nsf Nsg1 Ramp3
GO:0009124	0.00246379	7.95339	0.576151	4	29	nucleoside monophosphate biosynthetic process	Ampd3 Impdh1 Dctd Uck2
GO:0031638	0.00248207	4.74693	1.37084	6	69	zymogen activation	Bak1 Mmp14 Pgk1 Plat Plau Ruvbl1
GO:0007052	0.00249126	3.63333	2.34434	8	118	mitotic spindle organization	Tubg1 Plk1 Tacc3 Prc1 Parp3 Racgap1 Spc25 Cltc
GO:0072659	0.00255561	2.49429	5.88071	14	296	protein localization to plasma membrane	Exoc5 Camk2a Cd81 Epha2 Itga3 Mmp14 Nsf Nsg1 Stxbp1 Myadm Ramp3 Cltc Actr3 Fam126a
GO:0009165	0.002568	2.87078	4.03306	11	203	nucleotide biosynthetic process	Adcy4 Ampd3 Nos3 Pkm Rrm2 Nmnat2 Pdk1 Impdh1 Dctd Acot7 Uck2
GO:0046395	0.002568	2.87078	4.03306	11	203	carboxylic acid catabolic process	Shmt2 Pgd Acox1 Hdc Nos3 Aldh4a1 Ddah2 Hoga1 Acot7 Npl Mccc2
GO:0010972	0.00256828	5.78811	0.953629	5	48	negative regulation of G2/M transition of mitotic cell cycle	Ccng1 Cdk1 Cdkn1a Ints3 Taok3
GO:0045429	0.00256828	5.78811	0.953629	5	48	positive regulation of nitric oxide biosynthetic process	Ass1 Clu Ptx3 Ddah2 Ulbp1
GO:0043534	0.00262558	3.60044	2.3642	8	119	blood vessel endothelial cell migration	Adam8 Gadd45a Epha2 Hif1a Igf1 Nos3 Cd40 Nus1
GO:0033627	0.00267015	4.67256	1.39071	6	70	cell adhesion mediated by integrin	Npnt Adam9 Epha2 Itga5 L1cam Plau
GO:0030162	0.00267199	1.8986	14.3044	26	720	regulation of proteolysis	Xpo1 Rps6ka3 Adam8 Adam9 Bak1 Bid Clu Ecm1 Gapdh Grin1 Igf1 Mmp14 Naip2 Prkcg Plat Plk1 Serpinb9b Serpinb6b Serpina3g Fbxw8 Hip1r Nupr1 Socs5 Ruvbl1 Serpina3i Tnfrsf23
GO:0006974	0.00269372	1.87299	15.0594	27	758	cellular response to DNA damage stimulus	Bak1 Bid Ccnd1 Ccng1 Cdk1 Cdkn1a Clu Gadd45a Epha2 Foxm1 Mcm5 Prkcg Plk1 Snai1 Top2a Ints3 Hmces Parp3 Trp53bp1 Phlda3 Taok3 Polm Nupr1 Ruvbl1 Nacc2 Cdkn3 Setd7
GO:0009408	0.00270725	4.01489	1.86752	7	94	response to heat	Cd34 Ier5 Igf1 Ccl2 Eif2b2 Myof Trpv4
GO:0043535	0.00270725	4.01489	1.86752	7	94	regulation of blood vessel endothelial cell migration	Gadd45a Epha2 Hif1a Igf1 Nos3 Cd40 Nus1
GO:0062197	0.00274523	2.38663	6.57607	15	331	cellular response to chemical stress	Lrrc8c Akr1b3 Atp2a2 Gch1 Hif1a Mmp2 Nos3 Pde8a Sod3 Tnfaip3 Pdk1 Ripk3 Ankrd2 Trpv4 Aifm2
GO:1904407	0.00281424	5.65632	0.973496	5	49	positive regulation of nitric oxide metabolic process	Ass1 Clu Ptx3 Ddah2 Ulbp1
GO:0070371	0.00282432	2.379	6.59593	15	332	ERK1 and ERK2 cascade	Npnt Acta2 Epha2 Fgfr3 Igf1 L1cam Pde8a Ccl2 Ccl7 Ndrg4 Prmt5 Glipr2 Ramp3 Trpv4 Fam83d
GO:0048589	0.00284737	1.84248	15.8739	28	799	developmental growth	Cd81 Cdk1 Cdkn1a Dll1 Ecm1 Efna5 Fgfr3 Fzd9 Gap43 Igf1 Kpna1 L1cam Map1b Nrp2 Pkm Plau Pthlh Ptx3 Sema3a Sema4c Sema4d Eif2b2 Tnc Sorbs2 Clic4 Ptk7 Actr3 Nkd1
GO:0000280	0.00285524	2.18044	8.62239	18	434	nuclear division	Tubg1 Espl1 Ccnb2 Fgfr3 Igf1 Mad1l1 Mki67 Plk1 Tacc3 Top2a Prc1 Racgap1 Knstrn Cltc Ncapd2 Reep4 Actr3 Sun1
GO:1904019	0.00291116	3.53641	2.40394	8	121	epithelial cell apoptotic process	Exoc5 Bid Igf1 Tnfaip3 Cd40 E2f2 Nupr1 Pak4
GO:0048659	0.00294012	2.99718	3.51651	10	177	smooth muscle cell proliferation	Adamts1 Akr1b3 Cdkn1a Hif1a Igf1 Mmp2 Nos3 Tnfaip3 Ndrg4 Apln
GO:0009070	0.00296723	12.4073	0.298009	3	15	serine family amino acid biosynthetic process	Psat1 Shmt2 Srr
GO:0019896	0.00296723	12.4073	0.298009	3	15	axonal transport of mitochondrion	Hif1a Map6 Trak1
GO:0023035	0.00296723	12.4073	0.298009	3	15	CD40 signaling pathway	Itga5 Tnfaip3 Cd40
GO:0061430	0.00296723	12.4073	0.298009	3	15	bone trabecula morphogenesis	Fgfr3 Mmp2 Sema4d
GO:1901991	0.0030106	3.21443	2.96022	9	149	negative regulation of mitotic cell cycle phase transition	Ccnd1 Ccng1 Cdk1 Cdkn1a Mad1l1 Plk1 Ints3 Taok3 Nacc2
GO:0000086	0.00306273	3.50523	2.42381	8	122	G2/M transition of mitotic cell cycle	Ccnd1 Ccng1 Cdk1 Cdkn1a Foxm1 Plk1 Ints3 Taok3
GO:0001818	0.00308124	2.5386	5.36416	13	270	negative regulation of cytokine production	Cd276 Anxa4 Tspo Cd34 Dll1 Epha2 Igf1 Nploc4 Tnfaip3 Lrrc32 Socs5 Cptp Dhx58
GO:1901293	0.0030956	2.7973	4.13239	11	208	nucleoside phosphate biosynthetic process	Adcy4 Ampd3 Nos3 Pkm Rrm2 Nmnat2 Pdk1 Impdh1 Dctd Acot7 Uck2
GO:0031334	0.00313142	2.65066	4.74828	12	239	positive regulation of protein-containing complex assembly	Cdc42ep2 Baiap2 Bak1 Bid Clu Map1b Pfn2 Ppp2r5b Hip1r Gm14137 Palld Actr3
GO:0006734	0.00316363	7.36361	0.615885	4	31	NADH metabolic process	Hk1 Ldha Pfkl Dlst
GO:0072574	0.00316363	7.36361	0.615885	4	31	hepatocyte proliferation	Mki67 Plau Tnfaip3 Sulf2
GO:0072575	0.00316363	7.36361	0.615885	4	31	epithelial cell proliferation involved in liver morphogenesis	Mki67 Plau Tnfaip3 Sulf2
GO:0002285	0.0032109	2.78305	4.15226	11	209	lymphocyte activation involved in immune response	Cd81 Dll1 Lgals1 St3gal1 Tnfaip3 Cd40 Hmces Parp3 Trp53bp1 Socs5 Stx11
GO:0045860	0.00322077	2.15406	8.72173	18	439	positive regulation of protein kinase activity	Adam8 Adam9 Ccnd1 Cd81 Cdkn1a Clu Gadd45a Igf1 Nedd9 Neurl1a Cd40 Taok3 Mink1 Ripk3 Avpi1 Pak4 Strada Mlkl
GO:0033674	0.00324945	2.05929	10.1323	20	510	positive regulation of kinase activity	Adam8 Adam9 Ccnd1 Cd81 Cdkn1a Clu Gadd45a Epha2 Fgfr3 Igf1 Nedd9 Neurl1a Cd40 Taok3 Mink1 Ripk3 Avpi1 Pak4 Strada Mlkl
GO:0016445	0.00329873	4.46275	1.45031	6	73	somatic diversification of immunoglobulins	Cd40 Hmces Parp3 Trp53bp1 Polm Ctnnbl1
GO:0043069	0.00332837	1.74723	19.1322	32	963	negative regulation of programmed cell death	Rps6ka3 Adam8 Akr1b3 Bid Ccng1 Cdk1 Cdkn1a Clu Cxcr3 Dll1 Fzd9 Gapdh Gclm Grin1 Hif1a Hk1 Igf1 Itga5 Lmna Naip2 Prkcg Plk1 St3gal1 Snai1 Stxbp1 Tnfaip3 Hip1r Nupr1 Pak4 Aifm2 Tnfrsf23 Tmem132a
GO:0001666	0.00332962	2.76894	4.17213	11	210	response to hypoxia	Adam8 Cd34 Hif1a Mmp2 Pgf Pgk1 Plat Plau Sod3 Tacc3 Pdk1
GO:1901987	0.00334384	2.41619	6.05952	14	305	regulation of cell cycle phase transition	Adamts1 Bid Ccnd1 Ccng1 Cdk1 Cdkn1a Mad1l1 Plk1 Tfdp1 Ints3 Taok3 Nacc2 Susd2 Fam83d
GO:0001503	0.00335331	2.19995	8.06611	17	406	ossification	Cd276 Npnt Ecm1 Epha2 Fgfr3 Fzd9 Hif1a Igf1 Jund Lmna Mmp14 Mmp2 Pthlh Sema4d Tob1 Pdlim7 Cthrc1
GO:0032456	0.00335654	5.40992	1.01323	5	51	endocytic recycling	Micall2 Ndrg4 Snf8 Arl4c Snx3
GO:0050803	0.00338452	2.50898	5.42376	13	273	regulation of synapse structure or activity	Baiap2 Efna5 Grin1 Neurl1a Nptx1 Nrp2 Sema4d Sparc Adgrb2 Klk8 Flrt2 Dnm1l Actr3
GO:0043549	0.00345147	1.83663	15.3375	27	772	regulation of kinase activity	Adam8 Adam9 Ccnb2 Ccnd1 Ccng1 Cd81 Cdkn1a Clu Gadd45a Epha2 Fem1a Fgfr3 Igf1 Nedd9 Neurl1a Dusp8 Plk1 Tnfaip3 Cd40 Taok3 Mink1 Socs5 Ripk3 Avpi1 Pak4 Strada Mlkl
GO:0016054	0.00345184	2.75498	4.19199	11	211	organic acid catabolic process	Shmt2 Pgd Acox1 Hdc Nos3 Aldh4a1 Ddah2 Hoga1 Acot7 Npl Mccc2
GO:0034599	0.00349084	2.49926	5.44363	13	274	cellular response to oxidative stress	Akr1b3 Atp2a2 Gch1 Hif1a Mmp2 Nos3 Pde8a Sod3 Tnfaip3 Pdk1 Ripk3 Ankrd2 Aifm2
GO:0000079	0.00353089	4.39693	1.47018	6	74	regulation of cyclin-dependent protein serine/threonine kinase activity	Ccnb2 Ccnd1 Ccng1 Cdkn1a Plk1 Tnfaip3
GO:0010507	0.00353089	4.39693	1.47018	6	74	negative regulation of autophagy	Tspo Tnfaip3 Nupr1 Rraga Cptp Wdr6
GO:0050673	0.00354049	2.13341	8.8012	18	443	epithelial cell proliferation	Ccnd1 Cd34 Cxcr3 Ecm1 Epha2 Fgfr3 Igf1 Mki67 Pgf Plau Ccl2 Sparc Tnfaip3 Klk8 Apln Zfp703 Nupr1 Sulf2
GO:0007093	0.00355453	3.4149	2.48341	8	125	mitotic cell cycle checkpoint	Ccnd1 Ccng1 Cdk1 Cdkn1a Mad1l1 Plk1 Ints3 Taok3
GO:0010821	0.00355453	3.4149	2.48341	8	125	regulation of mitochondrion organization	Bak1 Bid Tspo Hif1a Igf1 Lmna Hip1r Dnm1l
GO:0006006	0.00357762	2.74115	4.21186	11	212	glucose metabolic process	Gapdh Hif1a Hk1 Igf1 Ldha Pfkl Pgk1 Pkm Tpi1 Pdk1 Pgp
GO:0019430	0.00359855	11.4524	0.317876	3	16	removal of superoxide radicals	Gch1 Nos3 Sod3
GO:0035235	0.00359855	11.4524	0.317876	3	16	ionotropic glutamate receptor signaling pathway	Camk2a Gria2 Grin1
GO:0050862	0.00359855	11.4524	0.317876	3	16	positive regulation of T cell receptor signaling pathway	Card11 Cd81 Kcnn4
GO:0000070	0.00374789	3.1029	3.05956	9	154	mitotic sister chromatid segregation	Tubg1 Espl1 Mad1l1 Plk1 Tacc3 Prc1 Racgap1 Knstrn Ncapd2
GO:0045667	0.00374789	3.1029	3.05956	9	154	regulation of osteoblast differentiation	Cd276 Npnt Igf1 Jund Lmna Sema4d Tob1 Pdlim7 Cthrc1
GO:0042982	0.00377499	4.33302	1.49004	6	75	amyloid precursor protein metabolic process	Adam9 Clu Igf1 Nsg1 Bace2 Itm2c
GO:0051347	0.00380006	1.95616	11.7217	22	590	positive regulation of transferase activity	Adam8 Adam9 Ccnd1 Cd81 Cdkn1a Clu Gadd45a Epha2 Fgfr3 Igf1 Nedd9 Neurl1a Plk1 Cd40 Serinc2 Taok3 Mink1 Ripk3 Avpi1 Pak4 Strada Mlkl
GO:0033002	0.00382081	2.58172	4.86748	12	245	muscle cell proliferation	Adamts1 Akr1b3 Cdk1 Cdkn1a Hif1a Igf1 Kpna1 Mmp2 Nos3 Tnfaip3 Ndrg4 Apln
GO:0060560	0.00382619	2.47053	5.50323	13	277	developmental growth involved in morphogenesis	Efna5 L1cam Map1b Nrp2 Pthlh Sema3a Sema4c Sema4d Eif2b2 Tnc Ptk7 Actr3 Nkd1
GO:0000819	0.00387568	2.87572	3.65558	10	184	sister chromatid segregation	Tubg1 Espl1 Mad1l1 Plk1 Tacc3 Top2a Prc1 Racgap1 Knstrn Ncapd2
GO:0043086	0.00396306	1.86292	13.9866	25	704	negative regulation of catalytic activity	Mgat5 Rps6ka3 Camk2a Cdkn1a Gadd45a Ecm1 Fem1a Gapdh Igf1 Naip2 Nos3 Dusp8 Plk1 Ptx3 Sema4d Serpinb9b Serpinb6b Serpina3g Tnfaip3 Parp3 Gchfr Myo1d Socs5 Serpina3i Setd7
GO:0002335	0.00398795	6.85517	0.65562	4	33	mature B cell differentiation	Dll1 Lgals1 St3gal1 Tnfaip3
GO:0070266	0.00398795	6.85517	0.65562	4	33	necroptotic process	Ripk3 Dnm1l Mlkl Tnfrsf23
GO:0072576	0.00398795	6.85517	0.65562	4	33	liver morphogenesis	Mki67 Plau Tnfaip3 Sulf2
GO:1902749	0.0040434	3.71477	2.00659	7	101	regulation of cell cycle G2/M phase transition	Ccnd1 Ccng1 Cdk1 Cdkn1a Plk1 Ints3 Taok3
GO:0032101	0.00409114	1.75383	17.8408	30	898	regulation of response to external stimulus	Cd276 Adam8 Bcl6b Cd34 Cd81 Cxcr3 Fem1a Grin1 Igf1 Mmp2 Nbl1 Pgf Prkcg Plau Ccl2 Sema3a Sema4c Sema4d Nploc4 Thbd Tnfaip3 Klk8 Dagla Mir147 Nupr1 Socs5 Trpv4 Dnm1l Ulbp1 Dhx58
GO:0001649	0.00411794	2.68719	4.29133	11	216	osteoblast differentiation	Cd276 Npnt Epha2 Igf1 Jund Lmna Pthlh Sema4d Tob1 Pdlim7 Cthrc1
GO:1901888	0.00411794	2.68719	4.29133	11	216	regulation of cell junction assembly	Dapk3 Efna5 Epha2 Grin1 Mmp14 Nptx1 Sema4d Snai1 Adgrb2 Flrt2 Actr3
GO:1902903	0.0041354	2.21026	7.54956	16	380	regulation of supramolecular fiber organization	Cdc42ep2 Baiap2 Aebp1 Capg Clu Dapk3 Eln Map1b Pfn2 Hip1r Myadm Gm14137 Trpv4 Cgnl1 Cotl1 Actr3
GO:0051090	0.00417423	2.14934	8.24492	17	415	regulation of DNA-binding transcription factor activity	Card11 Adam8 Anxa3 Anxa4 Camk2a Clu Lrrfip1 Pthlh Bhlhe40 Tacc3 Tfdp1 Tnfaip3 Cd40 Ppp2r5b Nupr1 Ripk3 Taf12
GO:0050772	0.00426897	3.6755	2.02646	7	102	positive regulation of axonogenesis	Efna5 L1cam Map1b Map6 Sema4d Eif2b2 Trak1
GO:0061387	0.00430289	3.30144	2.56288	8	129	regulation of extent of cell growth	Efna5 L1cam Map1b Sema3a Sema4c Sema4d Eif2b2 Actr3
GO:0008652	0.00430525	5.07803	1.07283	5	54	cellular amino acid biosynthetic process	Psat1 Shmt2 Ass1 Srr Pycrl
GO:0001921	0.0043058	10.6339	0.337744	3	17	positive regulation of receptor recycling	Nsf Nsg1 Ramp3
GO:1903037	0.00432057	2.34277	6.23832	14	314	regulation of leukocyte cell-cell adhesion	Cd276 Card11 Adam8 Ass1 Cd81 Igf1 Il2rg Lgals1 Mad1l1 Ccl2 Selp Sox13 Lrrc32 Socs5
GO:0009069	0.00444983	6.62638	0.675487	4	34	serine family amino acid metabolic process	Psat1 Shmt2 Gclm Srr
GO:0007346	0.00445652	2.08344	8.99987	18	453	regulation of mitotic cell cycle	Tubg1 Adamts1 Bid Ccnd1 Ccng1 Cdk1 Cdkn1a Dapk3 Gadd45a Fgfr3 Igf1 Mad1l1 Mki67 Plk1 Tfdp1 Ints3 Taok3 Nacc2
GO:0044772	0.0044566	2.1919	7.60916	16	383	mitotic cell cycle phase transition	Adamts1 Bid Camk2a Ccnb2 Ccnd1 Ccng1 Cdk1 Cdkn1a Foxm1 Mad1l1 Plk1 Tacc3 Tfdp1 Ints3 Taok3 Nacc2
GO:0061024	0.00448625	1.77797	16.4104	28	826	membrane organization	Baiap2 Adam8 Atp2a2 Bak1 Bid Camk2a Clu Fzd9 Kcnn4 Lmna Snx18 Plk1 Samd9l Stxbp1 Myof Sorbs2 Lpcat2 Hip1r Myadm Snx3 Timm22 Snap47 Stx18 Reep4 Dnm1l Stx11 Sun1 Cptp
GO:0061180	0.00458247	4.15193	1.54965	6	78	mammary gland epithelium development	Orai1 Ccnd1 Epha2 Hif1a Pthlh Zfp703
GO:1904029	0.00458247	4.15193	1.54965	6	78	regulation of cyclin-dependent protein kinase activity	Ccnb2 Ccnd1 Ccng1 Cdkn1a Plk1 Tnfaip3
GO:0008285	0.00464931	1.8378	14.1654	25	713	negative regulation of cell population proliferation	Cd276 Bak1 Tspo Cdkn1a Cxcr3 Dll1 Fgfr3 Igf1 Lmna Mad1l1 Neurl1a Nos3 Slfn2 Slfn3 Sparc Zbtb7c Tfdp1 Tnfaip3 Tob1 Ndrg4 Apln Lrrc32 Nupr1 Nacc2 Wdr6
GO:0032355	0.00466003	4.97625	1.0927	5	55	response to estradiol	Mmp2 Nos3 Ggt5 Zfp703 Ramp3
GO:1901607	0.00466003	4.97625	1.0927	5	55	alpha-amino acid biosynthetic process	Psat1 Shmt2 Ass1 Srr Pycrl
GO:0010976	0.0047214	2.6353	4.3708	11	220	positive regulation of neuron projection development	Mob2 Baiap2 Adamts1 Itga3 Dpysl3 Ppp2r5b Ndrg4 Snx3 Ptk7 Dnm1l Actr3
GO:0080135	0.00477436	1.88593	12.6952	23	639	regulation of cellular response to stress	Bak1 Bid Cd34 Clu Gadd45a Foxm1 Gch1 Hif1a Ier5 Pde8a Prkcg Sema4c Snai1 Parp3 Klk8 Trp53bp1 Taok3 Mink1 Nupr1 Trpv4 Nacc2 Aifm2 Tnfrsf23
GO:0007292	0.00481162	2.97882	3.17876	9	160	female gamete generation	Adamts1 Ccnb2 Igf1 Nos3 Plat Plau Plk1 Ptx3 Top2a
GO:0008064	0.00485252	2.77912	3.77478	10	190	regulation of actin polymerization or depolymerization	Cdc42ep2 Baiap2 Capg Eln Pfn2 Hip1r Myadm Gm14137 Cotl1 Actr3
GO:0051493	0.00486105	1.98074	10.5098	20	529	regulation of cytoskeleton organization	Cdc42ep2 Baiap2 Capg Dapk3 Efna5 Eln Map1b Map6 Pfn2 Plk1 Tacc3 Parp3 Hip1r Myadm Gm14137 Trpv4 Cltc Cgnl1 Cotl1 Actr3
GO:0002260	0.00487793	4.09487	1.56951	6	79	lymphocyte homeostasis	Bak1 Ccnb2 Hif1a Tnfaip3 Ripk3 Tnfrsf23
GO:0051262	0.00487793	4.09487	1.56951	6	79	protein tetramerization	Shmt2 Gria2 Grin1 Rrm2 Aldh9a1 Aldh1a3
GO:0003018	0.00488271	2.62263	4.39067	11	221	vascular process in circulatory system	Acta2 Gch1 Gclm Hif1a Mmp2 Nos3 Slc1a5 Sod3 Apln Trpv4 Nts
GO:0010939	0.00494641	6.41234	0.695354	4	35	regulation of necrotic cell death	Tspo Slc6a6 Nupr1 Ripk3
GO:1990748	0.00494641	6.41234	0.695354	4	35	cellular detoxification	Akr1b8 Gch1 Nos3 Sod3
GO:0002521	0.00498836	1.90791	11.9998	22	604	leukocyte differentiation	Card11 Adam8 Bak1 Cd81 Dll1 Epha2 Fgfr3 Sh3pxd2a Fzd9 Il2rg Lgals1 Mmp14 St3gal1 Sox13 Tnfaip3 Mink1 Polm Socs5 Ripk3 Tmem176a Zbtb46 Gpr137b
GO:0050867	0.00499336	2.01492	9.81443	19	494	positive regulation of cell activation	Cd276 Card11 Acta2 Adam8 Cd81 Cdkn1a Igf1 Il2rg Lgals1 Mmp14 Ccl2 Selp Sox13 Stxbp1 Cd40 Hmces Trp53bp1 Socs5 Ulbp1
GO:0000077	0.00500296	3.56252	2.08606	7	105	DNA damage checkpoint	Ccnd1 Ccng1 Cdk1 Cdkn1a Plk1 Trp53bp1 Taok3
GO:0009129	0.00509152	9.92451	0.357611	3	18	pyrimidine nucleoside monophosphate metabolic process	Nt5m Dctd Uck2
GO:0048268	0.00509152	9.92451	0.357611	3	18	clathrin coat assembly	Nsg1 Hip1r Cltc
GO:0071450	0.00509152	9.92451	0.357611	3	18	cellular response to oxygen radical	Gch1 Nos3 Sod3
GO:0071451	0.00509152	9.92451	0.357611	3	18	cellular response to superoxide	Gch1 Nos3 Sod3
GO:1903019	0.00509152	9.92451	0.357611	3	18	negative regulation of glycoprotein metabolic process	Ptx3 Bace2 Itm2c
GO:0140056	0.00518713	4.03936	1.58938	6	80	organelle localization by membrane tethering	Exoc5 Camk2a Nsf Stxbp1 Ndrg4 Stx11
GO:0035296	0.00521393	2.93963	3.2185	9	162	regulation of tube diameter	Acta2 Gch1 Gclm Hif1a Mmp2 Nos3 Sod3 Apln Nts
GO:0097746	0.00521393	2.93963	3.2185	9	162	blood vessel diameter maintenance	Acta2 Gch1 Gclm Hif1a Mmp2 Nos3 Sod3 Apln Nts
GO:0072330	0.00521789	2.74834	3.81452	10	192	monocarboxylic acid biosynthetic process	Ldha Ltc4s Pkm Srr Aldh1a3 Fads3 Hacd4 Gatm Hoga1 Acot7
GO:1903039	0.00521841	2.59766	4.4304	11	223	positive regulation of leukocyte cell-cell adhesion	Cd276 Card11 Adam8 Cd81 Igf1 Il2rg Lgals1 Ccl2 Selp Sox13 Socs5
GO:0030832	0.00540848	2.7332	3.83438	10	193	regulation of actin filament length	Cdc42ep2 Baiap2 Capg Eln Pfn2 Hip1r Myadm Gm14137 Cotl1 Actr3
GO:2001233	0.00541401	2.14438	7.7681	16	391	regulation of apoptotic signaling pathway	Bid Clu Dapk3 Gclm Hif1a Igf1 Lmna Snai1 Tnfaip3 Nupr1 Ripk3 Ankrd2 Itm2c Nacc2 Dnm1l Tnfrsf23
GO:0035150	0.00542462	2.92041	3.23836	9	163	regulation of tube size	Acta2 Gch1 Gclm Hif1a Mmp2 Nos3 Sod3 Apln Nts
GO:0043536	0.00543105	4.78444	1.13243	5	57	positive regulation of blood vessel endothelial cell migration	Hif1a Igf1 Nos3 Cd40 Nus1
GO:0031329	0.00543233	1.81334	14.3442	25	722	regulation of cellular catabolic process	Xpo1 Adam8 Adam9 Atp6v0a1 Bid Tspo Cd81 Clu Hif1a Igf1 Pgam1 Prkcg Plk1 Tnfaip3 Tob1 Fbxw8 Nupr1 Socs5 Rraga Fbxl2 Dnm1l Cptp Hspb8 Wdr6 Gpr137b
GO:0040008	0.00543233	1.81334	14.3442	25	722	regulation of growth	Adam15 Ccnb2 Cd81 Cdk1 Cdkn1a Dll1 Efna5 Fgfr3 Gap43 Hif1a Igf1 L1cam Mmp14 Map1b Nedd9 Sema3a Sema4c Sema4d Osgin2 Eif2b2 Sertad1 Socs5 Ruvbl1 Actr3 Nkd1
GO:0060236	0.00547883	6.21168	0.715222	4	36	regulation of mitotic spindle organization	Plk1 Tacc3 Parp3 Cltc
GO:0042060	0.00550142	2.20265	7.09261	15	357	wound healing	Acta2 Cd34 Cdkn1a Cnn2 Hif1a Igf1 Plau Procr Ccl2 Selp Stxbp1 Thbd Myof Gp9 Ptk7
GO:1900542	0.00551046	3.98533	1.60925	6	81	regulation of purine nucleotide metabolic process	Hif1a Igf1 Nos3 Pgam1 Pdk1 Nupr1
GO:0000912	0.00560328	24.7695	0.119204	2	6	assembly of actomyosin apparatus involved in cytokinesis	Racgap1 Anln
GO:0000915	0.00560328	24.7695	0.119204	2	6	actomyosin contractile ring assembly	Racgap1 Anln
GO:0002434	0.00560328	24.7695	0.119204	2	6	immune complex clearance	Clu Ccl2
GO:0015734	0.00560328	24.7695	0.119204	2	6	taurine transport	Lrrc8c Slc6a6
GO:0021855	0.00560328	24.7695	0.119204	2	6	hypothalamus cell migration	Nrp2 Sema3a
GO:0031033	0.00560328	24.7695	0.119204	2	6	myosin filament organization	Dapk3 Actr3
GO:0042918	0.00560328	24.7695	0.119204	2	6	alkanesulfonate transport	Lrrc8c Slc6a6
GO:0044837	0.00560328	24.7695	0.119204	2	6	actomyosin contractile ring organization	Racgap1 Anln
GO:0051256	0.00560328	24.7695	0.119204	2	6	mitotic spindle midzone assembly	Prc1 Racgap1
GO:0061550	0.00560328	24.7695	0.119204	2	6	cranial ganglion development	Nrp2 Sema3a
GO:0071926	0.00560328	24.7695	0.119204	2	6	endocannabinoid signaling pathway	Camk2a Dagla
GO:0120252	0.00560328	24.7695	0.119204	2	6	hydrocarbon metabolic process	Akr1b3 Grin1
GO:0022408	0.00560447	2.71823	3.85425	10	194	negative regulation of cell-cell adhesion	Cd276 Adam8 Ass1 Mad1l1 Tnfaip3 Zfp703 Lrrc32 Myadm Socs5 Trpv4
GO:0010639	0.00578311	2.18965	7.13235	15	359	negative regulation of organelle organization	Tspo Capg Fgfr3 Igf1 Lmna Mad1l1 Map1b Pfn2 Plk1 Top2a Hip1r Myadm Nupr1 Cgnl1 Dnm1l
GO:0010595	0.00582801	3.45625	2.14566	7	108	positive regulation of endothelial cell migration	Anxa3 Hif1a Igf1 Nos3 Sparc Cd40 Nus1
GO:0006140	0.00584829	3.93272	1.62912	6	82	regulation of nucleotide metabolic process	Hif1a Igf1 Nos3 Pgam1 Pdk1 Nupr1
GO:0021675	0.00584829	3.93272	1.62912	6	82	nerve development	Fgfr3 Nptx1 Nrp2 Prkcg Sema3a Sulf2
GO:0009123	0.0058485	4.69396	1.1523	5	58	nucleoside monophosphate metabolic process	Nt5m Ampd3 Impdh1 Dctd Uck2
GO:0030177	0.00589766	3.11993	2.70195	8	136	positive regulation of Wnt signaling pathway	Dapk3 Fgfr3 Fzd9 Tnfaip3 Ruvbl1 Ptk7 Sulf2 Nkd1
GO:1902806	0.00589766	3.11993	2.70195	8	136	regulation of cell cycle G1/S phase transition	Adamts1 Bid Ccnd1 Cdkn1a Tfdp1 Nacc2 Susd2 Fam83d
GO:0000212	0.00595799	9.30382	0.377478	3	19	meiotic spindle organization	Tubg1 Espl1 Ccnb2
GO:0006525	0.00595799	9.30382	0.377478	3	19	arginine metabolic process	Ass1 Nos3 Ddah2
GO:0098869	0.00595799	9.30382	0.377478	3	19	cellular oxidant detoxification	Gch1 Nos3 Sod3
GO:0120032	0.00601307	2.68876	3.89398	10	196	regulation of plasma membrane bounded cell projection assembly	Cdc42ep2 Epha2 Gap43 Neurl1a Pfn2 Dync2li1 Dpysl3 Gm14137 Anln Actr3
GO:0030574	0.00604819	6.02319	0.735089	4	37	collagen catabolic process	Adam15 Mmp14 Mmp2 Pepd
GO:0048846	0.00604819	6.02319	0.735089	4	37	axon extension involved in axon guidance	Nrp2 Sema3a Sema4c Sema4d
GO:1902229	0.00604819	6.02319	0.735089	4	37	regulation of intrinsic apoptotic signaling pathway in response to DNA damage	Bid Clu Snai1 Nacc2
GO:1902284	0.00604819	6.02319	0.735089	4	37	neuron projection extension involved in neuron projection guidance	Nrp2 Sema3a Sema4c Sema4d
GO:1905477	0.0061244	3.42221	2.16553	7	109	positive regulation of protein localization to membrane	Cd81 Stom Epha2 Itga3 Ccl2 Ramp3 Actr3
GO:0032271	0.00613782	2.53725	4.52974	11	228	regulation of protein polymerization	Cdc42ep2 Baiap2 Capg Eln Map1b Pfn2 Hip1r Myadm Gm14137 Cotl1 Actr3
GO:0045930	0.00613782	2.53725	4.52974	11	228	negative regulation of mitotic cell cycle	Ccnd1 Ccng1 Cdk1 Cdkn1a Gadd45a Fgfr3 Mad1l1 Plk1 Ints3 Taok3 Nacc2
GO:0001936	0.00615788	3.09561	2.72182	8	137	regulation of endothelial cell proliferation	Cxcr3 Ecm1 Fgfr3 Igf1 Pgf Ccl2 Sparc Apln
GO:0002200	0.00620096	3.88147	1.64898	6	83	somatic diversification of immune receptors	Cd40 Hmces Parp3 Trp53bp1 Polm Ctnnbl1
GO:0050000	0.00620096	3.88147	1.64898	6	83	chromosome localization	Gem Lmna Mad1l1 Fam83d Actr3 Sun1
GO:0048662	0.00628805	4.60683	1.17217	5	59	negative regulation of smooth muscle cell proliferation	Cdkn1a Nos3 Tnfaip3 Ndrg4 Apln
GO:1903539	0.00628805	4.60683	1.17217	5	59	protein localization to postsynaptic membrane	Camk2a Grin1 Nptx1 Nsg1 Snap47
GO:0046649	0.00631641	1.71197	17.6223	29	887	lymphocyte activation	Cd276 Card11 Adam8 Bak1 Cd81 Cdkn1a Dll1 Fzd9 Igf1 Il2rg Lgals1 Mad1l1 Mmp14 Ccl2 St3gal1 Sox13 Tnfaip3 Cd40 Hmces Parp3 Impdh1 Trp53bp1 Lrrc32 Mink1 Polm Socs5 Ripk3 Stx11 Ulbp1
GO:0030324	0.0063361	2.5255	4.5496	11	229	lung development	Fgfr3 Igf1 Itga3 Mmp14 Nos3 Pthlh Atxn1 Sparc Tnc Tns3 Ptk7
GO:0007050	0.00642672	3.07166	2.74168	8	138	cell cycle arrest	Ccnd1 Cdkn1a Gadd45a Foxm1 Fzd9 Ppp2r5b Cdkn3 Wdr6
GO:0016079	0.00642672	3.07166	2.74168	8	138	synaptic vesicle exocytosis	Atp2a2 Camk2a Pfn2 Prkcg Stxbp1 Snap47 Dnm1l Stx11
GO:0060491	0.00644452	2.65993	3.93372	10	198	regulation of cell projection assembly	Cdc42ep2 Epha2 Gap43 Neurl1a Pfn2 Dync2li1 Dpysl3 Gm14137 Anln Actr3
GO:0060541	0.00645622	2.40435	5.20522	12	262	respiratory system development	Fgfr3 Igf1 Itga3 Mmp14 Nos3 Pthlh Atxn1 Sparc Tnc Tns3 Aldh1a3 Ptk7
GO:0050900	0.0065385	2.1578	7.23168	15	364	leukocyte migration	Itga9 Adam8 Cd34 Cd81 Cxcr3 Ecm1 Mmp14 Nbl1 Pgf Ccl2 Ccl7 Selp Ripk3 Trpv4 Dnm1l
GO:1903670	0.00665557	5.84578	0.754956	4	38	regulation of sprouting angiogenesis	Dll1 Itga5 Pkm E2f2
GO:0048675	0.00670437	3.04808	2.76155	8	139	axon extension	L1cam Map1b Nrp2 Sema3a Sema4c Sema4d Eif2b2 Actr3
GO:1904375	0.00670437	3.04808	2.76155	8	139	regulation of protein localization to cell periphery	Camk2a Epha2 Itga3 Mmp14 Plk1 Ramp3 Cltc Actr3
GO:0001755	0.00675026	4.52288	1.19204	5	60	neural crest cell migration	Hif1a Nrp2 Sema3a Sema4c Sema4d
GO:0071156	0.00675026	4.52288	1.19204	5	60	regulation of cell cycle arrest	Ccnd1 Cdkn1a Foxm1 Fzd9 Ppp2r5b
GO:0072678	0.00675026	4.52288	1.19204	5	60	T cell migration	Adam8 Cxcr3 Ecm1 Ccl2 Ripk3
GO:1904705	0.00675026	4.52288	1.19204	5	60	regulation of vascular associated smooth muscle cell proliferation	Adamts1 Cdkn1a Igf1 Mmp2 Apln
GO:0031570	0.00675073	3.35611	2.20527	7	111	DNA integrity checkpoint	Ccnd1 Ccng1 Cdk1 Cdkn1a Plk1 Trp53bp1 Taok3
GO:0032963	0.00675073	3.35611	2.20527	7	111	collagen metabolic process	Adam15 Fgfr3 Hif1a Mmp14 Mmp2 Pepd Ccl2
GO:0000302	0.00689966	2.63169	3.97345	10	200	response to reactive oxygen species	Adam9 Akr1b3 Gch1 Hif1a Mmp2 Nos3 Pde8a Sod3 Tnfaip3 Ripk3
GO:0048311	0.00690727	8.75616	0.397345	3	20	mitochondrion distribution	Trak1 Dnm1l Armc1
GO:1903909	0.00690727	8.75616	0.397345	3	20	regulation of receptor clustering	Cd81 Fzd9 Sorbs2
GO:0010389	0.00695235	3.78288	1.68872	6	85	regulation of G2/M transition of mitotic cell cycle	Ccnd1 Ccng1 Cdk1 Cdkn1a Ints3 Taok3
GO:0043648	0.00695235	3.78288	1.68872	6	85	dicarboxylic acid metabolic process	Shmt2 Ass1 Gclm Aldh4a1 Hoga1 Dlst
GO:0030323	0.00696121	2.49089	4.60921	11	232	respiratory tube development	Fgfr3 Igf1 Itga3 Mmp14 Nos3 Pthlh Atxn1 Sparc Tnc Tns3 Ptk7
GO:0002366	0.00697159	2.28637	5.92045	13	298	leukocyte activation involved in immune response	Anxa3 Cd81 Dll1 Lgals1 St3gal1 Stxbp1 Tnfaip3 Cd40 Hmces Parp3 Trp53bp1 Socs5 Stx11
GO:2001242	0.0070896	2.79257	3.37744	9	170	regulation of intrinsic apoptotic signaling pathway	Bid Clu Hif1a Snai1 Nupr1 Ripk3 Ankrd2 Nacc2 Dnm1l
GO:0050870	0.00713637	2.6178	3.99332	10	201	positive regulation of T cell activation	Cd276 Card11 Adam8 Cd81 Igf1 Il2rg Lgals1 Ccl2 Sox13 Socs5
GO:0051249	0.00716939	1.87317	11.6422	21	586	regulation of lymphocyte activation	Cd276 Card11 Adam8 Cd81 Cdkn1a Igf1 Il2rg Lgals1 Mad1l1 Mmp14 Ccl2 Sox13 Tnfaip3 Cd40 Hmces Parp3 Trp53bp1 Lrrc32 Socs5 Ripk3 Ulbp1
GO:0044773	0.00723574	4.44192	1.2119	5	61	mitotic DNA damage checkpoint	Ccnd1 Ccng1 Cdk1 Cdkn1a Taok3
GO:1990874	0.00723574	4.44192	1.2119	5	61	vascular associated smooth muscle cell proliferation	Adamts1 Cdkn1a Igf1 Mmp2 Apln
GO:0002691	0.00730201	5.67851	0.774823	4	39	regulation of cellular extravasation	Adam8 Ccl2 Selp Ripk3
GO:0010594	0.00735622	2.77521	3.3973	9	171	regulation of endothelial cell migration	Anxa3 Gadd45a Epha2 Hif1a Igf1 Nos3 Sparc Cd40 Nus1
GO:1903076	0.00742344	3.29249	2.245	7	113	regulation of protein localization to plasma membrane	Camk2a Epha2 Itga3 Mmp14 Ramp3 Cltc Actr3
GO:0050865	0.00744933	1.76371	14.7216	25	741	regulation of cell activation	Cd276 Card11 Acta2 Adam8 Cd81 Cdkn1a Igf1 Il2rg Lgals1 Mad1l1 Mmp14 Ccl2 Selp Sox13 Stxbp1 Tnfaip3 Cd40 Hmces Parp3 Trp53bp1 Lrrc32 Socs5 Ripk3 Ulbp1 Gpr137b
GO:0022409	0.00745681	2.35669	5.30456	12	267	positive regulation of cell-cell adhesion	Cd276 Card11 Adam8 Cd81 Igf1 Il2rg L1cam Lgals1 Ccl2 Selp Sox13 Socs5
GO:0051346	0.00748763	2.06592	8.04624	16	405	negative regulation of hydrolase activity	Mgat5 Rps6ka3 Camk2a Ecm1 Gapdh Igf1 Naip2 Nos3 Ptx3 Sema4d Serpinb9b Serpinb6b Serpina3g Gchfr Myo1d Serpina3i
GO:1901136	0.00759191	2.97944	2.82115	8	142	carbohydrate derivative catabolic process	Nt5m Edem2 Ampd3 Nudt18 Chil5 Pycrl Acot7 Npl
GO:0099173	0.00762861	2.59045	4.03306	10	203	postsynapse organization	Baiap2 Fzd9 Gap43 Grin1 Itga3 Nptx1 Nrp2 Sorbs2 Dnm1l Actr3
GO:0009100	0.00770162	2.18058	6.6754	14	336	glycoprotein metabolic process	Mgat5 Galnt2 Edem2 Hif1a Igf1 Ptx3 St3gal1 St6galnac4 Nus1 Bace2 Itm2c Sulf2 Tusc3 B3gnt9
GO:0000022	0.00774181	19.8147	0.139071	2	7	mitotic spindle elongation	Prc1 Racgap1
GO:0006735	0.00774181	19.8147	0.139071	2	7	NADH regeneration	Hk1 Pfkl
GO:0009130	0.00774181	19.8147	0.139071	2	7	pyrimidine nucleoside monophosphate biosynthetic process	Dctd Uck2
GO:0009137	0.00774181	19.8147	0.139071	2	7	purine nucleoside diphosphate catabolic process	Ampd3 Nudt18
GO:0009181	0.00774181	19.8147	0.139071	2	7	purine ribonucleoside diphosphate catabolic process	Ampd3 Nudt18
GO:0019401	0.00774181	19.8147	0.139071	2	7	alditol biosynthetic process	Akr1b3 Pgp
GO:0039536	0.00774181	19.8147	0.139071	2	7	negative regulation of RIG-I signaling pathway	Nploc4 Dhx58
GO:0042985	0.00774181	19.8147	0.139071	2	7	negative regulation of amyloid precursor protein biosynthetic process	Bace2 Itm2c
GO:0061314	0.00774181	19.8147	0.139071	2	7	Notch signaling involved in heart development	Dll1 Snai1
GO:0061621	0.00774181	19.8147	0.139071	2	7	canonical glycolysis	Hk1 Pfkl
GO:0061718	0.00774181	19.8147	0.139071	2	7	glucose catabolic process to pyruvate	Hk1 Pfkl
GO:0070432	0.00774181	19.8147	0.139071	2	7	regulation of nucleotide-binding oligomerization domain containing 2 signaling pathway	Tnfaip3 Slc15a3
GO:0097240	0.00774181	19.8147	0.139071	2	7	chromosome attachment to the nuclear envelope	Lmna Sun1
GO:0097411	0.00774181	19.8147	0.139071	2	7	hypoxia-inducible factor-1alpha signaling pathway	Hif1a Pdk1
GO:1901166	0.00774181	19.8147	0.139071	2	7	neural crest cell migration involved in autonomic nervous system development	Nrp2 Sema3a
GO:2001198	0.00774181	19.8147	0.139071	2	7	regulation of dendritic cell differentiation	Tmem176a Zbtb46
GO:0031102	0.00774505	4.3638	1.23177	5	62	neuron projection regeneration	Gap43 Matn2 Mmp2 Tnc Klk8
GO:0002263	0.00775482	2.25432	5.99991	13	302	cell activation involved in immune response	Anxa3 Cd81 Dll1 Lgals1 St3gal1 Stxbp1 Tnfaip3 Cd40 Hmces Parp3 Trp53bp1 Socs5 Stx11
GO:0048511	0.00775482	2.25432	5.99991	13	302	rhythmic process	Adamts1 Ass1 Cdk1 Crem Grin1 Igf1 Nos3 Prkcg Ptx3 Bhlhe40 Top2a Prmt5 Dnm1l
GO:0046364	0.00776753	3.68915	1.72845	6	87	monosaccharide biosynthetic process	Pgd Gapdh Hif1a Pgk1 Tpi1 Pgp
GO:0030516	0.00777779	3.26158	2.26487	7	114	regulation of axon extension	L1cam Map1b Sema3a Sema4c Sema4d Eif2b2 Actr3
GO:0043066	0.00788668	1.66588	18.715	30	942	negative regulation of apoptotic process	Rps6ka3 Adam8 Akr1b3 Bid Ccng1 Cdk1 Cdkn1a Clu Cxcr3 Dll1 Fzd9 Gapdh Gclm Grin1 Hif1a Hk1 Igf1 Itga5 Lmna Naip2 Prkcg Plk1 St3gal1 Snai1 Stxbp1 Tnfaip3 Hip1r Nupr1 Pak4 Tnfrsf23
GO:0000303	0.00794118	8.26934	0.417213	3	21	response to superoxide	Gch1 Nos3 Sod3
GO:0006071	0.00794118	8.26934	0.417213	3	21	glycerol metabolic process	Tpi1 Myof Pgp
GO:0044346	0.00794118	8.26934	0.417213	3	21	fibroblast apoptotic process	Bak1 Bid Ruvbl1
GO:0060252	0.00794118	8.26934	0.417213	3	21	positive regulation of glial cell proliferation	Tspo Igf1 Atxn1
GO:0001881	0.00798849	5.52053	0.794691	4	40	receptor recycling	Gria2 Nsf Nsg1 Ramp3
GO:0042092	0.00798849	5.52053	0.794691	4	40	type 2 immune response	Bcl6b Cd81 Ecm1 Socs5
GO:0090224	0.00798849	5.52053	0.794691	4	40	regulation of spindle organization	Plk1 Tacc3 Parp3 Cltc
GO:0036293	0.00810915	2.43524	4.70854	11	237	response to decreased oxygen levels	Adam8 Cd34 Hif1a Mmp2 Pgf Pgk1 Plat Plau Sod3 Tacc3 Pdk1
GO:0000075	0.00820222	2.7244	3.4569	9	174	cell cycle checkpoint	Ccnd1 Ccng1 Cdk1 Cdkn1a Mad1l1 Plk1 Ints3 Trp53bp1 Taok3
GO:1901990	0.0083418	2.31988	5.38403	12	271	regulation of mitotic cell cycle phase transition	Adamts1 Bid Ccnd1 Ccng1 Cdk1 Cdkn1a Mad1l1 Plk1 Tfdp1 Ints3 Taok3 Nacc2
GO:0001776	0.00852375	3.20145	2.3046	7	116	leukocyte homeostasis	Bak1 Ccnb2 Hif1a Ccl2 Tnfaip3 Ripk3 Tnfrsf23
GO:0010769	0.00852375	3.20145	2.3046	7	116	regulation of cell morphogenesis involved in differentiation	Baiap2 Efna5 Nedd9 Fbxw8 Myadm Dnm1l Actr3
GO:0032970	0.00855212	2.034	8.16545	16	411	regulation of actin filament-based process	Cdc42ep2 Baiap2 Acta2 Atp2a2 Capg Cnn2 Dapk3 Efna5 Eln Pfn2 Hip1r Myadm Gm14137 Cgnl1 Cotl1 Actr3
GO:1902850	0.0085651	2.91382	2.88075	8	145	microtubule cytoskeleton organization involved in mitosis	Tubg1 Plk1 Tacc3 Prc1 Parp3 Racgap1 Spc25 Cltc
GO:0042770	0.00864938	3.59994	1.76819	6	89	signal transduction in response to DNA damage	Bid Cdkn1a Gadd45a Foxm1 Plk1 Snai1
GO:0006998	0.008716	5.37109	0.814558	4	41	nuclear envelope organization	Lmna Plk1 Reep4 Sun1
GO:0038084	0.008716	5.37109	0.814558	4	41	vascular endothelial growth factor signaling pathway	Dll1 Nrp2 Pgf Nus1
GO:0008347	0.0088374	4.2155	1.27151	5	64	glial cell migration	Tspo Grin1 Matn2 Ccl2 Sun1
GO:0010822	0.0088374	4.2155	1.27151	5	64	positive regulation of mitochondrion organization	Bak1 Bid Hif1a Hip1r Dnm1l
GO:0044774	0.0088374	4.2155	1.27151	5	64	mitotic DNA integrity checkpoint	Ccnd1 Ccng1 Cdk1 Cdkn1a Taok3
GO:0046173	0.0088374	4.2155	1.27151	5	64	polyol biosynthetic process	Akr1b3 Gch1 Ip6k3 Acer3 Pgp
GO:0048286	0.0088374	4.2155	1.27151	5	64	lung alveolus development	Fgfr3 Igf1 Pthlh Atxn1 Tns3
GO:0060828	0.00886534	2.40302	4.76814	11	240	regulation of canonical Wnt signaling pathway	Dapk3 Fgfr3 Fzd9 Kpna1 Sox13 Zfp703 Ruvbl1 Cthrc1 Ptk7 Sulf2 Nkd1
GO:0000305	0.00906136	7.83377	0.43708	3	22	response to oxygen radical	Gch1 Nos3 Sod3
GO:0048532	0.00906136	7.83377	0.43708	3	22	anatomical structure arrangement	Dll1 Nrp2 Sema3a
GO:0048857	0.00906136	7.83377	0.43708	3	22	neural nucleus development	Fgfr3 Slc4a7 Aldh1a3
GO:0070242	0.00906136	7.83377	0.43708	3	22	thymocyte apoptotic process	Adam8 Bak1 Hif1a
GO:1903146	0.00906136	7.83377	0.43708	3	22	regulation of autophagy of mitochondrion	Tspo Hif1a Dnm1l
GO:1903672	0.00906136	7.83377	0.43708	3	22	positive regulation of sprouting angiogenesis	Dll1 Itga5 Pkm
GO:0098742	0.00926355	2.51168	4.15226	10	209	cell-cell adhesion via plasma-membrane adhesion molecules	Efna5 Itga5 L1cam Lgals1 Selp Tnfaip3 Myadm Pcdh12 Palld Pcdh1
GO:0034614	0.00926386	2.87164	2.92049	8	147	cellular response to reactive oxygen species	Akr1b3 Gch1 Mmp2 Nos3 Pde8a Sod3 Tnfaip3 Ripk3
GO:0032147	0.00939902	2.382	4.80788	11	242	activation of protein kinase activity	Adam9 Cd81 Gadd45a Igf1 Taok3 Mink1 Ripk3 Avpi1 Pak4 Strada Mlkl
GO:0000768	0.00942156	4.14506	1.29137	5	65	syncytium formation by plasma membrane fusion	Adam8 Adam9 Cd81 Sh3pxd2a Myof
GO:0062237	0.00942156	4.14506	1.29137	5	65	protein localization to postsynapse	Camk2a Grin1 Nptx1 Nsg1 Snap47
GO:0140253	0.00942156	4.14506	1.29137	5	65	cell-cell fusion	Adam8 Adam9 Cd81 Sh3pxd2a Myof
GO:0097237	0.00948545	5.22952	0.834425	4	42	cellular response to toxic substance	Akr1b8 Gch1 Nos3 Sod3
GO:0045862	0.00958059	2.12044	6.85421	14	345	positive regulation of proteolysis	Adam8 Adam9 Bak1 Bid Clu Grin1 Mmp14 Plk1 Fbxw8 Hip1r Nupr1 Socs5 Ruvbl1 Tnfrsf23
GO:0048814	0.00960074	3.51492	1.80792	6	91	regulation of dendrite morphogenesis	Baiap2 Grin1 Sema4d Fbxw8 Dnm1l Actr3
GO:0051251	0.00973415	2.00303	8.28465	16	417	positive regulation of lymphocyte activation	Cd276 Card11 Adam8 Cd81 Cdkn1a Igf1 Il2rg Lgals1 Mmp14 Ccl2 Sox13 Cd40 Hmces Trp53bp1 Socs5 Ulbp1

## Sheet: DOWN count >10, sorted OddsRati
Data S8. GO enrichment analysis of DEGs in non-proliferative Ptx3 capillary LECs from Pik3caH1047R mutant in comparison to control mice
Terms with >10 counts were included, and the table was sorted by OddsRatio and then by p-value.
Terms highlighted in bold represent selected Top50 downregulated biological processes. Terms related to regulation of the immune response are highlighted in red.
GOBPID	Pvalue	OddsRatio	ExpCount	Count	Size	Term	symbol
GO:0002181	4.76217e-19	18.3845	1.62689	22	92	cytoplasmic translation	Rpl31 Rpl18 Rpl19 Rpl26 Rpl29 Rpl30 Rpl9 Rps29 Rpl13a Rps26 Rpl17 Rps28 Rpl36 Rplp1 Rpl35a Rps23 Rps21 Rpl11 Rpl39 Rpl38 Rpl24 Rpl18a
GO:0042274	2.29501e-12	14.87	1.2909	15	73	ribosomal small subunit biogenesis	mt-Rnr1 Rps14 Rps15 Rps16 Rps17 Rps19 Rps24 Rps6 Rps7 Rps28 Rps27 Rps21 Rps10 Rpl38 Rps25
GO:0042255	7.9547e-11	14.5874	1.13175	13	64	ribosome assembly	Rpl10 mt-Rnr1 Rps14 Rps15 Rps19 Rpl23a Rps28 Rps27 Rpl11 Rps10 Rpl38 Rpl24 Rps25
GO:0043535	1.03094e-07	8.34256	1.66226	12	94	regulation of blood vessel endothelial cell migration	Angpt2 Apoe Efna1 Hspb1 Igf2 Notch1 Pdgfb Plcg1 Thbs1 Dll4 Rgcc Rhoj
GO:0006412	5.35921e-27	6.74402	11.0346	60	624	translation	Gm2000 Rpl10 Rpl31 Ang Fau Igfbp5 mt-Rnr1 Rpl18 Rpl19 Rpl21 Rpl26 Rpl29 Rpl30 Rpl32 Rpl37a Rpl9 Rps12 Rps14 Rps15 Rps16 Rps17 Rps18 Rps19 Rps24 Rps29 Rps3a1 Rps4x Rps7 Sox4 Thbs1 Rpl13a Zfp36 Rpl27a Rpl23a Rpl13 Rps11 Rps26 Rpl17 Rps28 Rpl36 Rplp1 Rpl35a Rpl23 Rps23 Rps21 Rpl35 Rpl11 Rpl14 Rplp2 Rpl39 Rpl37 Rps20 Rpl38 Rpl41 Rps13 Rpl24 Pink1 Rpl18a Rps9 Rps27a
GO:0043043	3.99227e-26	6.46181	11.459	60	648	peptide biosynthetic process	Gm2000 Rpl10 Rpl31 Ang Fau Igfbp5 mt-Rnr1 Rpl18 Rpl19 Rpl21 Rpl26 Rpl29 Rpl30 Rpl32 Rpl37a Rpl9 Rps12 Rps14 Rps15 Rps16 Rps17 Rps18 Rps19 Rps24 Rps29 Rps3a1 Rps4x Rps7 Sox4 Thbs1 Rpl13a Zfp36 Rpl27a Rpl23a Rpl13 Rps11 Rps26 Rpl17 Rps28 Rpl36 Rplp1 Rpl35a Rpl23 Rps23 Rps21 Rpl35 Rpl11 Rpl14 Rplp2 Rpl39 Rpl37 Rps20 Rpl38 Rpl41 Rps13 Rpl24 Pink1 Rpl18a Rps9 Rps27a
GO:0043534	1.37712e-06	6.38637	2.10435	12	119	blood vessel endothelial cell migration	Angpt2 Apoe Efna1 Hspb1 Igf2 Notch1 Pdgfb Plcg1 Thbs1 Dll4 Rgcc Rhoj
GO:0010594	6.9803e-08	5.92495	3.02389	16	171	regulation of endothelial cell migration	Angpt2 Apoe Efna1 Gata3 Hspb1 Igf2 Notch1 Pdgfb Plcg1 Serpinf1 Thbs1 Dll4 Smoc2 Rgcc Rin2 Rhoj
GO:0022618	6.9803e-08	5.92495	3.02389	16	171	ribonucleoprotein complex assembly	Rpl10 Celf2 mt-Rnr1 Rps14 Rps15 Rps19 Rpl13a Rpl23a Rps28 Rps27 Rpl11 Rps10 Rpl38 Snrpg Rpl24 Rps25
GO:0006518	1.21165e-26	5.87538	14.1292	67	799	peptide metabolic process	Gm2000 Rpl10 Rpl31 Ang Apoe Efna1 Fau Gstm1 Igfbp5 mt-Rnr1 Rpl18 Rpl19 Rpl21 Rpl26 Rpl29 Rpl30 Rpl32 Rpl37a Rpl9 Rps12 Rps14 Rps15 Rps16 Rps17 Rps18 Rps19 Rps24 Rps29 Rps3a1 Rps4x Rps7 Sod1 Sox4 Thbs1 Rpl13a Zfp36 Rpl27a Rpl23a Rpl13 Rps11 Rps26 Rpl17 Rps28 Rpl36 Rplp1 Olfm1 Mgst1 Rpl35a Gpx4 Rpl23 Rps23 Rps21 Rpl35 Rpl11 Rpl14 Rplp2 Rpl39 Rpl37 Rps20 Rpl38 Rpl41 Rps13 Rpl24 Pink1 Rpl18a Rps9 Rps…
GO:0043604	8.73275e-25	5.74476	13.4395	63	760	amide biosynthetic process	Gm2000 Sptssa Rpl10 Rpl31 Ang Degs1 Fau Igfbp5 mt-Rnr1 Rpl18 Rpl19 Rpl21 Rpl26 Rpl29 Rpl30 Rpl32 Rpl37a Rpl9 Rps12 Rps14 Rps15 Rps16 Rps17 Rps18 Rps19 Rps24 Rps29 Rps3a1 Rps4x Rps7 Sox4 Thbs1 Rpl13a Zfp36 St8sia6 Rpl27a Rpl23a Rpl13 Rps11 Rps26 Rpl17 Rps28 Rpl36 Rplp1 Rpl35a Rpl23 Rps23 Rps21 Rpl35 Rpl11 Rpl14 Rplp2 Rpl39 Rpl37 Rps20 Rpl38 Rpl41 Rps13 Rpl24 Pink1 Rpl18a Rps9 Rps27a
GO:0071826	1.22049e-07	5.6672	3.14768	16	178	ribonucleoprotein complex subunit organization	Rpl10 Celf2 mt-Rnr1 Rps14 Rps15 Rps19 Rpl13a Rpl23a Rps28 Rps27 Rpl11 Rps10 Rpl38 Snrpg Rpl24 Rps25
GO:0006364	3.3185e-08	5.48596	3.6605	18	207	rRNA processing	Rpl26 Rpl27 Rps14 Rps15 Rps16 Rps17 Rps19 Rps24 Rps6 Rps7 Rnasel Rps28 Rpl35a Rps21 Rpl35 Rpl11 Rpl14 Rps25
GO:0042254	1.11703e-10	5.43081	5.19897	25	294	ribosome biogenesis	Rpl10 mt-Rnr1 Rpl26 Rpl27 Rps14 Rps15 Rps16 Rps17 Rps19 Rps24 Rps6 Rps7 Rnasel Rpl23a Rps28 Rps27 Rpl35a Rps21 Rpl35 Rpl11 Rps10 Rpl14 Rpl38 Rpl24 Rps25
GO:0061041	1.9032e-05	5.29269	2.28118	11	129	regulation of wound healing	Apoe Serping1 Cd36 Cldn1 Gja1 Pdgfb St3gal4 Serpine2 Thbs1 C1qtnf1 Smoc2
GO:0016072	6.37939e-08	5.23452	3.81965	18	216	rRNA metabolic process	Rpl26 Rpl27 Rps14 Rps15 Rps16 Rps17 Rps19 Rps24 Rps6 Rps7 Rnasel Rps28 Rpl35a Rps21 Rpl35 Rpl11 Rpl14 Rps25
GO:0010811	2.53459e-05	5.11826	2.35192	11	133	positive regulation of cell-substrate adhesion	Cd36 Col8a1 Myoc Pdgfb Thbs1 Thy1 Utrn Abi3bp Smoc2 Ccdc80 Rin2
GO:0034101	1.86878e-05	4.83918	2.70559	12	153	erythrocyte homeostasis	Cd24a Gata3 Heph Id2 Kit Rps14 Rps17 Rps19 Rps24 Rps6 Zfp36 Klf13
GO:0030198	6.78402e-09	4.72191	5.41118	23	306	extracellular matrix organization	Ltbp4 Mia Col18a1 Col2a1 Col3a1 Col8a1 Col9a1 Col9a3 Col1a1 Col1a2 Comp Lamb1 Lum Notch1 Serpinb5 Spint2 Tcf15 Tgfbi Abi3bp Smoc2 Rgcc Ccdc80 Tnxb
GO:0043062	7.21574e-09	4.70507	5.42886	23	307	extracellular structure organization	Ltbp4 Mia Col18a1 Col2a1 Col3a1 Col8a1 Col9a1 Col9a3 Col1a1 Col1a2 Comp Lamb1 Lum Notch1 Serpinb5 Spint2 Tcf15 Tgfbi Abi3bp Smoc2 Rgcc Ccdc80 Tnxb
GO:0045229	7.21574e-09	4.70507	5.42886	23	307	external encapsulating structure organization	Ltbp4 Mia Col18a1 Col2a1 Col3a1 Col8a1 Col9a1 Col9a3 Col1a1 Col1a2 Comp Lamb1 Lum Notch1 Serpinb5 Spint2 Tcf15 Tgfbi Abi3bp Smoc2 Rgcc Ccdc80 Tnxb
GO:0010632	3.11062e-07	4.6637	4.24406	18	240	regulation of epithelial cell migration	Angpt2 Apoe Cd63 Efna1 Gata3 Hspb1 Igf2 Notch1 Pdgfb Plcg1 Serpinf1 Thbs1 Dll4 Tacstd2 Smoc2 Rgcc Rin2 Rhoj
GO:2000146	1.88738e-08	4.63775	5.25202	22	297	negative regulation of cell motility	Bcr Angpt2 Apod Apoe Cd63 Col3a1 Gata3 Gja1 Igfbp5 Notch1 Pdgfb Cxcl12 Serpinf1 Spint2 Thbs1 Thy1 Nav3 Dll4 Olfm1 Tacstd2 Rgcc Robo4
GO:0001837	6.37439e-05	4.58856	2.59949	11	147	epithelial to mesenchymal transition	Col1a1 Efna1 Gata3 Gja1 Hey1 Nfatc1 Notch1 Pdcd4 Tgfb3 Zfp750 Rgcc
GO:0050680	6.77886e-05	4.55487	2.61717	11	148	negative regulation of epithelial cell proliferation	Apoe Ctsl Dlg1 Gata3 Gja1 Klf9 Serpinf1 Thbs1 Dll4 Sfn Rgcc
GO:0043542	1.87436e-06	4.537	3.85502	16	218	endothelial cell migration	Angpt2 Apoe Efna1 Gata3 Hspb1 Igf2 Notch1 Pdgfb Plcg1 Serpinf1 Thbs1 Dll4 Smoc2 Rgcc Rin2 Rhoj
GO:0048659	1.7094e-05	4.51393	3.12999	13	177	smooth muscle cell proliferation	Ang Apod S1pr1 Egr1 Gja1 Id2 Igfbp5 Pdcd4 Pdgfb Rgs5 Tgfb3 Thbs1 Kalrn
GO:0051271	3.22336e-08	4.489	5.41118	22	306	negative regulation of cellular component movement	Bcr Angpt2 Apod Apoe Cd63 Col3a1 Gata3 Gja1 Igfbp5 Notch1 Pdgfb Cxcl12 Serpinf1 Spint2 Thbs1 Thy1 Nav3 Dll4 Olfm1 Tacstd2 Rgcc Robo4
GO:0010810	2.2404e-06	4.47001	3.90807	16	221	regulation of cell-substrate adhesion	Angpt2 Apod Cd36 Col8a1 Col1a1 Myoc Notch1 Pdgfb Thbs1 Thy1 Utrn Abi3bp Tacstd2 Smoc2 Ccdc80 Rin2
GO:0001936	0.000167408	4.45771	2.42265	10	137	regulation of endothelial cell proliferation	Ang Apoe Gja1 Igf2 Pdgfb Plcg1 Cxcl12 Thbs1 Dll4 Rgcc
GO:0050673	9.18588e-11	4.43774	7.83383	31	443	epithelial cell proliferation	Foxp2 Ang Apoe Cldn1 Col8a1 Ctsl Dlg1 Gata3 Gja1 Hey1 Id2 Igf2 Igfbp4 Igfbp5 Kit Klf9 Notch1 Notch2 Pdgfb Plcg1 Cxcl12 Serpinf1 Serpinb5 Tbx1 Tgfa Thbs1 Zfp36 Dll4 Sfn Tacstd2 Rgcc
GO:0001935	8.62442e-05	4.42488	2.6879	11	152	endothelial cell proliferation	Ang Apoe Dlg1 Gja1 Igf2 Pdgfb Plcg1 Cxcl12 Thbs1 Dll4 Rgcc
GO:0030336	1.9109e-07	4.37158	5.02214	20	284	negative regulation of cell migration	Bcr Angpt2 Apod Apoe Cd63 Col3a1 Gja1 Igfbp5 Notch1 Pdgfb Cxcl12 Serpinf1 Thbs1 Thy1 Nav3 Dll4 Olfm1 Tacstd2 Rgcc Robo4
GO:0050678	4.25152e-09	4.32405	6.66671	26	377	regulation of epithelial cell proliferation	Foxp2 Ang Apoe Cldn1 Ctsl Dlg1 Gata3 Gja1 Hey1 Igf2 Klf9 Notch1 Notch2 Pdgfb Plcg1 Cxcl12 Serpinf1 Serpinb5 Tbx1 Tgfa Thbs1 Zfp36 Dll4 Sfn Tacstd2 Rgcc
GO:0040013	3.11112e-08	4.31963	5.87095	23	332	negative regulation of locomotion	Bcr Angpt2 Apod Apoe Cd63 Col3a1 Gata3 Gja1 Igfbp5 Notch1 Pdgfb Cxcl12 Serpinf1 Sema6a Spint2 Thbs1 Thy1 Nav3 Dll4 Olfm1 Tacstd2 Rgcc Robo4
GO:0022613	1.18672e-09	4.31809	7.2149	28	408	ribonucleoprotein complex biogenesis	Rpl10 Celf2 mt-Rnr1 Rpl26 Rpl27 Rps14 Rps15 Rps16 Rps17 Rps19 Rps24 Rps6 Rps7 Rpl13a Rnasel Rpl23a Rps28 Rps27 Rpl35a Rps21 Rpl35 Rpl11 Rps10 Rpl14 Rpl38 Snrpg Rpl24 Rps25
GO:1903034	5.29199e-05	4.31529	3.00621	12	170	regulation of response to wounding	Apoe Serping1 Cd24a Cd36 Cldn1 Gja1 Pdgfb St3gal4 Serpine2 Thbs1 C1qtnf1 Smoc2
GO:0048660	5.6022e-05	4.28796	3.02389	12	171	regulation of smooth muscle cell proliferation	Ang Apod S1pr1 Egr1 Gja1 Id2 Igfbp5 Pdcd4 Pdgfb Rgs5 Tgfb3 Thbs1
GO:0007162	3.15108e-07	4.22578	5.18129	20	293	negative regulation of cell adhesion	Angpt2 Apod Cd24a Col1a1 Dlg1 Fgl2 Hspb1 Lamb1 Lgals7 Myoc Notch1 Cxcl12 Sema6a Serpine2 Spint2 Thbs1 Lax1 C1qtnf1 Tacstd2 Rgcc
GO:0050728	0.000251252	4.22355	2.54644	10	144	negative regulation of inflammatory response	Bcr Apoe Cd24a Gata3 Ier3 Rps19 Serpinf1 Sod1 Enpp3 Zfp36
GO:0031348	9.58623e-06	4.18011	3.89039	15	220	negative regulation of defense response	Bcr Apoe Serping1 Cd24a Fgl2 Gata3 Ier3 Igf2 Rps19 Serpinf1 Sod1 Enpp3 Zfp36 Tspan6 Susd4
GO:0031589	2.9122e-08	4.17616	6.33072	24	358	cell-substrate adhesion	Bcr Angpt2 Apod Cd36 Cd63 Mia Col3a1 Col8a1 Col1a1 Efna1 Lamb1 Myoc Notch1 Pdgfb Rpl29 Thbs1 Thy1 Utrn Abi3bp Tacstd2 Smoc2 Ccdc80 Rin2 Tnxb
GO:0002262	4.0212e-05	4.13295	3.39525	13	192	myeloid cell homeostasis	Cd24a Gata3 Heph Id2 Kit Rps14 Rps17 Rps19 Rps24 Rps6 Sod1 Zfp36 Klf13
GO:0031214	0.000169432	4.07568	2.90011	11	164	biomineral tissue development	Ank Col1a1 Col1a2 Comp S1pr1 Gja1 Hey1 Mgp Notch1 Tbx1 Aspn
GO:0050821	9.67567e-05	4.03246	3.20073	12	181	protein stabilization	Ank2 Dsc3 Efna1 Per3 Pim1 Ppib Rps7 Sox4 Rpl23 Rpl11 Gpihbp1 Pink1
GO:0110148	0.000188416	4.02274	2.93547	11	166	biomineralization	Ank Col1a1 Col1a2 Comp S1pr1 Gja1 Hey1 Mgp Notch1 Tbx1 Aspn
GO:0072006	0.000367729	4.01264	2.67022	10	151	nephron development	Angpt2 Dlg1 Egr1 Gata3 Hey1 Notch1 Notch2 Pdgfb Tacstd2 Klf15
GO:0007596	0.000209173	3.97115	2.97084	11	168	blood coagulation	Apoe Serping1 Cd36 Comp Pdgfb St3gal4 Serpine2 Thbs1 C1qtnf1 Mmrn1 Pear1
GO:0007599	0.000231833	3.92085	3.00621	11	170	hemostasis	Apoe Serping1 Cd36 Comp Pdgfb St3gal4 Serpine2 Thbs1 C1qtnf1 Mmrn1 Pear1
GO:0050817	0.00024392	3.89618	3.02389	11	171	coagulation	Apoe Serping1 Cd36 Comp Pdgfb St3gal4 Serpine2 Thbs1 C1qtnf1 Mmrn1 Pear1
GO:1902904	0.000256536	3.87181	3.04158	11	172	negative regulation of supramolecular fiber organization	Apoe S1pr1 Myoc Tmsb10 Tmsb4x Stmn2 Nav3 Tmod2 Pfdn5 Tacstd2 Gmfg
GO:0010631	2.31853e-06	3.83367	5.37581	19	304	epithelial cell migration	Angpt2 Apoe Cd63 Efna1 Gata3 Hspb1 Igf2 Kit Notch1 Pdgfb Plcg1 Serpinf1 Thbs1 Dll4 Tacstd2 Smoc2 Rgcc Rin2 Rhoj
GO:0090132	2.55263e-06	3.80662	5.41118	19	306	epithelium migration	Angpt2 Apoe Cd63 Efna1 Gata3 Hspb1 Igf2 Kit Notch1 Pdgfb Plcg1 Serpinf1 Thbs1 Dll4 Tacstd2 Smoc2 Rgcc Rin2 Rhoj
GO:0090130	2.80794e-06	3.77994	5.44654	19	308	tissue migration	Angpt2 Apoe Cd63 Efna1 Gata3 Hspb1 Igf2 Kit Notch1 Pdgfb Plcg1 Serpinf1 Thbs1 Dll4 Tacstd2 Smoc2 Rgcc Rin2 Rhoj
GO:0022408	0.000185871	3.74229	3.43061	12	194	negative regulation of cell-cell adhesion	Cd24a Dlg1 Fgl2 Hspb1 Lgals7 Notch1 Cxcl12 Serpine2 Spint2 Lax1 C1qtnf1 Rgcc
GO:0009612	0.000344375	3.73172	3.14768	11	178	response to mechanical stimulus	Foxp2 Cd36 Col1a1 Fos Kit Nrxn2 Cxcl12 Serpine2 Thbs1 Kalrn Piezo2
GO:0032102	3.5337e-07	3.73091	6.71976	23	380	negative regulation of response to external stimulus	Bcr Angpt2 Apoe Serping1 Cd24a Fgl2 Gata3 Gja1 Ier3 Igf2 Notch1 Pdgfb Rps19 Serpinf1 Sema6a Sod1 Serpine2 Enpp3 Thbs1 Zfp36 Tspan6 C1qtnf1 Susd4
GO:0033002	3.39928e-05	3.72165	4.33248	15	245	muscle cell proliferation	Ang Apod S1pr1 Egr1 Gja1 Id2 Igfbp5 Notch1 Pdcd4 Pdgfb Pim1 Rgs5 Tgfb3 Thbs1 Kalrn
GO:0050866	0.000115866	3.69557	3.7666	13	213	negative regulation of cell activation	Bcr Apoe Cd24a Dlg1 Fgl2 Hspb1 Id2 Lgals7 Pdgfb Serpine2 Enpp3 Lax1 C1qtnf1
GO:0007266	0.000397011	3.66538	3.20073	11	181	Rho protein signal transduction	Prex2 Bcr Abca1 Apoe Col3a1 Col1a2 Myoc Fgd4 Ctnnal1 Kalrn Rhoj
GO:0048771	0.000224552	3.66117	3.50135	12	198	tissue remodeling	Bcr Angpt2 Cd24a S1pr1 Gja1 Igfbp5 Il7 Notch2 Tbx1 Klf6 Dll4 Rspo3
GO:0001944	5.04699e-12	3.6535	13.9347	45	788	vasculature development	Angpt2 Ang Apoe Cd36 Col18a1 Col3a1 Col8a1 Col1a1 Col1a2 Comp S1pr1 Efna1 Egr1 Gja1 Gja4 Hey1 Hspb1 Igf2 Kit Lama4 Nfatc1 Notch1 Notch2 Pdcd4 Pdgfb Plcg1 Stab1 Cxcl12 Serpinf1 Sema6a Sox4 Tbx1 Tgfa Thbs1 Thy1 Ltbp1 Tmem204 Dll4 Smoc2 Rgcc Esm1 Rspo3 Rin2 Robo4 Rhoj
GO:0051494	0.00101367	3.48926	3.04158	10	172	negative regulation of cytoskeleton organization	S1pr1 Myoc Tmsb10 Tmsb4x Stmn2 Nav3 Ccdc84 Tmod2 Tacstd2 Gmfg
GO:0003007	4.32384e-05	3.46203	4.9514	16	280	heart morphogenesis	Col2a1 S1pr1 Efna1 Gata3 Gja1 Hey1 Id2 Nfatc1 Notch1 Notch2 Pdcd4 Pim1 Sox4 Tbx1 Thbs1 Dll4
GO:0043588	4.32384e-05	3.46203	4.9514	16	280	skin development	Bcr Cldn1 Col3a1 Col1a1 Col1a2 Comp Ctsl Igfbp5 Krt2 Ldb2 Notch1 Scd1 Tcf15 Zfp36 Sfn Txnip
GO:0001568	2.0304e-10	3.44112	13.3157	41	753	blood vessel development	Angpt2 Ang Apoe Cd36 Col18a1 Col3a1 Col8a1 Col1a1 Col1a2 Comp S1pr1 Efna1 Egr1 Gja1 Gja4 Hey1 Hspb1 Igf2 Lama4 Notch1 Notch2 Pdgfb Plcg1 Stab1 Cxcl12 Serpinf1 Sema6a Sox4 Tbx1 Tgfa Thbs1 Thy1 Ltbp1 Dll4 Smoc2 Rgcc Esm1 Rspo3 Rin2 Robo4 Rhoj
GO:0035265	0.000384186	3.43747	3.71355	12	210	organ growth	Col9a1 Comp S1pr1 Gja1 Igf2 Il7 Map7 Notch1 Pim1 Thbs1 Dusp6 Psapl1
GO:0048872	6.05967e-06	3.43428	6.27767	20	355	homeostasis of number of cells	Bcr Cd24a Gata3 Heph Id2 Il7 Kit Map7 Notch1 Rps14 Rps17 Rps19 Rps24 Rps6 Sod1 Sox4 Zfp36 Klf13 Pmaip1 Emcn
GO:0048762	0.000268741	3.37213	4.10259	13	232	mesenchymal cell differentiation	Col1a1 Efna1 Gata3 Gja1 Hey1 Nfatc1 Notch1 Pdcd4 Sema6a Tbx1 Tgfb3 Zfp750 Rgcc
GO:0007179	0.00131347	3.36376	3.14768	10	178	transforming growth factor beta receptor signaling pathway	Ltbp4 Col3a1 Col1a2 Fos Tgfb3 Thbs1 Map3k1 Ltbp1 Aspn Rasl11b
GO:0001667	1.21725e-06	3.34901	7.76309	24	439	ameboidal-type cell migration	Angpt2 Apoe Cd63 Efna1 Gata3 Gja1 Hspb1 Igf2 Kit Notch1 Pdgfb Plcg1 Cxcl12 Serpinf1 Sema6a Tbx1 Thbs1 Dll4 Tacstd2 Smoc2 Rgcc Arid5b Rin2 Rhoj
GO:0030155	1.15645e-09	3.33795	12.9797	39	734	regulation of cell adhesion	Angpt2 Apod Cd24a Cd36 Cd63 Col8a1 Col1a1 Dlg1 S1pr1 Efna1 Fgl2 Gata3 Hspb1 Igf2 Il7 Lama4 Lamb1 Lgals7 Myoc Notch1 Pdgfb Cxcl12 Sema6a St3gal4 Sox4 Serpine2 Spint2 Thbs1 Thy1 Utrn Lax1 Abi3bp Nfat5 C1qtnf1 Tacstd2 Smoc2 Rgcc Ccdc80 Rin2
GO:0051651	0.000494675	3.33548	3.81965	12	216	maintenance of location in cell	Ank2 Apoe Fth1 Gja1 Lcn2 Plcg1 Tmsb10 Tmsb4x Thy1 Txn1 Syne1 Pink1
GO:0048514	7.44818e-09	3.33363	11.5827	35	655	blood vessel morphogenesis	Angpt2 Ang Apoe Cd36 Col18a1 Col3a1 Col8a1 Comp S1pr1 Efna1 Gja1 Hey1 Hspb1 Igf2 Notch1 Notch2 Pdgfb Plcg1 Stab1 Cxcl12 Serpinf1 Sema6a Sox4 Tbx1 Tgfa Thbs1 Thy1 Dll4 Smoc2 Rgcc Esm1 Rspo3 Rin2 Robo4 Rhoj
GO:0060348	0.000304237	3.32613	4.15564	13	235	bone development	Bgn Chad Col2a1 Col9a1 Col1a1 Comp Gja1 Kit Myoc Notch2 Ppib Thbs1 Rpl13
GO:0007160	0.000536988	3.30281	3.85502	12	218	cell-matrix adhesion	Bcr Apod Cd36 Cd63 Mia Col3a1 Myoc Thbs1 Thy1 Utrn Rin2 Tnxb
GO:0042060	2.28186e-05	3.22497	6.31304	19	357	wound healing	Apoe Serping1 Cd36 Cldn1 Col3a1 Col1a1 Comp Gja1 Notch2 Pdgfb St3gal4 Serpine2 Thbs1 Map3k1 C1qtnf1 Smoc2 Mustn1 Mmrn1 Pear1
GO:0051348	0.000289189	3.17201	4.68615	14	265	negative regulation of transferase activity	Fabp4 Apoe Hspb1 Gadd45b Pkib Rps7 Pik3ip1 Thy1 Zfp36 Trib3 Lax1 Rpl23 Rpl11 Dusp6
GO:0043405	0.000199318	3.14117	5.07519	15	287	regulation of MAP kinase activity	Apoe Cd24a Kit Gadd45b Pdgfb Sod1 Tgfa Tgfb3 Thbs1 Fgd4 Trib3 Lax1 Map3k1 Dusp6 Tnxb
GO:0060485	0.000206948	3.12952	5.09287	15	288	mesenchyme development	Col1a1 Efna1 Gata3 Gja1 Hey1 Nfatc1 Notch1 Pdcd4 Sema6a Tbx1 Tcf15 Tgfb3 Thbs1 Zfp750 Rgcc
GO:0050679	0.00145832	3.09585	3.74892	11	212	positive regulation of epithelial cell proliferation	Foxp2 Ang Cldn1 Igf2 Notch1 Notch2 Pdgfb Plcg1 Cxcl12 Tbx1 Tgfa
GO:0034470	6.97146e-05	3.05668	6.27767	18	355	ncRNA processing	Rpl26 Rpl27 Rps14 Rps15 Rps16 Rps17 Rps19 Rps24 Rps6 Rps7 Rnasel Rps28 Rpl35a Rps21 Rpl35 Rpl11 Rpl14 Rps25
GO:0048608	5.26773e-06	3.05602	8.45275	24	478	reproductive structure development	Bik Col9a3 Ctsl Dlg1 Gata3 Gja1 Hey1 Igf2 Kit Lfng Map7 Notch1 Notch2 Pdgfb Rps6 Serpinf1 Sod1 Serpine2 Serpinb5 Spint2 Tppp3 Arid5b Rspo3 Psapl1
GO:0001525	1.62889e-06	3.04003	9.60218	27	543	angiogenesis	Angpt2 Ang Cd36 Col18a1 Col8a1 S1pr1 Efna1 Hspb1 Igf2 Notch1 Notch2 Plcg1 Stab1 Cxcl12 Serpinf1 Sema6a Tbx1 Tgfa Thbs1 Thy1 Dll4 Smoc2 Rgcc Esm1 Rspo3 Robo4 Rhoj
GO:0003205	0.00266904	3.03583	3.46598	10	196	cardiac chamber development	Gata3 Hey1 Id2 Nfatc1 Notch1 Notch2 Sox4 Tbx1 Ltbp1 Dll4
GO:0061458	6.06097e-06	3.02879	8.52349	24	482	reproductive system development	Bik Col9a3 Ctsl Dlg1 Gata3 Gja1 Hey1 Igf2 Kit Lfng Map7 Notch1 Notch2 Pdgfb Rps6 Serpinf1 Sod1 Serpine2 Serpinb5 Spint2 Tppp3 Arid5b Rspo3 Psapl1
GO:0009611	4.00488e-06	3.02808	8.89484	25	503	response to wounding	Apoe Serping1 Cd24a Cd36 Cldn1 Col3a1 Col1a1 Comp Gja1 Notch2 Pdgfb Srsf5 St3gal4 Sod1 Serpine2 Tmprss4 Thbs1 Zfp36 Map3k1 C1qtnf1 Smoc2 Mustn1 Neat1 Mmrn1 Pear1
GO:0044706	0.0027687	3.01947	3.48367	10	197	multi-multicellular organism process	Ctsl Gja1 Igfbp5 Klf9 Lamb1 Sod1 Serpine2 Abcg2 Kalrn Tppp3
GO:0050878	8.32711e-05	3.01133	6.36609	18	360	regulation of body fluid levels	Apoe Aqp7 Serping1 Cd36 Cldn1 Comp Gja1 Pdgfb Scd1 St3gal4 Serpine2 Thbs1 Kalrn Sfn C1qtnf1 Map1lc3b Mmrn1 Pear1
GO:0045444	0.000761228	2.99846	4.58005	13	259	fat cell differentiation	Fabp4 Arl4a Cebpd Gata3 Id2 Lama4 Lpl Pim1 Scd1 Zfp36 Trib3 Rnasel Arid5b
GO:0030334	1.7534e-09	2.9983	16.6933	45	944	regulation of cell migration	Bcr Angpt2 Apod Apoe Cd63 Cldn1 Col18a1 Col3a1 Col1a1 S1pr1 Efna1 Egr1 Gata3 Gja1 Hspb1 Igf2 Igfbp5 Kit Lama4 Lamb1 Ldb2 Myoc Notch1 Pdgfb Plcg1 Tmsb10 Tmsb4x Reln Cxcl12 Serpinf1 Sema6a St3gal4 Thbs1 Thy1 Nav3 Map3k1 Dll4 Adgrg3 Olfm1 Tacstd2 Smoc2 Rgcc Rin2 Robo4 Rhoj
GO:0061448	0.000538877	2.96858	4.98677	14	282	connective tissue development	Bgn Col2a1 Col9a1 Col1a1 Comp Egr1 Id2 Mgp Notch1 Pdgfb Thbs1 Cytl1 Mustn1 Arid5b
GO:0002064	0.000846336	2.96194	4.6331	13	262	epithelial cell development	Cldn1 Col18a1 Gja1 Krt2 Map7 Notch1 Notch2 Pdgfb Sod1 Spint2 Map3k1 Sfn Robo4
GO:0007626	0.000876422	2.94996	4.65078	13	263	locomotory behavior	Prex2 Apba2 Apoe Cacna1e Egr1 Fgf12 Id2 Penk Reln Cxcl12 Sod1 Lgi4 Kalrn
GO:0035239	5.82854e-09	2.91025	16.7463	44	947	tube morphogenesis	Angpt2 Ang Apoe Cd36 Col18a1 Col3a1 Col8a1 Comp Dlg1 S1pr1 Efna1 Gata3 Gja1 Hey1 Hspb1 Id2 Igf2 Mgp Nfatc1 Notch1 Notch2 Pdgfb Plcg1 Stab1 Rps7 Cxcl12 Serpinf1 Sema6a Sox4 Spint2 Tbx1 Tgfa Tgif1 Thbs1 Thy1 Dll4 Tacstd2 Smoc2 Rgcc Esm1 Rspo3 Rin2 Robo4 Rhoj
GO:2000145	2.88937e-09	2.90795	17.5775	46	994	regulation of cell motility	Bcr Angpt2 Apod Apoe Cd63 Cldn1 Col18a1 Col3a1 Col1a1 S1pr1 Efna1 Egr1 Gata3 Gja1 Hspb1 Igf2 Igfbp5 Kit Lama4 Lamb1 Ldb2 Myoc Notch1 Pdgfb Plcg1 Tmsb10 Tmsb4x Reln Cxcl12 Serpinf1 Sema6a St3gal4 Spint2 Thbs1 Thy1 Nav3 Map3k1 Dll4 Adgrg3 Olfm1 Tacstd2 Smoc2 Rgcc Rin2 Robo4 Rhoj
GO:0061138	0.00232819	2.90612	3.97881	11	225	morphogenesis of a branching epithelium	Dlg1 Mgp Nfatc1 Notch1 Pdgfb Cxcl12 Spint2 Tbx1 Dll4 Tacstd2 Rspo3
GO:0090287	0.000685389	2.89212	5.11055	14	289	regulation of cellular response to growth factor stimulus	Cd63 Gata3 Notch1 Notch2 Pdgfb Sema6a Tgfb3 Thbs1 Ltbp1 Tmem204 Smoc2 Aspn Rasl11b Cyfip2
GO:0002683	6.06059e-05	2.89	7.37405	20	417	negative regulation of immune system process	Bcr Apod Serping1 Cd24a Col3a1 Dlg1 Fgl2 Hspb1 Id2 Igf2 Lgals7 Rps19 Cxcl12 Enpp3 Tgfb3 Thbs1 Thy1 Lax1 Tspan6 Susd4
GO:0043406	0.0043562	2.82159	3.71355	10	210	positive regulation of MAP kinase activity	Cd24a Kit Gadd45b Pdgfb Sod1 Tgfa Tgfb3 Thbs1 Fgd4 Map3k1
GO:0071900	8.37968e-05	2.81774	7.55089	20	427	regulation of protein serine/threonine kinase activity	Apoe Cd24a Kit Gadd45b Pdgfb Pim1 Pkib Sod1 Tgfa Tgfb3 Thbs1 Thy1 Fgd4 Trib3 Lax1 Map3k1 Sfn Rgcc Dusp6 Tnxb
GO:0071363	3.08771e-06	2.80734	11.1407	29	630	cellular response to growth factor stimulus	Ltbp4 Cd63 Col2a1 Col3a1 Col1a2 Comp Egr1 Fos Gata3 Hspb1 Notch1 Notch2 Pdcd4 Pdgfb Plcg1 Stmn2 Sema6a Tbx1 Tgfb3 Thbs1 Zfp36 Map3k1 Ltbp1 Tmem204 Dll4 Smoc2 Aspn Rasl11b Cyfip2
GO:0097193	0.000922161	2.79936	5.26971	14	298	intrinsic apoptotic signaling pathway	Ivns1abp Hic1 Hspb1 Ier3 Rpl26 Rps7 Cxcl12 Sod1 Trib3 Sfn Pmaip1 Perp Rpl11 Pink1
GO:0006814	0.00335681	2.76271	4.17332	11	236	sodium ion transport	Fgf12 Fxyd3 Scn3a Slc34a2 Serpine2 Fxyd1 Fxyd6 Slc5a4b Slc38a4 Chp2 Slc10a6
GO:0051235	0.000712386	2.76053	5.72948	15	324	maintenance of location	Ank2 Apoe Cd36 Fth1 Gja1 Lcn2 Lpl Plcg1 Tmsb10 Tmsb4x Thy1 Txn1 Ltbp1 Syne1 Pink1
GO:0070848	4.58466e-06	2.7463	11.3705	29	643	response to growth factor	Ltbp4 Cd63 Col2a1 Col3a1 Col1a2 Comp Egr1 Fos Gata3 Hspb1 Notch1 Notch2 Pdcd4 Pdgfb Plcg1 Stmn2 Sema6a Tbx1 Tgfb3 Thbs1 Zfp36 Map3k1 Ltbp1 Tmem204 Dll4 Smoc2 Aspn Rasl11b Cyfip2
GO:0008285	1.61823e-06	2.74551	12.6084	32	713	negative regulation of cell population proliferation	Ang Apod Apoe Cd24a Ctsl Dlg1 Fth1 Gata3 Gja1 Igfbp5 Klf9 Lgals7 Ndrg1 Nfatc1 Notch1 Pdcd4 Rgs5 Cxcl12 Serpinf1 Sox4 Serpine2 Spint2 Enpp3 Tgfb3 Tgif1 Thbs1 Klf13 Dll4 Sfn Pmaip1 Ifitm3 Rgcc
GO:0001649	0.00529682	2.73868	3.81965	10	216	osteoblast differentiation	Cebpd Col1a1 Gja1 Hey1 Id2 Igf2 Igfbp5 Myoc Nfatc1 Notch1
GO:0035264	0.00546796	2.72533	3.83734	10	217	multicellular organism growth	Apba2 Comp Dlg1 Igf2 Notch2 Ppib Rpl29 Sod1 Arid5b Sgip1
GO:0010942	3.83511e-06	2.72077	11.8834	30	672	positive regulation of cell death	Apoe Cd24a Cd36 Col18a1 Degs1 Egr1 Fos G0s2 Gadd45b Notch1 Notch2 Pdcd4 Plcg1 Rpl26 Rps29 Rps6 Rps7 Sod1 Sox4 Tgfb3 Thbs1 Timp3 Unc13b Hebp2 Olfm1 Txnip Pmaip1 Rgcc Rpl11 Dusp6
GO:0045785	0.000133371	2.71577	7.81614	20	442	positive regulation of cell adhesion	Cd24a Cd36 Cd63 Col8a1 Gata3 Igf2 Il7 Myoc Pdgfb Cxcl12 St3gal4 Sox4 Thbs1 Thy1 Utrn Abi3bp Nfat5 Smoc2 Ccdc80 Rin2
GO:0048639	0.0056434	2.71211	3.85502	10	218	positive regulation of developmental growth	Apoe Dlg1 Igf2 Il7 Myo5b Notch1 Pim1 Ppib Cxcl12 Sgip1
GO:0071560	0.0056434	2.71211	3.85502	10	218	cellular response to transforming growth factor beta stimulus	Ltbp4 Col3a1 Col1a2 Fos Tgfb3 Thbs1 Map3k1 Ltbp1 Aspn Rasl11b
GO:0001501	3.53941e-05	2.69745	9.49608	24	537	skeletal system development	Bgn Chad Col2a1 Col9a1 Col1a1 Col1a2 Comp Dlg1 Gja1 Kit Mgp Myoc Notch2 Ppib Sox4 Tbx1 Tcf15 Tgfb3 Thbs1 Cytl1 Rpl13 Mustn1 Rpl38 Arid5b
GO:0032147	0.00405526	2.69024	4.27943	11	242	activation of protein kinase activity	Ang Dlg1 Kit Gadd45b Pdgfb Sod1 Tgfa Tgfb3 Thbs1 Fgd4 Map3k1
GO:0043065	1.90033e-05	2.68518	10.3626	26	586	positive regulation of apoptotic process	Cd24a Col18a1 Degs1 Egr1 G0s2 Gadd45b Notch1 Notch2 Pdcd4 Plcg1 Rpl26 Rps29 Rps6 Rps7 Sod1 Sox4 Tgfb3 Thbs1 Timp3 Unc13b Olfm1 Txnip Pmaip1 Rgcc Rpl11 Dusp6
GO:0007167	1.32704e-07	2.68377	16.7287	41	946	enzyme linked receptor protein signaling pathway	Ltbp4 Bcr Angpt2 Apod Cd63 Col3a1 Col1a1 Col1a2 Comp Efna1 Egr1 Fos Gata3 Hspb1 Igf2 Igfbp4 Igfbp5 Kit Myoc Notch1 Notch2 Pdcd4 Pdgfb Plcg1 Rbpms Sema6a Tgfa Tgfb3 Tgif1 Thbs1 Styk1 Map3k1 Ltbp1 Tmem204 Txnip Smoc2 Aspn Rasl11b Arid5b Esm1 Cyfip2
GO:0007169	2.07335e-05	2.67051	10.4156	26	589	transmembrane receptor protein tyrosine kinase signaling pathway	Bcr Angpt2 Apod Cd63 Col1a1 Efna1 Gata3 Hspb1 Igf2 Igfbp4 Igfbp5 Kit Myoc Notch1 Pdgfb Plcg1 Sema6a Tgfa Thbs1 Styk1 Tmem204 Txnip Smoc2 Arid5b Esm1 Cyfip2
GO:0001763	0.00431223	2.66691	4.31479	11	244	morphogenesis of a branching structure	Dlg1 Mgp Nfatc1 Notch1 Pdgfb Cxcl12 Spint2 Tbx1 Dll4 Tacstd2 Rspo3
GO:0010466	0.00431223	2.66691	4.31479	11	244	negative regulation of peptidase activity	Timp4 Serping1 Cst3 Serpinf1 Serpine2 Serpinb5 Spint2 Thbs1 Timp3 Sfn Pi15
GO:0007178	0.000490218	2.6628	6.73744	17	381	transmembrane receptor protein serine/threonine kinase signaling pathway	Ltbp4 Col3a1 Col1a2 Comp Egr1 Fos Notch1 Notch2 Pdcd4 Rbpms Tgfb3 Tgif1 Thbs1 Map3k1 Ltbp1 Aspn Rasl11b
GO:0071559	0.00638954	2.66047	3.92575	10	222	response to transforming growth factor beta	Ltbp4 Col3a1 Col1a2 Fos Tgfb3 Thbs1 Map3k1 Ltbp1 Aspn Rasl11b
GO:0001503	0.000364609	2.64891	7.17953	18	406	ossification	Ank Cebpd Col2a1 Col1a1 Col1a2 Comp S1pr1 Gja1 Hey1 Id2 Igf2 Igfbp5 Mgp Myoc Nfatc1 Notch1 Aspn Rpl38
GO:1903037	0.00151332	2.64819	5.55264	14	314	regulation of leukocyte cell-cell adhesion	Cd24a Dlg1 Fgl2 Gata3 Hspb1 Igf2 Il7 Lgals7 Cxcl12 St3gal4 Sox4 Thy1 Lax1 Nfat5
GO:0050920	0.00679027	2.63537	3.96112	10	224	regulation of chemotaxis	Angpt2 S1pr1 Hspb1 Il16 Notch1 Pdgfb Cxcl12 Sema6a Thbs1 Smoc2
GO:0022407	0.000279	2.63057	7.63931	19	432	regulation of cell-cell adhesion	Cd24a Dlg1 Fgl2 Gata3 Hspb1 Igf2 Il7 Lgals7 Notch1 Cxcl12 St3gal4 Sox4 Serpine2 Spint2 Thy1 Lax1 Nfat5 C1qtnf1 Rgcc
GO:0097435	4.16489e-06	2.61473	13.192	32	746	supramolecular fiber organization	Ltbp4 Apoe Cd36 Col2a1 Col3a1 Col1a1 Col1a2 Comp Cst3 Dlg1 S1pr1 Krt2 Lum Marcks Myo5b Myoc Tmsb10 Tmsb4x Stmn2 Coro6 Tgfb3 Nav3 Map3k1 Mical2 Tmod2 Pfdn5 Tacstd2 Gmfg Rgcc Tppp3 Msrb2 Tnxb
GO:0043583	0.00501163	2.61031	4.40321	11	249	ear development	Bcr Cebpd Col2a1 Gata3 Hey1 Notch1 Sod1 Tbx1 Tcf15 Cytl1 Rpl38
GO:0043068	3.00035e-05	2.60872	10.6455	26	602	positive regulation of programmed cell death	Cd24a Col18a1 Degs1 Egr1 G0s2 Gadd45b Notch1 Notch2 Pdcd4 Plcg1 Rpl26 Rps29 Rps6 Rps7 Sod1 Sox4 Tgfb3 Thbs1 Timp3 Unc13b Olfm1 Txnip Pmaip1 Rgcc Rpl11 Dusp6
GO:0045861	0.00122609	2.6065	6.04778	15	342	negative regulation of proteolysis	Timp4 Serping1 Cst3 Efna1 Rps7 Serpinf1 Serpine2 Serpinb5 Spint2 Thbs1 Timp3 Sfn Rpl23 Rpl11 Pi15
GO:0071902	0.00370161	2.59047	4.8453	12	274	positive regulation of protein serine/threonine kinase activity	Cd24a Kit Gadd45b Pdgfb Pim1 Sod1 Tgfa Tgfb3 Thbs1 Fgd4 Map3k1 Rgcc
GO:0050727	0.00129877	2.59042	6.08315	15	344	regulation of inflammatory response	Bcr Fabp4 Apoe Cd24a Gata3 Ier3 Il16 Lpl Pdcd4 Rps19 Serpinf1 Sod1 Enpp3 Zfp36 Gpx4
GO:0098609	3.82558e-06	2.58384	13.7755	33	779	cell-cell adhesion	Cd24a Cldn1 Comp Dlg1 Dsc3 Dsg1a Sparcl1 Fgl2 Gata3 Hspb1 Igf2 Il7 Kit Lamb1 Lgals7 Cd93 Notch1 Cxcl12 St3gal4 Sox4 Serpine2 Spint2 Thbs1 Thy1 Lax1 Nfat5 Ccdc141 C1qtnf1 Perp Rgcc Pear1 Cyfip2 Tnxb
GO:0045765	0.00265821	2.58369	5.26971	13	298	regulation of angiogenesis	Angpt2 Cd36 Efna1 Hspb1 Igf2 Plcg1 Stab1 Serpinf1 Sema6a Thbs1 Smoc2 Rgcc Rhoj
GO:0043254	0.000360285	2.57344	7.79846	19	441	regulation of protein-containing complex assembly	Abca1 Apoe Bik Cd24a Cd36 Dlg1 Tmsb10 Tmsb4x Stmn2 Stxbp6 Rpl13a Unc13b Nav3 Map3k1 Hjurp Tmod2 Gmfg Tppp3 Pink1
GO:0030335	7.61704e-05	2.5595	9.97354	24	564	positive regulation of cell migration	Cldn1 Col18a1 Col1a1 S1pr1 Egr1 Gata3 Hspb1 Igf2 Igfbp5 Kit Lamb1 Myoc Notch1 Pdgfb Plcg1 Tmsb4x Reln Cxcl12 Sema6a Thbs1 Thy1 Smoc2 Rin2 Rhoj
GO:0048705	0.00579796	2.55604	4.49163	11	254	skeletal system morphogenesis	Chad Col2a1 Col9a1 Col1a1 Comp Dlg1 Tbx1 Tcf15 Tgfb3 Thbs1 Arid5b
GO:0031347	8.04311e-05	2.54982	10.0089	24	566	regulation of defense response	Bcr Fabp4 Apoe Serping1 Cd24a Fgl2 Gata3 Gja1 Ier3 Ifi203 Igf2 Il16 Lpl Pdcd4 Penk Rps19 Serpinf1 Sod1 Enpp3 Unc13b Zfp36 Tspan6 Gpx4 Susd4
GO:1901342	0.00297955	2.54748	5.34044	13	302	regulation of vasculature development	Angpt2 Cd36 Efna1 Hspb1 Igf2 Plcg1 Stab1 Serpinf1 Sema6a Thbs1 Smoc2 Rgcc Rhoj
GO:0010001	0.00596628	2.54545	4.50931	11	255	glial cell differentiation	Id2 Myoc Ndrg1 Notch1 Pdgfb Reln Sod1 Sox4 Serpine2 Lgi4 Klf15
GO:0033673	0.00859144	2.53951	4.10259	10	232	negative regulation of kinase activity	Fabp4 Apoe Hspb1 Gadd45b Pkib Pik3ip1 Thy1 Trib3 Lax1 Dusp6
GO:0030098	0.000590308	2.53581	7.48015	18	423	lymphocyte differentiation	Ms4a1 Cd24a Ctsl Egr1 Fgl2 Gata3 Hspb1 Id2 Il7 Kit Lfng Ly6d Nfatc1 Notch2 Rps6 Sox4 Dll4 Adgrg3
GO:0060326	0.00315173	2.52975	5.37581	13	304	cell chemotaxis	Defb6 S1pr1 Hspb1 Il16 Kit Notch1 Pdgfb Ppib Rps19 Cxcl12 Thbs1 Rpl13a Smoc2
GO:0007159	0.0016723	2.52044	6.2423	15	353	leukocyte cell-cell adhesion	Cd24a Dlg1 Fgl2 Gata3 Hspb1 Igf2 Il7 Lgals7 Cxcl12 St3gal4 Sox4 Thbs1 Thy1 Lax1 Nfat5
GO:0001655	0.00127039	2.50685	6.70208	16	379	urogenital system development	Angpt2 Dlg1 Egr1 Gata3 Hey1 Id2 Notch1 Notch2 Pdgfb Serpinf1 Sox4 Serpinb5 Tacstd2 Klf15 Arid5b Psapl1
GO:0015850	0.00667838	2.50395	4.58005	11	259	organic hydroxy compound transport	Slco2b1 Abca1 Apoe Aqp7 Cd36 Stard5 Cxcl12 Syt15 C1qtnf1 Pink1 Slc10a6
GO:0040017	7.97795e-05	2.49748	10.6455	25	602	positive regulation of locomotion	Cldn1 Col18a1 Col1a1 S1pr1 Egr1 Gata3 Hspb1 Igf2 Igfbp5 Il16 Kit Lamb1 Myoc Notch1 Pdgfb Plcg1 Tmsb4x Reln Cxcl12 Sema6a Thbs1 Thy1 Smoc2 Rin2 Rhoj
GO:0019216	0.00196817	2.47582	6.34841	15	359	regulation of lipid metabolic process	Apod Apoe Cd36 Egr1 Id2 Igf2 Kit Pdgfb Scd1 Sod1 Pik3ip1 Trib3 Dkk3 Zbtb20 Psapl1
GO:0034248	0.00107353	2.46953	7.23258	17	409	regulation of cellular amide metabolic process	Rpl10 Ang Apoe Efna1 Hsd11b1 Igfbp5 Rpl26 Rps3a1 Sox4 Thbs1 Rpl13a Zfp36 Rplp1 Olfm1 Rpl38 Pink1 Rps9
GO:0042692	0.00110225	2.46314	7.25027	17	410	muscle cell differentiation	Ank2 Comp Hey1 Id2 Igf2 Igfbp5 Kit Nfatc1 Notch1 Pdcd4 Pdgfb Tmsb4x Cxcl12 Tbx1 Tmem204 Tmod2 Syne1
GO:0015849	0.00402973	2.45288	5.53496	13	313	organic acid transport	Slco2b1 Fabp4 Apoe Cd36 Dpysl2 Gja1 Thbs1 Lrrc8d Lrrc8a Abcg2 Fxyd1 Slc38a4 Slc10a6
GO:2000147	0.000139842	2.45241	10.3803	24	587	positive regulation of cell motility	Cldn1 Col18a1 Col1a1 S1pr1 Egr1 Gata3 Hspb1 Igf2 Igfbp5 Kit Lamb1 Myoc Notch1 Pdgfb Plcg1 Tmsb4x Reln Cxcl12 Sema6a Thbs1 Thy1 Smoc2 Rin2 Rhoj
GO:0032101	4.75705e-06	2.44598	15.8799	36	898	regulation of response to external stimulus	Bcr Angpt2 Fabp4 Apoe Serping1 Cd24a Cd36 S1pr1 Fgl2 Gata3 Gja1 Hspb1 Ier3 Ifi203 Igf2 Il16 Lpl Notch1 Pdcd4 Pdgfb Rps19 Cxcl12 Serpinf1 Sema6a St3gal4 Sod1 Serpine2 Enpp3 Thbs1 Unc13b Zfp36 Tspan6 C1qtnf1 Gpx4 Smoc2 Susd4
GO:0050900	0.00224692	2.43981	6.43682	15	364	leukocyte migration	Bcr Apod Cd24a S1pr1 Gata3 Il16 Kit Pdgfb Ppib Rps19 Cxcl12 St3gal4 Thbs1 Thy1 Rpl13a
GO:0010959	0.00593369	2.4308	5.14592	12	291	regulation of metal ion transport	Ank2 Dlg1 Gja1 Il16 Pdgfb Plcg1 Cxcl12 Cracr2b Thy1 Trpc3 Fxyd1 Tspan13
GO:0031647	0.00609242	2.42202	5.16361	12	292	regulation of protein stability	Ank2 Dsc3 Efna1 Per3 Pim1 Ppib Rps7 Sox4 Rpl23 Rpl11 Gpihbp1 Pink1
GO:0045859	7.42739e-05	2.41419	11.901	27	673	regulation of protein kinase activity	Ang Fabp4 Apoe Cd24a Dlg1 Efna1 Egr1 Hspb1 Kit Gadd45b Pdgfb Pim1 Pkib Reln Sod1 Tgfa Tgfb3 Thbs1 Thy1 Fgd4 Trib3 Lax1 Map3k1 Sfn Rgcc Dusp6 Tnxb
GO:0060562	0.00183826	2.41226	6.94965	16	393	epithelial tube morphogenesis	Dlg1 Gata3 Gja1 Hey1 Mgp Nfatc1 Notch1 Notch2 Rps7 Cxcl12 Sox4 Spint2 Tbx1 Tgif1 Dll4 Tacstd2
GO:0008544	0.00471792	2.40415	5.64106	13	319	epidermis development	Bcr Ctsl Hey1 Igfbp5 Krt2 Ldb2 Notch1 Sod1 Zfp36 Zfp750 Sfn Txnip Krtdap
GO:0034660	0.00105352	2.40281	7.86919	18	445	ncRNA metabolic process	Rpl26 Rpl27 Rps14 Rps15 Rps16 Rps17 Rps19 Rps24 Rps6 Rps7 Rnasel Rps28 Rpl35a Rps21 Rpl35 Rpl11 Rpl14 Rps25
GO:0043086	6.35187e-05	2.39548	12.4492	28	704	negative regulation of catalytic activity	Timp4 Fabp4 Apoe Serping1 Cst3 Hspb1 Il7 Gadd45b Notch1 Palm Pkib Rps7 Serpinf1 Serpine2 Serpinb5 Spint2 Pik3ip1 Thbs1 Thy1 Timp3 Zfp36 Trib3 Lax1 Sfn Rpl23 Rpl11 Dusp6 Pi15
GO:0001822	0.00496725	2.38833	5.67643	13	321	kidney development	Angpt2 Dlg1 Egr1 Gata3 Hey1 Id2 Notch1 Notch2 Pdgfb Sox4 Tacstd2 Klf15 Arid5b
GO:0051272	0.000213756	2.37873	10.6809	24	604	positive regulation of cellular component movement	Cldn1 Col18a1 Col1a1 S1pr1 Egr1 Gata3 Hspb1 Igf2 Igfbp5 Kit Lamb1 Myoc Notch1 Pdgfb Plcg1 Tmsb4x Reln Cxcl12 Sema6a Thbs1 Thy1 Smoc2 Rin2 Rhoj
GO:0030855	0.000165732	2.37488	11.1583	25	631	epithelial cell differentiation	Bcr Cd63 Cldn1 Col18a1 Gata3 Gja1 Hey1 Id2 Krt2 Map7 Notch1 Notch2 Pdgfb Sod1 Sox4 Spint2 Tbx1 Tcf15 Zfp36 Map3k1 Sfn Txnip Klf15 Robo4 Psapl1
GO:0097190	0.000219022	2.37452	10.6986	24	605	apoptotic signaling pathway	Ivns1abp Bik Cd24a Col2a1 G0s2 Hic1 Hspb1 Ier3 Il7 Itm2b Lcn2 Rpl26 Rps7 Cxcl12 Sod1 Thbs1 Timp3 Trib3 Sfn Pmaip1 Perp Rpl11 Pink1 Clca3a2
GO:0002009	0.000289395	2.37446	10.2388	23	579	morphogenesis of an epithelium	Ctsl Dlg1 Gata3 Gja1 Hey1 Igfbp5 Mgp Nfatc1 Notch1 Notch2 Pdgfb Rps7 Cxcl12 Sox4 Serpinb5 Spint2 Tbx1 Tcf15 Tgif1 Map3k1 Dll4 Tacstd2 Rspo3
GO:0042391	0.00122391	2.36888	7.97529	18	451	regulation of membrane potential	Ank2 Cd36 Dlg1 Fgf12 Gja1 Kcnj8 Myoc Reln Scn3a Sod1 Unc13b Hebp2 Fxyd1 Pmaip1 Syne1 Piezo2 Pink1 Slc25a27
GO:0051056	0.00970738	2.36869	4.82762	11	273	regulation of small GTPase mediated signal transduction	Prex2 Bcr Abca1 Apoe Col3a1 Myoc Notch1 Notch2 Reln Fgd4 Kalrn
GO:0061061	0.000106905	2.35781	12.1663	27	688	muscle structure development	Ank2 Foxp2 Col3a1 Comp S1pr1 Egr1 Fos Gja1 Hey1 Id2 Igf2 Igfbp5 Kit Nfatc1 Notch1 Pdcd4 Pdgfb Tmsb4x Cxcl12 Tbx1 Tcf15 Utrn Tmem204 Tmod2 Dll4 Syne1 Arid5b
GO:0048638	0.00236287	2.34888	7.12648	16	403	regulation of developmental growth	Apoe Dpysl2 Dlg1 Gja1 Igf2 Il7 Myo5b Notch1 Pim1 Ppib Cxcl12 Sema6a Sod1 Olfm1 Dusp6 Sgip1
GO:0043010	0.00328645	2.33772	6.70208	15	379	camera-type eye development	Foxp2 Col8a1 Dlg1 Gata3 Gja1 Notch2 Pdgfb Tgif1 Thy1 Gpm6a Map3k1 Dll4 Pfdn5 Rpl24 Rhoj
GO:0051338	1.98044e-05	2.33732	15.5969	34	882	regulation of transferase activity	Ang Fabp4 Apoe Cd24a Dlg1 Efna1 Egr1 Hspb1 Igf2 Kit Ldb2 Gadd45b Pdgfb Pim1 Pkib Reln Rps7 Sod1 Pik3ip1 Tgfa Tgfb3 Thbs1 Thy1 Fgd4 Zfp36 Trib3 Lax1 Map3k1 Sfn Rpl23 Rgcc Rpl11 Dusp6 Tnxb
GO:1902903	0.00336786	2.33121	6.71976	15	380	regulation of supramolecular fiber organization	Apoe Dlg1 S1pr1 Myoc Tmsb10 Tmsb4x Stmn2 Tgfb3 Nav3 Map3k1 Tmod2 Pfdn5 Tacstd2 Gmfg Rgcc
GO:0048562	0.0060725	2.32704	5.8179	13	329	embryonic organ morphogenesis	Bcr Col2a1 Dlg1 Efna1 Gata3 Gja1 Id2 Notch1 Notch2 Sod1 Tbx1 Tgfb3 Rpl38
GO:0034762	0.000385775	2.32305	10.451	23	591	regulation of transmembrane transport	Ank2 Cacna1e Cd63 Dlg1 Fgf12 Gja1 Kcnj8 Fxyd3 Pim1 Plcg1 Reln Scn3a Thbs1 Thy1 Trib3 Rnasel Dpp10 Fxyd1 Fxyd6 Tspan13 Klf15 Pink1 Slc25a27
GO:0007423	0.000231232	2.3198	11.4059	25	645	sensory organ development	Bcr Foxp2 Cebpd Col2a1 Col8a1 Dlg1 Gata3 Gja1 Hey1 Notch1 Notch2 Pdgfb Sod1 Tbx1 Tcf15 Tgif1 Thy1 Cytl1 Gpm6a Map3k1 Dll4 Pfdn5 Rpl38 Rpl24 Rhoj
GO:0048568	0.000912988	2.31253	9.08936	20	514	embryonic organ development	Bcr Rpl10 Col2a1 Dlg1 Efna1 Gata3 Gja1 Hey1 Id2 Igf2 Kit Notch1 Notch2 Pdgfb Sod1 Spint2 Tbx1 Tgfb3 Rpl38 Rspo3
GO:0044089	0.000706869	2.30996	9.56682	21	541	positive regulation of cellular component biogenesis	Abca1 Apoe Bik Cd24a Cd36 Cldn1 Dlg1 Kit Ldb2 Myo5b Myoc Palm Tgfb3 Thy1 Unc13b Gpm6a Nav3 Map3k1 Gmfg Rgcc Tppp3
GO:0006979	0.00279987	2.30644	7.25027	16	410	response to oxidative stress	Apod Apoe Cd36 Cst3 Fos Hspb1 Lcn2 Rbpms Sod1 Thbs1 Txn1 Txnip Mgst1 Gpx4 Pink1 Msrb2
GO:0021700	0.00669428	2.29755	5.88863	13	333	developmental maturation	Cd63 Ctsl S1pr1 Gata3 Gja1 Id2 Myoc Notch1 Palm Pdgfb Reln Unc13b Lgi4
GO:0022603	1.33284e-05	2.29565	17.3299	37	980	regulation of anatomical structure morphogenesis	Bcr Angpt2 Apoe Cd36 Dlg1 Efna1 Gata3 Gja1 Hspb1 Igf2 Kit Lfng Myo5b Myoc Notch1 Palm Plcg1 Stab1 Reln Cxcl12 Serpinf1 Sema6a Tbx1 Tgif1 Thbs1 Thy1 Fgd4 Kalrn Tacstd2 Syne1 Smoc2 Rgcc Myl12b Pink1 Fmnl2 Tanc2 Rhoj
GO:0043410	0.00100279	2.29355	9.16009	20	518	positive regulation of MAPK cascade	Apoe Cd24a Cd36 Efna1 Igf2 Igfbp4 Kit Gadd45b Notch1 Notch2 Pdgfb Cxcl12 Sod1 Tbx1 Tgfa Tgfb3 Thbs1 Fgd4 Map3k1 C1qtnf1
GO:0045860	0.00226994	2.29092	7.76309	17	439	positive regulation of protein kinase activity	Ang Cd24a Dlg1 Efna1 Egr1 Kit Gadd45b Pdgfb Pim1 Reln Sod1 Tgfa Tgfb3 Thbs1 Fgd4 Map3k1 Rgcc
GO:0007611	0.00912062	2.28948	5.44654	12	308	learning or memory	Foxp2 Apoe Cacna1e Egr1 Igf2 Kit Lamb1 Nrxn2 Reln Serpinf1 Tmod2 Kalrn
GO:1903131	0.00183914	2.27767	8.27592	18	468	mononuclear cell differentiation	Ms4a1 Cd24a Ctsl Egr1 Fgl2 Gata3 Hspb1 Id2 Il7 Kit Lfng Ly6d Nfatc1 Notch2 Rps6 Sox4 Dll4 Adgrg3
GO:0072001	0.00719299	2.27591	5.94168	13	336	renal system development	Angpt2 Dlg1 Egr1 Gata3 Hey1 Id2 Notch1 Notch2 Pdgfb Sox4 Tacstd2 Klf15 Arid5b
GO:0043549	0.000127105	2.25638	13.6517	29	772	regulation of kinase activity	Ang Fabp4 Apoe Cd24a Dlg1 Efna1 Egr1 Hspb1 Kit Ldb2 Gadd45b Pdgfb Pim1 Pkib Reln Sod1 Pik3ip1 Tgfa Tgfb3 Thbs1 Thy1 Fgd4 Trib3 Lax1 Map3k1 Sfn Rgcc Dusp6 Tnxb
GO:0048732	0.00206341	2.25214	8.36433	18	473	gland development	Gata3 Gja1 Id2 Igf2 Igfbp5 Notch1 Notch2 Pdgfb Scd1 Serpinf1 Serpine2 Serpinb5 Tbx1 Tgfa Tgfb3 Kalrn Arid5b Psapl1
GO:0044087	2.79893e-05	2.23757	17.2415	36	975	regulation of cellular component biogenesis	Abca1 Apod Apoe Bik Cd24a Cd36 Cldn1 Dlg1 S1pr1 Gja1 Kit Ldb2 Myo5b Myoc Notch1 Palm Tmsb10 Tmsb4x Stmn2 Stxbp6 Tgfb3 Thy1 Rpl13a Unc13b Gpm6a Nav3 Map3k1 Hjurp Tmod2 Tacstd2 Gmfg Syne1 Rgcc Sncaip Tppp3 Pink1
GO:0048871	0.00137934	2.22944	9.40766	20	532	multicellular organismal homeostasis	Fabp4 Aqp7 Cd36 Cldn1 Col2a1 Col9a1 S1pr1 Egr1 G0s2 Gja1 Il7 Lama4 Lcn2 Ldb2 Notch1 Scd1 Sod1 Cytl1 Sfn Sgip1
GO:0034765	0.000842675	2.22843	10.3803	22	587	regulation of ion transmembrane transport	Ank2 Cacna1e Cd63 Dlg1 Fgf12 Gja1 Kcnj8 Fxyd3 Plcg1 Reln Scn3a Thbs1 Thy1 Trib3 Rnasel Dpp10 Fxyd1 Fxyd6 Tspan13 Klf15 Pink1 Slc25a27
GO:1902533	4.12783e-05	2.2189	16.8701	35	954	positive regulation of intracellular signal transduction	Apoe Cd24a Cd36 Col3a1 Efna1 Gata3 Hic1 Igf2 Igfbp4 Igfbp5 Kit Gadd45b Myoc Notch1 Notch2 Pdcd4 Pdgfb Reln Rpl26 Rps7 Cxcl12 Sod1 Tbx1 Tgfa Tgfb3 Thbs1 Fgd4 Map3k1 Nfat5 C1qtnf1 Pmaip1 Rpl23 Rpl11 Pink1 Chp2
GO:0050890	0.00886764	2.21333	6.10083	13	345	cognition	Foxp2 Apoe Cacna1e Egr1 Igf2 Kit Lamb1 Nrxn2 Reln Serpinf1 St3gal4 Tmod2 Kalrn
GO:0000165	0.000237801	2.20045	13.4749	28	762	MAPK cascade	Apoe Cd24a Cd36 Dlg1 Efna1 Fgf12 Igf2 Igfbp4 Kit Gadd45b Myoc Notch1 Notch2 Pdgfb Cxcl12 Sema6a Sod1 Tbx1 Tgfa Tgfb3 Thbs1 Timp3 Fgd4 Zfp36 Lax1 Map3k1 C1qtnf1 Dusp6
GO:0043408	0.000381774	2.19947	12.4846	26	706	regulation of MAPK cascade	Apoe Cd24a Cd36 Dlg1 Efna1 Igf2 Igfbp4 Kit Gadd45b Myoc Notch1 Notch2 Pdgfb Cxcl12 Sema6a Sod1 Tbx1 Tgfa Tgfb3 Thbs1 Timp3 Fgd4 Lax1 Map3k1 C1qtnf1 Dusp6
GO:0048729	0.000537816	2.1821	12.0779	25	683	tissue morphogenesis	Col3a1 Ctsl Dlg1 S1pr1 Gata3 Gja1 Hey1 Igfbp5 Mgp Nfatc1 Notch1 Notch2 Pdgfb Rps7 Cxcl12 Sox4 Serpinb5 Spint2 Tbx1 Tcf15 Tgif1 Map3k1 Dll4 Tacstd2 Rspo3
GO:0006417	0.00992214	2.18001	6.18925	13	350	regulation of translation	Rpl10 Ang Igfbp5 Rpl26 Rps3a1 Sox4 Thbs1 Rpl13a Zfp36 Rplp1 Rpl38 Pink1 Rps9
GO:0048589	0.000226587	2.17461	14.1292	29	799	developmental growth	Apba2 Apoe Col9a1 Comp Dpysl2 Dlg1 S1pr1 Gata3 Gja1 Igf2 Il7 Map7 Myo5b Notch1 Notch2 Pim1 Ppib Rpl29 Cxcl12 Sema6a Sod1 Thbs1 Olfm1 Mustn1 Dusp6 Arid5b Sgip1 Cyfip2 Psapl1
GO:0140352	7.47268e-05	2.17445	16.6756	34	943	export from cell	Ltbp4 Bcr Abca1 Ang Apba2 Apoe Cacna1e Comp Dpysl2 Dlg1 Gata3 Gja1 Kit Myo5b Notch1 Nrxn2 Plcg1 Cxcl12 Sox4 Serpine2 Stxbp6 Tgfb3 Unc13b Pim3 Abcg2 Syn3 Syt15 Kalrn Fxyd1 C1qtnf1 Rgcc Sncaip Pink1 Rab3il1
GO:0001816	0.000267131	2.15147	14.2706	29	807	cytokine production	Fabp4 Apod Cd24a Cd36 Dlg1 Egr1 Gata3 Hspb1 Il16 Il7 Kit Lgals7 Lpl Lum Nfatc1 Notch1 Notch2 Pdcd4 Sod1 Tgfb3 Thbs1 Zfp36 Nav3 Ltbp1 Skint4 Nfat5 Zbtb20 Rgcc Tril
GO:0006869	0.00527088	2.15073	7.74541	16	438	lipid transport	Slco2b1 Abca1 Fabp4 Apod Apoe Cd36 Dpysl2 Gja1 Stard5 Thbs1 Lrrc8d Plscr4 Lrrc8a C1qtnf1 Gpihbp1 Slc10a6
GO:0043270	0.000522674	2.15055	12.7499	26	721	positive regulation of ion transport	Ank2 Abca1 Ang Apoe Dpysl2 Dlg1 Fgf12 Gja1 Pdgfb Plcg1 Reln Cxcl12 Sox4 Tgfb3 Thy1 Trpc3 Unc13b Rnasel Sfn Fxyd1 C1qtnf1 Pmaip1 Klf15 Map1lc3b Pink1 Chp2
GO:0032970	0.00684059	2.14577	7.26795	15	411	regulation of actin filament-based process	Ank2 Ctsl Dlg1 S1pr1 Myoc Notch2 Tmsb10 Tmsb4x Tgfb3 Map3k1 Tmod2 Fxyd1 Tacstd2 Gmfg Rgcc
GO:0007264	0.00538439	2.14555	7.76309	16	439	small GTPase mediated signal transduction	Dock9 Prex2 Bcr Abca1 Apoe Col3a1 Col1a2 Myoc Notch1 Notch2 Reln Fgd4 Dock6 Ctnnal1 Kalrn Rhoj
GO:0042110	0.00269126	2.14255	9.2662	19	524	T cell activation	Cd24a Ctsl Dlg1 Egr1 Fgl2 Gata3 Gja1 Hspb1 Igf2 Il7 Kit Lfng Lgals7 Rps6 Cxcl12 Sox4 Thy1 Lax1 Dll4
GO:0007610	0.000465931	2.13438	13.3511	27	755	behavior	Prex2 Foxp2 Apba2 Apoe Cacna1e Cd36 Egr1 Fgf12 Gja1 Id2 Igf2 Kit Lamb1 Nrxn2 Penk Per3 Reln Cxcl12 Serpinf1 Sod1 Tbx1 Tcf15 Thbs1 Lgi4 Tmod2 Kalrn Sgip1
GO:0042330	0.00155658	2.11689	10.8931	22	616	taxis	Angpt2 Defb6 Dpysl2 S1pr1 Efna1 Gata3 Hspb1 Id2 Il16 Kit Notch1 Pdgfb Ppib Reln Rps19 Cxcl12 Sema6a Thbs1 Rpl13a Ccdc141 Smoc2 Rpl24
GO:0007015	0.00610791	2.11498	7.86919	16	445	actin filament organization	Dlg1 S1pr1 Marcks Myo5b Myoc Tmsb10 Tmsb4x Coro6 Tgfb3 Map3k1 Mical2 Tmod2 Tacstd2 Gmfg Rgcc Msrb2
GO:0045597	0.000165931	2.10253	16.6756	33	943	positive regulation of cell differentiation	Apoe Cd36 Cebpd Col1a1 Fos Gata3 Gja1 Hey1 Id2 Il7 Kit Lpl Myo5b Myoc Notch1 Notch2 Pim1 Tmsb4x Reln Cxcl12 Serpinf1 Sox4 Serpine2 Tbx1 Tgfb3 Tgif1 Zfp36 Kalrn Sfn Tacstd2 Mustn1 Rgcc Rin2
GO:1902532	0.00436874	2.08802	8.98326	18	508	negative regulation of intracellular signal transduction	Ivns1abp Apoe Dlg1 Efna1 Hspb1 Myoc Cxcl12 Sema6a Serpine2 Pik3ip1 Thbs1 Timp3 Lax1 Rnf152 Adgrg3 Tspan6 Dusp6 Pink1
GO:0052547	0.00860805	2.08675	7.46247	15	422	regulation of peptidase activity	Timp4 Serping1 Cst3 Efna1 Serpinf1 Serpine2 Serpinb5 Spint2 Thbs1 Timp3 Sfn Pmaip1 Perp Cyfip2 Pi15
GO:0032940	0.000305807	2.07619	15.8091	31	894	secretion by cell	Ltbp4 Bcr Abca1 Ang Apba2 Apoe Cacna1e Comp Dpysl2 Gata3 Gja1 Kit Myo5b Notch1 Nrxn2 Plcg1 Cxcl12 Sox4 Serpine2 Stxbp6 Tgfb3 Unc13b Pim3 Syn3 Syt15 Kalrn C1qtnf1 Rgcc Sncaip Pink1 Rab3il1
GO:0030029	0.000566904	2.07465	14.2353	28	805	actin filament-based process	Ank2 Bcr Ctsl Dlg1 S1pr1 Kcnj8 Kit Marcks Myo5b Myoc Notch2 Pdgfb Tmsb10 Tmsb4x Coro6 Tgfb3 Map3k1 Ablim3 Mical2 Wipf3 Tmod2 Fxyd1 Tacstd2 Gmfg Rgcc Fmnl2 Msrb2 Rhoj
GO:0001654	0.00952302	2.06097	7.55089	15	427	eye development	Foxp2 Col8a1 Dlg1 Gata3 Gja1 Notch2 Pdgfb Tgif1 Thy1 Gpm6a Map3k1 Dll4 Pfdn5 Rpl24 Rhoj
GO:1903793	0.0052214	2.04954	9.14241	18	517	positive regulation of anion transport	Abca1 Ang Apoe Dpysl2 Gja1 Cxcl12 Sox4 Tgfb3 Unc13b Rnasel Sfn Fxyd1 C1qtnf1 Pmaip1 Klf15 Map1lc3b Pink1 Chp2
GO:0010876	0.00650308	2.04812	8.62959	17	488	lipid localization	Slco2b1 Abca1 Fabp4 Apod Apoe Cd36 Dpysl2 Gja1 Lpl Stard5 Thbs1 Lrrc8d Plscr4 Lrrc8a C1qtnf1 Gpihbp1 Slc10a6
GO:0006935	0.00309779	2.02954	10.8047	21	611	chemotaxis	Angpt2 Defb6 Dpysl2 S1pr1 Efna1 Gata3 Hspb1 Il16 Kit Notch1 Pdgfb Ppib Reln Rps19 Cxcl12 Sema6a Thbs1 Rpl13a Ccdc141 Smoc2 Rpl24
GO:0034622	0.000405423	2.01502	16.7994	32	950	cellular protein-containing complex assembly	Rpl10 Cd36 Dlg1 Celf2 mt-Rnr1 Tmsb10 Tmsb4x Rps14 Rps15 Rps19 Stmn2 Stxbp6 Rpl13a Unc13b Nav3 Map3k1 Rpl23a Hjurp Tmod2 Rps28 Rps27 Gpx4 Gmfg Rpl11 Rps10 Rpl38 Tppp3 Snrpg Rpl24 Sgip1 Rps25 Msrb2
GO:0051347	0.00447732	1.99741	10.4333	20	590	positive regulation of transferase activity	Ang Cd24a Dlg1 Efna1 Egr1 Igf2 Kit Gadd45b Pdgfb Pim1 Pkib Reln Sod1 Tgfa Tgfb3 Thbs1 Fgd4 Trib3 Map3k1 Rgcc
GO:0030036	0.00224236	1.98374	12.6614	24	716	actin cytoskeleton organization	Bcr Ctsl Dlg1 S1pr1 Kit Marcks Myo5b Myoc Notch2 Pdgfb Tmsb10 Tmsb4x Coro6 Tgfb3 Map3k1 Ablim3 Mical2 Tmod2 Tacstd2 Gmfg Rgcc Fmnl2 Msrb2 Rhoj
GO:0030001	0.00865246	1.98358	8.89484	17	503	metal ion transport	Ank2 Cacna1e Ms4a1 Dlg1 Gja1 Gja4 Il16 Nfatc1 Pdgfb Plcg1 Cxcl12 Cracr2b Mmgt2 Thy1 Trpc3 Fxyd1 Tspan13
GO:0051093	0.000448285	1.97989	17.6305	33	997	negative regulation of developmental process	Bcr Angpt2 Apoe Cd24a Cd36 Chad Efna1 Fgl2 Gata3 Gja1 Hey1 Hspb1 Id2 Igf2 Igfbp5 Nfatc1 Notch1 Pdcd4 Pdgfb Stab1 Serpinf1 Sema6a Tbx1 Thbs1 Thy1 Zfp36 Trib3 Zfp750 Klf13 Tacstd2 Rgcc Aspn Pink1
GO:0032269	0.000548167	1.97685	17.1	32	967	negative regulation of cellular protein metabolic process	Timp4 Ivns1abp Ang Fabp4 Apoe Serping1 Cst3 Efna1 Hspb1 Igfbp5 Gadd45b Pkib Rps7 Serpinf1 Sox4 Serpine2 Serpinb5 Spint2 Thbs1 Thy1 Timp3 Rpl13a Zfp36 Trib3 Lax1 Sfn Rpl23 Klf15 Rpl11 Dusp6 Ctdspl Pi15
GO:0008610	0.00499712	1.97607	10.5394	20	596	lipid biosynthetic process	Sptssa Cyb5r3 Ang Apoe Degs1 Egr1 Hsd11b1 Igf2 Lpl Pdgfb Scd1 St3gal4 Sod1 Trib3 St8sia6 Dkk3 Zbtb20 Sdr42e1 Elovl4 Acsbg1
GO:0033674	0.00983368	1.95481	9.01863	17	510	positive regulation of kinase activity	Ang Cd24a Dlg1 Efna1 Egr1 Kit Gadd45b Pdgfb Pim1 Reln Sod1 Tgfa Tgfb3 Thbs1 Fgd4 Map3k1 Rgcc
GO:0006954	0.00267765	1.95461	12.8383	24	726	inflammatory response	Bcr Fabp4 Apod Apoe Cd24a Gata3 Gja1 Ier3 Il16 Kit Lpl Notch1 Notch2 Pdcd4 Ptger2 Stab1 Rps19 Serpinf1 Sod1 Enpp3 Thbs1 Zfp36 Gpx4 Tril
GO:0007507	0.00488617	1.94486	11.2468	21	636	heart development	Col2a1 Col3a1 S1pr1 Efna1 Gata3 Gja1 Hey1 Id2 Kcnj8 Nfatc1 Notch1 Notch2 Pdcd4 Pdgfb Pim1 Sox4 Tbx1 Thbs1 Ltbp1 Dll4 Dusp6
GO:0009792	0.00163584	1.9231	15.2786	28	864	embryo development ending in birth or egg hatching	Apba2 Col2a1 Col1a1 Dlg1 Dsc3 Gata3 Gja1 Hey1 Igf2 Lfng Tm4sf1 Notch1 Notch2 Pdgfb Plcg1 Rps7 Slc34a2 Sox4 Spint2 Tbx1 Tcf15 Tgfb3 Tgif1 St8sia6 Abcg2 Rpl13 Rspo3 Tanc2
GO:0001701	0.00992616	1.91222	9.76134	18	552	in utero embryonic development	Apba2 Dsc3 Gata3 Gja1 Hey1 Igf2 Tm4sf1 Notch1 Notch2 Pdgfb Plcg1 Slc34a2 Spint2 Tgfb3 St8sia6 Rpl13 Rspo3 Tanc2
GO:0044057	0.00698177	1.91135	10.8754	20	615	regulation of system process	Ank2 Apoe Cacna1e Dlg1 Fgf12 Gja1 Igfbp5 Kit Nfatc1 Notch1 Pdgfb Ptger2 Reln Sod1 Trpc3 Unc13b Abcg2 Fxyd1 C1qtnf1 Syne1
GO:0000122	0.00155511	1.90686	15.9683	29	903	negative regulation of transcription by RNA polymerase II	Rpl10 Foxp2 Cd36 Dlg1 Efna1 Egr1 Gata3 Hey1 Hic1 Id2 Igf2 Ldb2 Nfatc1 Notch1 Notch2 Pdgfb Per3 Rps14 Tbx1 Tgif1 Txn1 Zfp36 Trib3 Zfp750 Dll4 Txnip Zbtb20 Rpl23 Arid5b
GO:0044070	0.00163356	1.90008	16.0213	29	906	regulation of anion transport	Abca1 Ang Apod Apoe Cacna1e Cd36 Dpysl2 Gja1 Cxcl12 Sox4 Tgfb3 Thbs1 Txn1 Unc13b Pim3 Trib3 Rnasel Syt15 Kalrn Sfn Fxyd1 C1qtnf1 Pmaip1 Syne1 Klf15 Map1lc3b Pink1 Chp2 Slc25a27
GO:0060284	0.00898669	1.89614	10.3979	19	588	regulation of cell development	Apoe Cd24a Hey1 Id2 Kit Myo5b Myoc Notch1 Notch2 Reln Rps19 Cxcl12 Serpinf1 Sema6a Serpine2 Thy1 Dll4 Kalrn Tacstd2
GO:0043009	0.00251682	1.88468	14.9957	27	848	chordate embryonic development	Apba2 Col2a1 Col1a1 Dlg1 Dsc3 Gata3 Gja1 Hey1 Igf2 Lfng Tm4sf1 Notch1 Notch2 Pdgfb Plcg1 Rps7 Slc34a2 Sox4 Spint2 Tbx1 Tcf15 Tgfb3 Tgif1 St8sia6 Rpl13 Rspo3 Tanc2
GO:0048598	0.00686962	1.88192	11.6004	21	656	embryonic morphogenesis	Bcr Col2a1 Dlg1 Efna1 Gata3 Gja1 Id2 Igf2 Notch1 Notch2 Rps6 Rps7 Sod1 Sox4 Spint2 Tbx1 Tgfb3 Tgif1 Dll4 Rpl38 Rspo3
GO:0034330	0.0042254	1.87993	13.3157	24	753	cell junction organization	Bcr Apod Apoe Cldn1 Dlg1 Sparcl1 Efna1 Gja1 Myo5b Myoc Ndrg1 Nrxn2 Palm Pdgfb Reln Tgfb3 Thy1 Unc13b Utrn Gpm6a Kalrn Perp Malat1 Tanc2
GO:0030097	0.00254427	1.81927	17.2769	30	977	hemopoiesis	Bcr Angpt2 Ms4a1 Cd24a Cebpd Ctsl Egr1 Fgl2 Fos Gata3 Heph Hspb1 Id2 Il7 Kit Lfng Ly6d Nfatc1 Notch1 Notch2 Pim1 Rps14 Rps19 Rps6 Sox4 Zfp36 Klf13 Dll4 Adgrg3 Wdr38
GO:0055082	0.00497958	1.80563	15.0134	26	849	cellular chemical homeostasis	Ank2 Apoe Cacna1e Ms4a1 Cd24a Cd36 Cp S1pr1 Fth1 Gja1 Heph Lcn2 Plcg1 Ptger2 Slc34a2 Sod1 Sox4 Thy1 Trpc3 Unc13b Pim3 Fxyd1 Zbtb20 C1qtnf1 Klf15 Slc25a27
GO:0031344	0.00824415	1.79444	13.3157	23	753	regulation of cell projection organization	Apoe Cd24a Dpysl2 Efna1 Gata3 Hspb1 Kit Lcn2 Myo5b Palm Reln Stmn2 Cxcl12 Serpinf1 Sema6a Serpine2 Tgfb3 Thy1 Gpm6a Kalrn Tacstd2 Syne1 Tanc2
GO:0000904	0.00625202	1.79263	14.5182	25	821	cell morphogenesis involved in differentiation	Prex2 Apoe Col18a1 Dpysl2 Efna1 Gata3 Id2 Lamb1 Myo5b Myoc Notch1 Reln Cxcl12 Sema6a Sod1 Spint2 Thy1 Map3k1 Kalrn Ccdc141 Olfm1 Tacstd2 Syne1 Rpl24 Tanc2
GO:0001817	0.00975638	1.79045	12.7499	22	721	regulation of cytokine production	Apod Cd24a Cd36 Egr1 Gata3 Hspb1 Il16 Il7 Lgals7 Lpl Lum Pdcd4 Sod1 Tgfb3 Thbs1 Zfp36 Nav3 Ltbp1 Skint4 Zbtb20 Rgcc Tril
GO:0040008	0.00990344	1.78781	12.7675	22	722	regulation of growth	Apoe Dpysl2 Dlg1 Gja1 Igf2 Igfbp4 Igfbp5 Il7 Myo5b Notch1 Notch2 Pim1 Ppib Cxcl12 Sema6a Sod1 Serpine2 Tmprss4 Sfn Olfm1 Dusp6 Sgip1
GO:0006396	0.00603222	1.7765	15.2432	26	862	RNA processing	Ivns1abp Clk1 Celf2 Rpl26 Rpl27 Rps14 Rps15 Rps16 Rps17 Rps19 Rps24 Rps6 Rps7 Srsf5 Rnasel Rps26 Rps28 Rpl35a Rps21 Rpl35 Rpl11 Rpl14 Snrpg Rps13 Malat1 Rps25
GO:0019725	0.00803904	1.69664	17.1708	28	971	cellular homeostasis	Ank2 Apoe Cacna1e Ms4a1 Cd24a Cd36 Cp S1pr1 Fth1 Gja1 Heph Lcn2 Plcg1 Ptger2 Slc34a2 Sod1 Sox4 Thy1 Trpc3 Txn1 Unc13b Pim3 Lrrc8a Fxyd1 Zbtb20 C1qtnf1 Klf15 Slc25a27
GO:0009617	0.00892135	1.68175	17.3122	28	979	response to bacterium	Bcr Abca1 Defb6 Ang Fabp4 Ms4a1 Cd24a Cd36 Fau Kcnj8 Lcn2 Lpl Notch2 Pdcd4 Penk Ptger2 Stab1 Rpl30 Rps19 Scd1 Rpl13a Unc13b Zfp36 Gpm6a Plscr4 Mgst1 Rpl39 Ccdc80

## Sheet: All downregulated
Sorted by p-value
GOBPID	Pvalue	OddsRatio	ExpCount	Count	Size	Term	symbol
GO:0006412	5.35921e-27	6.74402	11.0346	60	624	translation	Gm2000 Rpl10 Rpl31 Ang Fau Igfbp5 mt-Rnr1 Rpl18 Rpl19 Rpl21 Rpl26 Rpl29 Rpl30 Rpl32 Rpl37a Rpl9 Rps12 Rps14 Rps15 Rps16 Rps17 Rps18 Rps19 Rps24 Rps29 Rps3a1 Rps4x Rps7 Sox4 Thbs1 Rpl13a Zfp36 Rpl27a Rpl23a Rpl13 Rps11 Rps26 Rpl17 Rps28 Rpl36 Rplp1 Rpl35a Rpl23 Rps23 Rps21 Rpl35 Rpl11 Rpl14 Rplp2 Rpl39 Rpl37 Rps20 Rpl38 Rpl41 Rps13 Rpl24 Pink1 Rpl18a Rps9 Rps27a
GO:0006518	1.21165e-26	5.87538	14.1292	67	799	peptide metabolic process	Gm2000 Rpl10 Rpl31 Ang Apoe Efna1 Fau Gstm1 Igfbp5 mt-Rnr1 Rpl18 Rpl19 Rpl21 Rpl26 Rpl29 Rpl30 Rpl32 Rpl37a Rpl9 Rps12 Rps14 Rps15 Rps16 Rps17 Rps18 Rps19 Rps24 Rps29 Rps3a1 Rps4x Rps7 Sod1 Sox4 Thbs1 Rpl13a Zfp36 Rpl27a Rpl23a Rpl13 Rps11 Rps26 Rpl17 Rps28 Rpl36 Rplp1 Olfm1 Mgst1 Rpl35a Gpx4 Rpl23 Rps23 Rps21 Rpl35 Rpl11 Rpl14 Rplp2 Rpl39 Rpl37 Rps20 Rpl38 Rpl41 Rps13 Rpl24 Pink1 Rpl18a Rps9 Rps…
GO:0043043	3.99227e-26	6.46181	11.459	60	648	peptide biosynthetic process	Gm2000 Rpl10 Rpl31 Ang Fau Igfbp5 mt-Rnr1 Rpl18 Rpl19 Rpl21 Rpl26 Rpl29 Rpl30 Rpl32 Rpl37a Rpl9 Rps12 Rps14 Rps15 Rps16 Rps17 Rps18 Rps19 Rps24 Rps29 Rps3a1 Rps4x Rps7 Sox4 Thbs1 Rpl13a Zfp36 Rpl27a Rpl23a Rpl13 Rps11 Rps26 Rpl17 Rps28 Rpl36 Rplp1 Rpl35a Rpl23 Rps23 Rps21 Rpl35 Rpl11 Rpl14 Rplp2 Rpl39 Rpl37 Rps20 Rpl38 Rpl41 Rps13 Rpl24 Pink1 Rpl18a Rps9 Rps27a
GO:0043604	8.73275e-25	5.74476	13.4395	63	760	amide biosynthetic process	Gm2000 Sptssa Rpl10 Rpl31 Ang Degs1 Fau Igfbp5 mt-Rnr1 Rpl18 Rpl19 Rpl21 Rpl26 Rpl29 Rpl30 Rpl32 Rpl37a Rpl9 Rps12 Rps14 Rps15 Rps16 Rps17 Rps18 Rps19 Rps24 Rps29 Rps3a1 Rps4x Rps7 Sox4 Thbs1 Rpl13a Zfp36 St8sia6 Rpl27a Rpl23a Rpl13 Rps11 Rps26 Rpl17 Rps28 Rpl36 Rplp1 Rpl35a Rpl23 Rps23 Rps21 Rpl35 Rpl11 Rpl14 Rplp2 Rpl39 Rpl37 Rps20 Rpl38 Rpl41 Rps13 Rpl24 Pink1 Rpl18a Rps9 Rps27a
GO:0002181	4.76217e-19	18.3845	1.62689	22	92	cytoplasmic translation	Rpl31 Rpl18 Rpl19 Rpl26 Rpl29 Rpl30 Rpl9 Rps29 Rpl13a Rps26 Rpl17 Rps28 Rpl36 Rplp1 Rpl35a Rps23 Rps21 Rpl11 Rpl39 Rpl38 Rpl24 Rpl18a
GO:0042274	2.29501e-12	14.87	1.2909	15	73	ribosomal small subunit biogenesis	mt-Rnr1 Rps14 Rps15 Rps16 Rps17 Rps19 Rps24 Rps6 Rps7 Rps28 Rps27 Rps21 Rps10 Rpl38 Rps25
GO:0001944	5.04699e-12	3.6535	13.9347	45	788	vasculature development	Angpt2 Ang Apoe Cd36 Col18a1 Col3a1 Col8a1 Col1a1 Col1a2 Comp S1pr1 Efna1 Egr1 Gja1 Gja4 Hey1 Hspb1 Igf2 Kit Lama4 Nfatc1 Notch1 Notch2 Pdcd4 Pdgfb Plcg1 Stab1 Cxcl12 Serpinf1 Sema6a Sox4 Tbx1 Tgfa Thbs1 Thy1 Ltbp1 Tmem204 Dll4 Smoc2 Rgcc Esm1 Rspo3 Rin2 Robo4 Rhoj
GO:0000028	3.77726e-11	42.5681	0.371355	9	21	ribosomal small subunit assembly	mt-Rnr1 Rps14 Rps15 Rps19 Rps28 Rps27 Rps10 Rpl38 Rps25
GO:0042255	7.9547e-11	14.5874	1.13175	13	64	ribosome assembly	Rpl10 mt-Rnr1 Rps14 Rps15 Rps19 Rpl23a Rps28 Rps27 Rpl11 Rps10 Rpl38 Rpl24 Rps25
GO:0050673	9.18588e-11	4.43774	7.83383	31	443	epithelial cell proliferation	Foxp2 Ang Apoe Cldn1 Col8a1 Ctsl Dlg1 Gata3 Gja1 Hey1 Id2 Igf2 Igfbp4 Igfbp5 Kit Klf9 Notch1 Notch2 Pdgfb Plcg1 Cxcl12 Serpinf1 Serpinb5 Tbx1 Tgfa Thbs1 Zfp36 Dll4 Sfn Tacstd2 Rgcc
GO:0042254	1.11703e-10	5.43081	5.19897	25	294	ribosome biogenesis	Rpl10 mt-Rnr1 Rpl26 Rpl27 Rps14 Rps15 Rps16 Rps17 Rps19 Rps24 Rps6 Rps7 Rnasel Rpl23a Rps28 Rps27 Rpl35a Rps21 Rpl35 Rpl11 Rps10 Rpl14 Rpl38 Rpl24 Rps25
GO:0001568	2.0304e-10	3.44112	13.3157	41	753	blood vessel development	Angpt2 Ang Apoe Cd36 Col18a1 Col3a1 Col8a1 Col1a1 Col1a2 Comp S1pr1 Efna1 Egr1 Gja1 Gja4 Hey1 Hspb1 Igf2 Lama4 Notch1 Notch2 Pdgfb Plcg1 Stab1 Cxcl12 Serpinf1 Sema6a Sox4 Tbx1 Tgfa Thbs1 Thy1 Ltbp1 Dll4 Smoc2 Rgcc Esm1 Rspo3 Rin2 Robo4 Rhoj
GO:0030155	1.15645e-09	3.33795	12.9797	39	734	regulation of cell adhesion	Angpt2 Apod Cd24a Cd36 Cd63 Col8a1 Col1a1 Dlg1 S1pr1 Efna1 Fgl2 Gata3 Hspb1 Igf2 Il7 Lama4 Lamb1 Lgals7 Myoc Notch1 Pdgfb Cxcl12 Sema6a St3gal4 Sox4 Serpine2 Spint2 Thbs1 Thy1 Utrn Lax1 Abi3bp Nfat5 C1qtnf1 Tacstd2 Smoc2 Rgcc Ccdc80 Rin2
GO:0022613	1.18672e-09	4.31809	7.2149	28	408	ribonucleoprotein complex biogenesis	Rpl10 Celf2 mt-Rnr1 Rpl26 Rpl27 Rps14 Rps15 Rps16 Rps17 Rps19 Rps24 Rps6 Rps7 Rpl13a Rnasel Rpl23a Rps28 Rps27 Rpl35a Rps21 Rpl35 Rpl11 Rps10 Rpl14 Rpl38 Snrpg Rpl24 Rps25
GO:0030334	1.7534e-09	2.9983	16.6933	45	944	regulation of cell migration	Bcr Angpt2 Apod Apoe Cd63 Cldn1 Col18a1 Col3a1 Col1a1 S1pr1 Efna1 Egr1 Gata3 Gja1 Hspb1 Igf2 Igfbp5 Kit Lama4 Lamb1 Ldb2 Myoc Notch1 Pdgfb Plcg1 Tmsb10 Tmsb4x Reln Cxcl12 Serpinf1 Sema6a St3gal4 Thbs1 Thy1 Nav3 Map3k1 Dll4 Adgrg3 Olfm1 Tacstd2 Smoc2 Rgcc Rin2 Robo4 Rhoj
GO:2000145	2.88937e-09	2.90795	17.5775	46	994	regulation of cell motility	Bcr Angpt2 Apod Apoe Cd63 Cldn1 Col18a1 Col3a1 Col1a1 S1pr1 Efna1 Egr1 Gata3 Gja1 Hspb1 Igf2 Igfbp5 Kit Lama4 Lamb1 Ldb2 Myoc Notch1 Pdgfb Plcg1 Tmsb10 Tmsb4x Reln Cxcl12 Serpinf1 Sema6a St3gal4 Spint2 Thbs1 Thy1 Nav3 Map3k1 Dll4 Adgrg3 Olfm1 Tacstd2 Smoc2 Rgcc Rin2 Robo4 Rhoj
GO:0050678	4.25152e-09	4.32405	6.66671	26	377	regulation of epithelial cell proliferation	Foxp2 Ang Apoe Cldn1 Ctsl Dlg1 Gata3 Gja1 Hey1 Igf2 Klf9 Notch1 Notch2 Pdgfb Plcg1 Cxcl12 Serpinf1 Serpinb5 Tbx1 Tgfa Thbs1 Zfp36 Dll4 Sfn Tacstd2 Rgcc
GO:0035239	5.82854e-09	2.91025	16.7463	44	947	tube morphogenesis	Angpt2 Ang Apoe Cd36 Col18a1 Col3a1 Col8a1 Comp Dlg1 S1pr1 Efna1 Gata3 Gja1 Hey1 Hspb1 Id2 Igf2 Mgp Nfatc1 Notch1 Notch2 Pdgfb Plcg1 Stab1 Rps7 Cxcl12 Serpinf1 Sema6a Sox4 Spint2 Tbx1 Tgfa Tgif1 Thbs1 Thy1 Dll4 Tacstd2 Smoc2 Rgcc Esm1 Rspo3 Rin2 Robo4 Rhoj
GO:0030198	6.78402e-09	4.72191	5.41118	23	306	extracellular matrix organization	Ltbp4 Mia Col18a1 Col2a1 Col3a1 Col8a1 Col9a1 Col9a3 Col1a1 Col1a2 Comp Lamb1 Lum Notch1 Serpinb5 Spint2 Tcf15 Tgfbi Abi3bp Smoc2 Rgcc Ccdc80 Tnxb
GO:0043062	7.21574e-09	4.70507	5.42886	23	307	extracellular structure organization	Ltbp4 Mia Col18a1 Col2a1 Col3a1 Col8a1 Col9a1 Col9a3 Col1a1 Col1a2 Comp Lamb1 Lum Notch1 Serpinb5 Spint2 Tcf15 Tgfbi Abi3bp Smoc2 Rgcc Ccdc80 Tnxb
GO:0045229	7.21574e-09	4.70507	5.42886	23	307	external encapsulating structure organization	Ltbp4 Mia Col18a1 Col2a1 Col3a1 Col8a1 Col9a1 Col9a3 Col1a1 Col1a2 Comp Lamb1 Lum Notch1 Serpinb5 Spint2 Tcf15 Tgfbi Abi3bp Smoc2 Rgcc Ccdc80 Tnxb
GO:0048514	7.44818e-09	3.33363	11.5827	35	655	blood vessel morphogenesis	Angpt2 Ang Apoe Cd36 Col18a1 Col3a1 Col8a1 Comp S1pr1 Efna1 Gja1 Hey1 Hspb1 Igf2 Notch1 Notch2 Pdgfb Plcg1 Stab1 Cxcl12 Serpinf1 Sema6a Sox4 Tbx1 Tgfa Thbs1 Thy1 Dll4 Smoc2 Rgcc Esm1 Rspo3 Rin2 Robo4 Rhoj
GO:2000146	1.88738e-08	4.63775	5.25202	22	297	negative regulation of cell motility	Bcr Angpt2 Apod Apoe Cd63 Col3a1 Gata3 Gja1 Igfbp5 Notch1 Pdgfb Cxcl12 Serpinf1 Spint2 Thbs1 Thy1 Nav3 Dll4 Olfm1 Tacstd2 Rgcc Robo4
GO:0031589	2.9122e-08	4.17616	6.33072	24	358	cell-substrate adhesion	Bcr Angpt2 Apod Cd36 Cd63 Mia Col3a1 Col8a1 Col1a1 Efna1 Lamb1 Myoc Notch1 Pdgfb Rpl29 Thbs1 Thy1 Utrn Abi3bp Tacstd2 Smoc2 Ccdc80 Rin2 Tnxb
GO:0040013	3.11112e-08	4.31963	5.87095	23	332	negative regulation of locomotion	Bcr Angpt2 Apod Apoe Cd63 Col3a1 Gata3 Gja1 Igfbp5 Notch1 Pdgfb Cxcl12 Serpinf1 Sema6a Spint2 Thbs1 Thy1 Nav3 Dll4 Olfm1 Tacstd2 Rgcc Robo4
GO:0051271	3.22336e-08	4.489	5.41118	22	306	negative regulation of cellular component movement	Bcr Angpt2 Apod Apoe Cd63 Col3a1 Gata3 Gja1 Igfbp5 Notch1 Pdgfb Cxcl12 Serpinf1 Spint2 Thbs1 Thy1 Nav3 Dll4 Olfm1 Tacstd2 Rgcc Robo4
GO:0006364	3.3185e-08	5.48596	3.6605	18	207	rRNA processing	Rpl26 Rpl27 Rps14 Rps15 Rps16 Rps17 Rps19 Rps24 Rps6 Rps7 Rnasel Rps28 Rpl35a Rps21 Rpl35 Rpl11 Rpl14 Rps25
GO:0016072	6.37939e-08	5.23452	3.81965	18	216	rRNA metabolic process	Rpl26 Rpl27 Rps14 Rps15 Rps16 Rps17 Rps19 Rps24 Rps6 Rps7 Rnasel Rps28 Rpl35a Rps21 Rpl35 Rpl11 Rpl14 Rps25
GO:0010594	6.9803e-08	5.92495	3.02389	16	171	regulation of endothelial cell migration	Angpt2 Apoe Efna1 Gata3 Hspb1 Igf2 Notch1 Pdgfb Plcg1 Serpinf1 Thbs1 Dll4 Smoc2 Rgcc Rin2 Rhoj
GO:0022618	6.9803e-08	5.92495	3.02389	16	171	ribonucleoprotein complex assembly	Rpl10 Celf2 mt-Rnr1 Rps14 Rps15 Rps19 Rpl13a Rpl23a Rps28 Rps27 Rpl11 Rps10 Rpl38 Snrpg Rpl24 Rps25
GO:0043535	1.03094e-07	8.34256	1.66226	12	94	regulation of blood vessel endothelial cell migration	Angpt2 Apoe Efna1 Hspb1 Igf2 Notch1 Pdgfb Plcg1 Thbs1 Dll4 Rgcc Rhoj
GO:0071826	1.22049e-07	5.6672	3.14768	16	178	ribonucleoprotein complex subunit organization	Rpl10 Celf2 mt-Rnr1 Rps14 Rps15 Rps19 Rpl13a Rpl23a Rps28 Rps27 Rpl11 Rps10 Rpl38 Snrpg Rpl24 Rps25
GO:0007167	1.32704e-07	2.68377	16.7287	41	946	enzyme linked receptor protein signaling pathway	Ltbp4 Bcr Angpt2 Apod Cd63 Col3a1 Col1a1 Col1a2 Comp Efna1 Egr1 Fos Gata3 Hspb1 Igf2 Igfbp4 Igfbp5 Kit Myoc Notch1 Notch2 Pdcd4 Pdgfb Plcg1 Rbpms Sema6a Tgfa Tgfb3 Tgif1 Thbs1 Styk1 Map3k1 Ltbp1 Tmem204 Txnip Smoc2 Aspn Rasl11b Arid5b Esm1 Cyfip2
GO:0030336	1.9109e-07	4.37158	5.02214	20	284	negative regulation of cell migration	Bcr Angpt2 Apod Apoe Cd63 Col3a1 Gja1 Igfbp5 Notch1 Pdgfb Cxcl12 Serpinf1 Thbs1 Thy1 Nav3 Dll4 Olfm1 Tacstd2 Rgcc Robo4
GO:0010632	3.11062e-07	4.6637	4.24406	18	240	regulation of epithelial cell migration	Angpt2 Apoe Cd63 Efna1 Gata3 Hspb1 Igf2 Notch1 Pdgfb Plcg1 Serpinf1 Thbs1 Dll4 Tacstd2 Smoc2 Rgcc Rin2 Rhoj
GO:0007162	3.15108e-07	4.22578	5.18129	20	293	negative regulation of cell adhesion	Angpt2 Apod Cd24a Col1a1 Dlg1 Fgl2 Hspb1 Lamb1 Lgals7 Myoc Notch1 Cxcl12 Sema6a Serpine2 Spint2 Thbs1 Lax1 C1qtnf1 Tacstd2 Rgcc
GO:0032102	3.5337e-07	3.73091	6.71976	23	380	negative regulation of response to external stimulus	Bcr Angpt2 Apoe Serping1 Cd24a Fgl2 Gata3 Gja1 Ier3 Igf2 Notch1 Pdgfb Rps19 Serpinf1 Sema6a Sod1 Serpine2 Enpp3 Thbs1 Zfp36 Tspan6 C1qtnf1 Susd4
GO:0001667	1.21725e-06	3.34901	7.76309	24	439	ameboidal-type cell migration	Angpt2 Apoe Cd63 Efna1 Gata3 Gja1 Hspb1 Igf2 Kit Notch1 Pdgfb Plcg1 Cxcl12 Serpinf1 Sema6a Tbx1 Thbs1 Dll4 Tacstd2 Smoc2 Rgcc Arid5b Rin2 Rhoj
GO:0043534	1.37712e-06	6.38637	2.10435	12	119	blood vessel endothelial cell migration	Angpt2 Apoe Efna1 Hspb1 Igf2 Notch1 Pdgfb Plcg1 Thbs1 Dll4 Rgcc Rhoj
GO:0008285	1.61823e-06	2.74551	12.6084	32	713	negative regulation of cell population proliferation	Ang Apod Apoe Cd24a Ctsl Dlg1 Fth1 Gata3 Gja1 Igfbp5 Klf9 Lgals7 Ndrg1 Nfatc1 Notch1 Pdcd4 Rgs5 Cxcl12 Serpinf1 Sox4 Serpine2 Spint2 Enpp3 Tgfb3 Tgif1 Thbs1 Klf13 Dll4 Sfn Pmaip1 Ifitm3 Rgcc
GO:0001525	1.62889e-06	3.04003	9.60218	27	543	angiogenesis	Angpt2 Ang Cd36 Col18a1 Col8a1 S1pr1 Efna1 Hspb1 Igf2 Notch1 Notch2 Plcg1 Stab1 Cxcl12 Serpinf1 Sema6a Tbx1 Tgfa Thbs1 Thy1 Dll4 Smoc2 Rgcc Esm1 Rspo3 Robo4 Rhoj
GO:0043542	1.87436e-06	4.537	3.85502	16	218	endothelial cell migration	Angpt2 Apoe Efna1 Gata3 Hspb1 Igf2 Notch1 Pdgfb Plcg1 Serpinf1 Thbs1 Dll4 Smoc2 Rgcc Rin2 Rhoj
GO:0010810	2.2404e-06	4.47001	3.90807	16	221	regulation of cell-substrate adhesion	Angpt2 Apod Cd36 Col8a1 Col1a1 Myoc Notch1 Pdgfb Thbs1 Thy1 Utrn Abi3bp Tacstd2 Smoc2 Ccdc80 Rin2
GO:0010631	2.31853e-06	3.83367	5.37581	19	304	epithelial cell migration	Angpt2 Apoe Cd63 Efna1 Gata3 Hspb1 Igf2 Kit Notch1 Pdgfb Plcg1 Serpinf1 Thbs1 Dll4 Tacstd2 Smoc2 Rgcc Rin2 Rhoj
GO:0090132	2.55263e-06	3.80662	5.41118	19	306	epithelium migration	Angpt2 Apoe Cd63 Efna1 Gata3 Hspb1 Igf2 Kit Notch1 Pdgfb Plcg1 Serpinf1 Thbs1 Dll4 Tacstd2 Smoc2 Rgcc Rin2 Rhoj
GO:1900046	2.67774e-06	8.78952	1.1848	9	67	regulation of hemostasis	Apoe Serping1 Cd36 Comp Pdgfb St3gal4 Serpine2 Thbs1 C1qtnf1
GO:0090130	2.80794e-06	3.77994	5.44654	19	308	tissue migration	Angpt2 Apoe Cd63 Efna1 Gata3 Hspb1 Igf2 Kit Notch1 Pdgfb Plcg1 Serpinf1 Thbs1 Dll4 Tacstd2 Smoc2 Rgcc Rin2 Rhoj
GO:0071363	3.08771e-06	2.80734	11.1407	29	630	cellular response to growth factor stimulus	Ltbp4 Cd63 Col2a1 Col3a1 Col1a2 Comp Egr1 Fos Gata3 Hspb1 Notch1 Notch2 Pdcd4 Pdgfb Plcg1 Stmn2 Sema6a Tbx1 Tgfb3 Thbs1 Zfp36 Map3k1 Ltbp1 Tmem204 Dll4 Smoc2 Aspn Rasl11b Cyfip2
GO:0098609	3.82558e-06	2.58384	13.7755	33	779	cell-cell adhesion	Cd24a Cldn1 Comp Dlg1 Dsc3 Dsg1a Sparcl1 Fgl2 Gata3 Hspb1 Igf2 Il7 Kit Lamb1 Lgals7 Cd93 Notch1 Cxcl12 St3gal4 Sox4 Serpine2 Spint2 Thbs1 Thy1 Lax1 Nfat5 Ccdc141 C1qtnf1 Perp Rgcc Pear1 Cyfip2 Tnxb
GO:0010942	3.83511e-06	2.72077	11.8834	30	672	positive regulation of cell death	Apoe Cd24a Cd36 Col18a1 Degs1 Egr1 Fos G0s2 Gadd45b Notch1 Notch2 Pdcd4 Plcg1 Rpl26 Rps29 Rps6 Rps7 Sod1 Sox4 Tgfb3 Thbs1 Timp3 Unc13b Hebp2 Olfm1 Txnip Pmaip1 Rgcc Rpl11 Dusp6
GO:1901798	3.92805e-06	17.7859	0.442089	6	25	positive regulation of signal transduction by p53 class mediator	Hic1 Rpl26 Rps7 Pmaip1 Rpl23 Rpl11
GO:0009611	4.00488e-06	3.02808	8.89484	25	503	response to wounding	Apoe Serping1 Cd24a Cd36 Cldn1 Col3a1 Col1a1 Comp Gja1 Notch2 Pdgfb Srsf5 St3gal4 Sod1 Serpine2 Tmprss4 Thbs1 Zfp36 Map3k1 C1qtnf1 Smoc2 Mustn1 Neat1 Mmrn1 Pear1
GO:0097435	4.16489e-06	2.61473	13.192	32	746	supramolecular fiber organization	Ltbp4 Apoe Cd36 Col2a1 Col3a1 Col1a1 Col1a2 Comp Cst3 Dlg1 S1pr1 Krt2 Lum Marcks Myo5b Myoc Tmsb10 Tmsb4x Stmn2 Coro6 Tgfb3 Nav3 Map3k1 Mical2 Tmod2 Pfdn5 Tacstd2 Gmfg Rgcc Tppp3 Msrb2 Tnxb
GO:0070848	4.58466e-06	2.7463	11.3705	29	643	response to growth factor	Ltbp4 Cd63 Col2a1 Col3a1 Col1a2 Comp Egr1 Fos Gata3 Hspb1 Notch1 Notch2 Pdcd4 Pdgfb Plcg1 Stmn2 Sema6a Tbx1 Tgfb3 Thbs1 Zfp36 Map3k1 Ltbp1 Tmem204 Dll4 Smoc2 Aspn Rasl11b Cyfip2
GO:0032101	4.75705e-06	2.44598	15.8799	36	898	regulation of response to external stimulus	Bcr Angpt2 Fabp4 Apoe Serping1 Cd24a Cd36 S1pr1 Fgl2 Gata3 Gja1 Hspb1 Ier3 Ifi203 Igf2 Il16 Lpl Notch1 Pdcd4 Pdgfb Rps19 Cxcl12 Serpinf1 Sema6a St3gal4 Sod1 Serpine2 Enpp3 Thbs1 Unc13b Zfp36 Tspan6 C1qtnf1 Gpx4 Smoc2 Susd4
GO:0010633	4.93105e-06	8.09017	1.27322	9	72	negative regulation of epithelial cell migration	Angpt2 Apoe Cd63 Notch1 Serpinf1 Thbs1 Dll4 Tacstd2 Rgcc
GO:0042273	4.93105e-06	8.09017	1.27322	9	72	ribosomal large subunit biogenesis	Rpl10 Rpl26 Rpl23a Rpl35a Rpl35 Rpl11 Rpl14 Rpl38 Rpl24
GO:0048608	5.26773e-06	3.05602	8.45275	24	478	reproductive structure development	Bik Col9a3 Ctsl Dlg1 Gata3 Gja1 Hey1 Igf2 Kit Lfng Map7 Notch1 Notch2 Pdgfb Rps6 Serpinf1 Sod1 Serpine2 Serpinb5 Spint2 Tppp3 Arid5b Rspo3 Psapl1
GO:0048872	6.05967e-06	3.43428	6.27767	20	355	homeostasis of number of cells	Bcr Cd24a Gata3 Heph Id2 Il7 Kit Map7 Notch1 Rps14 Rps17 Rps19 Rps24 Rps6 Sod1 Sox4 Zfp36 Klf13 Pmaip1 Emcn
GO:0061458	6.06097e-06	3.02879	8.52349	24	482	reproductive system development	Bik Col9a3 Ctsl Dlg1 Gata3 Gja1 Hey1 Igf2 Kit Lfng Map7 Notch1 Notch2 Pdgfb Rps6 Serpinf1 Sod1 Serpine2 Serpinb5 Spint2 Tppp3 Arid5b Rspo3 Psapl1
GO:0031348	9.58623e-06	4.18011	3.89039	15	220	negative regulation of defense response	Bcr Apoe Serping1 Cd24a Fgl2 Gata3 Ier3 Igf2 Rps19 Serpinf1 Sod1 Enpp3 Zfp36 Tspan6 Susd4
GO:0051145	1.06935e-05	7.27893	1.397	9	79	smooth muscle cell differentiation	Comp Hey1 Kit Nfatc1 Notch1 Pdcd4 Pdgfb Tmsb4x Tmem204
GO:0022603	1.33284e-05	2.29565	17.3299	37	980	regulation of anatomical structure morphogenesis	Bcr Angpt2 Apoe Cd36 Dlg1 Efna1 Gata3 Gja1 Hspb1 Igf2 Kit Lfng Myo5b Myoc Notch1 Palm Plcg1 Stab1 Reln Cxcl12 Serpinf1 Sema6a Tbx1 Tgif1 Thbs1 Thy1 Fgd4 Kalrn Tacstd2 Syne1 Smoc2 Rgcc Myl12b Pink1 Fmnl2 Tanc2 Rhoj
GO:0048659	1.7094e-05	4.51393	3.12999	13	177	smooth muscle cell proliferation	Ang Apod S1pr1 Egr1 Gja1 Id2 Igfbp5 Pdcd4 Pdgfb Rgs5 Tgfb3 Thbs1 Kalrn
GO:0034101	1.86878e-05	4.83918	2.70559	12	153	erythrocyte homeostasis	Cd24a Gata3 Heph Id2 Kit Rps14 Rps17 Rps19 Rps24 Rps6 Zfp36 Klf13
GO:0043065	1.90033e-05	2.68518	10.3626	26	586	positive regulation of apoptotic process	Cd24a Col18a1 Degs1 Egr1 G0s2 Gadd45b Notch1 Notch2 Pdcd4 Plcg1 Rpl26 Rps29 Rps6 Rps7 Sod1 Sox4 Tgfb3 Thbs1 Timp3 Unc13b Olfm1 Txnip Pmaip1 Rgcc Rpl11 Dusp6
GO:0061041	1.9032e-05	5.29269	2.28118	11	129	regulation of wound healing	Apoe Serping1 Cd36 Cldn1 Gja1 Pdgfb St3gal4 Serpine2 Thbs1 C1qtnf1 Smoc2
GO:0051338	1.98044e-05	2.33732	15.5969	34	882	regulation of transferase activity	Ang Fabp4 Apoe Cd24a Dlg1 Efna1 Egr1 Hspb1 Igf2 Kit Ldb2 Gadd45b Pdgfb Pim1 Pkib Reln Rps7 Sod1 Pik3ip1 Tgfa Tgfb3 Thbs1 Thy1 Fgd4 Zfp36 Trib3 Lax1 Map3k1 Sfn Rpl23 Rgcc Rpl11 Dusp6 Tnxb
GO:0003179	2.02495e-05	9.63036	0.848812	7	48	heart valve morphogenesis	Efna1 Gata3 Hey1 Nfatc1 Notch1 Notch2 Sox4
GO:0007169	2.07335e-05	2.67051	10.4156	26	589	transmembrane receptor protein tyrosine kinase signaling pathway	Bcr Angpt2 Apod Cd63 Col1a1 Efna1 Gata3 Hspb1 Igf2 Igfbp4 Igfbp5 Kit Myoc Notch1 Pdgfb Plcg1 Sema6a Tgfa Thbs1 Styk1 Tmem204 Txnip Smoc2 Arid5b Esm1 Cyfip2
GO:0030193	2.09457e-05	7.79361	1.16712	8	66	regulation of blood coagulation	Apoe Serping1 Cd36 Pdgfb St3gal4 Serpine2 Thbs1 C1qtnf1
GO:1905314	2.17957e-05	12.5116	0.583558	6	33	semi-lunar valve development	Efna1 Gata3 Hey1 Nfatc1 Notch1 Notch2
GO:0042060	2.28186e-05	3.22497	6.31304	19	357	wound healing	Apoe Serping1 Cd36 Cldn1 Col3a1 Col1a1 Comp Gja1 Notch2 Pdgfb St3gal4 Serpine2 Thbs1 Map3k1 C1qtnf1 Smoc2 Mustn1 Mmrn1 Pear1
GO:1900047	2.32682e-05	9.40066	0.866495	7	49	negative regulation of hemostasis	Apoe Serping1 Comp Pdgfb Serpine2 Thbs1 C1qtnf1
GO:0010811	2.53459e-05	5.11826	2.35192	11	133	positive regulation of cell-substrate adhesion	Cd36 Col8a1 Myoc Pdgfb Thbs1 Thy1 Utrn Abi3bp Smoc2 Ccdc80 Rin2
GO:0043537	2.60738e-05	12.0642	0.601242	6	34	negative regulation of blood vessel endothelial cell migration	Angpt2 Apoe Notch1 Thbs1 Dll4 Rgcc
GO:0044087	2.79893e-05	2.23757	17.2415	36	975	regulation of cellular component biogenesis	Abca1 Apod Apoe Bik Cd24a Cd36 Cldn1 Dlg1 S1pr1 Gja1 Kit Ldb2 Myo5b Myoc Notch1 Palm Tmsb10 Tmsb4x Stmn2 Stxbp6 Tgfb3 Thy1 Rpl13a Unc13b Gpm6a Nav3 Map3k1 Hjurp Tmod2 Tacstd2 Gmfg Syne1 Rgcc Sncaip Tppp3 Pink1
GO:0043068	3.00035e-05	2.60872	10.6455	26	602	positive regulation of programmed cell death	Cd24a Col18a1 Degs1 Egr1 G0s2 Gadd45b Notch1 Notch2 Pdcd4 Plcg1 Rpl26 Rps29 Rps6 Rps7 Sod1 Sox4 Tgfb3 Thbs1 Timp3 Unc13b Olfm1 Txnip Pmaip1 Rgcc Rpl11 Dusp6
GO:0050818	3.23732e-05	7.28953	1.23785	8	70	regulation of coagulation	Apoe Serping1 Cd36 Pdgfb St3gal4 Serpine2 Thbs1 C1qtnf1
GO:0033002	3.39928e-05	3.72165	4.33248	15	245	muscle cell proliferation	Ang Apod S1pr1 Egr1 Gja1 Id2 Igfbp5 Notch1 Pdcd4 Pdgfb Pim1 Rgs5 Tgfb3 Thbs1 Kalrn
GO:2000353	3.46775e-05	16.5261	0.389039	5	22	positive regulation of endothelial cell apoptotic process	Col18a1 Pdcd4 Plcg1 Thbs1 Rgcc
GO:2001026	3.46775e-05	16.5261	0.389039	5	22	regulation of endothelial cell chemotaxis	Hspb1 Notch1 Pdgfb Thbs1 Smoc2
GO:0001501	3.53941e-05	2.69745	9.49608	24	537	skeletal system development	Bgn Chad Col2a1 Col9a1 Col1a1 Col1a2 Comp Dlg1 Gja1 Kit Mgp Myoc Notch2 Ppib Sox4 Tbx1 Tcf15 Tgfb3 Thbs1 Cytl1 Rpl13 Mustn1 Rpl38 Arid5b
GO:0010596	3.9293e-05	8.58171	0.93723	7	53	negative regulation of endothelial cell migration	Angpt2 Apoe Notch1 Serpinf1 Thbs1 Dll4 Rgcc
GO:0061383	3.9293e-05	8.58171	0.93723	7	53	trabecula morphogenesis	Chad Col1a1 S1pr1 Hey1 Nfatc1 Notch1 Dll4
GO:0002262	4.0212e-05	4.13295	3.39525	13	192	myeloid cell homeostasis	Cd24a Gata3 Heph Id2 Kit Rps14 Rps17 Rps19 Rps24 Rps6 Sod1 Zfp36 Klf13
GO:1902533	4.12783e-05	2.2189	16.8701	35	954	positive regulation of intracellular signal transduction	Apoe Cd24a Cd36 Col3a1 Efna1 Gata3 Hic1 Igf2 Igfbp4 Igfbp5 Kit Gadd45b Myoc Notch1 Notch2 Pdcd4 Pdgfb Reln Rpl26 Rps7 Cxcl12 Sod1 Tbx1 Tgfa Tgfb3 Thbs1 Fgd4 Map3k1 Nfat5 C1qtnf1 Pmaip1 Rpl23 Rpl11 Pink1 Chp2
GO:0035909	4.30973e-05	10.8953	0.654292	6	37	aorta morphogenesis	Col3a1 Hey1 Notch1 Sox4 Tbx1 Dll4
GO:0003007	4.32384e-05	3.46203	4.9514	16	280	heart morphogenesis	Col2a1 S1pr1 Efna1 Gata3 Gja1 Hey1 Id2 Nfatc1 Notch1 Notch2 Pdcd4 Pim1 Sox4 Tbx1 Thbs1 Dll4
GO:0043588	4.32384e-05	3.46203	4.9514	16	280	skin development	Bcr Cldn1 Col3a1 Col1a1 Col1a2 Comp Ctsl Igfbp5 Krt2 Ldb2 Notch1 Scd1 Tcf15 Zfp36 Sfn Txnip
GO:1903034	5.29199e-05	4.31529	3.00621	12	170	regulation of response to wounding	Apoe Serping1 Cd24a Cd36 Cldn1 Gja1 Pdgfb St3gal4 Serpine2 Thbs1 C1qtnf1 Smoc2
GO:0048660	5.6022e-05	4.28796	3.02389	12	171	regulation of smooth muscle cell proliferation	Ang Apod S1pr1 Egr1 Gja1 Id2 Igfbp5 Pdcd4 Pdgfb Rgs5 Tgfb3 Thbs1
GO:0002683	6.06059e-05	2.89	7.37405	20	417	negative regulation of immune system process	Bcr Apod Serping1 Cd24a Col3a1 Dlg1 Fgl2 Hspb1 Id2 Igf2 Lgals7 Rps19 Cxcl12 Enpp3 Tgfb3 Thbs1 Thy1 Lax1 Tspan6 Susd4
GO:0030199	6.34279e-05	7.89379	1.00796	7	57	collagen fibril organization	Col2a1 Col3a1 Col1a1 Col1a2 Comp Lum Tnxb
GO:0043086	6.35187e-05	2.39548	12.4492	28	704	negative regulation of catalytic activity	Timp4 Fabp4 Apoe Serping1 Cst3 Hspb1 Il7 Gadd45b Notch1 Palm Pkib Rps7 Serpinf1 Serpine2 Serpinb5 Spint2 Pik3ip1 Thbs1 Thy1 Timp3 Zfp36 Trib3 Lax1 Sfn Rpl23 Rpl11 Dusp6 Pi15
GO:0001837	6.37439e-05	4.58856	2.59949	11	147	epithelial to mesenchymal transition	Col1a1 Efna1 Gata3 Gja1 Hey1 Nfatc1 Notch1 Pdcd4 Tgfb3 Zfp750 Rgcc
GO:0050680	6.77886e-05	4.55487	2.61717	11	148	negative regulation of epithelial cell proliferation	Apoe Ctsl Dlg1 Gata3 Gja1 Klf9 Serpinf1 Thbs1 Dll4 Sfn Rgcc
GO:0035886	6.80437e-05	9.93265	0.707343	6	40	vascular associated smooth muscle cell differentiation	Comp Kit Nfatc1 Notch1 Pdcd4 Pdgfb
GO:0034470	6.97146e-05	3.05668	6.27767	18	355	ncRNA processing	Rpl26 Rpl27 Rps14 Rps15 Rps16 Rps17 Rps19 Rps24 Rps6 Rps7 Rnasel Rps28 Rpl35a Rps21 Rpl35 Rpl11 Rpl14 Rps25
GO:0003170	7.10485e-05	7.73867	1.02565	7	58	heart valve development	Efna1 Gata3 Hey1 Nfatc1 Notch1 Notch2 Sox4
GO:0048844	7.11078e-05	6.45418	1.37932	8	78	artery morphogenesis	Apoe Col3a1 Comp Hey1 Notch1 Sox4 Tbx1 Dll4
GO:0045859	7.42739e-05	2.41419	11.901	27	673	regulation of protein kinase activity	Ang Fabp4 Apoe Cd24a Dlg1 Efna1 Egr1 Hspb1 Kit Gadd45b Pdgfb Pim1 Pkib Reln Sod1 Tgfa Tgfb3 Thbs1 Thy1 Fgd4 Trib3 Lax1 Map3k1 Sfn Rgcc Dusp6 Tnxb
GO:0140352	7.47268e-05	2.17445	16.6756	34	943	export from cell	Ltbp4 Bcr Abca1 Ang Apba2 Apoe Cacna1e Comp Dpysl2 Dlg1 Gata3 Gja1 Kit Myo5b Notch1 Nrxn2 Plcg1 Cxcl12 Sox4 Serpine2 Stxbp6 Tgfb3 Unc13b Pim3 Abcg2 Syn3 Syt15 Kalrn Fxyd1 C1qtnf1 Rgcc Sncaip Pink1 Rab3il1
GO:0030335	7.61704e-05	2.5595	9.97354	24	564	positive regulation of cell migration	Cldn1 Col18a1 Col1a1 S1pr1 Egr1 Gata3 Hspb1 Igf2 Igfbp5 Kit Lamb1 Myoc Notch1 Pdgfb Plcg1 Tmsb4x Reln Cxcl12 Sema6a Thbs1 Thy1 Smoc2 Rin2 Rhoj
GO:0035924	7.94003e-05	7.58952	1.04333	7	59	cellular response to vascular endothelial growth factor stimulus	Cd63 Hspb1 Notch1 Pdgfb Sema6a Dll4 Smoc2
GO:0040017	7.97795e-05	2.49748	10.6455	25	602	positive regulation of locomotion	Cldn1 Col18a1 Col1a1 S1pr1 Egr1 Gata3 Hspb1 Igf2 Igfbp5 Il16 Kit Lamb1 Myoc Notch1 Pdgfb Plcg1 Tmsb4x Reln Cxcl12 Sema6a Thbs1 Thy1 Smoc2 Rin2 Rhoj
GO:0031347	8.04311e-05	2.54982	10.0089	24	566	regulation of defense response	Bcr Fabp4 Apoe Serping1 Cd24a Fgl2 Gata3 Gja1 Ier3 Ifi203 Igf2 Il16 Lpl Pdcd4 Penk Rps19 Serpinf1 Sod1 Enpp3 Unc13b Zfp36 Tspan6 Gpx4 Susd4
GO:0072012	8.17207e-05	13.3759	0.459773	5	26	glomerulus vasculature development	Angpt2 Egr1 Notch1 Notch2 Pdgfb
GO:0050878	8.32711e-05	3.01133	6.36609	18	360	regulation of body fluid levels	Apoe Aqp7 Serping1 Cd36 Cldn1 Comp Gja1 Pdgfb Scd1 St3gal4 Serpine2 Thbs1 Kalrn Sfn C1qtnf1 Map1lc3b Mmrn1 Pear1
GO:0071900	8.37968e-05	2.81774	7.55089	20	427	regulation of protein serine/threonine kinase activity	Apoe Cd24a Kit Gadd45b Pdgfb Pim1 Pkib Sod1 Tgfa Tgfb3 Thbs1 Thy1 Fgd4 Trib3 Lax1 Map3k1 Sfn Rgcc Dusp6 Tnxb
GO:0001935	8.62442e-05	4.42488	2.6879	11	152	endothelial cell proliferation	Ang Apoe Dlg1 Gja1 Igf2 Pdgfb Plcg1 Cxcl12 Thbs1 Dll4 Rgcc
GO:0085029	9.02629e-05	9.38002	0.74271	6	42	extracellular matrix assembly	Ltbp4 Col1a2 Lamb1 Notch1 Rgcc Tnxb
GO:0050821	9.67567e-05	4.03246	3.20073	12	181	protein stabilization	Ank2 Dsc3 Efna1 Per3 Pim1 Ppib Rps7 Sox4 Rpl23 Rpl11 Gpihbp1 Pink1
GO:0061437	9.88455e-05	12.7674	0.477457	5	27	renal system vasculature development	Angpt2 Egr1 Notch1 Notch2 Pdgfb
GO:0061440	9.88455e-05	12.7674	0.477457	5	27	kidney vasculature development	Angpt2 Egr1 Notch1 Notch2 Pdgfb
GO:0061061	0.000106905	2.35781	12.1663	27	688	muscle structure development	Ank2 Foxp2 Col3a1 Comp S1pr1 Egr1 Fos Gja1 Hey1 Id2 Igf2 Igfbp5 Kit Nfatc1 Notch1 Pdcd4 Pdgfb Tmsb4x Cxcl12 Tbx1 Tcf15 Utrn Tmem204 Tmod2 Dll4 Syne1 Arid5b
GO:0010812	0.000109377	7.17461	1.09638	7	62	negative regulation of cell-substrate adhesion	Angpt2 Apod Col1a1 Myoc Notch1 Thbs1 Tacstd2
GO:1905063	0.000112713	20.3876	0.265254	4	15	regulation of vascular associated smooth muscle cell differentiation	Kit Nfatc1 Pdcd4 Pdgfb
GO:0050866	0.000115866	3.69557	3.7666	13	213	negative regulation of cell activation	Bcr Apoe Cd24a Dlg1 Fgl2 Hspb1 Id2 Lgals7 Pdgfb Serpine2 Enpp3 Lax1 C1qtnf1
GO:0000027	0.000118597	12.2117	0.49514	5	28	ribosomal large subunit assembly	Rpl10 Rpl23a Rpl11 Rpl38 Rpl24
GO:0043549	0.000127105	2.25638	13.6517	29	772	regulation of kinase activity	Ang Fabp4 Apoe Cd24a Dlg1 Efna1 Egr1 Hspb1 Kit Ldb2 Gadd45b Pdgfb Pim1 Pkib Reln Sod1 Pik3ip1 Tgfa Tgfb3 Thbs1 Thy1 Fgd4 Trib3 Lax1 Map3k1 Sfn Rgcc Dusp6 Tnxb
GO:0010595	0.000129605	5.14019	1.90983	9	108	positive regulation of endothelial cell migration	Gata3 Hspb1 Igf2 Pdgfb Plcg1 Thbs1 Smoc2 Rin2 Rhoj
GO:0060840	0.000129605	5.14019	1.90983	9	108	artery development	Apoe Col3a1 Comp Hey1 Notch1 Sox4 Tbx1 Ltbp1 Dll4
GO:0045785	0.000133371	2.71577	7.81614	20	442	positive regulation of cell adhesion	Cd24a Cd36 Cd63 Col8a1 Gata3 Igf2 Il7 Myoc Pdgfb Cxcl12 St3gal4 Sox4 Thbs1 Thy1 Utrn Abi3bp Nfat5 Smoc2 Ccdc80 Rin2
GO:2000147	0.000139842	2.45241	10.3803	24	587	positive regulation of cell motility	Cldn1 Col18a1 Col1a1 S1pr1 Egr1 Gata3 Hspb1 Igf2 Igfbp5 Kit Lamb1 Myoc Notch1 Pdgfb Plcg1 Tmsb4x Reln Cxcl12 Sema6a Thbs1 Thy1 Smoc2 Rin2 Rhoj
GO:0035904	0.000147962	6.80262	1.14943	7	65	aorta development	Col3a1 Hey1 Notch1 Sox4 Tbx1 Ltbp1 Dll4
GO:0030855	0.000165732	2.37488	11.1583	25	631	epithelial cell differentiation	Bcr Cd63 Cldn1 Col18a1 Gata3 Gja1 Hey1 Id2 Krt2 Map7 Notch1 Notch2 Pdgfb Sod1 Sox4 Spint2 Tbx1 Tcf15 Zfp36 Map3k1 Sfn Txnip Klf15 Robo4 Psapl1
GO:0045597	0.000165931	2.10253	16.6756	33	943	positive regulation of cell differentiation	Apoe Cd36 Cebpd Col1a1 Fos Gata3 Gja1 Hey1 Id2 Il7 Kit Lpl Myo5b Myoc Notch1 Notch2 Pim1 Tmsb4x Reln Cxcl12 Serpinf1 Sox4 Serpine2 Tbx1 Tgfb3 Tgif1 Zfp36 Kalrn Sfn Tacstd2 Mustn1 Rgcc Rin2
GO:0035767	0.00016704	11.2338	0.530507	5	30	endothelial cell chemotaxis	Hspb1 Notch1 Pdgfb Thbs1 Smoc2
GO:0042908	0.00016704	11.2338	0.530507	5	30	xenobiotic transport	Cldn1 Gja1 Lrrc8d Lrrc8a Abcg2
GO:0001936	0.000167408	4.45771	2.42265	10	137	regulation of endothelial cell proliferation	Ang Apoe Gja1 Igf2 Pdgfb Plcg1 Cxcl12 Thbs1 Dll4 Rgcc
GO:0031214	0.000169432	4.07568	2.90011	11	164	biomineral tissue development	Ank Col1a1 Col1a2 Comp S1pr1 Gja1 Hey1 Mgp Notch1 Tbx1 Aspn
GO:0061314	0.000182254	41.9598	0.123785	3	7	Notch signaling involved in heart development	Hey1 Notch1 Dll4
GO:0022408	0.000185871	3.74229	3.43061	12	194	negative regulation of cell-cell adhesion	Cd24a Dlg1 Fgl2 Hspb1 Lgals7 Notch1 Cxcl12 Serpine2 Spint2 Lax1 C1qtnf1 Rgcc
GO:0110148	0.000188416	4.02274	2.93547	11	166	biomineralization	Ank Col1a1 Col1a2 Comp S1pr1 Gja1 Hey1 Mgp Notch1 Tbx1 Aspn
GO:0003184	0.000191092	17.2496	0.300621	4	17	pulmonary valve morphogenesis	Hey1 Nfatc1 Notch1 Notch2
GO:0030195	0.000193118	8.03791	0.848812	6	48	negative regulation of blood coagulation	Apoe Serping1 Pdgfb Serpine2 Thbs1 C1qtnf1
GO:0043405	0.000199318	3.14117	5.07519	15	287	regulation of MAP kinase activity	Apoe Cd24a Kit Gadd45b Pdgfb Sod1 Tgfa Tgfb3 Thbs1 Fgd4 Trib3 Lax1 Map3k1 Dusp6 Tnxb
GO:0060485	0.000206948	3.12952	5.09287	15	288	mesenchyme development	Col1a1 Efna1 Gata3 Gja1 Hey1 Nfatc1 Notch1 Pdcd4 Sema6a Tbx1 Tcf15 Tgfb3 Thbs1 Zfp750 Rgcc
GO:0007596	0.000209173	3.97115	2.97084	11	168	blood coagulation	Apoe Serping1 Cd36 Comp Pdgfb St3gal4 Serpine2 Thbs1 C1qtnf1 Mmrn1 Pear1
GO:1903035	0.000211179	5.44019	1.60921	8	91	negative regulation of response to wounding	Apoe Serping1 Cd24a Gja1 Pdgfb Serpine2 Thbs1 C1qtnf1
GO:0051272	0.000213756	2.37873	10.6809	24	604	positive regulation of cellular component movement	Cldn1 Col18a1 Col1a1 S1pr1 Egr1 Gata3 Hspb1 Igf2 Igfbp5 Kit Lamb1 Myoc Notch1 Pdgfb Plcg1 Tmsb4x Reln Cxcl12 Sema6a Thbs1 Thy1 Smoc2 Rin2 Rhoj
GO:0097190	0.000219022	2.37452	10.6986	24	605	apoptotic signaling pathway	Ivns1abp Bik Cd24a Col2a1 G0s2 Hic1 Hspb1 Ier3 Il7 Itm2b Lcn2 Rpl26 Rps7 Cxcl12 Sod1 Thbs1 Timp3 Trib3 Sfn Pmaip1 Perp Rpl11 Pink1 Clca3a2
GO:0048771	0.000224552	3.66117	3.50135	12	198	tissue remodeling	Bcr Angpt2 Cd24a S1pr1 Gja1 Igfbp5 Il7 Notch2 Tbx1 Klf6 Dll4 Rspo3
GO:0048589	0.000226587	2.17461	14.1292	29	799	developmental growth	Apba2 Apoe Col9a1 Comp Dpysl2 Dlg1 S1pr1 Gata3 Gja1 Igf2 Il7 Map7 Myo5b Notch1 Notch2 Pim1 Ppib Rpl29 Cxcl12 Sema6a Sod1 Thbs1 Olfm1 Mustn1 Dusp6 Arid5b Sgip1 Cyfip2 Psapl1
GO:0048644	0.000227778	5.37519	1.62689	8	92	muscle organ morphogenesis	Col3a1 S1pr1 Hey1 Notch1 Tbx1 Tcf15 Dll4 Arid5b
GO:0007423	0.000231232	2.3198	11.4059	25	645	sensory organ development	Bcr Foxp2 Cebpd Col2a1 Col8a1 Dlg1 Gata3 Gja1 Hey1 Notch1 Notch2 Pdgfb Sod1 Tbx1 Tcf15 Tgif1 Thy1 Cytl1 Gpm6a Map3k1 Dll4 Pfdn5 Rpl38 Rpl24 Rhoj
GO:0007599	0.000231833	3.92085	3.00621	11	170	hemostasis	Apoe Serping1 Cd36 Comp Pdgfb St3gal4 Serpine2 Thbs1 C1qtnf1 Mmrn1 Pear1
GO:0000165	0.000237801	2.20045	13.4749	28	762	MAPK cascade	Apoe Cd24a Cd36 Dlg1 Efna1 Fgf12 Igf2 Igfbp4 Kit Gadd45b Myoc Notch1 Notch2 Pdgfb Cxcl12 Sema6a Sod1 Tbx1 Tgfa Tgfb3 Thbs1 Timp3 Fgd4 Zfp36 Lax1 Map3k1 C1qtnf1 Dusp6
GO:0050819	0.00024275	7.67188	0.884179	6	50	negative regulation of coagulation	Apoe Serping1 Pdgfb Serpine2 Thbs1 C1qtnf1
GO:0050817	0.00024392	3.89618	3.02389	11	171	coagulation	Apoe Serping1 Cd36 Comp Pdgfb St3gal4 Serpine2 Thbs1 C1qtnf1 Mmrn1 Pear1
GO:0050728	0.000251252	4.22355	2.54644	10	144	negative regulation of inflammatory response	Bcr Apoe Cd24a Gata3 Ier3 Rps19 Serpinf1 Sod1 Enpp3 Zfp36
GO:1902904	0.000256536	3.87181	3.04158	11	172	negative regulation of supramolecular fiber organization	Apoe S1pr1 Myoc Tmsb10 Tmsb4x Stmn2 Nav3 Tmod2 Pfdn5 Tacstd2 Gmfg
GO:0051150	0.000266344	10.0289	0.583558	5	33	regulation of smooth muscle cell differentiation	Kit Nfatc1 Pdcd4 Pdgfb Tmsb4x
GO:0001816	0.000267131	2.15147	14.2706	29	807	cytokine production	Fabp4 Apod Cd24a Cd36 Dlg1 Egr1 Gata3 Hspb1 Il16 Il7 Kit Lgals7 Lpl Lum Nfatc1 Notch1 Notch2 Pdcd4 Sod1 Tgfb3 Thbs1 Zfp36 Nav3 Ltbp1 Skint4 Nfat5 Zbtb20 Rgcc Tril
GO:0048762	0.000268741	3.37213	4.10259	13	232	mesenchymal cell differentiation	Col1a1 Efna1 Gata3 Gja1 Hey1 Nfatc1 Notch1 Pdcd4 Sema6a Tbx1 Tgfb3 Zfp750 Rgcc
GO:0022407	0.000279	2.63057	7.63931	19	432	regulation of cell-cell adhesion	Cd24a Dlg1 Fgl2 Gata3 Hspb1 Igf2 Il7 Lgals7 Notch1 Cxcl12 St3gal4 Sox4 Serpine2 Spint2 Thy1 Lax1 Nfat5 C1qtnf1 Rgcc
GO:0061045	0.000281646	6.06817	1.27322	7	72	negative regulation of wound healing	Apoe Serping1 Gja1 Pdgfb Serpine2 Thbs1 C1qtnf1
GO:1902255	0.000287779	33.5663	0.141469	3	8	positive regulation of intrinsic apoptotic signaling pathway by p53 class mediator	Rpl26 Rps7 Rpl11
GO:1905064	0.000287779	33.5663	0.141469	3	8	negative regulation of vascular associated smooth muscle cell differentiation	Nfatc1 Pdcd4 Pdgfb
GO:0051348	0.000289189	3.17201	4.68615	14	265	negative regulation of transferase activity	Fabp4 Apoe Hspb1 Gadd45b Pkib Rps7 Pik3ip1 Thy1 Zfp36 Trib3 Lax1 Rpl23 Rpl11 Dusp6
GO:0002009	0.000289395	2.37446	10.2388	23	579	morphogenesis of an epithelium	Ctsl Dlg1 Gata3 Gja1 Hey1 Igfbp5 Mgp Nfatc1 Notch1 Notch2 Pdgfb Rps7 Cxcl12 Sox4 Serpinb5 Spint2 Tbx1 Tcf15 Tgif1 Map3k1 Dll4 Tacstd2 Rspo3
GO:0010544	0.000302613	14.9483	0.335988	4	19	negative regulation of platelet activation	Apoe Pdgfb Serpine2 C1qtnf1
GO:0060348	0.000304237	3.32613	4.15564	13	235	bone development	Bgn Chad Col2a1 Col9a1 Col1a1 Comp Gja1 Kit Myoc Notch2 Ppib Thbs1 Rpl13
GO:0032940	0.000305807	2.07619	15.8091	31	894	secretion by cell	Ltbp4 Bcr Abca1 Ang Apba2 Apoe Cacna1e Comp Dpysl2 Gata3 Gja1 Kit Myo5b Notch1 Nrxn2 Plcg1 Cxcl12 Sox4 Serpine2 Stxbp6 Tgfb3 Unc13b Pim3 Syn3 Syt15 Kalrn C1qtnf1 Rgcc Sncaip Pink1 Rab3il1
GO:0001974	0.000335424	7.18124	0.93723	6	53	blood vessel remodeling	Bcr Angpt2 Gja1 Tbx1 Dll4 Rspo3
GO:0009612	0.000344375	3.73172	3.14768	11	178	response to mechanical stimulus	Foxp2 Cd36 Col1a1 Fos Kit Nrxn2 Cxcl12 Serpine2 Thbs1 Kalrn Piezo2
GO:0043254	0.000360285	2.57344	7.79846	19	441	regulation of protein-containing complex assembly	Abca1 Apoe Bik Cd24a Cd36 Dlg1 Tmsb10 Tmsb4x Stmn2 Stxbp6 Rpl13a Unc13b Nav3 Map3k1 Hjurp Tmod2 Gmfg Tppp3 Pink1
GO:0001503	0.000364609	2.64891	7.17953	18	406	ossification	Ank Cebpd Col2a1 Col1a1 Col1a2 Comp S1pr1 Gja1 Hey1 Id2 Igf2 Igfbp5 Mgp Myoc Nfatc1 Notch1 Aspn Rpl38
GO:0072006	0.000367729	4.01264	2.67022	10	151	nephron development	Angpt2 Dlg1 Egr1 Gata3 Hey1 Notch1 Notch2 Pdgfb Tacstd2 Klf15
GO:0003180	0.000373011	14.0134	0.353672	4	20	aortic valve morphogenesis	Efna1 Gata3 Nfatc1 Notch1
GO:0070167	0.000376416	4.9602	1.75067	8	99	regulation of biomineral tissue development	Ank Comp S1pr1 Gja1 Hey1 Mgp Notch1 Aspn
GO:0043408	0.000381774	2.19947	12.4846	26	706	regulation of MAPK cascade	Apoe Cd24a Cd36 Dlg1 Efna1 Igf2 Igfbp4 Kit Gadd45b Myoc Notch1 Notch2 Pdgfb Cxcl12 Sema6a Sod1 Tbx1 Tgfa Tgfb3 Thbs1 Timp3 Fgd4 Lax1 Map3k1 C1qtnf1 Dusp6
GO:0035265	0.000384186	3.43747	3.71355	12	210	organ growth	Col9a1 Comp S1pr1 Gja1 Igf2 Il7 Map7 Notch1 Pim1 Thbs1 Dusp6 Psapl1
GO:0034762	0.000385775	2.32305	10.451	23	591	regulation of transmembrane transport	Ank2 Cacna1e Cd63 Dlg1 Fgf12 Gja1 Kcnj8 Fxyd3 Pim1 Plcg1 Reln Scn3a Thbs1 Thy1 Trib3 Rnasel Dpp10 Fxyd1 Fxyd6 Tspan13 Klf15 Pink1 Slc25a27
GO:0007266	0.000397011	3.66538	3.20073	11	181	Rho protein signal transduction	Prex2 Bcr Abca1 Apoe Col3a1 Col1a2 Myoc Fgd4 Ctnnal1 Kalrn Rhoj
GO:0010837	0.000405066	9.05716	0.636609	5	36	regulation of keratinocyte proliferation	Ctsl Klf9 Notch2 Zfp36 Sfn
GO:0061384	0.000405066	9.05716	0.636609	5	36	heart trabecula morphogenesis	S1pr1 Hey1 Nfatc1 Notch1 Dll4
GO:0034622	0.000405423	2.01502	16.7994	32	950	cellular protein-containing complex assembly	Rpl10 Cd36 Dlg1 Celf2 mt-Rnr1 Tmsb10 Tmsb4x Rps14 Rps15 Rps19 Stmn2 Stxbp6 Rpl13a Unc13b Nav3 Map3k1 Rpl23a Hjurp Tmod2 Rps28 Rps27 Gpx4 Gmfg Rpl11 Rps10 Rpl38 Tppp3 Snrpg Rpl24 Sgip1 Rps25 Msrb2
GO:2000351	0.000411175	6.88753	0.972597	6	55	regulation of endothelial cell apoptotic process	Col18a1 Gata3 Pdcd4 Plcg1 Thbs1 Rgcc
GO:0110149	0.000430973	4.8531	1.78604	8	101	regulation of biomineralization	Ank Comp S1pr1 Gja1 Hey1 Mgp Notch1 Aspn
GO:0051093	0.000448285	1.97989	17.6305	33	997	negative regulation of developmental process	Bcr Angpt2 Apoe Cd24a Cd36 Chad Efna1 Fgl2 Gata3 Gja1 Hey1 Hspb1 Id2 Igf2 Igfbp5 Nfatc1 Notch1 Pdcd4 Pdgfb Stab1 Serpinf1 Sema6a Tbx1 Thbs1 Thy1 Zfp36 Trib3 Zfp750 Klf13 Tacstd2 Rgcc Aspn Pink1
GO:0003177	0.000454381	13.1886	0.371355	4	21	pulmonary valve development	Hey1 Nfatc1 Notch1 Notch2
GO:0010232	0.000454381	13.1886	0.371355	4	21	vascular transport	Apoe Cd36 Gja1 Abcg2
GO:0071158	0.000461624	8.77374	0.654292	5	37	positive regulation of cell cycle arrest	Id2 Rpl26 Sox4 Rpl23 Rgcc
GO:0003279	0.000463762	4.27255	2.2635	9	128	cardiac septum development	Gata3 Hey1 Id2 Nfatc1 Notch1 Notch2 Sox4 Tbx1 Ltbp1
GO:0007610	0.000465931	2.13438	13.3511	27	755	behavior	Prex2 Foxp2 Apba2 Apoe Cacna1e Cd36 Egr1 Fgf12 Gja1 Id2 Igf2 Kit Lamb1 Nrxn2 Penk Per3 Reln Cxcl12 Serpinf1 Sod1 Tbx1 Tcf15 Thbs1 Lgi4 Tmod2 Kalrn Sgip1
GO:0007178	0.000490218	2.6628	6.73744	17	381	transmembrane receptor protein serine/threonine kinase signaling pathway	Ltbp4 Col3a1 Col1a2 Comp Egr1 Fos Notch1 Notch2 Pdcd4 Rbpms Tgfb3 Tgif1 Thbs1 Map3k1 Ltbp1 Aspn Rasl11b
GO:0051651	0.000494675	3.33548	3.81965	12	216	maintenance of location in cell	Ank2 Apoe Fth1 Gja1 Lcn2 Plcg1 Tmsb10 Tmsb4x Thy1 Txn1 Syne1 Pink1
GO:0043536	0.000499656	6.61685	1.00796	6	57	positive regulation of blood vessel endothelial cell migration	Hspb1 Igf2 Pdgfb Plcg1 Thbs1 Rhoj
GO:0043270	0.000522674	2.15055	12.7499	26	721	positive regulation of ion transport	Ank2 Abca1 Ang Apoe Dpysl2 Dlg1 Fgf12 Gja1 Pdgfb Plcg1 Reln Cxcl12 Sox4 Tgfb3 Thy1 Trpc3 Unc13b Rnasel Sfn Fxyd1 C1qtnf1 Pmaip1 Klf15 Map1lc3b Pink1 Chp2
GO:0060351	0.000523927	8.5075	0.671976	5	38	cartilage development involved in endochondral bone morphogenesis	Col2a1 Col9a1 Col1a1 Comp Thbs1
GO:1904037	0.000523927	8.5075	0.671976	5	38	positive regulation of epithelial cell apoptotic process	Col18a1 Pdcd4 Plcg1 Thbs1 Rgcc
GO:0007160	0.000536988	3.30281	3.85502	12	218	cell-matrix adhesion	Bcr Apod Cd36 Cd63 Mia Col3a1 Myoc Thbs1 Thy1 Utrn Rin2 Tnxb
GO:0048729	0.000537816	2.1821	12.0779	25	683	tissue morphogenesis	Col3a1 Ctsl Dlg1 S1pr1 Gata3 Gja1 Hey1 Igfbp5 Mgp Nfatc1 Notch1 Notch2 Pdgfb Rps7 Cxcl12 Sox4 Serpinb5 Spint2 Tbx1 Tcf15 Tgif1 Map3k1 Dll4 Tacstd2 Rspo3
GO:0061448	0.000538877	2.96858	4.98677	14	282	connective tissue development	Bgn Col2a1 Col9a1 Col1a1 Comp Egr1 Id2 Mgp Notch1 Pdgfb Thbs1 Cytl1 Mustn1 Arid5b
GO:0032269	0.000548167	1.97685	17.1	32	967	negative regulation of cellular protein metabolic process	Timp4 Ivns1abp Ang Fabp4 Apoe Serping1 Cst3 Efna1 Hspb1 Igfbp5 Gadd45b Pkib Rps7 Serpinf1 Sox4 Serpine2 Serpinb5 Spint2 Thbs1 Thy1 Timp3 Rpl13a Zfp36 Trib3 Lax1 Sfn Rpl23 Klf15 Rpl11 Dusp6 Ctdspl Pi15
GO:0072577	0.00054911	6.48932	1.02565	6	58	endothelial cell apoptotic process	Col18a1 Gata3 Pdcd4 Plcg1 Thbs1 Rgcc
GO:0030029	0.000566904	2.07465	14.2353	28	805	actin filament-based process	Ank2 Bcr Ctsl Dlg1 S1pr1 Kcnj8 Kit Marcks Myo5b Myoc Notch2 Pdgfb Tmsb10 Tmsb4x Coro6 Tgfb3 Map3k1 Ablim3 Mical2 Wipf3 Tmod2 Fxyd1 Tacstd2 Gmfg Rgcc Fmnl2 Msrb2 Rhoj
GO:0030098	0.000590308	2.53581	7.48015	18	423	lymphocyte differentiation	Ms4a1 Cd24a Ctsl Egr1 Fgl2 Gata3 Hspb1 Id2 Il7 Kit Lfng Ly6d Nfatc1 Notch2 Rps6 Sox4 Dll4 Adgrg3
GO:0035850	0.000592342	8.25692	0.68966	5	39	epithelial cell differentiation involved in kidney development	Gata3 Notch1 Notch2 Pdgfb Klf15
GO:0034370	0.000600611	23.9739	0.176836	3	10	triglyceride-rich lipoprotein particle remodeling	Apoe Lpl Gpihbp1
GO:0040009	0.000600611	23.9739	0.176836	3	10	regulation of growth rate	Notch1 Notch2 Tmprss4
GO:1904667	0.000600611	23.9739	0.176836	3	10	negative regulation of ubiquitin protein ligase activity	Rps7 Rpl23 Rpl11
GO:0048662	0.000602285	6.3666	1.04333	6	59	negative regulation of smooth muscle cell proliferation	Ang Apod Igfbp5 Pdcd4 Rgs5 Tgfb3
GO:1904705	0.000659368	6.24843	1.06101	6	60	regulation of vascular associated smooth muscle cell proliferation	Gja1 Igfbp5 Pdcd4 Pdgfb Rgs5 Tgfb3
GO:0090287	0.000685389	2.89212	5.11055	14	289	regulation of cellular response to growth factor stimulus	Cd63 Gata3 Notch1 Notch2 Pdgfb Sema6a Tgfb3 Thbs1 Ltbp1 Tmem204 Smoc2 Aspn Rasl11b Cyfip2
GO:0044089	0.000706869	2.30996	9.56682	21	541	positive regulation of cellular component biogenesis	Abca1 Apoe Bik Cd24a Cd36 Cldn1 Dlg1 Kit Ldb2 Myo5b Myoc Palm Tgfb3 Thy1 Unc13b Gpm6a Nav3 Map3k1 Gmfg Rgcc Tppp3
GO:0051235	0.000712386	2.76053	5.72948	15	324	maintenance of location	Ank2 Apoe Cd36 Fth1 Gja1 Lcn2 Lpl Plcg1 Tmsb10 Tmsb4x Thy1 Txn1 Ltbp1 Syne1 Pink1
GO:0002698	0.000719829	4.00201	2.40497	9	136	negative regulation of immune effector process	Bcr Serping1 Fgl2 Igf2 Rps19 Enpp3 Tgfb3 Tspan6 Susd4
GO:1990874	0.000720553	6.13455	1.0787	6	61	vascular associated smooth muscle cell proliferation	Gja1 Igfbp5 Pdcd4 Pdgfb Rgs5 Tgfb3
GO:0038084	0.000749008	7.79752	0.725027	5	41	vascular endothelial growth factor signaling pathway	Cd63 Hspb1 Pdgfb Sema6a Smoc2
GO:0045444	0.000761228	2.99846	4.58005	13	259	fat cell differentiation	Fabp4 Arl4a Cebpd Gata3 Id2 Lama4 Lpl Pim1 Scd1 Zfp36 Trib3 Rnasel Arid5b
GO:0002320	0.000773627	11.2088	0.424406	4	24	lymphoid progenitor cell differentiation	Gata3 Kit Notch1 Sox4
GO:0003181	0.000773627	11.2088	0.424406	4	24	atrioventricular valve morphogenesis	Efna1 Hey1 Notch1 Sox4
GO:0032835	0.000786036	6.02475	1.09638	6	62	glomerulus development	Angpt2 Egr1 Notch1 Notch2 Pdgfb Klf15
GO:0051148	0.000786036	6.02475	1.09638	6	62	negative regulation of muscle cell differentiation	Id2 Igf2 Nfatc1 Notch1 Pdcd4 Pdgfb
GO:0032963	0.000808334	4.38001	1.96288	8	111	collagen metabolic process	Col1a1 Col1a2 Ctsl Pdgfb Tgfb3 Ltbp1 Rgcc Tnxb
GO:0072009	0.000808334	4.38001	1.96288	8	111	nephron epithelium development	Dlg1 Gata3 Hey1 Notch1 Notch2 Pdgfb Tacstd2 Klf15
GO:1903365	0.000815032	20.9762	0.194519	3	11	regulation of fear response	Apoe Gja1 Penk
GO:2000822	0.000815032	20.9762	0.194519	3	11	regulation of behavioral fear response	Apoe Gja1 Penk
GO:0003281	0.000831855	4.98974	1.52079	7	86	ventricular septum development	Gata3 Hey1 Id2 Nfatc1 Notch1 Sox4 Ltbp1
GO:0060411	0.000831855	4.98974	1.52079	7	86	cardiac septum morphogenesis	Hey1 Id2 Nfatc1 Notch1 Notch2 Sox4 Tbx1
GO:0097237	0.000838027	7.58645	0.74271	5	42	cellular response to toxic substance	Cd36 Pim1 Sod1 Abcg2 Pink1
GO:0034765	0.000842675	2.22843	10.3803	22	587	regulation of ion transmembrane transport	Ank2 Cacna1e Cd63 Dlg1 Fgf12 Gja1 Kcnj8 Fxyd3 Plcg1 Reln Scn3a Thbs1 Thy1 Trib3 Rnasel Dpp10 Fxyd1 Fxyd6 Tspan13 Klf15 Pink1 Slc25a27
GO:0002064	0.000846336	2.96194	4.6331	13	262	epithelial cell development	Cldn1 Col18a1 Gja1 Krt2 Map7 Notch1 Notch2 Pdgfb Sod1 Spint2 Map3k1 Sfn Robo4
GO:0007626	0.000876422	2.94996	4.65078	13	263	locomotory behavior	Prex2 Apba2 Apoe Cacna1e Egr1 Fgf12 Id2 Penk Reln Cxcl12 Sod1 Lgi4 Kalrn
GO:0003176	0.000908227	10.6746	0.442089	4	25	aortic valve development	Efna1 Gata3 Nfatc1 Notch1
GO:0048568	0.000912988	2.31253	9.08936	20	514	embryonic organ development	Bcr Rpl10 Col2a1 Dlg1 Efna1 Gata3 Gja1 Hey1 Id2 Igf2 Kit Notch1 Notch2 Pdgfb Sod1 Spint2 Tbx1 Tgfb3 Rpl38 Rspo3
GO:0097193	0.000922161	2.79936	5.26971	14	298	intrinsic apoptotic signaling pathway	Ivns1abp Hic1 Hspb1 Ier3 Rpl26 Rps7 Cxcl12 Sod1 Trib3 Sfn Pmaip1 Perp Rpl11 Pink1
GO:0030218	0.000931501	3.84957	2.49338	9	141	erythrocyte differentiation	Gata3 Heph Id2 Kit Rps14 Rps19 Rps6 Zfp36 Klf13
GO:0043410	0.00100279	2.29355	9.16009	20	518	positive regulation of MAPK cascade	Apoe Cd24a Cd36 Efna1 Igf2 Igfbp4 Kit Gadd45b Notch1 Notch2 Pdgfb Cxcl12 Sod1 Tbx1 Tgfa Tgfb3 Thbs1 Fgd4 Map3k1 C1qtnf1
GO:0051494	0.00101367	3.48926	3.04158	10	172	negative regulation of cytoskeleton organization	S1pr1 Myoc Tmsb10 Tmsb4x Stmn2 Nav3 Ccdc84 Tmod2 Tacstd2 Gmfg
GO:0034660	0.00105352	2.40281	7.86919	18	445	ncRNA metabolic process	Rpl26 Rpl27 Rps14 Rps15 Rps16 Rps17 Rps19 Rps24 Rps6 Rps7 Rnasel Rps28 Rpl35a Rps21 Rpl35 Rpl11 Rpl14 Rps25
GO:0003183	0.0010725	18.6447	0.212203	3	12	mitral valve morphogenesis	Efna1 Notch1 Sox4
GO:0003263	0.0010725	18.6447	0.212203	3	12	cardioblast proliferation	Notch1 Pim1 Tbx1
GO:0003264	0.0010725	18.6447	0.212203	3	12	regulation of cardioblast proliferation	Notch1 Pim1 Tbx1
GO:0006123	0.0010725	18.6447	0.212203	3	12	mitochondrial electron transport, cytochrome c to oxygen	Cox4i1 Cox6a1 Cox7c
GO:0019646	0.0010725	18.6447	0.212203	3	12	aerobic electron transport chain	Cox4i1 Cox6a1 Cox7c
GO:0034248	0.00107353	2.46953	7.23258	17	409	regulation of cellular amide metabolic process	Rpl10 Ang Apoe Efna1 Hsd11b1 Igfbp5 Rpl26 Rps3a1 Sox4 Thbs1 Rpl13a Zfp36 Rplp1 Olfm1 Rpl38 Pink1 Rps9
GO:0051147	0.00108104	3.76353	2.54644	9	144	regulation of muscle cell differentiation	Id2 Igf2 Kit Nfatc1 Notch1 Pdcd4 Pdgfb Tmsb4x Tbx1
GO:0042692	0.00110225	2.46314	7.25027	17	410	muscle cell differentiation	Ank2 Comp Hey1 Id2 Igf2 Igfbp5 Kit Nfatc1 Notch1 Pdcd4 Pdgfb Tmsb4x Cxcl12 Tbx1 Tmem204 Tmod2 Syne1
GO:0007009	0.00113943	4.13782	2.06898	8	117	plasma membrane organization	Ank2 Degs1 Ndrg1 Sod1 Plscr4 Tlcd1 Sgip1 Dmkn
GO:0001937	0.00115259	7.01654	0.795761	5	45	negative regulation of endothelial cell proliferation	Apoe Gja1 Thbs1 Dll4 Rgcc
GO:0042391	0.00122391	2.36888	7.97529	18	451	regulation of membrane potential	Ank2 Cd36 Dlg1 Fgf12 Gja1 Kcnj8 Myoc Reln Scn3a Sod1 Unc13b Hebp2 Fxyd1 Pmaip1 Syne1 Piezo2 Pink1 Slc25a27
GO:0003171	0.0012254	9.74551	0.477457	4	27	atrioventricular valve development	Efna1 Hey1 Notch1 Sox4
GO:0050926	0.0012254	9.74551	0.477457	4	27	regulation of positive chemotaxis	Angpt2 S1pr1 Il16 Cxcl12
GO:0045861	0.00122609	2.6065	6.04778	15	342	negative regulation of proteolysis	Timp4 Serping1 Cst3 Efna1 Rps7 Serpinf1 Serpine2 Serpinb5 Spint2 Thbs1 Timp3 Sfn Rpl23 Rpl11 Pi15
GO:0044344	0.00123929	4.63631	1.62689	7	92	cellular response to fibroblast growth factor stimulus	Gata3 Pdgfb Tbx1 Thbs1 Zfp36 Dll4 Smoc2
GO:0001655	0.00127039	2.50685	6.70208	16	379	urogenital system development	Angpt2 Dlg1 Egr1 Gata3 Hey1 Id2 Notch1 Notch2 Pdgfb Serpinf1 Sox4 Serpinb5 Tacstd2 Klf15 Arid5b Psapl1
GO:0032507	0.00128074	5.44028	1.20248	6	68	maintenance of protein location in cell	Gja1 Tmsb10 Tmsb4x Txn1 Syne1 Pink1
GO:0050727	0.00129877	2.59042	6.08315	15	344	regulation of inflammatory response	Bcr Fabp4 Apoe Cd24a Gata3 Ier3 Il16 Lpl Pdcd4 Rps19 Serpinf1 Sod1 Enpp3 Zfp36 Gpx4
GO:0007179	0.00131347	3.36376	3.14768	10	178	transforming growth factor beta receptor signaling pathway	Ltbp4 Col3a1 Col1a2 Fos Tgfb3 Thbs1 Map3k1 Ltbp1 Aspn Rasl11b
GO:0003206	0.00137303	3.62832	2.63485	9	149	cardiac chamber morphogenesis	Gata3 Hey1 Id2 Nfatc1 Notch1 Notch2 Sox4 Tbx1 Dll4
GO:0003174	0.00137603	16.7795	0.229887	3	13	mitral valve development	Efna1 Notch1 Sox4
GO:0032488	0.00137603	16.7795	0.229887	3	13	Cdc42 protein signal transduction	Abca1 Apoe Rhoj
GO:0048711	0.00137603	16.7795	0.229887	3	13	positive regulation of astrocyte differentiation	Id2 Notch1 Serpine2
GO:0048871	0.00137934	2.22944	9.40766	20	532	multicellular organismal homeostasis	Fabp4 Aqp7 Cd36 Cldn1 Col2a1 Col9a1 S1pr1 Egr1 G0s2 Gja1 Il7 Lama4 Lcn2 Ldb2 Notch1 Scd1 Sod1 Cytl1 Sfn Sgip1
GO:0071774	0.00140515	4.52933	1.66226	7	94	response to fibroblast growth factor	Gata3 Pdgfb Tbx1 Thbs1 Zfp36 Dll4 Smoc2
GO:0043616	0.00140595	6.68184	0.831128	5	47	keratinocyte proliferation	Ctsl Klf9 Notch2 Zfp36 Sfn
GO:0050679	0.00145832	3.09585	3.74892	11	212	positive regulation of epithelial cell proliferation	Foxp2 Ang Cldn1 Igf2 Notch1 Notch2 Pdgfb Plcg1 Cxcl12 Tbx1 Tgfa
GO:1903037	0.00151332	2.64819	5.55264	14	314	regulation of leukocyte cell-cell adhesion	Cd24a Dlg1 Fgl2 Gata3 Hspb1 Igf2 Il7 Lgals7 Cxcl12 St3gal4 Sox4 Thy1 Lax1 Nfat5
GO:0000122	0.00155511	1.90686	15.9683	29	903	negative regulation of transcription by RNA polymerase II	Rpl10 Foxp2 Cd36 Dlg1 Efna1 Egr1 Gata3 Hey1 Hic1 Id2 Igf2 Ldb2 Nfatc1 Notch1 Notch2 Pdgfb Per3 Rps14 Tbx1 Tgif1 Txn1 Zfp36 Trib3 Zfp750 Dll4 Txnip Zbtb20 Rpl23 Arid5b
GO:0042330	0.00155658	2.11689	10.8931	22	616	taxis	Angpt2 Defb6 Dpysl2 S1pr1 Efna1 Gata3 Hspb1 Id2 Il16 Kit Notch1 Pdgfb Ppib Reln Rps19 Cxcl12 Sema6a Thbs1 Rpl13a Ccdc141 Smoc2 Rpl24
GO:0010717	0.00158785	4.42716	1.69762	7	96	regulation of epithelial to mesenchymal transition	Col1a1 Efna1 Gata3 Notch1 Tgfb3 Zfp750 Rgcc
GO:1904035	0.00158785	4.42716	1.69762	7	96	regulation of epithelial cell apoptotic process	Col18a1 Gata3 Pdcd4 Plcg1 Thbs1 Zfp36 Rgcc
GO:1901796	0.00160326	5.18851	1.25553	6	71	regulation of signal transduction by p53 class mediator	Hic1 Rpl26 Rps7 Pmaip1 Rpl23 Rpl11
GO:0044070	0.00163356	1.90008	16.0213	29	906	regulation of anion transport	Abca1 Ang Apod Apoe Cacna1e Cd36 Dpysl2 Gja1 Cxcl12 Sox4 Tgfb3 Thbs1 Txn1 Unc13b Pim3 Trib3 Rnasel Syt15 Kalrn Sfn Fxyd1 C1qtnf1 Pmaip1 Syne1 Klf15 Map1lc3b Pink1 Chp2 Slc25a27
GO:0009792	0.00163584	1.9231	15.2786	28	864	embryo development ending in birth or egg hatching	Apba2 Col2a1 Col1a1 Dlg1 Dsc3 Gata3 Gja1 Hey1 Igf2 Lfng Tm4sf1 Notch1 Notch2 Pdgfb Plcg1 Rps7 Slc34a2 Sox4 Spint2 Tbx1 Tcf15 Tgfb3 Tgif1 St8sia6 Abcg2 Rpl13 Rspo3 Tanc2
GO:0042177	0.00165374	3.88693	2.19276	8	124	negative regulation of protein catabolic process	Timp4 Cst3 Efna1 Rps7 Serpine2 Timp3 Rpl23 Rpl11
GO:0007159	0.0016723	2.52044	6.2423	15	353	leukocyte cell-cell adhesion	Cd24a Dlg1 Fgl2 Gata3 Hspb1 Igf2 Il7 Lgals7 Cxcl12 St3gal4 Sox4 Thbs1 Thy1 Lax1 Nfat5
GO:0014888	0.00169813	6.37756	0.866495	5	49	striated muscle adaptation	Igfbp5 Myoc Nfatc1 Trpc3 Klf15
GO:0030490	0.00169813	6.37756	0.866495	5	49	maturation of SSU-rRNA	Rps14 Rps16 Rps19 Rps28 Rps21
GO:0043517	0.00172845	15.2534	0.24757	3	14	positive regulation of DNA damage response, signal transduction by p53 class mediator	Hic1 Rpl26 Pmaip1
GO:1902931	0.00172845	15.2534	0.24757	3	14	negative regulation of alcohol biosynthetic process	Apoe Sod1 Dkk3
GO:0010634	0.00180389	3.4783	2.74095	9	155	positive regulation of epithelial cell migration	Gata3 Hspb1 Igf2 Pdgfb Plcg1 Thbs1 Smoc2 Rin2 Rhoj
GO:0060317	0.00183528	8.6199	0.530507	4	30	cardiac epithelial to mesenchymal transition	Efna1 Hey1 Notch1 Pdcd4
GO:0060562	0.00183826	2.41226	6.94965	16	393	epithelial tube morphogenesis	Dlg1 Gata3 Gja1 Hey1 Mgp Nfatc1 Notch1 Notch2 Rps7 Cxcl12 Sox4 Spint2 Tbx1 Tgif1 Dll4 Tacstd2
GO:1903131	0.00183914	2.27767	8.27592	18	468	mononuclear cell differentiation	Ms4a1 Cd24a Ctsl Egr1 Fgl2 Gata3 Hspb1 Id2 Il7 Kit Lfng Ly6d Nfatc1 Notch2 Rps6 Sox4 Dll4 Adgrg3
GO:0061005	0.00185984	6.23557	0.884179	5	50	cell differentiation involved in kidney development	Gata3 Notch1 Notch2 Pdgfb Klf15
GO:0045185	0.00189597	4.28223	1.75067	7	99	maintenance of protein location	Gja1 Tmsb10 Tmsb4x Txn1 Ltbp1 Syne1 Pink1
GO:0019216	0.00196817	2.47582	6.34841	15	359	regulation of lipid metabolic process	Apod Apoe Cd36 Egr1 Id2 Igf2 Kit Pdgfb Scd1 Sod1 Pik3ip1 Trib3 Dkk3 Zbtb20 Psapl1
GO:0055088	0.0019694	3.43099	2.77632	9	157	lipid homeostasis	Abca1 Fabp4 Apoe Cd24a Lpl Zbtb20 Tlcd1 Gpihbp1 Slc25a27
GO:1903036	0.00198407	4.95895	1.30858	6	74	positive regulation of response to wounding	Cd24a Cd36 Cldn1 St3gal4 Thbs1 Smoc2
GO:0060412	0.00203253	6.09974	0.901863	5	51	ventricular septum morphogenesis	Hey1 Id2 Nfatc1 Notch1 Sox4
GO:0048732	0.00206341	2.25214	8.36433	18	473	gland development	Gata3 Gja1 Id2 Igf2 Igfbp5 Notch1 Notch2 Pdgfb Scd1 Serpinf1 Serpine2 Serpinb5 Tbx1 Tgfa Tgfb3 Kalrn Arid5b Psapl1
GO:0022011	0.00207809	8.30028	0.548191	4	31	myelination in peripheral nervous system	Myoc Ndrg1 Sod1 Lgi4
GO:0032292	0.00207809	8.30028	0.548191	4	31	peripheral nervous system axon ensheathment	Myoc Ndrg1 Sod1 Lgi4
GO:0032967	0.00207809	8.30028	0.548191	4	31	positive regulation of collagen biosynthetic process	Pdgfb Tgfb3 Ltbp1 Rgcc
GO:0003188	0.00213239	13.9817	0.265254	3	15	heart valve formation	Efna1 Hey1 Notch1
GO:0010839	0.00213239	13.9817	0.265254	3	15	negative regulation of keratinocyte proliferation	Ctsl Klf9 Sfn
GO:0010917	0.00213239	13.9817	0.265254	3	15	negative regulation of mitochondrial membrane potential	Hebp2 Pmaip1 Slc25a27
GO:0030183	0.0021468	3.38495	2.81169	9	159	B cell differentiation	Ms4a1 Cd24a Id2 Il7 Kit Lfng Nfatc1 Notch2 Adgrg3
GO:0030036	0.00224236	1.98374	12.6614	24	716	actin cytoskeleton organization	Bcr Ctsl Dlg1 S1pr1 Kit Marcks Myo5b Myoc Notch2 Pdgfb Tmsb10 Tmsb4x Coro6 Tgfb3 Map3k1 Ablim3 Mical2 Tmod2 Tacstd2 Gmfg Rgcc Fmnl2 Msrb2 Rhoj
GO:0050900	0.00224692	2.43981	6.43682	15	364	leukocyte migration	Bcr Apod Cd24a S1pr1 Gata3 Il16 Kit Pdgfb Ppib Rps19 Cxcl12 St3gal4 Thbs1 Thy1 Rpl13a
GO:0045860	0.00226994	2.29092	7.76309	17	439	positive regulation of protein kinase activity	Ang Cd24a Dlg1 Efna1 Egr1 Kit Gadd45b Pdgfb Pim1 Reln Sod1 Tgfa Tgfb3 Thbs1 Fgd4 Map3k1 Rgcc
GO:0061138	0.00232819	2.90612	3.97881	11	225	morphogenesis of a branching epithelium	Dlg1 Mgp Nfatc1 Notch1 Pdgfb Cxcl12 Spint2 Tbx1 Dll4 Tacstd2 Rspo3
GO:0040036	0.0023422	8.00349	0.565875	4	32	regulation of fibroblast growth factor receptor signaling pathway	Gata3 Pdgfb Thbs1 Smoc2
GO:0048638	0.00236287	2.34888	7.12648	16	403	regulation of developmental growth	Apoe Dpysl2 Dlg1 Gja1 Igf2 Il7 Myo5b Notch1 Pim1 Ppib Cxcl12 Sema6a Sod1 Olfm1 Dusp6 Sgip1
GO:0033555	0.00237661	4.10309	1.82141	7	103	multicellular organismal response to stress	Apoe Cacna1e Gja1 Penk Reln Thbs1 Kalrn
GO:0045833	0.00237661	4.10309	1.82141	7	103	negative regulation of lipid metabolic process	Apod Apoe Pdgfb Sod1 Pik3ip1 Trib3 Dkk3
GO:0043009	0.00251682	1.88468	14.9957	27	848	chordate embryonic development	Apba2 Col2a1 Col1a1 Dlg1 Dsc3 Gata3 Gja1 Hey1 Igf2 Lfng Tm4sf1 Notch1 Notch2 Pdgfb Plcg1 Rps7 Slc34a2 Sox4 Spint2 Tbx1 Tcf15 Tgfb3 Tgif1 St8sia6 Rpl13 Rspo3 Tanc2
GO:0030097	0.00254427	1.81927	17.2769	30	977	hemopoiesis	Bcr Angpt2 Ms4a1 Cd24a Cebpd Ctsl Egr1 Fgl2 Fos Gata3 Heph Hspb1 Id2 Il7 Kit Lfng Ly6d Nfatc1 Notch1 Notch2 Pim1 Rps14 Rps19 Rps6 Sox4 Zfp36 Klf13 Dll4 Adgrg3 Wdr38
GO:0003222	0.00259028	12.9056	0.282937	3	16	ventricular trabecula myocardium morphogenesis	Hey1 Notch1 Dll4
GO:0006825	0.00259028	12.9056	0.282937	3	16	copper ion transport	Cp Heph Mmgt2
GO:0043217	0.00259028	12.9056	0.282937	3	16	myelin maintenance	Degs1 Ndrg1 Sod1
GO:0051151	0.00259028	12.9056	0.282937	3	16	negative regulation of smooth muscle cell differentiation	Nfatc1 Pdcd4 Pdgfb
GO:0071599	0.00259028	12.9056	0.282937	3	16	otic vesicle development	Col2a1 Gata3 Tbx1
GO:0072109	0.00259028	12.9056	0.282937	3	16	glomerular mesangium development	Egr1 Notch1 Pdgfb
GO:0090051	0.00259028	12.9056	0.282937	3	16	negative regulation of cell migration involved in sprouting angiogenesis	Notch1 Thbs1 Dll4
GO:1901722	0.00259028	12.9056	0.282937	3	16	regulation of cell proliferation involved in kidney development	Egr1 Gata3 Pdgfb
GO:0001662	0.00262085	5.72554	0.954913	5	54	behavioral fear response	Apoe Cacna1e Gja1 Penk Kalrn
GO:0051055	0.00262085	5.72554	0.954913	5	54	negative regulation of lipid biosynthetic process	Apoe Pdgfb Sod1 Trib3 Dkk3
GO:0051642	0.00262853	7.72717	0.583558	4	33	centrosome localization	Dlg1 Sema6a Ccdc141 Syne1
GO:0045765	0.00265821	2.58369	5.26971	13	298	regulation of angiogenesis	Angpt2 Cd36 Efna1 Hspb1 Igf2 Plcg1 Stab1 Serpinf1 Sema6a Thbs1 Smoc2 Rgcc Rhoj
GO:0003205	0.00266904	3.03583	3.46598	10	196	cardiac chamber development	Gata3 Hey1 Id2 Nfatc1 Notch1 Notch2 Sox4 Tbx1 Ltbp1 Dll4
GO:0006954	0.00267765	1.95461	12.8383	24	726	inflammatory response	Bcr Fabp4 Apod Apoe Cd24a Gata3 Gja1 Ier3 Il16 Kit Lpl Notch1 Notch2 Pdcd4 Ptger2 Stab1 Rps19 Serpinf1 Sod1 Enpp3 Thbs1 Zfp36 Gpx4 Tril
GO:0042110	0.00269126	2.14255	9.2662	19	524	T cell activation	Cd24a Ctsl Dlg1 Egr1 Fgl2 Gata3 Gja1 Hspb1 Igf2 Il7 Kit Lfng Lgals7 Rps6 Cxcl12 Sox4 Thy1 Lax1 Dll4
GO:0044706	0.0027687	3.01947	3.48367	10	197	multi-multicellular organism process	Ctsl Gja1 Igfbp5 Klf9 Lamb1 Sod1 Serpine2 Abcg2 Kalrn Tppp3
GO:0006979	0.00279987	2.30644	7.25027	16	410	response to oxidative stress	Apod Apoe Cd36 Cst3 Fos Hspb1 Lcn2 Rbpms Sod1 Thbs1 Txn1 Txnip Mgst1 Gpx4 Pink1 Msrb2
GO:0014065	0.00281569	3.54856	2.38728	8	135	phosphatidylinositol 3-kinase signaling	Prex2 Gata3 Myoc Pdgfb Reln Serpine2 Pik3ip1 Pear1
GO:0072331	0.00281569	3.54856	2.38728	8	135	signal transduction by p53 class mediator	Hic1 Rpl26 Rps7 Sox4 Pmaip1 Perp Rpl23 Rpl11
GO:0002209	0.00284182	5.61078	0.972597	5	55	behavioral defense response	Apoe Cacna1e Gja1 Penk Kalrn
GO:0010714	0.00293796	7.46927	0.601242	4	34	positive regulation of collagen metabolic process	Pdgfb Tgfb3 Ltbp1 Rgcc
GO:0014044	0.00293796	7.46927	0.601242	4	34	Schwann cell development	Myoc Ndrg1 Sod1 Lgi4
GO:0061842	0.00293796	7.46927	0.601242	4	34	microtubule organizing center localization	Dlg1 Sema6a Ccdc141 Syne1
GO:1901342	0.00297955	2.54748	5.34044	13	302	regulation of vasculature development	Angpt2 Cd36 Efna1 Hspb1 Igf2 Plcg1 Stab1 Serpinf1 Sema6a Thbs1 Smoc2 Rgcc Rhoj
GO:0090303	0.00307594	5.50053	0.99028	5	56	positive regulation of wound healing	Cd36 Cldn1 St3gal4 Thbs1 Smoc2
GO:0006935	0.00309779	2.02954	10.8047	21	611	chemotaxis	Angpt2 Defb6 Dpysl2 S1pr1 Efna1 Gata3 Hspb1 Il16 Kit Notch1 Pdgfb Ppib Reln Rps19 Cxcl12 Sema6a Thbs1 Rpl13a Ccdc141 Smoc2 Rpl24
GO:0048661	0.00310348	3.89911	1.90983	7	108	positive regulation of smooth muscle cell proliferation	S1pr1 Egr1 Gja1 Id2 Igfbp5 Pdgfb Thbs1
GO:0072010	0.00310439	11.9833	0.300621	3	17	glomerular epithelium development	Notch2 Pdgfb Klf15
GO:2001028	0.00310439	11.9833	0.300621	3	17	positive regulation of endothelial cell chemotaxis	Hspb1 Pdgfb Smoc2
GO:0051881	0.00313565	4.49474	1.43237	6	81	regulation of mitochondrial membrane potential	Myoc Sod1 Hebp2 Pmaip1 Pink1 Slc25a27
GO:0060326	0.00315173	2.52975	5.37581	13	304	cell chemotaxis	Defb6 S1pr1 Hspb1 Il16 Kit Notch1 Pdgfb Ppib Rps19 Cxcl12 Thbs1 Rpl13a Smoc2
GO:0007050	0.00322287	3.46621	2.44033	8	138	cell cycle arrest	Id2 Notch1 Notch2 Rpl26 Sox4 Thbs1 Rpl23 Rgcc
GO:0035023	0.00322287	3.46621	2.44033	8	138	regulation of Rho protein signal transduction	Prex2 Bcr Abca1 Apoe Col3a1 Myoc Fgd4 Kalrn
GO:0019218	0.00326725	3.86072	1.92751	7	109	regulation of steroid metabolic process	Apoe Egr1 Igf2 Kit Scd1 Sod1 Dkk3
GO:0000462	0.00327139	7.22801	0.618925	4	35	maturation of SSU-rRNA from tricistronic rRNA transcript (SSU-rRNA, 5.8S rRNA, LSU-rRNA)	Rps14 Rps16 Rps19 Rps21
GO:0003209	0.00327139	7.22801	0.618925	4	35	cardiac atrium morphogenesis	Notch1 Notch2 Sox4 Dll4
GO:0055090	0.00327139	7.22801	0.618925	4	35	acylglycerol homeostasis	Apoe Lpl Gpihbp1 Slc25a27
GO:0070328	0.00327139	7.22801	0.618925	4	35	triglyceride homeostasis	Apoe Lpl Gpihbp1 Slc25a27
GO:1990748	0.00327139	7.22801	0.618925	4	35	cellular detoxification	Cd36 Pim1 Sod1 Abcg2
GO:0043010	0.00328645	2.33772	6.70208	15	379	camera-type eye development	Foxp2 Col8a1 Dlg1 Gata3 Gja1 Notch2 Pdgfb Tgif1 Thy1 Gpm6a Map3k1 Dll4 Pfdn5 Rpl24 Rhoj
GO:0032964	0.00332366	5.39451	1.00796	5	57	collagen biosynthetic process	Col1a1 Pdgfb Tgfb3 Ltbp1 Rgcc
GO:0140115	0.00332366	5.39451	1.00796	5	57	export across plasma membrane	Abca1 Dlg1 Gja1 Abcg2 Fxyd1
GO:0060998	0.00333386	4.43541	1.45005	6	82	regulation of dendritic spine development	Apoe Efna1 Palm Reln Kalrn Tanc2
GO:0006814	0.00335681	2.76271	4.17332	11	236	sodium ion transport	Fgf12 Fxyd3 Scn3a Slc34a2 Serpine2 Fxyd1 Fxyd6 Slc5a4b Slc38a4 Chp2 Slc10a6
GO:1902903	0.00336786	2.33121	6.71976	15	380	regulation of supramolecular fiber organization	Apoe Dlg1 S1pr1 Myoc Tmsb10 Tmsb4x Stmn2 Tgfb3 Nav3 Map3k1 Tmod2 Pfdn5 Tacstd2 Gmfg Rgcc
GO:0016525	0.00343754	3.82307	1.94519	7	110	negative regulation of angiogenesis	Angpt2 Cd36 Stab1 Serpinf1 Sema6a Thbs1 Rgcc
GO:0042775	0.00358541	5.2925	1.02565	5	58	mitochondrial ATP synthesis coupled electron transport	Cox4i1 Cox6a1 Cox7c Uqcrh Pink1
GO:0051444	0.00367681	11.1839	0.318304	3	18	negative regulation of ubiquitin-protein transferase activity	Rps7 Rpl23 Rpl11
GO:0071902	0.00370161	2.59047	4.8453	12	274	positive regulation of protein serine/threonine kinase activity	Cd24a Kit Gadd45b Pdgfb Pim1 Sod1 Tgfa Tgfb3 Thbs1 Fgd4 Map3k1 Rgcc
GO:0060415	0.00375805	4.3213	1.48542	6	84	muscle tissue morphogenesis	Col3a1 S1pr1 Hey1 Notch1 Tbx1 Dll4
GO:2000181	0.00379831	3.74992	1.98056	7	112	negative regulation of blood vessel morphogenesis	Angpt2 Cd36 Stab1 Serpinf1 Sema6a Thbs1 Rgcc
GO:0001954	0.00386163	5.19426	1.04333	5	59	positive regulation of cell-matrix adhesion	Cd36 Myoc Thy1 Utrn Rin2
GO:0042596	0.00386163	5.19426	1.04333	5	59	fear response	Apoe Cacna1e Gja1 Penk Kalrn
GO:0001890	0.00391954	3.0752	3.07694	9	174	placenta development	Ctsl Hey1 Igf2 Notch2 Pdgfb Rps6 Spint2 Tppp3 Rspo3
GO:0030168	0.00398456	4.26641	1.5031	6	85	platelet activation	Apoe Comp Pdgfb Serpine2 C1qtnf1 Pear1
GO:0008637	0.00398913	3.71438	1.99824	7	113	apoptotic mitochondrial changes	Bik Cd24a Ier3 Map3k1 Sfn Pmaip1 Pink1
GO:1901343	0.00398913	3.71438	1.99824	7	113	negative regulation of vasculature development	Angpt2 Cd36 Stab1 Serpinf1 Sema6a Thbs1 Rgcc
GO:0015849	0.00402973	2.45288	5.53496	13	313	organic acid transport	Slco2b1 Fabp4 Apoe Cd36 Dpysl2 Gja1 Thbs1 Lrrc8d Lrrc8a Abcg2 Fxyd1 Slc38a4 Slc10a6
GO:0032147	0.00405526	2.69024	4.27943	11	242	activation of protein kinase activity	Ang Dlg1 Kit Gadd45b Pdgfb Sod1 Tgfa Tgfb3 Thbs1 Fgd4 Map3k1
GO:0050873	0.00415274	5.0996	1.06101	5	60	brown fat cell differentiation	Fabp4 Arl4a Lama4 Pim1 Scd1
GO:0071156	0.00415274	5.0996	1.06101	5	60	regulation of cell cycle arrest	Id2 Rpl26 Sox4 Rpl23 Rgcc
GO:0034330	0.0042254	1.87993	13.3157	24	753	cell junction organization	Bcr Apod Apoe Cldn1 Dlg1 Sparcl1 Efna1 Gja1 Myo5b Myoc Ndrg1 Nrxn2 Palm Pdgfb Reln Tgfb3 Thy1 Unc13b Utrn Gpm6a Kalrn Perp Malat1 Tanc2
GO:0032352	0.00430947	10.4845	0.335988	3	19	positive regulation of hormone metabolic process	Egr1 Gata3 Igf2
GO:0034111	0.00430947	10.4845	0.335988	3	19	negative regulation of homotypic cell-cell adhesion	Cd24a Serpine2 C1qtnf1
GO:0045837	0.00430947	10.4845	0.335988	3	19	negative regulation of membrane potential	Hebp2 Pmaip1 Slc25a27
GO:0001763	0.00431223	2.66691	4.31479	11	244	morphogenesis of a branching structure	Dlg1 Mgp Nfatc1 Notch1 Pdgfb Cxcl12 Spint2 Tbx1 Dll4 Tacstd2 Rspo3
GO:0010466	0.00431223	2.66691	4.31479	11	244	negative regulation of peptidase activity	Timp4 Serping1 Cst3 Serpinf1 Serpine2 Serpinb5 Spint2 Thbs1 Timp3 Sfn Pi15
GO:0106106	0.0043508	3.2881	2.56412	8	145	cold-induced thermogenesis	Fabp4 Cd36 G0s2 Gja1 Lama4 Lcn2 Notch1 Scd1
GO:0120161	0.0043508	3.2881	2.56412	8	145	regulation of cold-induced thermogenesis	Fabp4 Cd36 G0s2 Gja1 Lama4 Lcn2 Notch1 Scd1
GO:0043406	0.0043562	2.82159	3.71355	10	210	positive regulation of MAP kinase activity	Cd24a Kit Gadd45b Pdgfb Sod1 Tgfa Tgfb3 Thbs1 Fgd4 Map3k1
GO:1902532	0.00436874	2.08802	8.98326	18	508	negative regulation of intracellular signal transduction	Ivns1abp Apoe Dlg1 Efna1 Hspb1 Myoc Cxcl12 Sema6a Serpine2 Pik3ip1 Thbs1 Timp3 Lax1 Rnf152 Adgrg3 Tspan6 Dusp6 Pink1
GO:0009636	0.00439249	3.64527	2.03361	7	115	response to toxic substance	Cd36 Lcn2 Pim1 Scn3a Sod1 Abcg2 Pink1
GO:0010543	0.00442425	6.58939	0.671976	4	38	regulation of platelet activation	Apoe Pdgfb Serpine2 C1qtnf1
GO:0048265	0.00442425	6.58939	0.671976	4	38	response to pain	Cacna1e Reln Thbs1 Kalrn
GO:0010757	0.00446416	27.9051	0.106101	2	6	negative regulation of plasminogen activation	Serpine2 Thbs1
GO:0015734	0.00446416	27.9051	0.106101	2	6	taurine transport	Lrrc8d Lrrc8a
GO:0032489	0.00446416	27.9051	0.106101	2	6	regulation of Cdc42 protein signal transduction	Abca1 Apoe
GO:0034382	0.00446416	27.9051	0.106101	2	6	chylomicron remnant clearance	Apoe Gpihbp1
GO:0038033	0.00446416	27.9051	0.106101	2	6	positive regulation of endothelial cell chemotaxis by VEGF-activated vascular endothelial growth factor receptor signaling pathway	Hspb1 Pdgfb
GO:0042918	0.00446416	27.9051	0.106101	2	6	alkanesulfonate transport	Lrrc8d Lrrc8a
GO:0060842	0.00446416	27.9051	0.106101	2	6	arterial endothelial cell differentiation	Hey1 Notch1
GO:0071830	0.00446416	27.9051	0.106101	2	6	triglyceride-rich lipoprotein particle clearance	Apoe Gpihbp1
GO:0090500	0.00446416	27.9051	0.106101	2	6	endocardial cushion to mesenchymal transition	Efna1 Hey1
GO:0097114	0.00446416	27.9051	0.106101	2	6	NMDA glutamate receptor clustering	Apoe Reln
GO:1903588	0.00446416	27.9051	0.106101	2	6	negative regulation of blood vessel endothelial cell proliferation involved in sprouting angiogenesis	Thbs1 Dll4
GO:1904238	0.00446416	27.9051	0.106101	2	6	pericyte cell differentiation	Notch1 Pdgfb
GO:1990379	0.00446416	27.9051	0.106101	2	6	lipid transport across blood-brain barrier	Apoe Cd36
GO:0051347	0.00447732	1.99741	10.4333	20	590	positive regulation of transferase activity	Ang Cd24a Dlg1 Efna1 Egr1 Igf2 Kit Gadd45b Pdgfb Pim1 Pkib Reln Sod1 Tgfa Tgfb3 Thbs1 Fgd4 Trib3 Map3k1 Rgcc
GO:0072073	0.00453397	3.26413	2.5818	8	146	kidney epithelium development	Dlg1 Gata3 Hey1 Notch1 Notch2 Pdgfb Tacstd2 Klf15
GO:0008544	0.00471792	2.40415	5.64106	13	319	epidermis development	Bcr Ctsl Hey1 Igfbp5 Krt2 Ldb2 Notch1 Sod1 Zfp36 Zfp750 Sfn Txnip Krtdap
GO:0042632	0.00472479	4.10979	1.55615	6	88	cholesterol homeostasis	Abca1 Fabp4 Apoe Cd24a Lpl Gpihbp1
GO:0042773	0.0047814	4.92024	1.09638	5	62	ATP synthesis coupled electron transport	Cox4i1 Cox6a1 Cox7c Uqcrh Pink1
GO:0045682	0.0047814	4.92024	1.09638	5	62	regulation of epidermis development	Hey1 Krt2 Notch1 Zfp36 Sfn
GO:0051897	0.00482592	3.57868	2.06898	7	117	positive regulation of protein kinase B signaling	Gata3 Igf2 Igfbp5 Myoc Cxcl12 Thbs1 C1qtnf1
GO:2000045	0.00482592	3.57868	2.06898	7	117	regulation of G1/S transition of mitotic cell cycle	Dlg1 Id2 Rpl26 Sox4 Rpl17 Rgcc Ctdspl
GO:0002691	0.00486218	6.40084	0.68966	4	39	regulation of cellular extravasation	Bcr Cxcl12 St3gal4 Thy1
GO:0071827	0.00486218	6.40084	0.68966	4	39	plasma lipoprotein particle organization	Abca1 Apoe Lpl Gpihbp1
GO:0090049	0.00486218	6.40084	0.68966	4	39	regulation of cell migration involved in sprouting angiogenesis	Notch1 Thbs1 Dll4 Rhoj
GO:0007507	0.00488617	1.94486	11.2468	21	636	heart development	Col2a1 Col3a1 S1pr1 Efna1 Gata3 Gja1 Hey1 Id2 Kcnj8 Nfatc1 Notch1 Notch2 Pdcd4 Pdgfb Pim1 Sox4 Tbx1 Thbs1 Ltbp1 Dll4 Dusp6
GO:0007219	0.00488704	2.96652	3.18304	9	180	Notch signaling pathway	Timp4 Hey1 Kit Lfng Notch1 Notch2 Rps19 Dll4 Perp
GO:0003231	0.00491803	3.21721	2.61717	8	148	cardiac ventricle development	Gata3 Hey1 Id2 Nfatc1 Notch1 Sox4 Ltbp1 Dll4
GO:0001822	0.00496725	2.38833	5.67643	13	321	kidney development	Angpt2 Dlg1 Egr1 Gata3 Hey1 Id2 Notch1 Notch2 Pdgfb Sox4 Tacstd2 Klf15 Arid5b
GO:0055082	0.00497958	1.80563	15.0134	26	849	cellular chemical homeostasis	Ank2 Apoe Cacna1e Ms4a1 Cd24a Cd36 Cp S1pr1 Fth1 Gja1 Heph Lcn2 Plcg1 Ptger2 Slc34a2 Sod1 Sox4 Thy1 Trpc3 Unc13b Pim3 Fxyd1 Zbtb20 C1qtnf1 Klf15 Slc25a27
GO:0055092	0.00499263	4.06009	1.57384	6	89	sterol homeostasis	Abca1 Fabp4 Apoe Cd24a Lpl Gpihbp1
GO:0008610	0.00499712	1.97607	10.5394	20	596	lipid biosynthetic process	Sptssa Cyb5r3 Ang Apoe Degs1 Egr1 Hsd11b1 Igf2 Lpl Pdgfb Scd1 St3gal4 Sod1 Trib3 St8sia6 Dkk3 Zbtb20 Sdr42e1 Elovl4 Acsbg1
GO:0003215	0.00500414	9.86729	0.353672	3	20	cardiac right ventricle morphogenesis	Gata3 Notch1 Sox4
GO:0035988	0.00500414	9.86729	0.353672	3	20	chondrocyte proliferation	Col9a1 Comp Mustn1
GO:0150104	0.00500414	9.86729	0.353672	3	20	transport across blood-brain barrier	Apoe Cd36 Abcg2
GO:2000136	0.00500414	9.86729	0.353672	3	20	regulation of cell proliferation involved in heart morphogenesis	Notch1 Pim1 Tbx1
GO:0043583	0.00501163	2.61031	4.40321	11	249	ear development	Bcr Cebpd Col2a1 Gata3 Hey1 Notch1 Sod1 Tbx1 Tcf15 Cytl1 Rpl38
GO:0060350	0.00511979	4.83519	1.11407	5	63	endochondral bone morphogenesis	Col2a1 Col9a1 Col1a1 Comp Thbs1
GO:1903793	0.0052214	2.04954	9.14241	18	517	positive regulation of anion transport	Abca1 Ang Apoe Dpysl2 Gja1 Cxcl12 Sox4 Tgfb3 Unc13b Rnasel Sfn Fxyd1 C1qtnf1 Pmaip1 Klf15 Map1lc3b Pink1 Chp2
GO:0006869	0.00527088	2.15073	7.74541	16	438	lipid transport	Slco2b1 Abca1 Fabp4 Apod Apoe Cd36 Dpysl2 Gja1 Stard5 Thbs1 Lrrc8d Plscr4 Lrrc8a C1qtnf1 Gpihbp1 Slc10a6
GO:0000187	0.00529079	3.51447	2.10435	7	119	activation of MAPK activity	Kit Sod1 Tgfa Tgfb3 Thbs1 Fgd4 Map3k1
GO:0021782	0.00529079	3.51447	2.10435	7	119	glial cell development	Id2 Myoc Ndrg1 Pdgfb Sod1 Sox4 Lgi4
GO:0001649	0.00529682	2.73868	3.81965	10	216	osteoblast differentiation	Cebpd Col1a1 Gja1 Hey1 Id2 Igf2 Igfbp5 Myoc Nfatc1 Notch1
GO:0003230	0.00532829	6.22277	0.707343	4	40	cardiac atrium development	Notch1 Notch2 Sox4 Dll4
GO:0060325	0.00532829	6.22277	0.707343	4	40	face morphogenesis	Col1a1 Tbx1 Tgfb3 Arid5b
GO:0071634	0.00532829	6.22277	0.707343	4	40	regulation of transforming growth factor beta production	Cd24a Lum Thbs1 Ltbp1
GO:0007264	0.00538439	2.14555	7.76309	16	439	small GTPase mediated signal transduction	Dock9 Prex2 Bcr Abca1 Apoe Col3a1 Col1a2 Myoc Notch1 Notch2 Reln Fgd4 Dock6 Ctnnal1 Kalrn Rhoj
GO:0001659	0.00543557	2.91499	3.2361	9	183	temperature homeostasis	Fabp4 Cd36 Egr1 G0s2 Gja1 Lama4 Lcn2 Notch1 Scd1
GO:0035264	0.00546796	2.72533	3.83734	10	217	multicellular organism growth	Apba2 Comp Dlg1 Igf2 Notch2 Ppib Rpl29 Sod1 Arid5b Sgip1
GO:0048008	0.0054748	4.75303	1.13175	5	64	platelet-derived growth factor receptor signaling pathway	Bcr Apod Pdgfb Txnip Arid5b
GO:0000082	0.00562863	2.8982	3.25378	9	184	G1/S transition of mitotic cell cycle	Dlg1 Id2 Nfatc1 Rpl26 Rps6 Sox4 Rpl17 Rgcc Ctdspl
GO:0048639	0.0056434	2.71211	3.85502	10	218	positive regulation of developmental growth	Apoe Dlg1 Igf2 Il7 Myo5b Notch1 Pim1 Ppib Cxcl12 Sgip1
GO:0071560	0.0056434	2.71211	3.85502	10	218	cellular response to transforming growth factor beta stimulus	Ltbp4 Col3a1 Col1a2 Fos Tgfb3 Thbs1 Map3k1 Ltbp1 Aspn Rasl11b
GO:0030194	0.00576244	9.3187	0.371355	3	21	positive regulation of blood coagulation	Cd36 St3gal4 Thbs1
GO:0046782	0.00576244	9.3187	0.371355	3	21	regulation of viral transcription	Notch1 Zfp36 Ifitm3
GO:0061323	0.00576244	9.3187	0.371355	3	21	cell proliferation involved in heart morphogenesis	Notch1 Pim1 Tbx1
GO:1900048	0.00576244	9.3187	0.371355	3	21	positive regulation of hemostasis	Cd36 St3gal4 Thbs1
GO:1900746	0.00576244	9.3187	0.371355	3	21	regulation of vascular endothelial growth factor signaling pathway	Cd63 Sema6a Smoc2
GO:0030282	0.00578848	3.45251	2.13971	7	121	bone mineralization	Ank Col1a2 Comp S1pr1 Gja1 Mgp Aspn
GO:1904019	0.00578848	3.45251	2.13971	7	121	epithelial cell apoptotic process	Col18a1 Gata3 Pdcd4 Plcg1 Thbs1 Zfp36 Rgcc
GO:0048705	0.00579796	2.55604	4.49163	11	254	skeletal system morphogenesis	Chad Col2a1 Col9a1 Col1a1 Comp Dlg1 Tbx1 Tcf15 Tgfb3 Thbs1 Arid5b
GO:0014037	0.00582334	6.05432	0.725027	4	41	Schwann cell differentiation	Myoc Ndrg1 Sod1 Lgi4
GO:0072595	0.00582334	6.05432	0.725027	4	41	maintenance of protein localization in organelle	Gja1 Txn1 Syne1 Pink1
GO:0010959	0.00593369	2.4308	5.14592	12	291	regulation of metal ion transport	Ank2 Dlg1 Gja1 Il16 Pdgfb Plcg1 Cxcl12 Cracr2b Thy1 Trpc3 Fxyd1 Tspan13
GO:0010001	0.00596628	2.54545	4.50931	11	255	glial cell differentiation	Id2 Myoc Ndrg1 Notch1 Pdgfb Reln Sod1 Sox4 Serpine2 Lgi4 Klf15
GO:0006396	0.00603222	1.7765	15.2432	26	862	RNA processing	Ivns1abp Clk1 Celf2 Rpl26 Rpl27 Rps14 Rps15 Rps16 Rps17 Rps19 Rps24 Rps6 Rps7 Srsf5 Rnasel Rps26 Rps28 Rpl35a Rps21 Rpl35 Rpl11 Rpl14 Snrpg Rps13 Malat1 Rps25
GO:0048562	0.0060725	2.32704	5.8179	13	329	embryonic organ morphogenesis	Bcr Col2a1 Dlg1 Efna1 Gata3 Gja1 Id2 Notch1 Notch2 Sod1 Tbx1 Tgfb3 Rpl38
GO:0031647	0.00609242	2.42202	5.16361	12	292	regulation of protein stability	Ank2 Dsc3 Efna1 Per3 Pim1 Ppib Rps7 Sox4 Rpl23 Rpl11 Gpihbp1 Pink1
GO:0007015	0.00610791	2.11498	7.86919	16	445	actin filament organization	Dlg1 S1pr1 Marcks Myo5b Myoc Tmsb10 Tmsb4x Coro6 Tgfb3 Map3k1 Mical2 Tmod2 Tacstd2 Gmfg Rgcc Msrb2
GO:0032642	0.00617635	3.87274	1.64457	6	93	regulation of chemokine production	Apod Cd24a Egr1 Il16 Il7 Lpl
GO:0002578	0.00617692	22.3231	0.123785	2	7	negative regulation of antigen processing and presentation	Fgl2 Thbs1
GO:0010886	0.00617692	22.3231	0.123785	2	7	positive regulation of cholesterol storage	Cd36 Lpl
GO:0014807	0.00617692	22.3231	0.123785	2	7	regulation of somitogenesis	Lfng Notch1
GO:0042297	0.00617692	22.3231	0.123785	2	7	vocal learning	Foxp2 Nrxn2
GO:0045916	0.00617692	22.3231	0.123785	2	7	negative regulation of complement activation	Serping1 Susd4
GO:0051045	0.00617692	22.3231	0.123785	2	7	negative regulation of membrane protein ectodomain proteolysis	Timp4 Timp3
GO:0060017	0.00617692	22.3231	0.123785	2	7	parathyroid gland development	Gata3 Tbx1
GO:0060268	0.00617692	22.3231	0.123785	2	7	negative regulation of respiratory burst	Bcr Rps19
GO:0060374	0.00617692	22.3231	0.123785	2	7	mast cell differentiation	Gata3 Kit
GO:0071638	0.00617692	22.3231	0.123785	2	7	negative regulation of monocyte chemotactic protein-1 production	Apod Cd24a
GO:0098596	0.00617692	22.3231	0.123785	2	7	imitative learning	Foxp2 Nrxn2
GO:0097006	0.00623633	4.59679	1.16712	5	66	regulation of plasma lipoprotein particle levels	Abca1 Apoe Cd36 Lpl Gpihbp1
GO:0000904	0.00625202	1.79263	14.5182	25	821	cell morphogenesis involved in differentiation	Prex2 Apoe Col18a1 Dpysl2 Efna1 Gata3 Id2 Lamb1 Myo5b Myoc Notch1 Reln Cxcl12 Sema6a Sod1 Spint2 Thy1 Map3k1 Kalrn Ccdc141 Olfm1 Tacstd2 Syne1 Rpl24 Tanc2
GO:0001952	0.00632036	3.39269	2.17508	7	123	regulation of cell-matrix adhesion	Apod Cd36 Myoc Thbs1 Thy1 Utrn Rin2
GO:0071604	0.00634811	5.89474	0.74271	4	42	transforming growth factor beta production	Cd24a Lum Thbs1 Ltbp1
GO:0071559	0.00638954	2.66047	3.92575	10	222	response to transforming growth factor beta	Ltbp4 Col3a1 Col1a2 Fos Tgfb3 Thbs1 Map3k1 Ltbp1 Aspn Rasl11b
GO:0010876	0.00650308	2.04812	8.62959	17	488	lipid localization	Slco2b1 Abca1 Fabp4 Apod Apoe Cd36 Dpysl2 Gja1 Lpl Stard5 Thbs1 Lrrc8d Plscr4 Lrrc8a C1qtnf1 Gpihbp1 Slc10a6
GO:0003417	0.00658582	8.82786	0.389039	3	22	growth plate cartilage development	Col9a1 Comp Thbs1
GO:0072111	0.00658582	8.82786	0.389039	3	22	cell proliferation involved in kidney development	Egr1 Gata3 Pdgfb
GO:0002040	0.00659956	3.36354	2.19276	7	124	sprouting angiogenesis	Notch1 Sema6a Thbs1 Dll4 Esm1 Rspo3 Rhoj
GO:0015850	0.00667838	2.50395	4.58005	11	259	organic hydroxy compound transport	Slco2b1 Abca1 Apoe Aqp7 Cd36 Stard5 Cxcl12 Syt15 C1qtnf1 Pink1 Slc10a6
GO:0021700	0.00669428	2.29755	5.88863	13	333	developmental maturation	Cd63 Ctsl S1pr1 Gata3 Gja1 Id2 Myoc Notch1 Palm Pdgfb Reln Unc13b Lgi4
GO:0050777	0.00670851	3.04224	2.75864	8	156	negative regulation of immune response	Bcr Serping1 Col3a1 Fgl2 Igf2 Rps19 Enpp3 Susd4
GO:0050920	0.00679027	2.63537	3.96112	10	224	regulation of chemotaxis	Angpt2 S1pr1 Hspb1 Il16 Notch1 Pdgfb Cxcl12 Sema6a Thbs1 Smoc2
GO:0032970	0.00684059	2.14577	7.26795	15	411	regulation of actin filament-based process	Ank2 Ctsl Dlg1 S1pr1 Myoc Notch2 Tmsb10 Tmsb4x Tgfb3 Map3k1 Tmod2 Fxyd1 Tacstd2 Gmfg Rgcc
GO:0048598	0.00686962	1.88192	11.6004	21	656	embryonic morphogenesis	Bcr Col2a1 Dlg1 Efna1 Gata3 Gja1 Id2 Igf2 Notch1 Notch2 Rps6 Rps7 Sod1 Sox4 Spint2 Tbx1 Tgfb3 Tgif1 Dll4 Rpl38 Rspo3
GO:0040018	0.00690333	5.74334	0.760394	4	43	positive regulation of multicellular organism growth	Dlg1 Igf2 Ppib Sgip1
GO:0071825	0.00690333	5.74334	0.760394	4	43	protein-lipid complex subunit organization	Abca1 Apoe Lpl Gpihbp1
GO:0044057	0.00698177	1.91135	10.8754	20	615	regulation of system process	Ank2 Apoe Cacna1e Dlg1 Fgf12 Gja1 Igfbp5 Kit Nfatc1 Notch1 Pdgfb Ptger2 Reln Sod1 Trpc3 Unc13b Abcg2 Fxyd1 C1qtnf1 Syne1
GO:0006879	0.00706932	4.45047	1.20248	5	68	cellular iron ion homeostasis	Cp Fth1 Heph Lcn2 Sod1
GO:0007566	0.00706932	4.45047	1.20248	5	68	embryo implantation	Gja1 Klf9 Lamb1 Sod1 Tppp3
GO:0002832	0.00718933	3.74316	1.69762	6	96	negative regulation of response to biotic stimulus	Serping1 Fgl2 Igf2 Rps19 Tspan6 Susd4
GO:0072001	0.00719299	2.27591	5.94168	13	336	renal system development	Angpt2 Dlg1 Egr1 Gata3 Hey1 Id2 Notch1 Notch2 Pdgfb Sox4 Tacstd2 Klf15 Arid5b
GO:0002695	0.0073701	2.77053	3.39525	9	192	negative regulation of leukocyte activation	Bcr Cd24a Dlg1 Fgl2 Hspb1 Id2 Lgals7 Enpp3 Lax1
GO:0043501	0.00747564	8.3861	0.406722	3	23	skeletal muscle adaptation	Igfbp5 Myoc Nfatc1
GO:0051043	0.00747564	8.3861	0.406722	3	23	regulation of membrane protein ectodomain proteolysis	Timp4 Apoe Timp3
GO:1902547	0.00747564	8.3861	0.406722	3	23	regulation of cellular response to vascular endothelial growth factor stimulus	Cd63 Sema6a Smoc2
GO:1904666	0.00747564	8.3861	0.406722	3	23	regulation of ubiquitin protein ligase activity	Rps7 Rpl23 Rpl11
GO:0045747	0.00748973	5.59951	0.778077	4	44	positive regulation of Notch signaling pathway	Kit Lfng Notch1 Dll4
GO:1902895	0.00748973	5.59951	0.778077	4	44	positive regulation of pri-miRNA transcription by RNA polymerase II	Egr1 Fos Gata3 Pdgfb
GO:0003158	0.00749227	3.27902	2.24581	7	127	endothelium development	Cldn1 Col18a1 Hey1 Notch1 Pdgfb Dll4 Robo4
GO:0034250	0.00749365	2.98141	2.81169	8	159	positive regulation of cellular amide metabolic process	Apoe Efna1 Rpl26 Rps3a1 Sox4 Thbs1 Pink1 Rps9
GO:0051668	0.00755219	3.70187	1.71531	6	97	localization within membrane	Apoe Cd24a Dlg1 Nrxn2 Reln Thy1
GO:0120162	0.00755219	3.70187	1.71531	6	97	positive regulation of cold-induced thermogenesis	Fabp4 Cd36 G0s2 Gja1 Lcn2 Scd1
GO:1990845	0.00777015	2.96166	2.82937	8	160	adaptive thermogenesis	Fabp4 Cd36 G0s2 Gja1 Lama4 Lcn2 Notch1 Scd1
GO:0060996	0.00780878	3.25178	2.2635	7	128	dendritic spine development	Apoe Efna1 Myo5b Palm Reln Kalrn Tanc2
GO:0072080	0.00792808	3.66147	1.73299	6	98	nephron tubule development	Dlg1 Gata3 Hey1 Notch1 Notch2 Tacstd2
GO:0019725	0.00803904	1.69664	17.1708	28	971	cellular homeostasis	Ank2 Apoe Cacna1e Ms4a1 Cd24a Cd36 Cp S1pr1 Fth1 Gja1 Heph Lcn2 Plcg1 Ptger2 Slc34a2 Sod1 Sox4 Thy1 Trpc3 Txn1 Unc13b Pim3 Lrrc8a Fxyd1 Zbtb20 C1qtnf1 Klf15 Slc25a27
GO:0006694	0.00805425	2.94218	2.84706	8	161	steroid biosynthetic process	Cyb5r3 Apoe Egr1 Hsd11b1 Igf2 Sod1 Dkk3 Sdr42e1
GO:0045840	0.00810798	5.4627	0.795761	4	45	positive regulation of mitotic nuclear division	Igf2 Pdgfb Tgfa Rgcc
GO:0050918	0.00810798	5.4627	0.795761	4	45	positive chemotaxis	Angpt2 S1pr1 Il16 Cxcl12
GO:0051592	0.00813506	3.22499	2.28118	7	129	response to calcium ion	Fos Thbs1 Trpc3 Cpne2 Syt15 S100a16 Chp2
GO:0002692	0.00813997	18.6018	0.141469	2	8	negative regulation of cellular extravasation	Bcr Cxcl12
GO:0003190	0.00813997	18.6018	0.141469	2	8	atrioventricular valve formation	Hey1 Notch1
GO:0032287	0.00813997	18.6018	0.141469	2	8	peripheral nervous system myelin maintenance	Ndrg1 Sod1
GO:0035912	0.00813997	18.6018	0.141469	2	8	dorsal aorta morphogenesis	Hey1 Dll4
GO:0045743	0.00813997	18.6018	0.141469	2	8	positive regulation of fibroblast growth factor receptor signaling pathway	Pdgfb Smoc2
GO:0051541	0.00813997	18.6018	0.141469	2	8	elastin metabolic process	Cst3 Ctsl
GO:0071447	0.00813997	18.6018	0.141469	2	8	cellular response to hydroperoxide	Cd36 Mgst1
GO:0072126	0.00813997	18.6018	0.141469	2	8	positive regulation of glomerular mesangial cell proliferation	Egr1 Pdgfb
GO:0072239	0.00813997	18.6018	0.141469	2	8	metanephric glomerulus vasculature development	Egr1 Pdgfb
GO:1902732	0.00813997	18.6018	0.141469	2	8	positive regulation of chondrocyte proliferation	Comp Mustn1
GO:1903367	0.00813997	18.6018	0.141469	2	8	positive regulation of fear response	Gja1 Penk
GO:2000987	0.00813997	18.6018	0.141469	2	8	positive regulation of behavioral fear response	Gja1 Penk
GO:0031344	0.00824415	1.79444	13.3157	23	753	regulation of cell projection organization	Apoe Cd24a Dpysl2 Efna1 Gata3 Hspb1 Kit Lcn2 Myo5b Palm Reln Stmn2 Cxcl12 Serpinf1 Sema6a Serpine2 Tgfb3 Thy1 Gpm6a Kalrn Tacstd2 Syne1 Tanc2
GO:0046823	0.00843307	7.98641	0.424406	3	24	negative regulation of nucleocytoplasmic transport	Apod Cd36 Txn1
GO:0050820	0.00843307	7.98641	0.424406	3	24	positive regulation of coagulation	Cd36 St3gal4 Thbs1
GO:1904706	0.00843307	7.98641	0.424406	3	24	negative regulation of vascular associated smooth muscle cell proliferation	Pdcd4 Rgs5 Tgfb3
GO:1990000	0.00843307	7.98641	0.424406	3	24	amyloid fibril formation	Apoe Cd36 Pfdn5
GO:0043113	0.00845988	4.24762	1.25553	5	71	receptor clustering	Apoe Dlg1 Nrxn2 Reln Thy1
GO:0033673	0.00859144	2.53951	4.10259	10	232	negative regulation of kinase activity	Fabp4 Apoe Hspb1 Gadd45b Pkib Pik3ip1 Thy1 Trib3 Lax1 Dusp6
GO:0052547	0.00860805	2.08675	7.46247	15	422	regulation of peptidase activity	Timp4 Serping1 Cst3 Efna1 Serpinf1 Serpine2 Serpinb5 Spint2 Thbs1 Timp3 Sfn Pmaip1 Perp Cyfip2 Pi15
GO:0030001	0.00865246	1.98358	8.89484	17	503	metal ion transport	Ank2 Cacna1e Ms4a1 Dlg1 Gja1 Gja4 Il16 Nfatc1 Pdgfb Plcg1 Cxcl12 Cracr2b Mmgt2 Thy1 Trpc3 Fxyd1 Tspan13
GO:0050795	0.00871995	3.58325	1.76836	6	100	regulation of behavior	Apoe Gja1 Penk Per3 Reln Sgip1
GO:0032350	0.00875878	5.3324	0.813445	4	46	regulation of hormone metabolic process	Egr1 Gata3 Igf2 Dkk3
GO:0060323	0.00875878	5.3324	0.813445	4	46	head morphogenesis	Col1a1 Tbx1 Tgfb3 Arid5b
GO:0061098	0.00875878	5.3324	0.813445	4	46	positive regulation of protein tyrosine kinase activity	Efna1 Pdgfb Reln Tgfa
GO:0050890	0.00886764	2.21333	6.10083	13	345	cognition	Foxp2 Apoe Cacna1e Egr1 Igf2 Kit Lamb1 Nrxn2 Reln Serpinf1 St3gal4 Tmod2 Kalrn
GO:0009617	0.00892135	1.68175	17.3122	28	979	response to bacterium	Bcr Abca1 Defb6 Ang Fabp4 Ms4a1 Cd24a Cd36 Fau Kcnj8 Lcn2 Lpl Notch2 Pdcd4 Penk Ptger2 Stab1 Rpl30 Rps19 Scd1 Rpl13a Unc13b Zfp36 Gpm6a Plscr4 Mgst1 Rpl39 Ccdc80
GO:0060284	0.00898669	1.89614	10.3979	19	588	regulation of cell development	Apoe Cd24a Hey1 Id2 Kit Myo5b Myoc Notch1 Notch2 Reln Rps19 Cxcl12 Serpinf1 Sema6a Serpine2 Thy1 Dll4 Kalrn Tacstd2
GO:0007611	0.00912062	2.28948	5.44654	12	308	learning or memory	Foxp2 Apoe Cacna1e Egr1 Igf2 Kit Lamb1 Nrxn2 Reln Serpinf1 Tmod2 Kalrn
GO:0032602	0.00913642	3.54538	1.78604	6	101	chemokine production	Apod Cd24a Egr1 Il16 Il7 Lpl
GO:0097061	0.00913642	3.54538	1.78604	6	101	dendritic spine organization	Apoe Efna1 Myo5b Reln Kalrn Tanc2
GO:0050974	0.00944276	5.20817	0.831128	4	47	detection of mechanical stimulus involved in sensory perception	Kit Cxcl12 Serpine2 Piezo2
GO:0010894	0.00945918	7.62306	0.442089	3	25	negative regulation of steroid biosynthetic process	Apoe Sod1 Dkk3
GO:0034368	0.00945918	7.62306	0.442089	3	25	protein-lipid complex remodeling	Apoe Lpl Gpihbp1
GO:0034369	0.00945918	7.62306	0.442089	3	25	plasma lipoprotein particle remodeling	Apoe Lpl Gpihbp1
GO:0034505	0.00945918	7.62306	0.442089	3	25	tooth mineralization	Col1a1 Tbx1 Aspn
GO:0048266	0.00945918	7.62306	0.442089	3	25	behavioral response to pain	Cacna1e Thbs1 Kalrn
GO:0001654	0.00952302	2.06097	7.55089	15	427	eye development	Foxp2 Col8a1 Dlg1 Gata3 Gja1 Notch2 Pdgfb Tgif1 Thy1 Gpm6a Map3k1 Dll4 Pfdn5 Rpl24 Rhoj
GO:0007565	0.00959319	2.84845	2.93547	8	166	female pregnancy	Ctsl Gja1 Igfbp5 Klf9 Lamb1 Sod1 Abcg2 Tppp3
GO:0051056	0.00970738	2.36869	4.82762	11	273	regulation of small GTPase mediated signal transduction	Prex2 Bcr Abca1 Apoe Col3a1 Myoc Notch1 Notch2 Reln Fgd4 Kalrn
GO:0001817	0.00975638	1.79045	12.7499	22	721	regulation of cytokine production	Apod Cd24a Cd36 Egr1 Gata3 Hspb1 Il16 Il7 Lgals7 Lpl Lum Pdcd4 Sod1 Tgfb3 Thbs1 Zfp36 Nav3 Ltbp1 Skint4 Zbtb20 Rgcc Tril
GO:0033674	0.00983368	1.95481	9.01863	17	510	positive regulation of kinase activity	Ang Cd24a Dlg1 Efna1 Egr1 Kit Gadd45b Pdgfb Pim1 Reln Sod1 Tgfa Tgfb3 Thbs1 Fgd4 Map3k1 Rgcc
GO:0040008	0.00990344	1.78781	12.7675	22	722	regulation of growth	Apoe Dpysl2 Dlg1 Gja1 Igf2 Igfbp4 Igfbp5 Il7 Myo5b Notch1 Notch2 Pim1 Ppib Cxcl12 Sema6a Sod1 Serpine2 Tmprss4 Sfn Olfm1 Dusp6 Sgip1
GO:0006417	0.00992214	2.18001	6.18925	13	350	regulation of translation	Rpl10 Ang Igfbp5 Rpl26 Rps3a1 Sox4 Thbs1 Rpl13a Zfp36 Rplp1 Rpl38 Pink1 Rps9
GO:0001701	0.00992616	1.91222	9.76134	18	552	in utero embryonic development	Apba2 Dsc3 Gata3 Gja1 Hey1 Igf2 Tm4sf1 Notch1 Notch2 Pdgfb Plcg1 Slc34a2 Spint2 Tgfb3 St8sia6 Rpl13 Rspo3 Tanc2

## Sheet: Selected
Top GO terms (UP)
GOBPID	Pvalue	OddsRatio	ExpCount	Count	Size	Term	symbol
GO:0006090	1.86607e-08	7.18105	2.40394	15	121	pyruvate metabolic process	Gapdh Hif1a Hk1 Igf1 Ldha Pfkl Pgam1 Pgk1 Pkm Tpi1 Pdk1 Srr Nupr1 Hoga1 Gale
GO:0006096	2.3827e-06	6.7544	1.84766	11	93	glycolytic process	Gapdh Hif1a Hk1 Igf1 Pfkl Pgam1 Pgk1 Pkm Tpi1 Nupr1 Gale
GO:2000379	1.34307e-05	5.53424	2.20527	11	111	positive regulation of reactive oxygen species metabolic process	Ass1 Tspo Cdkn1a Clu Gadd45a Grin1 Plau Ptx3 Ddah2 Ripk3 Ulbp1
GO:0016052	9.71619e-07	5.53267	2.82115	14	142	carbohydrate catabolic process	Pgd Glb1 Gapdh Hif1a Hk1 Igf1 Ldha Pfkl Pgam1 Pgk1 Pkm Tpi1 Nupr1 Gale
GO:0034341	9.47561e-05	4.38724	2.72182	11	137	response to interferon-gamma	Cdc42ep2 Capg Dapk3 Gapdh Gch1 Ccl2 Ccl7 Stxbp1 Cd40 Actr3 Stx11
GO:0045765	1.54433e-07	4.07838	5.92045	22	298	regulation of angiogenesis	Adam12 Adamts1 Anxa3 Cd34 Cxcr3 Gadd45a Dll1 Ecm1 Epha2 Hif1a Itga5 Nos3 Pde3b Pgf Pgk1 Pkm Ccl2 Sparc Cd40 Adgrb2 E2f2 Pak4
GO:0001935	0.000949321	3.52873	3.01982	10	152	endothelial cell proliferation	Cd34 Cxcr3 Ecm1 Epha2 Fgfr3 Igf1 Pgf Ccl2 Sparc Apln
GO:0030335	3.26573e-09	3.44878	11.2051	35	564	positive regulation of cell migration	Mgat5 Prr5 Acta2 Adam8 Adam9 Adamts1 Anxa3 Dapk3 Grin1 Hif1a Igf1 Itga3 Itga5 Mmp14 Mmp2 Nedd9 Nos3 Pgf Plau Ccl2 Selp Sema3a Sema4c Sema4d Snai1 Sparc Cd40 Zfp703 Glipr2 Myadm Nus1 Trpv4 Rras2 Dnm1l Actr3
GO:0030041	0.000400291	3.42644	3.73505	12	188	actin filament polymerization	Cdc42ep2 Baiap2 Capg Eln Pfn2 Micall2 Msrb1 Hip1r Myadm Gm14137 Cotl1 Actr3
GO:0010810	0.00014629	3.4093	4.39067	14	221	regulation of cell-substrate adhesion	Npnt Adam15 Dapk3 Efna5 Fbln2 Itga3 Itga5 L1cam Lgals1 Mmp14 Nedd9 Plau Myadm Mink1
Immune-related GO terms (UP)
GOBPID	Pvalue	OddsRatio	ExpCount	Count	Size	Term	symbol
GO:0034341	9.47561e-05	4.38724	2.72182	11	137	response to interferon-gamma	Cdc42ep2 Capg Dapk3 Gapdh Gch1 Ccl2 Ccl7 Stxbp1 Cd40 Actr3 Stx11
GO:0030183	0.00133589	3.36191	3.1589	10	159	B cell differentiation	Card11 Bak1 Dll1 Fzd9 Il2rg Lgals1 Mmp14 St3gal1 Tnfaip3 Polm
GO:0002685	0.00140713	2.93797	4.3112	12	217	regulation of leukocyte migration	Adam8 Cd81 Cxcr3 Ecm1 Mmp14 Nbl1 Pgf Ccl2 Selp Ripk3 Trpv4 Dnm1l
GO:0002285	0.0032109	2.78305	4.15226	11	209	lymphocyte activation involved in immune response	Cd81 Dll1 Lgals1 St3gal1 Tnfaip3 Cd40 Hmces Parp3 Trp53bp1 Socs5 Stx11
GO:0007159	0.000764945	2.55297	7.01314	17	353	leukocyte cell-cell adhesion	Cd276 Card11 Adam8 Ass1 Cd81 Igf1 Il2rg Itga5 L1cam Lgals1 Mad1l1 Ccl2 Selp Sema4d Sox13 Lrrc32 Socs5
GO:0002366	0.00697159	2.28637	5.92045	13	298	leukocyte activation involved in immune response	Anxa3 Cd81 Dll1 Lgals1 St3gal1 Stxbp1 Tnfaip3 Cd40 Hmces Parp3 Trp53bp1 Socs5 Stx11
GO:0050900	0.0065385	2.1578	7.23168	15	364	leukocyte migration	Itga9 Adam8 Cd34 Cd81 Cxcr3 Ecm1 Mmp14 Nbl1 Pgf Ccl2 Ccl7 Selp Ripk3 Trpv4 Dnm1l
GO:0051251	0.00973415	2.00303	8.28465	16	417	positive regulation of lymphocyte activation	Cd276 Card11 Adam8 Cd81 Cdkn1a Igf1 Il2rg Lgals1 Mmp14 Ccl2 Sox13 Cd40 Hmces Trp53bp1 Socs5 Ulbp1
Top GO terms (down)
GOBPID	Pvalue	OddsRatio	ExpCount	Count	Size	Term	symbol
GO:0002181	4.76217e-19	18.3845	1.62689	22	92	cytoplasmic translation	Rpl31 Rpl18 Rpl19 Rpl26 Rpl29 Rpl30 Rpl9 Rps29 Rpl13a Rps26 Rpl17 Rps28 Rpl36 Rplp1 Rpl35a Rps23 Rps21 Rpl11 Rpl39 Rpl38 Rpl24 Rpl18a
GO:0042274	2.29501e-12	14.87	1.2909	15	73	ribosomal small subunit biogenesis	mt-Rnr1 Rps14 Rps15 Rps16 Rps17 Rps19 Rps24 Rps6 Rps7 Rps28 Rps27 Rps21 Rps10 Rpl38 Rps25
GO:0042255	7.9547e-11	14.5874	1.13175	13	64	ribosome assembly	Rpl10 mt-Rnr1 Rps14 Rps15 Rps19 Rpl23a Rps28 Rps27 Rpl11 Rps10 Rpl38 Rpl24 Rps25
GO:0043535	1.03094e-07	8.34256	1.66226	12	94	regulation of blood vessel endothelial cell migration	Angpt2 Apoe Efna1 Hspb1 Igf2 Notch1 Pdgfb Plcg1 Thbs1 Dll4 Rgcc Rhoj
GO:0043043	3.99227e-26	6.46181	11.459	60	648	peptide biosynthetic process	Gm2000 Rpl10 Rpl31 Ang Fau Igfbp5 mt-Rnr1 Rpl18 Rpl19 Rpl21 Rpl26 Rpl29 Rpl30 Rpl32 Rpl37a Rpl9 Rps12 Rps14 Rps15 Rps16 Rps17 Rps18 Rps19 Rps24 Rps29 Rps3a1 Rps4x Rps7 Sox4 Thbs1 Rpl13a Zfp36 Rpl27a Rpl23a Rpl13 Rps11 Rps26 Rpl17 Rps28 Rpl36 Rplp1 Rpl35a Rpl23 Rps23 Rps21 Rpl35 Rpl11 Rpl14 Rplp2 Rpl39 Rpl37 Rps20 Rpl38 Rpl41 Rps13 Rpl24 Pink1 Rpl18a Rps9 Rps27a
GO:0043604	8.73275e-25	5.74476	13.4395	63	760	amide biosynthetic process	Gm2000 Sptssa Rpl10 Rpl31 Ang Degs1 Fau Igfbp5 mt-Rnr1 Rpl18 Rpl19 Rpl21 Rpl26 Rpl29 Rpl30 Rpl32 Rpl37a Rpl9 Rps12 Rps14 Rps15 Rps16 Rps17 Rps18 Rps19 Rps24 Rps29 Rps3a1 Rps4x Rps7 Sox4 Thbs1 Rpl13a Zfp36 St8sia6 Rpl27a Rpl23a Rpl13 Rps11 Rps26 Rpl17 Rps28 Rpl36 Rplp1 Rpl35a Rpl23 Rps23 Rps21 Rpl35 Rpl11 Rpl14 Rplp2 Rpl39 Rpl37 Rps20 Rpl38 Rpl41 Rps13 Rpl24 Pink1 Rpl18a Rps9 Rps27a
GO:0030198	6.78402e-09	4.72191	5.41118	23	306	extracellular matrix organization	Ltbp4 Mia Col18a1 Col2a1 Col3a1 Col8a1 Col9a1 Col9a3 Col1a1 Col1a2 Comp Lamb1 Lum Notch1 Serpinb5 Spint2 Tcf15 Tgfbi Abi3bp Smoc2 Rgcc Ccdc80 Tnxb
GO:2000146	1.88738e-08	4.63775	5.25202	22	297	negative regulation of cell motility	Bcr Angpt2 Apod Apoe Cd63 Col3a1 Gata3 Gja1 Igfbp5 Notch1 Pdgfb Cxcl12 Serpinf1 Spint2 Thbs1 Thy1 Nav3 Dll4 Olfm1 Tacstd2 Rgcc Robo4
Immune-related GO terms (down)
GOBPID	Pvalue	OddsRatio	ExpCount	Count	Size	Term	symbol
GO:0050728	0.000251252	4.22355	2.54644	10	144	negative regulation of inflammatory response	Bcr Apoe Cd24a Gata3 Ier3 Rps19 Serpinf1 Sod1 Enpp3 Zfp36
GO:0031348	9.58623e-06	4.18011	3.89039	15	220	negative regulation of defense response	Bcr Apoe Serping1 Cd24a Fgl2 Gata3 Ier3 Igf2 Rps19 Serpinf1 Sod1 Enpp3 Zfp36 Tspan6 Susd4
GO:0002683	6.06059e-05	2.89	7.37405	20	417	negative regulation of immune system process	Bcr Apod Serping1 Cd24a Col3a1 Dlg1 Fgl2 Hspb1 Id2 Igf2 Lgals7 Rps19 Cxcl12 Enpp3 Tgfb3 Thbs1 Thy1 Lax1 Tspan6 Susd4
GO:1903037	0.00151332	2.64819	5.55264	14	314	regulation of leukocyte cell-cell adhesion	Cd24a Dlg1 Fgl2 Gata3 Hspb1 Igf2 Il7 Lgals7 Cxcl12 St3gal4 Sox4 Thy1 Lax1 Nfat5
GO:0030098	0.000590308	2.53581	7.48015	18	423	lymphocyte differentiation	Ms4a1 Cd24a Ctsl Egr1 Fgl2 Gata3 Hspb1 Id2 Il7 Kit Lfng Ly6d Nfatc1 Notch2 Rps6 Sox4 Dll4 Adgrg3
GO:0050900	0.00224692	2.43981	6.43682	15	364	leukocyte migration	Bcr Apod Cd24a S1pr1 Gata3 Il16 Kit Pdgfb Ppib Rps19 Cxcl12 St3gal4 Thbs1 Thy1 Rpl13a
GO:0001816	0.000267131	2.15147	14.2706	29	807	cytokine production	Fabp4 Apod Cd24a Cd36 Dlg1 Egr1 Gata3 Hspb1 Il16 Il7 Kit Lgals7 Lpl Lum Nfatc1 Notch1 Notch2 Pdcd4 Sod1 Tgfb3 Thbs1 Zfp36 Nav3 Ltbp1 Skint4 Nfat5 Zbtb20 Rgcc Tril
GO:0042110	0.00269126	2.14255	9.2662	19	524	T cell activation	Cd24a Ctsl Dlg1 Egr1 Fgl2 Gata3 Gja1 Hspb1 Igf2 Il7 Kit Lfng Lgals7 Rps6 Cxcl12 Sox4 Thy1 Lax1 Dll4
