# Supplementary material for: Immune-interacting lymphatic endothelial subtype at capillary terminals drives lymphatic malformation
Source: J Exp Med. 2023 Jan 23;220(4):e20220741. doi: 10.1084/jem.20220741 (PMC9884640; doi:10.1084/jem.20220741)
Supplement: Data S9 — shows marker genes of clusters removed during processing of LEC dataset from Pik3caH1047R mutant and control mice. [file JEM_20220741_DataS9.xlsx]

## Sheet: BEC + LEC Pik3caH1047R samples
Data S9. Marker genes of clusters removed during processing of LECs from Pik3caH1047R mice
Genes were sorted by avg_log2FC value and predicted cell type.
175 non endothelial cells of 2524 cells (6.9%) in total were removed
gene	p_val	avg_log2FC	p_val_adj	cluster		Cell number
Fcgbp	1.13156e-45	8.82084	0.729	10	Epithelial cells / Keranocytes	cells: 70
Dsp	1.08078e-77	8.48699	0.829	10	Epithelial cells / Keranocytes
Dsc3	9.82313e-114	8.27587	0.843	10	Epithelial cells / Keranocytes
Aqp3	2.18504e-60	8.20957	0.686	10	Epithelial cells / Keranocytes
Perp	1.39158e-59	8.136	0.986	10	Epithelial cells / Keranocytes
Serpinb2	1.28489e-61	8.05752	0.686	10	Epithelial cells / Keranocytes
Trim29	9.77272e-80	7.91249	0.943	10	Epithelial cells / Keranocytes
Ly6d	1.315e-56	7.7722	0.857	10	Epithelial cells / Keranocytes
Krt15	1.2419e-52	7.76222	0.986	10	Epithelial cells / Keranocytes
Col17a1	4.05952e-63	7.74267	0.929	10	Epithelial cells / Keranocytes
Krt5	2.87855e-48	7.66836	0.971	10	Epithelial cells / Keranocytes
Ckmt1	1.55054e-80	7.58697	0.743	10	Epithelial cells / Keranocytes
Tacstd2	1.15838e-79	7.5743	0.671	10	Epithelial cells / Keranocytes
Il33	8.14611e-74	7.50076	0.571	10	Epithelial cells / Keranocytes
Lamb3	5.95307e-55	7.49222	0.557	10	Epithelial cells / Keranocytes
Lad1	4.8435e-67	7.48259	0.486	10	Epithelial cells / Keranocytes
Trp63	1.38922e-152	7.47035	0.8	10	Epithelial cells / Keranocytes
Wnt10a	2.81844e-68	7.38229	0.457	10	Epithelial cells / Keranocytes
Capns2	6.71966e-72	7.36026	0.743	10	Epithelial cells / Keranocytes
Serpinb5	1.82506e-89	7.30999	0.743	10	Epithelial cells / Keranocytes
Dsg1a	8.70658e-110	7.29806	0.529	10	Epithelial cells / Keranocytes
Klf5	7.21799e-94	7.28341	0.671	10	Epithelial cells / Keranocytes
Gdpd2	3.66621e-73	7.2087	0.471	10	Epithelial cells / Keranocytes
Cldn1	8.05911e-130	7.20621	0.729	10	Epithelial cells / Keranocytes
Cxcl14	1.44269e-100	7.14304	0.614	10	Epithelial cells / Keranocytes
Oas1f	1.21924e-55	7.11401	0.386	10	Epithelial cells / Keranocytes
Smoc2	1.64024e-53	7.11207	0.543	10	Epithelial cells / Keranocytes
Crlf1	2.56854e-89	7.10559	0.514	10	Epithelial cells / Keranocytes
Sostdc1	1.58731e-32	7.09615	0.414	10	Epithelial cells / Keranocytes
Clca3a2	1.87275e-38	7.09044	0.757	10	Epithelial cells / Keranocytes
Serpinb7	5.32271e-83	7.0899	0.486	10	Epithelial cells / Keranocytes
Plbd1	5.10766e-84	7.0572	0.586	10	Epithelial cells / Keranocytes
Acsbg1	3.18687e-60	7.03121	0.443	10	Epithelial cells / Keranocytes
AC120787.1	6.97653e-70	7.02866	0.886	10	Epithelial cells / Keranocytes
Dmkn	4.39941e-78	7.0031	0.829	10	Epithelial cells / Keranocytes
Fgfbp1	4.7976e-86	6.97876	0.457	10	Epithelial cells / Keranocytes
Adh7	4.74351e-77	6.9352	0.571	10	Epithelial cells / Keranocytes
Tns4	1.72132e-54	6.93419	0.6	10	Epithelial cells / Keranocytes
Krt14	8.91686e-48	6.90627	0.986	10	Epithelial cells / Keranocytes
Cdh1	4.00302e-84	6.85916	0.514	10	Epithelial cells / Keranocytes
Chit1	1.91598e-75	6.81612	0.414	10	Epithelial cells / Keranocytes
Pkp1	2.39407e-74	6.77225	0.629	10	Epithelial cells / Keranocytes
Esrp1	5.79461e-164	6.76411	0.629	10	Epithelial cells / Keranocytes
Dsg3	2.59416e-99	6.72545	0.486	10	Epithelial cells / Keranocytes
Fxyd3	7.30236e-118	6.71299	0.886	10	Epithelial cells / Keranocytes
Ptpn13	2.49581e-81	6.68108	0.5	10	Epithelial cells / Keranocytes
Mmp3	4.90973e-26	6.66899	0.243	10	Epithelial cells / Keranocytes
Igfbp2	5.32141e-32	6.65848	0.386	10	Epithelial cells / Keranocytes
Krt2	2.3384e-32	6.65431	0.6	10	Epithelial cells / Keranocytes
Krt1	4.42924e-27	6.6305	0.3	10	Epithelial cells / Keranocytes
Acpp	3.1634e-44	6.61534	0.557	10	Epithelial cells / Keranocytes
Scel	2.51913e-95	6.61327	0.457	10	Epithelial cells / Keranocytes
Lgals7	3.29027e-79	6.55478	0.9	10	Epithelial cells / Keranocytes
Gjb3	1.76173e-57	6.5468	0.314	10	Epithelial cells / Keranocytes
Bbox1	1.88515e-71	6.54344	0.357	10	Epithelial cells / Keranocytes
Urah	6.64931e-118	6.48457	0.643	10	Epithelial cells / Keranocytes
Pof1b	5.03762e-98	6.48268	0.557	10	Epithelial cells / Keranocytes
Slitrk6	3.87951e-84	6.45801	0.371	10	Epithelial cells / Keranocytes
Scin	2.39409e-62	6.43245	0.514	10	Epithelial cells / Keranocytes
Gata3	4.74642e-86	6.41646	0.757	10	Epithelial cells / Keranocytes
Wnt3	2.2449e-75	6.39222	0.386	10	Epithelial cells / Keranocytes
Tfap2b	2.33625e-74	6.3874	0.514	10	Epithelial cells / Keranocytes
S100a14	2.44695e-93	6.30659	0.657	10	Epithelial cells / Keranocytes
Cdcp1	1.33277e-83	6.30336	0.4	10	Epithelial cells / Keranocytes
Calm5	2.88043e-74	6.26076	0.414	10	Epithelial cells / Keranocytes
Prom2	1.51278e-36	6.21739	0.257	10	Epithelial cells / Keranocytes
Pkp3	4.9381e-45	6.20993	0.686	10	Epithelial cells / Keranocytes
Tgm5	8.4183e-08	6.20418	0.1	10	Epithelial cells / Keranocytes
P2ry1	8.41473e-57	6.20153	0.371	10	Epithelial cells / Keranocytes
Fat2	1.40714e-82	6.19718	0.371	10	Epithelial cells / Keranocytes
Gm14866	2.63287e-125	6.1957	0.443	10	Epithelial cells / Keranocytes
Lypd3	1.75154e-31	6.18462	0.2	10	Epithelial cells / Keranocytes
4631405K08Rik	8.11069e-246	6.17634	0.729	10	Epithelial cells / Keranocytes
Sfn	4.67643e-62	6.16192	0.871	10	Epithelial cells / Keranocytes
Ephb6	9.72638e-44	6.14345	0.4	10	Epithelial cells / Keranocytes
Sema3c	2.27235e-99	6.13405	0.486	10	Epithelial cells / Keranocytes
Sytl1	6.58693e-70	6.10676	0.343	10	Epithelial cells / Keranocytes
Aldh3a1	9.17766e-55	6.10483	0.486	10	Epithelial cells / Keranocytes
Fam25c	3.5425e-135	6.09422	0.7	10	Epithelial cells / Keranocytes
Fam83h	6.1707e-64	6.09273	0.314	10	Epithelial cells / Keranocytes
Il1r2	1.02664e-44	6.0883	0.443	10	Epithelial cells / Keranocytes
Mapk13	1.30341e-61	6.06045	0.329	10	Epithelial cells / Keranocytes
Art4	3.4577e-53	6.04177	0.343	10	Epithelial cells / Keranocytes
Efs	2.72435e-77	6.03607	0.371	10	Epithelial cells / Keranocytes
Krt80	5.78627e-85	6.03189	0.529	10	Epithelial cells / Keranocytes
Il1rn	4.37688e-26	6.02673	0.257	10	Epithelial cells / Keranocytes
Cyp2b10	2.47365e-32	6.01167	0.186	10	Epithelial cells / Keranocytes
Car12	1.52793e-61	6.00447	0.3	10	Epithelial cells / Keranocytes
Mst1r	3.58906e-25	5.97388	0.186	10	Epithelial cells / Keranocytes
Krtdap	2.51204e-51	5.97152	0.486	10	Epithelial cells / Keranocytes
AC132239.1	3.68858e-70	5.93607	0.386	10	Epithelial cells / Keranocytes
Calm4	5.06455e-57	5.91284	0.614	10	Epithelial cells / Keranocytes
Fam83g	9.1252e-49	5.90939	0.414	10	Epithelial cells / Keranocytes
Plek21	1.14708e-69	5.89106	0.557	10	Epithelial cells / Keranocytes
Krt10	7.5656e-23	5.8663	0.543	10	Epithelial cells / Keranocytes
Ripk4	1.80891e-58	5.85463	0.314	10	Epithelial cells / Keranocytes
Rab7b	8.58083e-58	5.85083	0.371	10	Epithelial cells / Keranocytes
Dlk2	5.63427e-37	5.84207	0.3	10	Epithelial cells / Keranocytes
Slc2a5	9.19293e-60	5.83252	0.257	10	Epithelial cells / Keranocytes
Anxa8	6.54709e-44	5.82473	0.957	10	Epithelial cells / Keranocytes
Lgi4	5.40343e-148	5.81744	0.886	10	Epithelial cells / Keranocytes
Popdc3	3.88731e-76	5.81381	0.286	10	Epithelial cells / Keranocytes
Dapl1	5.46645e-70	5.8009	0.557	10	Epithelial cells / Keranocytes
Adgrf4	6.01084e-58	5.77262	0.271	10	Epithelial cells / Keranocytes
2310007B03Rik	6.10897e-45	5.77236	0.243	10	Epithelial cells / Keranocytes
Foxq1	3.63509e-76	5.76431	0.357	10	Epithelial cells / Keranocytes
Hs3st6	1.86292e-76	5.7598	0.343	10	Epithelial cells / Keranocytes
Sox21	9.93428e-46	5.7567	0.243	10	Epithelial cells / Keranocytes
Ptges	1.80804e-30	5.75507	0.271	10	Epithelial cells / Keranocytes
Apoc1	1.03407e-110	5.74564	0.486	10	Epithelial cells / Keranocytes
Fam83f	6.97374e-43	5.73218	0.143	10	Epithelial cells / Keranocytes
Abhd12b	3.0928e-32	5.72952	0.329	10	Epithelial cells / Keranocytes
Plch2	3.46183e-37	5.70926	0.271	10	Epithelial cells / Keranocytes
Emb	2.2949e-65	5.70867	0.557	10	Epithelial cells / Keranocytes
Chl1	4.33372e-60	5.69376	0.386	10	Epithelial cells / Keranocytes
Tmprss4	4.1204e-28	5.69061	0.129	10	Epithelial cells / Keranocytes
Guca2a	3.6123e-53	5.67088	0.243	10	Epithelial cells / Keranocytes
Epcam	1.42298e-42	5.66637	0.229	10	Epithelial cells / Keranocytes
Mpzl2	3.86377e-48	5.64344	0.229	10	Epithelial cells / Keranocytes
Gjb5	3.32717e-54	5.64197	0.257	10	Epithelial cells / Keranocytes
Epb4.1l4b	7.29437e-60	5.61979	0.286	10	Epithelial cells / Keranocytes
Stxbp2	1.86825e-43	5.60908	0.4	10	Epithelial cells / Keranocytes
Gyltl1b	1.32938e-36	5.60824	0.343	10	Epithelial cells / Keranocytes
Egfr	2.01642e-25	5.58844	0.386	10	Epithelial cells / Keranocytes
Ust	1.6994e-20	5.57812	0.157	10	Epithelial cells / Keranocytes
Krt171	9.14065e-111	5.57225	0.614	10	Epithelial cells / Keranocytes
Slc16a14	1.07627e-68	5.56851	0.343	10	Epithelial cells / Keranocytes
Efna3	8.31202e-63	5.5641	0.457	10	Epithelial cells / Keranocytes
Gpr87	8.42274e-63	5.55349	0.314	10	Epithelial cells / Keranocytes
Tmem54	2.67567e-48	5.54879	0.286	10	Epithelial cells / Keranocytes
RP24-271G16.2	4.91037e-53	5.54871	0.6	10	Epithelial cells / Keranocytes
Acp5	2.94662e-50	5.52088	0.386	10	Epithelial cells / Keranocytes
Gm16136	1.88904e-67	5.49919	0.329	10	Epithelial cells / Keranocytes
Tfap2c	1.40579e-93	5.47874	0.443	10	Epithelial cells / Keranocytes
Phgdh1	7.32129e-59	5.47792	0.643	10	Epithelial cells / Keranocytes
Wnt7b	5.00683e-35	5.46442	0.171	10	Epithelial cells / Keranocytes
Vdr	2.35027e-44	5.46223	0.3	10	Epithelial cells / Keranocytes
Trp73	1.51963e-40	5.44731	0.171	10	Epithelial cells / Keranocytes
Ap1m2	2.41536e-53	5.43814	0.214	10	Epithelial cells / Keranocytes
Grhl2	4.01634e-84	5.42767	0.3	10	Epithelial cells / Keranocytes
Prlr	2.05109e-26	5.41626	0.243	10	Epithelial cells / Keranocytes
Mreg	2.69083e-48	5.40719	0.371	10	Epithelial cells / Keranocytes
Fermt1	7.74377e-70	5.3977	0.429	10	Epithelial cells / Keranocytes
Il17re	8.92082e-32	5.38709	0.257	10	Epithelial cells / Keranocytes
Serpinb10	3.7619e-50	5.37598	0.457	10	Epithelial cells / Keranocytes
Adamtsl5	7.24057e-31	5.3598	0.286	10	Epithelial cells / Keranocytes
Clip4	3.03747e-41	5.35427	0.243	10	Epithelial cells / Keranocytes
Ppp1r14c	1.46295e-51	5.35113	0.357	10	Epithelial cells / Keranocytes
Pla2g4a	1.52601e-27	5.34559	0.2	10	Epithelial cells / Keranocytes
Kcnk7	2.46235e-25	5.32925	0.214	10	Epithelial cells / Keranocytes
Cdh3	1.30223e-28	5.32269	0.514	10	Epithelial cells / Keranocytes
Gjb4	3.87164e-40	5.30566	0.157	10	Epithelial cells / Keranocytes
Bmp7	1.15567e-08	5.27932	0.257	10	Epithelial cells / Keranocytes
Sorl1	2.88913e-29	5.27281	0.2	10	Epithelial cells / Keranocytes
Il20ra	3.49415e-82	5.25359	0.243	10	Epithelial cells / Keranocytes
Gm37035	1.72913e-63	5.25214	0.271	10	Epithelial cells / Keranocytes
Hmgcs2	1.63626e-15	5.22692	0.2	10	Epithelial cells / Keranocytes
Tuft1	2.03215e-41	5.22365	0.357	10	Epithelial cells / Keranocytes
Extl1	1.34765e-12	5.22327	0.329	10	Epithelial cells / Keranocytes
Gm15987	6.86494e-83	5.21666	0.257	10	Epithelial cells / Keranocytes
Slc4a8	1.13716e-42	5.21534	0.271	10	Epithelial cells / Keranocytes
Fam83c	5.79459e-26	5.19026	0.271	10	Epithelial cells / Keranocytes
Cblc	2.9534e-28	5.17737	0.157	10	Epithelial cells / Keranocytes
Slc6a41	4.27636e-28	5.17714	0.314	10	Epithelial cells / Keranocytes
Sh2d4a	6.20774e-26	5.17005	0.243	10	Epithelial cells / Keranocytes
Tmem45a1	1.02923e-47	5.16025	0.757	10	Epithelial cells / Keranocytes
Kif21a	3.55529e-41	5.15051	0.529	10	Epithelial cells / Keranocytes
Ociad2	1.01124e-19	5.14608	0.343	10	Epithelial cells / Keranocytes
Slc5a9	3.01739e-27	5.14154	0.1	10	Epithelial cells / Keranocytes
Fam81a	1.68678e-42	5.14082	0.371	10	Epithelial cells / Keranocytes
Sult5a1	9.48636e-47	5.13006	0.414	10	Epithelial cells / Keranocytes
Cyp2s1	1.69777e-19	5.12351	0.129	10	Epithelial cells / Keranocytes
Spint1	1.9198e-27	5.11596	0.2	10	Epithelial cells / Keranocytes
Serpinb10.1	6.1519e-54	5.08904	0.4	10	Epithelial cells / Keranocytes
Rab25	4.12856e-32	5.07942	0.314	10	Epithelial cells / Keranocytes
Pak6	7.17163e-29	5.07213	0.243	10	Epithelial cells / Keranocytes
Gm11940	6.71589e-61	5.04834	0.386	10	Epithelial cells / Keranocytes
Il22ra2	3.90822e-42	5.04768	0.157	10	Epithelial cells / Keranocytes
Sdr16c5	2.30948e-37	5.04142	0.186	10	Epithelial cells / Keranocytes
Ovol1	3.93345e-24	5.0194	0.143	10	Epithelial cells / Keranocytes
Epb4.1l3	3.06769e-21	5.01146	0.186	10	Epithelial cells / Keranocytes
Casp14	1.42209e-48	4.97271	0.129	10	Epithelial cells / Keranocytes
Rnf43	2.47013e-55	4.97237	0.2	10	Epithelial cells / Keranocytes
Chdh	6.00186e-57	4.96124	0.229	10	Epithelial cells / Keranocytes
Hpgd	1.15064e-39	4.92731	0.286	10	Epithelial cells / Keranocytes
Gpt	3.58485e-40	4.91973	0.4	10	Epithelial cells / Keranocytes
Tlx1	1.64497e-24	4.9099	0.186	10	Epithelial cells / Keranocytes
2610528J11Rik	5.28174e-54	4.90703	0.186	10	Epithelial cells / Keranocytes
Hr	4.88248e-48	4.89252	0.457	10	Epithelial cells / Keranocytes
Cysrt1	3.98897e-47	4.88664	0.214	10	Epithelial cells / Keranocytes
Bnipl	1.8683e-31	4.88018	0.157	10	Epithelial cells / Keranocytes
Cbs	1.17955e-13	4.87844	0.157	10	Epithelial cells / Keranocytes
Tnfrsf191	8.21599e-45	4.87747	0.643	10	Epithelial cells / Keranocytes
Bmp3	1.9373e-08	4.87331	0.143	10	Epithelial cells / Keranocytes
Tfap2a	1.52492e-44	4.86743	0.414	10	Epithelial cells / Keranocytes
Mesp2	9.02264e-22	4.85987	0.143	10	Epithelial cells / Keranocytes
Col7a1	4.92629e-46	4.8498	0.271	10	Epithelial cells / Keranocytes
Arhgef19	6.44779e-17	4.83472	0.1	10	Epithelial cells / Keranocytes
Sptlc3	9.65814e-58	4.83468	0.2	10	Epithelial cells / Keranocytes
Cwh43	3.33798e-40	4.8329	0.157	10	Epithelial cells / Keranocytes
Mycl	4.53928e-28	4.82735	0.171	10	Epithelial cells / Keranocytes
Serpinb3b	5.90369e-60	4.81423	0.2	10	Epithelial cells / Keranocytes
Fgfr2	8.04336e-36	4.81074	0.757	10	Epithelial cells / Keranocytes
Rasgrp1	2.6775e-14	4.7891	0.186	10	Epithelial cells / Keranocytes
Tmprss13	1.74913e-16	4.78796	0.171	10	Epithelial cells / Keranocytes
Otx1	2.02232e-24	4.78432	0.2	10	Epithelial cells / Keranocytes
Rbm47	1.20673e-06	4.78418	0.143	10	Epithelial cells / Keranocytes
Bcl11b	5.7936e-79	4.75377	0.457	10	Epithelial cells / Keranocytes
Edaradd	1.61173e-17	4.74118	0.243	10	Epithelial cells / Keranocytes
Ngfr	1.07233e-13	4.73903	0.271	10	Epithelial cells / Keranocytes
Kdf1	8.43432e-48	4.73896	0.2	10	Epithelial cells / Keranocytes
Igsf9	2.81796e-25	4.72702	0.286	10	Epithelial cells / Keranocytes
Tmem30b	1.54689e-33	4.72117	0.257	10	Epithelial cells / Keranocytes
Dlx3	2.74069e-37	4.70849	0.186	10	Epithelial cells / Keranocytes
C330022C24Rik	5.0353e-182	4.69214	0.6	10	Epithelial cells / Keranocytes
A530084C06Rik	1.58481e-76	4.67411	0.271	10	Epithelial cells / Keranocytes
Skint1	2.02303e-77	4.6644	0.257	10	Epithelial cells / Keranocytes
Pdzrn4	1.45487e-18	4.64841	0.114	10	Epithelial cells / Keranocytes
Lgr6	1.7727e-13	4.64427	0.2	10	Epithelial cells / Keranocytes
Gna15	3.03907e-19	4.6337	0.143	10	Epithelial cells / Keranocytes
Pak3	5.62648e-30	4.63221	0.2	10	Epithelial cells / Keranocytes
Plet1	1.88224e-14	4.62869	0.229	10	Epithelial cells / Keranocytes
Tgm3	4.73621e-64	4.62596	0.329	10	Epithelial cells / Keranocytes
Il1rl2	1.35683e-48	4.61724	0.343	10	Epithelial cells / Keranocytes
Klk11	1.32352e-24	4.60309	0.171	10	Epithelial cells / Keranocytes
Echdc2	1.00726e-20	4.59012	0.2	10	Epithelial cells / Keranocytes
Dsg2	4.1663e-22	4.5848	0.214	10	Epithelial cells / Keranocytes
Ano9	1.70362e-45	4.56911	0.143	10	Epithelial cells / Keranocytes
Sptbn2	1.45809e-36	4.55848	0.271	10	Epithelial cells / Keranocytes
Paqr5	2.82855e-30	4.54351	0.257	10	Epithelial cells / Keranocytes
Tiam1	3.23121e-74	4.54157	0.271	10	Epithelial cells / Keranocytes
Aldh3b2	5.68424e-28	4.5318	0.143	10	Epithelial cells / Keranocytes
Fam84a	1.37585e-48	4.5168	0.314	10	Epithelial cells / Keranocytes
Rab15	5.09454e-13	4.50971	0.114	10	Epithelial cells / Keranocytes
Mt21	2.33451e-58	4.4917	0.757	10	Epithelial cells / Keranocytes
Adamts14	5.75549e-11	4.48598	0.171	10	Epithelial cells / Keranocytes
Ltb4r2	2.18835e-45	4.47202	0.143	10	Epithelial cells / Keranocytes
Exph5	4.26761e-14	4.46834	0.329	10	Epithelial cells / Keranocytes
Tuba4a	1.00094e-23	4.45963	0.686	10	Epithelial cells / Keranocytes
Psapl1	4.09348e-16	4.45312	0.1	10	Epithelial cells / Keranocytes
5730559C18Rik	5.62163e-21	4.44241	0.1	10	Epithelial cells / Keranocytes
Npbwr1	1.24515e-22	4.43928	0.129	10	Epithelial cells / Keranocytes
Msx2	1.48107e-16	4.43696	0.271	10	Epithelial cells / Keranocytes
Sfrp1	1.94952e-38	4.4345	0.271	10	Epithelial cells / Keranocytes
Tnfrsf18	1.03022e-35	4.42979	0.514	10	Epithelial cells / Keranocytes
Gm10935	3.0591e-81	4.41724	0.4	10	Epithelial cells / Keranocytes
Sertad4	3.69301e-38	4.41266	0.343	10	Epithelial cells / Keranocytes
Hnmt	5.62589e-28	4.40719	0.143	10	Epithelial cells / Keranocytes
Esyt3	1.12628e-08	4.40682	0.1	10	Epithelial cells / Keranocytes
Psd4	1.01812e-21	4.39474	0.171	10	Epithelial cells / Keranocytes
Tpbg	1.14601e-18	4.39082	0.257	10	Epithelial cells / Keranocytes
Cib2	1.19847e-31	4.37609	0.314	10	Epithelial cells / Keranocytes
Slc43a1	1.12772e-23	4.35977	0.257	10	Epithelial cells / Keranocytes
Gm17509	1.26783e-34	4.35732	0.443	10	Epithelial cells / Keranocytes
BC064078	2.38985e-52	4.34537	0.486	10	Epithelial cells / Keranocytes
Ankrd22	2.38302e-38	4.33821	0.143	10	Epithelial cells / Keranocytes
Pou2f3	1.19175e-38	4.32913	0.257	10	Epithelial cells / Keranocytes
Cacnb3	5.58527e-07	4.32742	0.171	10	Epithelial cells / Keranocytes
Lpar5	3.98483e-49	4.31372	0.157	10	Epithelial cells / Keranocytes
St14	6.76662e-23	4.30973	0.186	10	Epithelial cells / Keranocytes
Phyhip	2.39655e-14	4.30555	0.114	10	Epithelial cells / Keranocytes
Tuba8	8.43953e-18	4.29777	0.1	10	Epithelial cells / Keranocytes
Lhfpl1	3.89317e-33	4.28853	0.114	10	Epithelial cells / Keranocytes
Lipm	1.93965e-29	4.28794	0.1	10	Epithelial cells / Keranocytes
Gm13256	1.11232e-189	4.27732	0.614	10	Epithelial cells / Keranocytes
Defb1	8.4321e-26	4.27539	0.171	10	Epithelial cells / Keranocytes
Ace21	2.78543e-30	4.26793	0.143	10	Epithelial cells / Keranocytes
Bmpr1a	6.5903e-40	4.25823	0.371	10	Epithelial cells / Keranocytes
Ces2g1	1.02311e-38	4.249	0.371	10	Epithelial cells / Keranocytes
2010107G23Rik	3.28216e-08	4.24452	0.1	10	Epithelial cells / Keranocytes
Crispld2	2.51323e-25	4.24039	0.4	10	Epithelial cells / Keranocytes
Fam46a	7.93293e-29	4.23735	0.171	10	Epithelial cells / Keranocytes
Klc3	1.36075e-11	4.23571	0.329	10	Epithelial cells / Keranocytes
Mapkapk3	1.48942e-26	4.22754	0.371	10	Epithelial cells / Keranocytes
Sh3rf2	4.59707e-42	4.21651	0.343	10	Epithelial cells / Keranocytes
Ifnlr1	1.81416e-24	4.21188	0.129	10	Epithelial cells / Keranocytes
Gna14	3.40165e-17	4.19911	0.257	10	Epithelial cells / Keranocytes
Ankrd35	3.62131e-24	4.19421	0.157	10	Epithelial cells / Keranocytes
Trpv6	1.35989e-55	4.19252	0.143	10	Epithelial cells / Keranocytes
Slc2a12	3.03211e-09	4.18084	0.386	10	Epithelial cells / Keranocytes
Clic3	5.00681e-36	4.17979	0.186	10	Epithelial cells / Keranocytes
Fam213a	1.52741e-28	4.16515	0.6	10	Epithelial cells / Keranocytes
Rapgefl1	2.34065e-28	4.14905	0.286	10	Epithelial cells / Keranocytes
Slc5a10	8.0086e-16	4.14828	0.357	10	Epithelial cells / Keranocytes
Cited4	9.53968e-13	4.13913	0.143	10	Epithelial cells / Keranocytes
Irf61	6.27579e-34	4.13631	0.543	10	Epithelial cells / Keranocytes
Rassf6	1.78529e-46	4.12756	0.157	10	Epithelial cells / Keranocytes
Kremen2	1.31487e-13	4.1231	0.257	10	Epithelial cells / Keranocytes
Bnc1	1.42209e-48	4.12274	0.129	10	Epithelial cells / Keranocytes
Ggt6	1.47998e-30	4.11856	0.2	10	Epithelial cells / Keranocytes
Frem2	1.06257e-21	4.10889	0.243	10	Epithelial cells / Keranocytes
Celsr2	1.18217e-29	4.09068	0.271	10	Epithelial cells / Keranocytes
Ntrk2	2.13578e-17	4.08535	0.314	10	Epithelial cells / Keranocytes
Slc35g1	5.91696e-07	4.07129	0.114	10	Epithelial cells / Keranocytes
Esrp2	2.64663e-16	4.06894	0.457	10	Epithelial cells / Keranocytes
Gnai1	2.9463e-25	4.06105	0.5	10	Epithelial cells / Keranocytes
Sdc42	1.72869e-30	4.05382	0.886	10	Epithelial cells / Keranocytes
Tenm4	8.79078e-31	4.04663	0.214	10	Epithelial cells / Keranocytes
Hebp2	2.06869e-13	4.0425	0.114	10	Epithelial cells / Keranocytes
Shmt1	2.7632e-12	4.0335	0.357	10	Epithelial cells / Keranocytes
Irx2	5.83054e-25	4.02812	0.143	10	Epithelial cells / Keranocytes
Ascl2	1.52524e-22	4.017	0.129	10	Epithelial cells / Keranocytes
Cnksr1	1.65281e-27	4.01161	0.186	10	Epithelial cells / Keranocytes
Crb3	4.98477e-45	3.99678	0.129	10	Epithelial cells / Keranocytes
Mrc2	2.05188e-11	3.99307	0.129	10	Epithelial cells / Keranocytes
Tyro3	4.65105e-21	3.99234	0.171	10	Epithelial cells / Keranocytes
Erbb3	9.59215e-51	3.96874	0.3	10	Epithelial cells / Keranocytes
Cspg4	2.1063e-21	3.92416	0.243	10	Epithelial cells / Keranocytes
Fat1	1.48854e-33	3.91988	0.371	10	Epithelial cells / Keranocytes
Mast1	2.79933e-08	3.9124	0.143	10	Epithelial cells / Keranocytes
Pla2g2f	1.50473e-13	3.91146	0.129	10	Epithelial cells / Keranocytes
Gm17099	6.075e-31	3.90921	0.114	10	Epithelial cells / Keranocytes
Gm26550	4.87813e-60	3.88061	0.2	10	Epithelial cells / Keranocytes
Alox12e	1.6846e-07	3.86294	0.1	10	Epithelial cells / Keranocytes
Fam83b	8.53328e-52	3.86132	0.143	10	Epithelial cells / Keranocytes
Sbsn	7.21757e-11	3.83922	0.314	10	Epithelial cells / Keranocytes
Gm13219	9.16642e-46	3.83759	0.171	10	Epithelial cells / Keranocytes
Gm4675	4.7403e-31	3.8189	0.129	10	Epithelial cells / Keranocytes
Sh3bp11	1.06145e-17	3.80863	0.471	10	Epithelial cells / Keranocytes
Krtcap3	6.84842e-22	3.79538	0.3	10	Epithelial cells / Keranocytes
0610031O16Rik	4.45116e-91	3.78922	0.5	10	Epithelial cells / Keranocytes
Cxadr1	1.93989e-22	3.7886	0.471	10	Epithelial cells / Keranocytes
Ccl27a	8.4434e-20	3.78117	0.557	10	Epithelial cells / Keranocytes
Mt11	8.95753e-41	3.76788	0.814	10	Epithelial cells / Keranocytes
Col4a6	1.86408e-26	3.76781	0.243	10	Epithelial cells / Keranocytes
Gm26752	5.78639e-89	3.75955	0.271	10	Epithelial cells / Keranocytes
Kctd15	2.4357e-19	3.75943	0.114	10	Epithelial cells / Keranocytes
Rora1	4.69809e-25	3.75769	0.614	10	Epithelial cells / Keranocytes
Ikzf2	3.28279e-29	3.75069	0.243	10	Epithelial cells / Keranocytes
Prob1	1.41244e-06	3.73996	0.1	10	Epithelial cells / Keranocytes
Aim12	7.41863e-37	3.7285	0.414	10	Epithelial cells / Keranocytes
Gramd2	1.73467e-23	3.72599	0.129	10	Epithelial cells / Keranocytes
Rab30	3.13695e-09	3.71221	0.157	10	Epithelial cells / Keranocytes
Sema5a	1.28791e-19	3.69562	0.243	10	Epithelial cells / Keranocytes
Gm15998	1.50072e-69	3.69373	0.371	10	Epithelial cells / Keranocytes
Pygl	1.27295e-11	3.68648	0.329	10	Epithelial cells / Keranocytes
Mfsd2a	1.02766e-21	3.67022	0.214	10	Epithelial cells / Keranocytes
Nipal2	1.99614e-42	3.65288	0.271	10	Epithelial cells / Keranocytes
Sema4a	4.45212e-11	3.65159	0.171	10	Epithelial cells / Keranocytes
Adora2b	9.93227e-19	3.63791	0.1	10	Epithelial cells / Keranocytes
Gpc3	4.54243e-13	3.63363	0.171	10	Epithelial cells / Keranocytes
Gas1	5.34294e-30	3.63142	0.543	10	Epithelial cells / Keranocytes
Skint4	2.21864e-07	3.62891	0.143	10	Epithelial cells / Keranocytes
Bcl6	4.92817e-36	3.62888	0.5	10	Epithelial cells / Keranocytes
9330154J02Rik	7.19543e-30	3.61854	0.214	10	Epithelial cells / Keranocytes
Gcat	9.29287e-22	3.61722	0.429	10	Epithelial cells / Keranocytes
Aff31	6.00438e-12	3.61635	0.271	10	Epithelial cells / Keranocytes
Ackr4	6.47854e-29	3.6075	0.643	10	Epithelial cells / Keranocytes
Fzd7	1.77123e-10	3.6051	0.143	10	Epithelial cells / Keranocytes
Sox91	1.06851e-11	3.59366	0.257	10	Epithelial cells / Keranocytes
Egr2	5.81666e-09	3.54549	0.114	10	Epithelial cells / Keranocytes
Moxd12	1.25887e-23	3.53897	0.5	10	Epithelial cells / Keranocytes
Il34	1.24672e-13	3.51936	0.343	10	Epithelial cells / Keranocytes
Frrs11	1.39472e-08	3.51731	0.329	10	Epithelial cells / Keranocytes
Robo1	1.56606e-14	3.5016	0.243	10	Epithelial cells / Keranocytes
Tmem102	2.31756e-08	3.49689	0.129	10	Epithelial cells / Keranocytes
Gm15406	1.41517e-57	3.49497	0.2	10	Epithelial cells / Keranocytes
Baiap2l12	1.33129e-16	3.48997	0.3	10	Epithelial cells / Keranocytes
Krt16	2.74791e-156	3.47702	0.386	10	Epithelial cells / Keranocytes
AU022754	2.65847e-08	3.46564	0.1	10	Epithelial cells / Keranocytes
Ano1	8.15639e-17	3.45371	0.329	10	Epithelial cells / Keranocytes
Runx1	7.43937e-10	3.45234	0.129	10	Epithelial cells / Keranocytes
Myh14	5.55916e-08	3.44047	0.1	10	Epithelial cells / Keranocytes
Plxnb1	9.90239e-21	3.42313	0.3	10	Epithelial cells / Keranocytes
Cdon	4.31238e-08	3.40592	0.2	10	Epithelial cells / Keranocytes
Ptgr1	1.38553e-08	3.3836	0.186	10	Epithelial cells / Keranocytes
Grb71	5.80664e-07	3.37598	0.2	10	Epithelial cells / Keranocytes
Car13	2.02853e-26	3.37251	0.271	10	Epithelial cells / Keranocytes
Evpl	4.0743e-25	3.37067	0.286	10	Epithelial cells / Keranocytes
Irs1	7.07781e-12	3.35239	0.143	10	Epithelial cells / Keranocytes
Zfp296	4.75861e-11	3.30928	0.186	10	Epithelial cells / Keranocytes
Adcy31	2.365e-08	3.30531	0.314	10	Epithelial cells / Keranocytes
Bcl11a	2.6178e-46	3.30153	0.371	10	Epithelial cells / Keranocytes
Hotairm11	1.03363e-59	3.28007	0.443	10	Epithelial cells / Keranocytes
RP23-134H19.4	5.7352e-08	3.27567	0.229	10	Epithelial cells / Keranocytes
Emp21	1.72984e-23	3.26438	0.8	10	Epithelial cells / Keranocytes
Npas2	6.40659e-09	3.26355	0.143	10	Epithelial cells / Keranocytes
Rac3	3.94817e-22	3.25394	0.314	10	Epithelial cells / Keranocytes
Ptpn61	8.71439e-09	3.24469	0.214	10	Epithelial cells / Keranocytes
Xrcc5	2.70921e-15	3.23774	0.286	10	Epithelial cells / Keranocytes
B4galnt11	9.81184e-10	3.23696	0.143	10	Epithelial cells / Keranocytes
Ugt1a6a	1.23881e-09	3.22691	0.186	10	Epithelial cells / Keranocytes
Tmc7	1.08982e-07	3.21771	0.114	10	Epithelial cells / Keranocytes
Grhl1	2.1229e-45	3.21242	0.229	10	Epithelial cells / Keranocytes
Thbs12	3.63548e-18	3.21171	0.714	10	Epithelial cells / Keranocytes
Lama32	8.40512e-18	3.21012	0.457	10	Epithelial cells / Keranocytes
Cers6	1.62759e-10	3.20086	0.143	10	Epithelial cells / Keranocytes
Ddr11	4.31007e-24	3.19612	0.643	10	Epithelial cells / Keranocytes
Ehf	3.59915e-17	3.19093	0.114	10	Epithelial cells / Keranocytes
Map71	4.32713e-21	3.18326	0.429	10	Epithelial cells / Keranocytes
Ntf5	4.94498e-13	3.18196	0.114	10	Epithelial cells / Keranocytes
Dusp142	8.50413e-08	3.1707	0.386	10	Epithelial cells / Keranocytes
Cds1	7.50653e-20	3.16264	0.157	10	Epithelial cells / Keranocytes
Dnph11	9.3727e-11	3.14644	0.2	10	Epithelial cells / Keranocytes
Cfap57	1.17683e-13	3.13946	0.214	10	Epithelial cells / Keranocytes
RP24-363O21.3	1.54053e-83	3.13656	0.271	10	Epithelial cells / Keranocytes
Ugt1a1	3.46222e-10	3.12783	0.186	10	Epithelial cells / Keranocytes
Pycard1	1.22066e-21	3.12726	0.514	10	Epithelial cells / Keranocytes
Ugt1a6b	1.47483e-10	3.12428	0.186	10	Epithelial cells / Keranocytes
Serpinb81	2.01753e-21	3.10435	0.457	10	Epithelial cells / Keranocytes
Ovol2	1.49487e-38	3.08964	0.1	10	Epithelial cells / Keranocytes
Cdkl2	3.00773e-08	3.08621	0.129	10	Epithelial cells / Keranocytes
Rab34	1.72675e-09	3.08524	0.343	10	Epithelial cells / Keranocytes
Ugt1a8	1.48429e-10	3.08365	0.186	10	Epithelial cells / Keranocytes
Ugt1a5	1.48429e-10	3.08365	0.186	10	Epithelial cells / Keranocytes
Ugt1a9	1.48429e-10	3.08365	0.186	10	Epithelial cells / Keranocytes
Ugt1a10	2.63866e-10	3.08033	0.186	10	Epithelial cells / Keranocytes
Ltb4r1	4.30151e-18	3.07563	0.129	10	Epithelial cells / Keranocytes
Ugt1a2	7.81743e-10	3.05782	0.186	10	Epithelial cells / Keranocytes
Entpd2	9.82983e-07	3.05758	0.2	10	Epithelial cells / Keranocytes
Slc4a11	1.49423e-06	3.0487	0.129	10	Epithelial cells / Keranocytes
Efemp1	2.87865e-11	3.01711	0.2	10	Epithelial cells / Keranocytes
Pou3f1	7.69976e-57	3.01453	0.214	10	Epithelial cells / Keranocytes
Gm292331	6.1645e-25	3.00435	0.414	10	Epithelial cells / Keranocytes
Ugt1a7c	6.19994e-08	2.9928	0.186	10	Epithelial cells / Keranocytes
Gm9747	1.95462e-13	2.97973	0.129	10	Epithelial cells / Keranocytes
Plxna3	2.94516e-11	2.97716	0.1	10	Epithelial cells / Keranocytes
Gm26788	1.2599e-20	2.97038	0.429	10	Epithelial cells / Keranocytes
Ppp1r13l	4.63936e-16	2.96895	0.443	10	Epithelial cells / Keranocytes
Cep170b1	1.12602e-14	2.95175	0.443	10	Epithelial cells / Keranocytes
Polr3g1	3.99935e-07	2.94638	0.186	10	Epithelial cells / Keranocytes
Kctd1	1.20853e-15	2.94258	0.271	10	Epithelial cells / Keranocytes
Hlf	4.58987e-34	2.93421	0.414	10	Epithelial cells / Keranocytes
Dzip1l	8.63683e-13	2.93319	0.186	10	Epithelial cells / Keranocytes
Gm15411	4.09454e-25	2.92421	0.286	10	Epithelial cells / Keranocytes
Skint11	8.43183e-71	2.90946	0.129	10	Epithelial cells / Keranocytes
Kcnh1	1.22921e-07	2.89839	0.114	10	Epithelial cells / Keranocytes
Cacna1d	1.03301e-26	2.89735	0.129	10	Epithelial cells / Keranocytes
Plet1os	3.98377e-17	2.89209	0.186	10	Epithelial cells / Keranocytes
Hoxa2	3.33363e-15	2.86756	0.114	10	Epithelial cells / Keranocytes
Fam134b	3.21916e-15	2.85891	0.286	10	Epithelial cells / Keranocytes
Gm16008	1.13375e-26	2.8489	0.457	10	Epithelial cells / Keranocytes
Plxdc21	8.73357e-10	2.83829	0.286	10	Epithelial cells / Keranocytes
Cpxm2	8.44143e-13	2.83425	0.186	10	Epithelial cells / Keranocytes
Cd443	1.20752e-18	2.82794	0.629	10	Epithelial cells / Keranocytes
Gsto11	8.50475e-18	2.82472	0.714	10	Epithelial cells / Keranocytes
Gm15511	3.04329e-40	2.80889	0.329	10	Epithelial cells / Keranocytes
Bcl2l15	7.78623e-43	2.80785	0.143	10	Epithelial cells / Keranocytes
Tenm2	2.7865e-62	2.807	0.2	10	Epithelial cells / Keranocytes
Gm2366	8.60495e-20	2.79551	0.1	10	Epithelial cells / Keranocytes
Ppfibp2	2.32434e-40	2.77739	0.171	10	Epithelial cells / Keranocytes
Sox6	9.01791e-16	2.75935	0.2	10	Epithelial cells / Keranocytes
Rps6ka6	7.31748e-45	2.75059	0.129	10	Epithelial cells / Keranocytes
Lrp1	3.41907e-19	2.74172	0.286	10	Epithelial cells / Keranocytes
Nlrp101	1.58206e-09	2.74056	0.271	10	Epithelial cells / Keranocytes
Rab381	4.27329e-10	2.73543	0.314	10	Epithelial cells / Keranocytes
Ncs1	1.42902e-08	2.72678	0.186	10	Epithelial cells / Keranocytes
Fbxo32	4.41168e-07	2.72494	0.414	10	Epithelial cells / Keranocytes
Fst	1.80833e-13	2.71896	0.129	10	Epithelial cells / Keranocytes
Axin2	1.78788e-15	2.71378	0.371	10	Epithelial cells / Keranocytes
Dsg1b	3.27524e-07	2.71148	0.1	10	Epithelial cells / Keranocytes
Ccdc1222	6.24465e-10	2.70476	0.257	10	Epithelial cells / Keranocytes
Pafah1b3	3.97522e-19	2.69414	0.443	10	Epithelial cells / Keranocytes
Cadm12	1.8072e-15	2.67198	0.343	10	Epithelial cells / Keranocytes
Mir7649	7.80326e-83	2.65962	0.214	10	Epithelial cells / Keranocytes
Gm128	2.28426e-38	2.65509	0.143	10	Epithelial cells / Keranocytes
RP24-503A2.8	8.15293e-62	2.65435	0.171	10	Epithelial cells / Keranocytes
Acot1	1.88095e-08	2.64685	0.114	10	Epithelial cells / Keranocytes
Zfp385a1	4.78018e-28	2.64241	0.471	10	Epithelial cells / Keranocytes
Gm16098	4.43207e-36	2.6367	0.2	10	Epithelial cells / Keranocytes
Gm38336	2.0572e-15	2.63574	0.1	10	Epithelial cells / Keranocytes
Rnd3	6.3457e-09	2.6336	0.229	10	Epithelial cells / Keranocytes
Camsap31	8.8702e-08	2.6307	0.229	10	Epithelial cells / Keranocytes
Mettl7a11	7.83808e-07	2.62929	0.371	10	Epithelial cells / Keranocytes
Gm16170	4.09983e-16	2.60835	0.186	10	Epithelial cells / Keranocytes
Slc7a6	1.22443e-16	2.60621	0.7	10	Epithelial cells / Keranocytes
Shtn11	1.55329e-24	2.60121	0.443	10	Epithelial cells / Keranocytes
Scd12	5.24392e-13	2.60032	0.357	10	Epithelial cells / Keranocytes
9330162012Rik	7.70647e-14	2.58902	0.243	10	Epithelial cells / Keranocytes
Ldhb	1.43779e-11	2.57354	0.343	10	Epithelial cells / Keranocytes
AI661453	3.11789e-19	2.56083	0.157	10	Epithelial cells / Keranocytes
Rnf208	4.93935e-20	2.55539	0.114	10	Epithelial cells / Keranocytes
Rdh121	7.49105e-07	2.53586	0.286	10	Epithelial cells / Keranocytes
Tnfaip81	1.19365e-13	2.53486	0.786	10	Epithelial cells / Keranocytes
Fzd103	3.67896e-17	2.52066	0.457	10	Epithelial cells / Keranocytes
Slc1a41	5.98324e-10	2.52021	0.414	10	Epithelial cells / Keranocytes
Gm13305	3.37504e-12	2.51905	0.114	10	Epithelial cells / Keranocytes
Sowahc	5.17435e-10	2.50705	0.3	10	Epithelial cells / Keranocytes
AC153941.1	5.17435e-10	2.50705	0.3	10	Epithelial cells / Keranocytes
Hmgcs11	1.8984e-14	2.501	0.814	10	Epithelial cells / Keranocytes
Stard101	2.02835e-07	2.49587	0.229	10	Epithelial cells / Keranocytes
Rassf7	6.12947e-07	2.49167	0.314	10	Epithelial cells / Keranocytes
Slc22a41	1.06669e-09	2.48634	0.4	10	Epithelial cells / Keranocytes
Gm45242	5.01145e-07	2.47082	0.414	10	Epithelial cells / Keranocytes
Spred21	6.85417e-15	2.46375	0.5	10	Epithelial cells / Keranocytes
Gm20528	2.90113e-11	2.46126	0.157	10	Epithelial cells / Keranocytes
Sh3d19	7.09661e-11	2.44551	0.514	10	Epithelial cells / Keranocytes
Rel1	4.07805e-09	2.43453	0.386	10	Epithelial cells / Keranocytes
Adck31	1.32159e-07	2.43187	0.643	10	Epithelial cells / Keranocytes
Fjx1	6.64207e-10	2.42599	0.1	10	Epithelial cells / Keranocytes
Gpc12	7.6597e-07	2.42423	0.2	10	Epithelial cells / Keranocytes
Pdzk1ip11	4.56678e-11	2.42108	0.143	10	Epithelial cells / Keranocytes
P3h22	1.09596e-06	2.4119	0.529	10	Epithelial cells / Keranocytes
Elovl71	2.60733e-08	2.40623	0.371	10	Epithelial cells / Keranocytes
Satb1	9.81592e-14	2.40167	0.171	10	Epithelial cells / Keranocytes
RP23-352G19.2	1.52501e-19	2.39834	0.471	10	Epithelial cells / Keranocytes
Rhbdl3	1.16184e-07	2.39789	0.143	10	Epithelial cells / Keranocytes
Tead3	3.46278e-10	2.39605	0.171	10	Epithelial cells / Keranocytes
Lgr41	1.33275e-11	2.3844	0.3	10	Epithelial cells / Keranocytes
Arap2	8.4112e-12	2.3836	0.2	10	Epithelial cells / Keranocytes
Serpina3h3	1.53777e-06	2.38037	0.414	10	Epithelial cells / Keranocytes
Lancl12	5.8402e-15	2.3626	0.814	10	Epithelial cells / Keranocytes
RP23-391P21.41	1.04376e-13	2.35634	0.443	10	Epithelial cells / Keranocytes
Postn1	1.87631e-11	2.34997	0.714	10	Epithelial cells / Keranocytes
Fgfr33	6.84074e-13	2.33694	0.757	10	Epithelial cells / Keranocytes
Sgpp1	5.45487e-10	2.33492	0.329	10	Epithelial cells / Keranocytes
Sh3d21	1.79816e-10	2.32517	0.386	10	Epithelial cells / Keranocytes
Mthfd1	1.42618e-06	2.32418	0.486	10	Epithelial cells / Keranocytes
Il17rb	8.0598e-18	2.3133	0.1	10	Epithelial cells / Keranocytes
Gm15895	1.83999e-40	2.30232	0.243	10	Epithelial cells / Keranocytes
Slc24a3	1.20341e-16	2.29586	0.214	10	Epithelial cells / Keranocytes
4930538E20Rik	7.29438e-28	2.28808	0.129	10	Epithelial cells / Keranocytes
Trbc2	4.66527e-33	2.28051	0.114	10	Epithelial cells / Keranocytes
Gm27477	3.64632e-53	2.27785	0.257	10	Epithelial cells / Keranocytes
Gm21973	1.97768e-55	2.27101	0.1	10	Epithelial cells / Keranocytes
Gm27868	1.02378e-60	2.27003	0.371	10	Epithelial cells / Keranocytes
Kcnj15	2.01138e-11	2.26982	0.314	10	Epithelial cells / Keranocytes
Sema4b2	9.67628e-09	2.26812	0.371	10	Epithelial cells / Keranocytes
Rgs12	8.7889e-15	2.26475	0.7	10	Epithelial cells / Keranocytes
Lacc11	4.67694e-09	2.25567	0.3	10	Epithelial cells / Keranocytes
Hoxb2	5.23099e-11	2.25541	0.129	10	Epithelial cells / Keranocytes
Lysmd1	1.63181e-16	2.25454	0.371	10	Epithelial cells / Keranocytes
Ocln	1.30983e-07	2.24336	0.114	10	Epithelial cells / Keranocytes
Rarres1	3.00357e-07	2.23945	0.114	10	Epithelial cells / Keranocytes
Gm15943	4.39052e-07	2.2099	0.186	10	Epithelial cells / Keranocytes
Ptprs	2.0815e-07	2.19287	0.457	10	Epithelial cells / Keranocytes
Strc	3.23243e-153	2.17593	0.543	10	Epithelial cells / Keranocytes
Ercc2	3.17263e-08	2.15937	0.371	10	Epithelial cells / Keranocytes
Dgcr6	3.05421e-12	2.15835	0.743	10	Epithelial cells / Keranocytes
Kazald11	4.71027e-09	2.15089	0.457	10	Epithelial cells / Keranocytes
Slc6a63	2.18092e-23	2.1493	0.986	10	Epithelial cells / Keranocytes
Apoe3	3.40885e-28	2.14766	1	10	Epithelial cells / Keranocytes
Gm15954	3.08265e-16	2.1451	0.657	10	Epithelial cells / Keranocytes
Gpc42	4.19328e-08	2.1406	0.271	10	Epithelial cells / Keranocytes
Ezr2	2.59226e-08	2.13863	0.557	10	Epithelial cells / Keranocytes
Mapkbp1	2.56861e-07	2.1273	0.457	10	Epithelial cells / Keranocytes
Dtx2	1.17271e-06	2.11924	0.529	10	Epithelial cells / Keranocytes
Gm51271	1.53808e-13	2.11818	0.286	10	Epithelial cells / Keranocytes
E230013L22Rik	1.22028e-06	2.09194	0.114	10	Epithelial cells / Keranocytes
Megf9	3.46461e-12	2.08923	0.543	10	Epithelial cells / Keranocytes
Il6ra	3.24504e-10	2.08089	0.614	10	Epithelial cells / Keranocytes
Ptprf3	1.15676e-09	2.07675	0.643	10	Epithelial cells / Keranocytes
Hopxos1	7.07221e-15	2.06297	0.229	10	Epithelial cells / Keranocytes
Ifi301	3.67266e-09	2.05563	0.357	10	Epithelial cells / Keranocytes
Hspa1a	3.42911e-09	1.99224	0.429	10	Epithelial cells / Keranocytes
Mob3b	5.66012e-09	1.99195	0.129	10	Epithelial cells / Keranocytes
Rarg	5.81613e-11	1.95071	0.743	10	Epithelial cells / Keranocytes
Eps8l22	9.94879e-10	1.93898	0.471	10	Epithelial cells / Keranocytes
Hook1	4.98704e-26	1.93478	0.157	10	Epithelial cells / Keranocytes
B230206H07Rik2	1.35294e-06	1.9326	0.429	10	Epithelial cells / Keranocytes
Dmpk	1.27138e-07	1.93117	0.3	10	Epithelial cells / Keranocytes
Hoxb3os	4.95848e-17	1.9279	0.2	10	Epithelial cells / Keranocytes
Gm20531	4.79469e-11	1.90768	0.129	10	Epithelial cells / Keranocytes
Klrg2	1.17554e-08	1.90434	0.2	10	Epithelial cells / Keranocytes
Gm37249	1.41318e-08	1.90402	0.1	10	Epithelial cells / Keranocytes
Gstm21	2.04945e-16	1.8967	0.771	10	Epithelial cells / Keranocytes
Gm27867	1.1918e-52	1.89251	0.3	10	Epithelial cells / Keranocytes
Slc16a1	1.5237e-06	1.89066	0.271	10	Epithelial cells / Keranocytes
Gm204811	1.69534e-09	1.8808	0.343	10	Epithelial cells / Keranocytes
Psat12	1.57904e-09	1.87961	0.729	10	Epithelial cells / Keranocytes
Slc25a17	5.5432e-07	1.87738	0.714	10	Epithelial cells / Keranocytes
Ajuba2	1.29602e-08	1.87604	0.671	10	Epithelial cells / Keranocytes
Slc6a8	5.28429e-08	1.86787	0.386	10	Epithelial cells / Keranocytes
1810019D21Rik	1.14046e-24	1.86732	0.243	10	Epithelial cells / Keranocytes
Panx11	1.77484e-06	1.86495	0.286	10	Epithelial cells / Keranocytes
AC124496.1	5.29073e-07	1.8496	0.129	10	Epithelial cells / Keranocytes
Oxct11	2.91892e-09	1.8455	0.657	10	Epithelial cells / Keranocytes
Clca21	8.77188e-09	1.83851	0.529	10	Epithelial cells / Keranocytes
Traf3ip21	1.47275e-08	1.83281	0.414	10	Epithelial cells / Keranocytes
Pik3cb1	2.54159e-09	1.8175	0.271	10	Epithelial cells / Keranocytes
Nrbp2	6.13267e-07	1.81368	0.443	10	Epithelial cells / Keranocytes
Gm28308	3.99228e-16	1.80426	0.1	10	Epithelial cells / Keranocytes
Pdzd22	1.559e-13	1.79199	0.729	10	Epithelial cells / Keranocytes
Slc6a21	6.63741e-08	1.78788	0.371	10	Epithelial cells / Keranocytes
Gm15867	1.68602e-10	1.78044	0.1	10	Epithelial cells / Keranocytes
Net13	3.31349e-12	1.77617	0.886	10	Epithelial cells / Keranocytes
Prss57	1.14328e-06	1.77359	0.257	10	Epithelial cells / Keranocytes
Cbr21	1.14896e-08	1.77311	0.529	10	Epithelial cells / Keranocytes
Lrig3	8.3207e-18	1.76065	0.357	10	Epithelial cells / Keranocytes
Cyp2j91	1.77898e-07	1.75664	0.214	10	Epithelial cells / Keranocytes
Itpr32	2.63231e-08	1.74308	0.529	10	Epithelial cells / Keranocytes
1700027A07Rik	4.13017e-59	1.71699	0.314	10	Epithelial cells / Keranocytes
RP24-182D2.1	6.18132e-18	1.68763	0.143	10	Epithelial cells / Keranocytes
Gsn3	5.73164e-11	1.68347	0.971	10	Epithelial cells / Keranocytes
C1qtnf4	4.5838e-10	1.67945	0.271	10	Epithelial cells / Keranocytes
Gm37419	6.25221e-09	1.66752	0.143	10	Epithelial cells / Keranocytes
Etv3	9.50371e-08	1.66644	0.4	10	Epithelial cells / Keranocytes
Nhsl14	1.19858e-08	1.65569	0.8	10	Epithelial cells / Keranocytes
Axl	2.53058e-08	1.64893	0.357	10	Epithelial cells / Keranocytes
Bcl7a	1.56808e-06	1.6481	0.2	10	Epithelial cells / Keranocytes
Gpsm22	1.54109e-06	1.63594	0.729	10	Epithelial cells / Keranocytes
Stk26	2.42949e-25	1.6224	0.1	10	Epithelial cells / Keranocytes
Jag23	3.67701e-11	1.62006	0.771	10	Epithelial cells / Keranocytes
Vav32	1.46454e-06	1.61707	0.557	10	Epithelial cells / Keranocytes
Slc16a9	1.26128e-06	1.61148	0.114	10	Epithelial cells / Keranocytes
RP23-218L17.3	1.10456e-07	1.60549	0.514	10	Epithelial cells / Keranocytes
Gm11670	4.86986e-08	1.59523	0.114	10	Epithelial cells / Keranocytes
Krt42	8.71897e-172	1.59503	0.343	10	Epithelial cells / Keranocytes
Dst	2.53549e-12	1.58859	1	10	Epithelial cells / Keranocytes
Ryk	1.60096e-06	1.57746	0.4	10	Epithelial cells / Keranocytes
Ttc271	7.75858e-07	1.55605	0.357	10	Epithelial cells / Keranocytes
Il13ra12	3.80852e-13	1.53246	0.843	10	Epithelial cells / Keranocytes
Dusp22	1.76416e-06	1.52925	0.557	10	Epithelial cells / Keranocytes
Tgfbi1	5.15923e-15	1.52396	1	10	Epithelial cells / Keranocytes
Lgals32	9.72705e-19	1.5099	1	10	Epithelial cells / Keranocytes
Htra12	6.58025e-14	1.50723	0.771	10	Epithelial cells / Keranocytes
Hmgn11	3.21364e-12	1.49585	0.957	10	Epithelial cells / Keranocytes
Suox	4.34638e-07	1.492	0.314	10	Epithelial cells / Keranocytes
Cd24a2	3.98305e-08	1.48237	0.657	10	Epithelial cells / Keranocytes
Gm280453	4.63983e-08	1.48082	0.729	10	Epithelial cells / Keranocytes
Efnb11	1.18605e-06	1.46759	0.557	10	Epithelial cells / Keranocytes
Serpina3i2	3.26008e-07	1.44253	0.414	10	Epithelial cells / Keranocytes
Sik12	2.76433e-08	1.42791	0.557	10	Epithelial cells / Keranocytes
Syne24	1.73956e-14	1.42433	0.871	10	Epithelial cells / Keranocytes
Sdc12	1.33484e-08	1.41268	0.871	10	Epithelial cells / Keranocytes
Fam132a1	2.53734e-07	1.41155	0.671	10	Epithelial cells / Keranocytes
Hspa1b1	4.79223e-11	1.39115	0.257	10	Epithelial cells / Keranocytes
Gm9989	1.50752e-45	1.38131	0.114	10	Epithelial cells / Keranocytes
Slc27a33	2.37235e-07	1.34761	0.743	10	Epithelial cells / Keranocytes
Ivns1abp	4.2814e-08	1.34721	0.886	10	Epithelial cells / Keranocytes
Txndc17	4.37364e-08	1.34399	0.871	10	Epithelial cells / Keranocytes
Heca	4.87634e-07	1.34391	0.257	10	Epithelial cells / Keranocytes
Nfix1	1.05143e-07	1.33551	0.786	10	Epithelial cells / Keranocytes
Dnajc11	8.99506e-07	1.33136	0.757	10	Epithelial cells / Keranocytes
Ass12	1.07042e-07	1.32598	0.686	10	Epithelial cells / Keranocytes
Gm5478	1.20165e-155	1.32179	0.286	10	Epithelial cells / Keranocytes
Cyp4b13	3.18997e-08	1.32158	0.657	10	Epithelial cells / Keranocytes
Aff1	4.49144e-07	1.28052	0.586	10	Epithelial cells / Keranocytes
Rbbp81	2.94643e-07	1.27444	0.543	10	Epithelial cells / Keranocytes
Abcc10	3.57524e-10	1.27422	0.343	10	Epithelial cells / Keranocytes
BC0370321	2.21139e-09	1.27382	0.386	10	Epithelial cells / Keranocytes
Ccnd23	1.14621e-06	1.2535	0.943	10	Epithelial cells / Keranocytes
Itga32	1.59648e-06	1.25225	0.871	10	Epithelial cells / Keranocytes
Smim4	5.99414e-08	1.23242	0.571	10	Epithelial cells / Keranocytes
Gm15934	4.13047e-71	1.23089	0.143	10	Epithelial cells / Keranocytes
Tfap4	1.48201e-08	1.22688	0.286	10	Epithelial cells / Keranocytes
Cpox	1.59739e-06	1.22136	0.286	10	Epithelial cells / Keranocytes
Sgsm21	8.78945e-08	1.2151	0.214	10	Epithelial cells / Keranocytes
Gm10129	1.01188e-101	1.21137	0.2	10	Epithelial cells / Keranocytes
Rpl22	1.17857e-07	1.19816	0.957	10	Epithelial cells / Keranocytes
Arrdc32	7.94613e-08	1.1959	0.886	10	Epithelial cells / Keranocytes
Hpca	2.80633e-30	1.18056	0.2	10	Epithelial cells / Keranocytes
Prdx61	4.46521e-09	1.16842	0.943	10	Epithelial cells / Keranocytes
RP24-102B13.3	1.08921e-52	1.14085	0.129	10	Epithelial cells / Keranocytes
Gm12999	7.80418e-07	1.12124	0.886	10	Epithelial cells / Keranocytes
Mdh1	5.64327e-07	1.11928	0.9	10	Epithelial cells / Keranocytes
Atpif1	6.02937e-09	1.1146	0.986	10	Epithelial cells / Keranocytes
Rps261	2.34736e-15	1.11431	1	10	Epithelial cells / Keranocytes
Gstm12	8.6575e-08	1.11245	0.829	10	Epithelial cells / Keranocytes
Gm15894	1.2998e-25	1.11195	0.286	10	Epithelial cells / Keranocytes
Mif1	7.53091e-11	1.07551	0.957	10	Epithelial cells / Keranocytes
Anxa13	1.25339e-07	1.06513	0.986	10	Epithelial cells / Keranocytes
Tuba1c1	1.44633e-06	1.06395	0.7	10	Epithelial cells / Keranocytes
Wdr61	1.51199e-06	1.06197	0.829	10	Epithelial cells / Keranocytes
Ccdc32	1.18435e-06	1.02868	0.729	10	Epithelial cells / Keranocytes
Gm15540	3.91717e-08	1.02348	0.143	10	Epithelial cells / Keranocytes
Rps27rt1	5.60742e-11	1.01907	0.643	10	Epithelial cells / Keranocytes
Tecr1	2.19984e-08	1.0165	0.957	10	Epithelial cells / Keranocytes
Mpz	4.49024e-11	7.2144	0.22	11	Fibroblasts	cells: 50
Angptl7	1.39842e-33	6.21541	0.34	11	Fibroblasts
Lpar1	3.66505e-29	6.18133	0.2	11	Fibroblasts
Myoc	1.06072e-42	5.54673	0.28	11	Fibroblasts
Plp1	9.33912e-08	5.53196	0.22	11	Fibroblasts
Fmod	4.07652e-43	5.43124	0.44	11	Fibroblasts
Chad	1.18266e-21	5.39026	0.18	11	Fibroblasts
Itgbl1	1.28165e-38	5.10242	0.28	11	Fibroblasts
Abca8a	8.11093e-35	4.90539	0.18	11	Fibroblasts
Col20a1	2.43212e-10	4.79985	0.14	11	Fibroblasts
Podn	2.72897e-39	4.72814	0.4	11	Fibroblasts
Wif1	1.08712e-20	4.61039	0.18	11	Fibroblasts
Col1a2	1.25013e-65	4.5225	0.92	11	Fibroblasts
Ogn1	1.33553e-50	4.51082	0.56	11	Fibroblasts
Col1a1	9.11013e-57	4.30401	0.94	11	Fibroblasts
Scara5	1.70321e-41	4.2711	0.22	11	Fibroblasts
Dcn	2.35082e-51	4.23898	0.9	11	Fibroblasts
Gpm6b	5.70628e-19	4.22874	0.26	11	Fibroblasts
Dpep1	9.26812e-46	4.17805	0.26	11	Fibroblasts
Lum	3.78018e-122	4.16773	0.76	11	Fibroblasts
Apod1	2.42624e-38	4.144	0.62	11	Fibroblasts
Col8a2	6.16482e-25	3.9535	0.24	11	Fibroblasts
Paqr6	1.58886e-14	3.92619	0.18	11	Fibroblasts
Cpxm1	2.99781e-39	3.90124	0.26	11	Fibroblasts
Tnmd	9.98647e-62	3.83886	0.28	11	Fibroblasts
Olfml3	1.23948e-19	3.81313	0.36	11	Fibroblasts
Cryab	2.39916e-08	3.75246	0.28	11	Fibroblasts
Col12a11	2.64812e-13	3.73434	0.16	11	Fibroblasts
Mfap4	1.21622e-28	3.67824	0.8	11	Fibroblasts
Ptprn	7.17584e-09	3.64064	0.12	11	Fibroblasts
Faim2	1.00447e-18	3.62508	0.14	11	Fibroblasts
Mitf	7.35758e-08	3.61542	0.18	11	Fibroblasts
Thbs41	2.48103e-18	3.56232	0.32	11	Fibroblasts
Prss12	3.222e-14	3.55639	0.14	11	Fibroblasts
Gm6096	5.4796e-10	3.48048	0.1	11	Fibroblasts
Eno2	1.33068e-06	3.41977	0.12	11	Fibroblasts
Col14a1	6.0904e-23	3.40899	0.2	11	Fibroblasts
Col11a1	1.23953e-20	3.39552	0.12	11	Fibroblasts
Pla1a	1.58471e-06	3.39347	0.18	11	Fibroblasts
Penk	1.99864e-31	3.34284	0.24	11	Fibroblasts
Smoc1	1.9385e-08	3.22624	0.14	11	Fibroblasts
Col8a11	1.57262e-07	3.22473	0.36	11	Fibroblasts
Rgag4	1.68937e-07	3.21056	0.14	11	Fibroblasts
Col6a1	1.9865e-46	3.20347	0.76	11	Fibroblasts
Kcnma1	3.47996e-16	3.18759	0.1	11	Fibroblasts
Col6a2	5.27489e-42	3.10991	0.74	11	Fibroblasts
Chil1	3.57174e-23	3.0398	0.12	11	Fibroblasts
4930432K21Rik	8.39717e-07	3.03926	0.12	11	Fibroblasts
Mrc21	2.64313e-07	2.99844	0.12	11	Fibroblasts
Loxl1	1.9401e-40	2.97442	0.34	11	Fibroblasts
Col16a12	1.72086e-09	2.95272	0.26	11	Fibroblasts
Lrp11	2.82154e-50	2.91112	0.52	11	Fibroblasts
Col3a1	3.8897e-36	2.89702	0.82	11	Fibroblasts
Sox92	1.6563e-10	2.86091	0.28	11	Fibroblasts
Hmgcs21	2.22232e-11	2.84725	0.2	11	Fibroblasts
Fez12	6.24323e-07	2.84314	0.24	11	Fibroblasts
Sfrp2	1.78315e-17	2.80664	0.14	11	Fibroblasts
Pamr1	5.11741e-23	2.76528	0.12	11	Fibroblasts
Mrgprf	1.71045e-10	2.72673	0.26	11	Fibroblasts
Fap	1.92705e-10	2.66846	0.1	11	Fibroblasts
Plekhb12	5.01038e-07	2.63666	0.34	11	Fibroblasts
Pcolce2	2.55184e-44	2.62927	0.26	11	Fibroblasts
Cpxm21	1.34139e-36	2.55882	0.36	11	Fibroblasts
Mfap5	8.21804e-19	2.53507	0.22	11	Fibroblasts
Entpd21	3.88886e-20	2.5109	0.38	11	Fibroblasts
Islr	2.66682e-42	2.498	0.24	11	Fibroblasts
Col5a1	1.82251e-24	2.43777	0.4	11	Fibroblasts
Matn22	1.12699e-06	2.43495	0.54	11	Fibroblasts
Ccl19	7.06564e-08	2.38528	0.14	11	Fibroblasts
Pi161	1.85771e-07	2.36709	0.32	11	Fibroblasts
Emx2os	9.30423e-09	2.29928	0.12	11	Fibroblasts
Ctsk2	6.14656e-21	2.26063	0.58	11	Fibroblasts
Gm26771	1.23954e-24	2.23299	0.12	11	Fibroblasts
Thbs13	1.17191e-08	2.20289	0.68	11	Fibroblasts
Meis11	5.1209e-07	2.16032	0.22	11	Fibroblasts
Plxdc22	1.65209e-13	2.10453	0.38	11	Fibroblasts
Igfbp61	2.66558e-08	2.10314	0.32	11	Fibroblasts
Mkx	1.31626e-09	2.03642	0.14	11	Fibroblasts
Pdgfrl	4.08074e-07	1.89997	0.18	11	Fibroblasts
Lsamp	3.65374e-11	1.85929	0.14	11	Fibroblasts
Dio2	4.14506e-23	1.80666	0.1	11	Fibroblasts
Inmt	2.81388e-11	1.76817	0.12	11	Fibroblasts
4930533K18Rik	4.02416e-07	1.71406	0.12	11	Fibroblasts
Cpz	8.24334e-41	1.7097	0.16	11	Fibroblasts
Ramp31	2.8978e-10	1.67169	0.44	11	Fibroblasts
Vit	1.58847e-14	1.65414	0.14	11	Fibroblasts
Dapk13	1.97998e-10	1.65078	0.78	11	Fibroblasts
Ccdc801	2.1917e-21	1.64225	0.78	11	Fibroblasts
Bicc11	9.31742e-20	1.56408	0.34	11	Fibroblasts
Twist1	8.70714e-11	1.55247	0.1	11	Fibroblasts
Itgb5	1.09177e-15	1.50692	0.3	11	Fibroblasts
Klk82	7.99316e-08	1.49089	0.76	11	Fibroblasts
Bdh2	2.84199e-09	1.48362	0.1	11	Fibroblasts
Ifi27l2a2	1.019e-06	1.44496	0.68	11	Fibroblasts
Smoc21	4.13338e-12	1.44159	0.34	11	Fibroblasts
Crispld21	2.53059e-22	1.43804	0.46	11	Fibroblasts
C4b	7.40834e-15	1.43402	0.18	11	Fibroblasts
Fgf7	7.16621e-27	1.37122	0.18	11	Fibroblasts
Pdgfra	2.11157e-12	1.36282	0.2	11	Fibroblasts
Lsp1	1.0207e-11	1.34438	0.18	11	Fibroblasts
Serpinf11	4.07199e-34	1.32483	0.76	11	Fibroblasts
Prrx1	2.70835e-12	1.28891	0.34	11	Fibroblasts
Serpinb9b3	1.95018e-07	1.27935	0.32	11	Fibroblasts
Gm26512	5.236e-07	1.23832	0.12	11	Fibroblasts
Aspn	1.52218e-22	1.21493	0.42	11	Fibroblasts
Dnm1	5.87778e-09	1.20253	0.14	11	Fibroblasts
Glis1	5.78212e-07	1.18529	0.16	11	Fibroblasts
Sod33	1.14662e-06	1.13489	0.68	11	Fibroblasts
Mt12	5.79267e-12	1.12515	0.68	11	Fibroblasts
Gpx81	1.23007e-06	1.07528	0.28	11	Fibroblasts
Apof	1.20077e-08	1.06657	0.16	11	Fibroblasts
Svep1	1.29414e-16	1.04506	0.18	11	Fibroblasts
RP23-326D6.54	1.81759e-06	1.03216	0.96	11	Fibroblasts
Cygb	1.20999e-21	1.00963	0.34	11	Fibroblasts
Myh11	2.1089e-34	9.05944	0.684	12	SMCs	cells: 38
Notch3	4.9708e-48	8.99137	0.658	12	SMCs
Ednra1	4.7202e-76	8.08858	0.816	12	SMCs
Itga7	1.861e-55	7.94227	0.553	12	SMCs
Des	1.5418e-43	7.91146	0.632	12	SMCs
Pdgfrb	2.7118e-55	7.77711	0.816	12	SMCs
Rgs4	1.4052e-19	7.51971	0.474	12	SMCs
Tpm21	1.6465e-29	7.49257	0.789	12	SMCs
Rgs51	2.8114e-28	7.36832	0.921	12	SMCs
Pde3a	8.0927e-47	7.36709	0.605	12	SMCs
Col6a21	1.2024e-52	7.32491	0.868	12	SMCs
Atp1b2	4.6698e-37	7.31853	0.605	12	SMCs
Npy1r	5.4284e-24	7.29074	0.447	12	SMCs
Myocd	1.2214e-46	7.25109	0.421	12	SMCs
Nrip2	1.604e-11	7.24882	0.553	12	SMCs
S1pr3	1.6368e-27	7.16516	0.368	12	SMCs
Synpo2	2.7852e-46	7.10788	0.526	12	SMCs
Olfr78	4.4641e-37	7.09229	0.316	12	SMCs
Mrgprf1	2.7885e-40	7.09107	0.526	12	SMCs
Heyl	4.2489e-34	7.025	0.447	12	SMCs
Rasl12	1.1073e-28	7.0117	0.447	12	SMCs
Aspn1	2.1368e-48	6.9772	0.632	12	SMCs
Ebf2	2.1457e-57	6.95581	0.342	12	SMCs
Lmod1	4.7207e-63	6.82646	0.526	12	SMCs
Sprn	7.6477e-13	6.76921	0.158	12	SMCs
Abcc9	8.7433e-09	6.73818	0.368	12	SMCs
Foxs1	1.2077e-72	6.73686	0.447	12	SMCs
Actg2	5.6081e-20	6.72773	0.421	12	SMCs
C1s1	3.9348e-52	6.66399	0.658	12	SMCs
Ldb3	1.0588e-27	6.61706	0.211	12	SMCs
Cox4i2	1.7868e-61	6.61093	0.5	12	SMCs
Adamts2	8.1371e-11	6.53124	0.447	12	SMCs
Dpt1	3.985e-07	6.50356	0.158	12	SMCs
RP23-114E15.171	8.1305e-23	6.48852	0.395	12	SMCs
Cd248	5.6546e-53	6.47507	0.5	12	SMCs
Slc11a1	2.7956e-22	6.4534	0.421	12	SMCs
Kcnab1	3.068e-32	6.45292	0.368	12	SMCs
Vtn	1.4775e-30	6.43706	0.5	12	SMCs
Col6a11	2.4269e-36	6.43353	0.737	12	SMCs
Galnt16	1.1525e-54	6.43017	0.368	12	SMCs
Rbpms2	8.4707e-37	6.41945	0.447	12	SMCs
Tbx2	1.4035e-43	6.39851	0.395	12	SMCs
Kcne4	7.3541e-35	6.3648	0.368	12	SMCs
Cygb1	7.2015e-18	6.36407	0.342	12	SMCs
Cap2	1.2456e-65	6.32038	0.395	12	SMCs
Cnn1	6.2366e-12	6.31568	0.263	12	SMCs
Prrx11	3.4388e-42	6.28197	0.632	12	SMCs
Tusc5	4.4376e-48	6.27909	0.342	12	SMCs
Acta2	1.0106e-18	6.24787	0.895	12	SMCs
Lama21	3.3183e-19	6.24087	0.237	12	SMCs
Kcnj8	2.4029e-13	6.18101	0.421	12	SMCs
Pla2r1	1.3392e-17	6.17535	0.342	12	SMCs
Ramp1	3.5632e-57	6.16311	0.447	12	SMCs
Lin7a	1.2438e-49	6.15326	0.421	12	SMCs
Meg31	5.5094e-08	6.13393	0.211	12	SMCs
Hspb2	1.619e-106	6.12192	0.526	12	SMCs
Rergl	1.1127e-23	6.09224	0.158	12	SMCs
Col3a11	1.0295e-24	6.08389	0.737	12	SMCs
Avpr1a	9.7209e-33	6.07601	0.211	12	SMCs
Pde5a	1.0711e-24	6.06259	0.421	12	SMCs
Sytl2	3.695e-55	6.04822	0.263	12	SMCs
Gm16567	1.3907e-74	6.04739	0.553	12	SMCs
Ano11	9.6937e-35	6.03501	0.579	12	SMCs
Mir143hg	6.1567e-54	6.01423	0.316	12	SMCs
Arhgef17	1.7962e-29	6.0099	0.5	12	SMCs
Slc2a4	1.8293e-17	5.99826	0.237	12	SMCs
Olfml2b1	8.3828e-51	5.95932	0.605	12	SMCs
Snhg18	4.7637e-67	5.95832	0.474	12	SMCs
Ndufa4l21	1.6645e-30	5.95249	0.684	12	SMCs
Crispld22	1.8308e-29	5.93224	0.553	12	SMCs
Mark1	1.9637e-43	5.92474	0.316	12	SMCs
Col1a21	9.0344e-32	5.90633	0.737	12	SMCs
Hspb7	6.6527e-11	5.90557	0.263	12	SMCs
Zeb21	1.4812e-18	5.89196	0.579	12	SMCs
Col1a11	3.4756e-17	5.82889	0.632	12	SMCs
Olfr558	1.4316e-50	5.78807	0.237	12	SMCs
Higd1b	1.2207e-54	5.7776	0.368	12	SMCs
Kcnmb1	4.1268e-24	5.76807	0.342	12	SMCs
Insc	5.236e-27	5.73697	0.184	12	SMCs
P2rx1	1.4779e-09	5.73534	0.158	12	SMCs
Lrp13	7.3099e-17	5.7331	0.342	12	SMCs
Ephx3	7.1524e-16	5.69757	0.289	12	SMCs
Rcan2	2.9843e-36	5.69685	0.553	12	SMCs
Crhr2	8.7821e-37	5.68971	0.211	12	SMCs
Pln	3.274e-08	5.66579	0.211	12	SMCs
Ntrk21	6.896e-22	5.66535	0.447	12	SMCs
Cryab1	1.6831e-41	5.66328	0.632	12	SMCs
Susd5	7.1445e-18	5.65049	0.184	12	SMCs
Nfatc4	6.2429e-25	5.62423	0.316	12	SMCs
Tesc	1.2769e-32	5.58635	0.316	12	SMCs
Myl9	5.4654e-24	5.57744	0.947	12	SMCs
Adap2	3.9884e-36	5.56832	0.316	12	SMCs
Cacna1g	6.2182e-29	5.54614	0.158	12	SMCs
Chpf	2.2414e-10	5.53352	0.184	12	SMCs
Arhgef161	1.1543e-15	5.53276	0.263	12	SMCs
Rarres21	6.0471e-28	5.5284	0.632	12	SMCs
Ptgir	1.4432e-24	5.5198	0.211	12	SMCs
Il341	9.8608e-29	5.50648	0.605	12	SMCs
Ccl11	1.5912e-13	5.50362	0.158	12	SMCs
Trpv2	2.5509e-07	5.49743	0.368	12	SMCs
Cdh6	1.7488e-18	5.49365	0.158	12	SMCs
Tbx15	1.5774e-40	5.47448	0.263	12	SMCs
Ctnnd2	1.1015e-30	5.47435	0.158	12	SMCs
Trpc6	2.519e-47	5.47132	0.184	12	SMCs
C2	1.1304e-09	5.44985	0.289	12	SMCs
Speg	3.7824e-28	5.41931	0.263	12	SMCs
Adcy5	5.2973e-49	5.41496	0.342	12	SMCs
Vstm41	1.2918e-18	5.40161	0.395	12	SMCs
Srpx	1.0958e-16	5.39411	0.158	12	SMCs
Agtr1a	1.4767e-14	5.38851	0.132	12	SMCs
Gpm6b1	1.4527e-07	5.38576	0.184	12	SMCs
Egflam	4.3392e-28	5.38207	0.289	12	SMCs
Chrdl1	1.6863e-14	5.37375	0.132	12	SMCs
C1qtnf7	1.4287e-25	5.36213	0.289	12	SMCs
Kcnk3	1.5671e-24	5.35628	0.289	12	SMCs
Sh3gl2	2.925e-12	5.31481	0.237	12	SMCs
Naalad2	1.4854e-19	5.27646	0.211	12	SMCs
Adra2a	2.5471e-44	5.2739	0.184	12	SMCs
Kcnq4	2.1436e-48	5.26652	0.211	12	SMCs
Gm11744	1.4072e-27	5.26354	0.263	12	SMCs
Akap6	1.2104e-21	5.24956	0.158	12	SMCs
Vasn1	2.1395e-30	5.23017	0.5	12	SMCs
Cacna1c	2.7734e-39	5.22804	0.395	12	SMCs
Acta1	6.7067e-14	5.19316	0.553	12	SMCs
Pcdh18	1.8727e-29	5.18733	0.237	12	SMCs
Ryr2	2.9965e-10	5.1759	0.211	12	SMCs
Epb4.1l1	2.8604e-13	5.17023	0.289	12	SMCs
Shox2	1.1573e-32	5.14649	0.158	12	SMCs
Dmpk1	4.4505e-13	5.13252	0.447	12	SMCs
Mamdc2	7.6239e-14	5.12717	0.211	12	SMCs
Loxl11	2.7857e-15	5.12694	0.237	12	SMCs
Mrvi1	7.1796e-28	5.08105	0.421	12	SMCs
Lrrc3	1.7959e-09	5.07946	0.342	12	SMCs
Asb2	3.9018e-12	5.07119	0.158	12	SMCs
Ndrg21	1.4484e-28	5.04988	0.789	12	SMCs
Xirp1	7.324e-15	4.99528	0.105	12	SMCs
Myom1	2.6587e-40	4.9829	0.342	12	SMCs
Itih4	1.3295e-09	4.97112	0.211	12	SMCs
Id4	6.9202e-65	4.94839	0.342	12	SMCs
Rgs6	2.269e-15	4.92694	0.184	12	SMCs
Tmem35	4.9825e-25	4.9248	0.184	12	SMCs
Gm17276	8.888e-142	4.90917	0.421	12	SMCs
Dgkb	4.9914e-26	4.90664	0.184	12	SMCs
Plac8	1.3768e-21	4.89647	0.158	12	SMCs
Fam26e	1.2014e-15	4.88591	0.237	12	SMCs
Dlk1	6.9162e-35	4.86679	0.158	12	SMCs
Ntrk3	5.6044e-29	4.85881	0.158	12	SMCs
Sgca	7.7577e-32	4.85791	0.237	12	SMCs
Tbx18	2.1526e-27	4.84372	0.158	12	SMCs
Fhl5	2.912e-115	4.80105	0.316	12	SMCs
Arhgef251	1.2831e-32	4.79971	0.447	12	SMCs
RP23-387H1.3	1.206e-54	4.75103	0.184	12	SMCs
Cdh2	9.19e-44	4.74384	0.211	12	SMCs
Enpep	2.23e-13	4.74226	0.132	12	SMCs
4933431K23Rik	1.7837e-49	4.73882	0.605	12	SMCs
Cabp1	9.9084e-16	4.73278	0.184	12	SMCs
Ptgdr	3.2523e-19	4.72985	0.132	12	SMCs
Fmod1	2.384e-26	4.71163	0.395	12	SMCs
Tacr3	1.668e-30	4.69083	0.132	12	SMCs
Adap2os	6.6501e-42	4.66212	0.289	12	SMCs
Cyp7b1	5.4397e-22	4.64884	0.211	12	SMCs
Bmpr1a1	5.7716e-41	4.60328	0.5	12	SMCs
Parm12	8.0797e-18	4.58557	0.553	12	SMCs
Gm10860	2.046e-36	4.58134	0.316	12	SMCs
Cpxm22	3.1928e-12	4.58063	0.237	12	SMCs
Plekha21	5.4056e-19	4.57487	0.447	12	SMCs
Gucy1a2	8.8378e-28	4.57354	0.237	12	SMCs
Fxyd12	3.5223e-31	4.56061	0.763	12	SMCs
Gpr20	6.4129e-20	4.56025	0.158	12	SMCs
Ppp1r12b	2.533e-21	4.53086	0.816	12	SMCs
Fgf1	5.2044e-10	4.51788	0.211	12	SMCs
Axl2	1.3113e-34	4.50075	0.763	12	SMCs
Daam2	3.8755e-25	4.49831	0.237	12	SMCs
Cspg42	8.2154e-34	4.49279	0.395	12	SMCs
Slit31	9.8173e-18	4.48988	0.316	12	SMCs
Ppp1r3c2	2.7079e-08	4.48838	0.263	12	SMCs
Emb1	1.9026e-12	4.48749	0.342	12	SMCs
Wfdc1	2.3729e-12	4.48499	0.237	12	SMCs
Slc7a2	1.1518e-08	4.48424	0.421	12	SMCs
E030013I19Rik	9.9298e-13	4.47257	0.237	12	SMCs
Gm26906	2.7161e-33	4.46412	0.132	12	SMCs
Rrad	3.2194e-08	4.45854	0.263	12	SMCs
Rasl11a2	6.9155e-21	4.43002	0.447	12	SMCs
Angpt1	1.0668e-22	4.40083	0.237	12	SMCs
Irs11	2.4358e-19	4.34694	0.237	12	SMCs
Pip5k1b	5.2447e-14	4.3419	0.132	12	SMCs
Sema5a2	2.0885e-19	4.33017	0.316	12	SMCs
Inhba	2.389e-17	4.30551	0.132	12	SMCs
Cys1	4.875e-09	4.30143	0.105	12	SMCs
Etnk2	9.7862e-10	4.29436	0.184	12	SMCs
Gm97471	7.4435e-12	4.29062	0.158	12	SMCs
Arhgap241	2.4636e-20	4.28953	0.263	12	SMCs
Etv1	1.8527e-14	4.28458	0.211	12	SMCs
Klhl29	3.2573e-39	4.23525	0.184	12	SMCs
Myl1	1.2917e-43	4.21082	0.158	12	SMCs
Adamts151	1.3127e-09	4.16965	0.342	12	SMCs
Itgb51	4.4694e-27	4.16361	0.421	12	SMCs
Colec11	6.1473e-26	4.15654	0.395	12	SMCs
Lox2	5.0208e-14	4.15086	0.395	12	SMCs
Jph2	7.3066e-23	4.14769	0.132	12	SMCs
Gm13861	1.0277e-57	4.14522	0.211	12	SMCs
Cysltr2	2.4483e-17	4.12809	0.132	12	SMCs
Klhl231	6.8962e-07	4.11735	0.289	12	SMCs
AC125167.11	7.1066e-34	4.10914	0.342	12	SMCs
Gpc61	3.4007e-08	4.08974	0.368	12	SMCs
Gm16976	2.4652e-11	4.08677	0.105	12	SMCs
Itga81	1.1598e-15	4.06819	0.447	12	SMCs
Scara31	2.9922e-11	4.06283	0.342	12	SMCs
Fam110b	3.9432e-09	4.0559	0.263	12	SMCs
Stbd1	9.021e-09	4.03779	0.105	12	SMCs
6330403A02Rik	6.1998e-17	4.02654	0.105	12	SMCs
Zeb2os	1.0375e-38	4.00581	0.421	12	SMCs
Gm158951	1.1908e-69	3.97653	0.421	12	SMCs
Aoc31	8.0637e-21	3.97404	0.5	12	SMCs
Twist11	4.0875e-28	3.97015	0.184	12	SMCs
Anks1b	2.5879e-11	3.96835	0.105	12	SMCs
Sobp	1.4129e-06	3.96537	0.105	12	SMCs
Sntg2	1.6964e-08	3.94242	0.132	12	SMCs
Trac	8.3391e-16	3.93385	0.105	12	SMCs
Vit1	2.8464e-10	3.90773	0.132	12	SMCs
Pawr	2.3463e-10	3.83082	0.237	12	SMCs
Gm20488	6.5744e-10	3.81149	0.184	12	SMCs
Ror1	3.0872e-11	3.80821	0.132	12	SMCs
Fzd71	3.0785e-10	3.79908	0.184	12	SMCs
Asic4	1.4359e-29	3.79357	0.105	12	SMCs
Gm8648	1.8134e-06	3.78796	0.263	12	SMCs
Cacnb32	2.9176e-08	3.77846	0.237	12	SMCs
Ntng1	6.9632e-25	3.75877	0.184	12	SMCs
Gm13583	3.8863e-51	3.75606	0.211	12	SMCs
Map21	1.1902e-09	3.72872	0.316	12	SMCs
Cav3	1.0312e-08	3.69784	0.105	12	SMCs
Irx5	2.2891e-07	3.69778	0.105	12	SMCs
Col5a11	4.6391e-08	3.69521	0.263	12	SMCs
Mrgprh	2.5579e-52	3.68471	0.132	12	SMCs
Dtna	6.7964e-28	3.67285	0.263	12	SMCs
Gm175091	5.2975e-11	3.66526	0.342	12	SMCs
Mmp23	2.0974e-13	3.63379	0.184	12	SMCs
Ddit4l1	6.17e-07	3.59026	0.289	12	SMCs
Pnck	2.3021e-14	3.58829	0.237	12	SMCs
Pdzrn3	3.0136e-17	3.54565	0.132	12	SMCs
Slc4a81	1.1171e-10	3.53181	0.184	12	SMCs
Tagln2	1.6581e-09	3.47837	0.816	12	SMCs
Lrrc611	4.3972e-19	3.47586	0.632	12	SMCs
Islr1	7.719e-10	3.46053	0.132	12	SMCs
9530034E10Rik	1.204e-40	3.45967	0.132	12	SMCs
Tmem151a	3.4581e-13	3.45457	0.105	12	SMCs
Slc4a3	1.4264e-12	3.4336	0.263	12	SMCs
Wwc1	6.3572e-14	3.43012	0.105	12	SMCs
Dmd	1.6402e-08	3.42929	0.474	12	SMCs
Cacnb2	1.7041e-22	3.42223	0.158	12	SMCs
Inpp4b1	9.7586e-10	3.40753	0.447	12	SMCs
A330015K06Rik	2.0829e-76	3.37621	0.316	12	SMCs
Gm169331	7.9966e-12	3.36039	0.211	12	SMCs
Sort1	6.4764e-16	3.35093	0.447	12	SMCs
Col5a32	1.4654e-06	3.30394	0.395	12	SMCs
Slc7a8	1.7524e-12	3.28534	0.132	12	SMCs
C1qtnf12	1.7949e-16	3.28009	0.711	12	SMCs
Atp6v0e22	2.3031e-10	3.25866	0.421	12	SMCs
Gprc5c4	1.1411e-14	3.25651	0.842	12	SMCs
Plekhh2	8.8013e-12	3.24406	0.158	12	SMCs
Ddr22	7.3316e-19	3.24403	0.632	12	SMCs
Cpe4	1.1193e-16	3.2394	0.974	12	SMCs
Ildr2	3.7041e-15	3.23669	0.132	12	SMCs
AL772372.11	1.0677e-13	3.23135	0.526	12	SMCs
Pcdh192	2.9138e-10	3.23065	0.289	12	SMCs
Lrrc4	1.4448e-07	3.21083	0.105	12	SMCs
Gm159431	1.5781e-13	3.20817	0.316	12	SMCs
Dtx4	1.0713e-10	3.19925	0.237	12	SMCs
Map1a2	1.0074e-06	3.18596	0.368	12	SMCs
Gm138891	3.243e-12	3.18196	0.605	12	SMCs
Palm21	7.408e-10	3.17946	0.158	12	SMCs
2310030G06Rik	6.1998e-17	3.17292	0.105	12	SMCs
Wasf3	7.0841e-11	3.15994	0.132	12	SMCs
Fam81a1	2.6287e-11	3.15227	0.263	12	SMCs
Hey2	1.4212e-14	3.14148	0.211	12	SMCs
Fbxo321	7.0828e-08	3.13946	0.5	12	SMCs
Gpx82	4.9043e-11	3.13661	0.368	12	SMCs
Gm15677	2.0628e-12	3.12029	0.105	12	SMCs
Ppp1r14a2	1.5034e-10	3.10987	0.553	12	SMCs
Fap1	6.3803e-14	3.10646	0.132	12	SMCs
Gm117472	2.2471e-25	3.10089	0.658	12	SMCs
Atp10a	1.6604e-06	3.10072	0.263	12	SMCs
Rnd31	4.9891e-11	3.08671	0.316	12	SMCs
Nrgn	3.7003e-07	3.07495	0.237	12	SMCs
0610038B21Rik	4.8265e-21	3.06068	0.316	12	SMCs
Nr4a3	2.2331e-07	3.05609	0.105	12	SMCs
Postn2	1.0836e-09	3.0558	0.737	12	SMCs
Tmem200b	2.023e-10	3.03932	0.289	12	SMCs
Gm3646	4.8614e-89	2.99956	0.184	12	SMCs
Gucy1a31	4.5576e-15	2.99693	0.921	12	SMCs
Stk38l	1.22e-15	2.95876	0.737	12	SMCs
RP24-362N9.4	6.5773e-17	2.95725	0.105	12	SMCs
Gm1335	2.7614e-26	2.95668	0.105	12	SMCs
Gstt1	5.1709e-12	2.94174	0.368	12	SMCs
Nexn1	2.1949e-10	2.9206	0.474	12	SMCs
Aqp4	2.4778e-39	2.88051	0.105	12	SMCs
Fat11	5.669e-11	2.87433	0.289	12	SMCs
Mylk1	3.7089e-10	2.85512	0.974	12	SMCs
Hpgd1	1.2939e-06	2.85318	0.158	12	SMCs
Rpl39l1	1.5917e-15	2.84991	0.184	12	SMCs
Gm158941	1.3439e-33	2.83936	0.421	12	SMCs
Gas11	1.4913e-06	2.8201	0.368	12	SMCs
Tpm11	1.261e-09	2.81906	1	12	SMCs
Msx13	1.3527e-10	2.81805	0.395	12	SMCs
Gm17473	1.2675e-57	2.79053	0.211	12	SMCs
Sdc22	8.5953e-14	2.78123	0.658	12	SMCs
Mnd12	4.5937e-07	2.77802	0.263	12	SMCs
Arap21	1.9585e-12	2.77797	0.263	12	SMCs
Thrb	2.021e-11	2.7503	0.237	12	SMCs
Phactr12	1.3152e-06	2.74589	0.368	12	SMCs
Scn7a	8.0153e-15	2.72686	0.105	12	SMCs
2310040G07Rik	1.3896e-11	2.69897	0.237	12	SMCs
Ntn41	1.0757e-09	2.67538	0.237	12	SMCs
Ptp4a33	2.132e-08	2.67009	0.868	12	SMCs
Pcolce3	4.8723e-11	2.66876	0.842	12	SMCs
Fzd2	1.2009e-23	2.62788	0.105	12	SMCs
Filip1l	5.0218e-07	2.62635	0.842	12	SMCs
Fam13a1	2.8313e-08	2.62197	0.211	12	SMCs
Cystm12	4.3221e-09	2.61767	0.579	12	SMCs
Serping11	2.2431e-12	2.60217	0.921	12	SMCs
30195	1.8153e-08	2.5935	0.763	12	SMCs
Mir70101	2.4571e-20	2.58567	0.553	12	SMCs
Fads33	3.0534e-07	2.57521	0.447	12	SMCs
Nr2f1	3.0164e-09	2.48789	0.184	12	SMCs
Gpc44	1.8846e-13	2.46949	0.421	12	SMCs
Dgkd2	1.1538e-07	2.46672	0.526	12	SMCs
Fstl31	1.8025e-08	2.46363	0.395	12	SMCs
A330033J07Rik	1.4832e-57	2.45091	0.211	12	SMCs
Ncs11	2.3481e-08	2.44734	0.237	12	SMCs
Sntb11	6.0498e-10	2.42618	0.211	12	SMCs
Gm9922	1.9981e-16	2.37225	0.158	12	SMCs
Errfi15	1.6274e-07	2.35768	0.789	12	SMCs
Rbm24	5.2165e-61	2.33571	0.132	12	SMCs
Gsn5	2.4476e-12	2.33342	1	12	SMCs
Mgp3	1.7764e-06	2.32337	0.605	12	SMCs
Limd11	1.0853e-06	2.31654	0.737	12	SMCs
Ndn2	1.5877e-09	2.30632	0.737	12	SMCs
Gm159981	1.0724e-06	2.28223	0.158	12	SMCs
Palld2	1.2697e-06	2.2504	0.684	12	SMCs
Tspyl5	1.5337e-06	2.24847	0.132	12	SMCs
Fabp3	7.0521e-09	2.24759	0.211	12	SMCs
Nkd2	1.7991e-07	2.23784	0.132	12	SMCs
Zak1	1.7655e-06	2.23489	0.737	12	SMCs
Chd33	6.5076e-07	2.19432	0.395	12	SMCs
Gm12523	5.5077e-24	2.17509	0.184	12	SMCs
Gm16029	1.739e-65	2.15424	0.158	12	SMCs
Lbh1	1.1801e-08	2.13183	0.658	12	SMCs
AW011738	1.1564e-10	2.08674	0.342	12	SMCs
Tbx3os1	3.0626e-18	2.0718	0.316	12	SMCs
Lpl1	9.8585e-09	2.04726	0.763	12	SMCs
Ybx2	1.6784e-43	2.04336	0.158	12	SMCs
Cck	9.7817e-34	1.98397	0.105	12	SMCs
Ptprz1	1.0308e-08	1.98367	0.132	12	SMCs
Htra13	3.2664e-09	1.97498	0.789	12	SMCs
Hopx3	1.1708e-09	1.97394	0.263	12	SMCs
Igfbp53	1.0086e-07	1.95753	0.921	12	SMCs
Gucy1b32	2.6997e-10	1.90812	0.789	12	SMCs
Gm17305	6.2391e-09	1.89909	0.211	12	SMCs
Tuba1c2	1.1559e-07	1.8683	0.789	12	SMCs
Antxr14	3.7689e-08	1.84663	0.632	12	SMCs
Klf92	9.3449e-08	1.839	0.816	12	SMCs
Bcl7a1	4.6157e-07	1.81694	0.263	12	SMCs
Htra4	3.1977e-18	1.76622	0.105	12	SMCs
Ckb3	2.742e-08	1.76098	0.947	12	SMCs
Hotairm12	7.6758e-07	1.74858	0.211	12	SMCs
Gm285923	1.5084e-07	1.72016	0.421	12	SMCs
Mapre2	1.2505e-07	1.71439	0.895	12	SMCs
Rpl10a-ps2	9.9486e-07	1.68926	0.158	12	SMCs
Cald13	4.5535e-08	1.67142	1	12	SMCs
Adgre53	4.3995e-07	1.65563	0.947	12	SMCs
Mir145a	4.1772e-84	1.6419	0.211	12	SMCs
1110020A21Rik	1.6374e-06	1.62733	0.105	12	SMCs
Gm6159	7.2541e-08	1.56465	0.105	12	SMCs
15585	1.2793e-07	1.55453	0.895	12	SMCs
Mir1906-1	3.3826e-47	1.55276	0.105	12	SMCs
Lgals13	8.7323e-08	1.50357	0.947	12	SMCs
Lpp1	7.4743e-07	1.45985	0.974	12	SMCs
Syde2	2.8995e-13	1.43177	0.132	12	SMCs
Mir5129	1.5131e-29	1.42249	0.105	12	SMCs
Tgfb1i11	4.1186e-07	1.41053	0.974	12	SMCs
Map1lc3a	6.741e-08	1.37622	0.947	12	SMCs
Mfge81	1.0757e-07	1.36867	1	12	SMCs
Zbtb34	3.4654e-07	1.35269	0.342	12	SMCs
Kctd151	2.4316e-14	1.34843	0.132	12	SMCs
Sparcl14	2.2043e-08	1.30227	1	12	SMCs
Sost	1.6464e-06	1.30201	0.105	12	SMCs
5330439B14Rik	2.9527e-39	1.18324	0.105	12	SMCs
3110045C21Rik	4.4723e-09	1.09113	0.184	12	SMCs
Zfhx33	7.6408e-07	1.05063	0.684	12	SMCs
Tubb1	1.09613e-17	8.41687	0.364	14	Immune cells	cells: 11
Ppbp	1.33256e-37	8.1403	0.636	14	Immune cells
Gp6	3.03727e-27	8.05131	0.364	14	Immune cells
Lyz2	1.19803e-17	8.01552	0.636	14	Immune cells
Laptm51	1.64357e-12	7.4942	0.455	14	Immune cells
Gp1ba	1.35618e-48	7.42798	0.545	14	Immune cells
Fa2h	1.21563e-15	7.36016	0.273	14	Immune cells
Fermt32	1.39563e-11	7.3174	0.727	14	Immune cells
C1qb	6.39993e-09	6.7998	0.364	14	Immune cells
Pf4	1.2231e-22	6.63711	0.909	14	Immune cells
Ctss	4.32795e-09	6.56557	0.273	14	Immune cells
Gp92	4.88001e-08	6.5496	0.545	14	Immune cells
F13a1	8.07932e-19	6.29974	0.364	14	Immune cells
Ccl6	2.09338e-11	6.28846	0.273	14	Immune cells
Lilrb4a	3.91794e-12	5.79444	0.182	14	Immune cells
Gm10640	1.42916e-20	5.63623	0.455	14	Immune cells
Wfdc17	1.27881e-08	5.36773	0.182	14	Immune cells
Gp1bb1	5.4635e-07	5.36446	0.545	14	Immune cells
Spi1	2.61019e-21	5.30403	0.273	14	Immune cells
Il10ra	2.79937e-19	5.20588	0.182	14	Immune cells
Fcgr3	1.42124e-09	5.1887	0.273	14	Immune cells
Nfam1	3.96436e-21	4.95621	0.182	14	Immune cells
Lilr4b	8.85569e-13	4.92418	0.182	14	Immune cells
Tuba4a1	1.98489e-08	4.68632	0.909	14	Immune cells
Vav1	4.6579e-33	4.46903	0.273	14	Immune cells
Fcrls	8.84877e-30	4.42188	0.182	14	Immune cells
Dok2	2.99039e-19	4.35754	0.182	14	Immune cells
Gpr34	8.69927e-48	4.33967	0.364	14	Immune cells
Adgre1	3.81292e-26	4.32247	0.182	14	Immune cells
Psg20	3.6435e-26	4.20305	0.182	14	Immune cells
Aif1	1.19258e-11	4.11746	0.273	14	Immune cells
Clec4a3	5.20587e-42	4.09611	0.273	14	Immune cells
Slc37a2	2.87539e-07	4.09119	0.182	14	Immune cells
Fbxo47	1.29669e-08	4.09073	0.182	14	Immune cells
Hmha1	2.84133e-28	3.91545	0.364	14	Immune cells
Cd86	4.36945e-26	3.81571	0.182	14	Immune cells
March1	3.3013e-19	3.75987	0.182	14	Immune cells
Clec1b	5.49484e-20	3.75044	0.364	14	Immune cells
Pls1	5.76814e-29	3.69962	0.273	14	Immune cells
Slc7a81	8.77146e-08	3.62763	0.182	14	Immune cells
Dnajb13	2.45063e-14	3.52208	0.182	14	Immune cells
Jakmip2	3.41187e-19	3.52039	0.182	14	Immune cells
Btk	4.78448e-26	3.50718	0.182	14	Immune cells
C5ar1	1.86892e-16	3.45553	0.182	14	Immune cells
Clec5a	2.94506e-51	3.38769	0.182	14	Immune cells
Ccl3	2.57592e-23	3.36675	0.182	14	Immune cells
Gm28892	6.79762e-07	3.35756	0.182	14	Immune cells
Ly86	7.76111e-31	3.33251	0.273	14	Immune cells
Gm23722	3.3575e-41	3.32046	0.182	14	Immune cells
Pld4	2.70844e-19	3.30732	0.182	14	Immune cells
Pard3bos1	3.12142e-08	3.29393	0.455	14	Immune cells
Dock2	2.39217e-14	3.1664	0.182	14	Immune cells
Bdh12	1.33085e-08	3.15973	0.364	14	Immune cells
Cd53	1.67769e-10	3.08687	0.182	14	Immune cells
RP24-142B15.10	4.92908e-21	3.06334	0.182	14	Immune cells
Slc2a3	4.10094e-16	3.06326	0.545	14	Immune cells
Treml1	2.51946e-46	2.9486	0.545	14	Immune cells
Irf4	1.20566e-17	2.92431	0.182	14	Immune cells
Wdr95	1.82275e-13	2.87555	0.182	14	Immune cells
Gp5	3.66873e-29	2.83466	0.364	14	Immune cells
C3ar1	1.04813e-56	2.8232	0.545	14	Immune cells
Tnfaip8l2	1.85937e-35	2.81955	0.273	14	Immune cells
Cd83	3.14143e-15	2.76861	0.273	14	Immune cells
Mbp2	1.42519e-15	2.75435	0.636	14	Immune cells
AF251705	3.1218e-41	2.57099	0.182	14	Immune cells
H2-M2	5.51563e-08	2.4967	0.182	14	Immune cells
9630010A21Rik	5.10108e-08	2.4697	0.636	14	Immune cells
F2rl2	8.74185e-17	2.44851	0.364	14	Immune cells
Nckap1l	1.14962e-41	2.41357	0.273	14	Immune cells
Gm12932	1.99248e-10	2.40228	0.182	14	Immune cells
Spag6	5.49513e-21	2.34649	0.182	14	Immune cells
Coro1a	1.26825e-13	2.32739	0.364	14	Immune cells
RP24-380C2.2	8.14985e-09	2.2822	0.182	14	Immune cells
Gm15892	6.32476e-10	2.26494	0.182	14	Immune cells
Gm15389	7.37078e-09	2.25145	0.182	14	Immune cells
Kbtbd8	1.70709e-10	2.24861	0.273	14	Immune cells
Mpeg1	1.16983e-17	2.19972	0.182	14	Immune cells
Htr1b	8.27415e-09	2.1648	0.273	14	Immune cells
Hcst	1.28059e-17	2.13438	0.182	14	Immune cells
Gm15989	1.9747e-11	2.05146	0.182	14	Immune cells
Sash3	9.3209e-30	2.04519	0.182	14	Immune cells
Hist1h4n	1.75348e-06	1.97871	0.182	14	Immune cells
Dsg21	1.23576e-06	1.82357	0.273	14	Immune cells
Cd226	1.03414e-29	1.81143	0.182	14	Immune cells
Myo1g	8.88099e-08	1.74575	0.182	14	Immune cells
Gm15492	8.39376e-07	1.72614	0.455	14	Immune cells
Mdk1	5.32343e-07	1.72234	0.273	14	Immune cells
Gm17660	6.68083e-08	1.71889	0.182	14	Immune cells
Lyz1	1.31062e-80	1.67354	0.364	14	Immune cells
RP23-251M14.4	3.16972e-10	1.66673	0.273	14	Immune cells
I830077J02Rik	6.34379e-16	1.62438	0.455	14	Immune cells
Mfap3l3	1.09258e-06	1.43349	0.727	14	Immune cells
Gm7626	1.03414e-29	1.41828	0.182	14	Immune cells
RP23-102H7.9	1.22301e-06	1.4014	0.182	14	Immune cells
Gm27542	5.49513e-21	1.35777	0.182	14	Immune cells
Xlr4b	1.20836e-29	1.34965	0.182	14	Immune cells
Rbpms21	2.48804e-07	1.30558	0.364	14	Immune cells
Gm15743	5.43379e-12	1.29688	0.273	14	Immune cells
Cd52	5.02981e-10	1.28015	0.182	14	Immune cells
Alox5	3.81292e-26	1.18727	0.182	14	Immune cells
Mir568	1.86909e-07	1.07193	0.364	14	Immune cells
Iqgap21	6.7376e-09	1.01706	0.364	14	Immune cells
Gm38158	2.80461e-10	1.01514	0.182	14	Immune cells

## Sheet: LEC Pik3caH104R + Ctrl
Data S9. Marker genes of clusters removed during processing of LECs from Pik3caH1047R mice and control mice
Genes were sorted by avg_log2FC value and predicted cell type.
112 non endothelial cells of 1706 total cells (6.6%) were removed.
gene	p_val	avg_log2FC	p_val_adj	cluster		Cell number
Pcdha12	5.65626e-146	6.84852	1.51729e-141	6	Neuronal cells	cells: 35
Pcdha5	7.51233e-163	6.73133	2.01518e-158	6	Neuronal cells
Pcdha2	7.51233e-163	6.72693	2.01518e-158	6	Neuronal cells
Pcdha3	7.86712e-146	6.72441	2.11036e-141	6	Neuronal cells
Pcdha7	7.51233e-163	6.71843	2.01518e-158	6	Neuronal cells
Pcdha6	7.51233e-163	6.70796	2.01518e-158	6	Neuronal cells
Pcdhac2	7.51233e-163	6.70147	2.01518e-158	6	Neuronal cells
Pcdhac1	7.51233e-163	6.70147	2.01518e-158	6	Neuronal cells
Pcdha1	7.51233e-163	6.70147	2.01518e-158	6	Neuronal cells
Pcdha9	7.51233e-163	6.70147	2.01518e-158	6	Neuronal cells
Pcdha4	7.51233e-163	6.70147	2.01518e-158	6	Neuronal cells
Pcdha11.1	8.1417e-141	6.67079	2.18401e-136	6	Neuronal cells
Pcdha8	1.24282e-156	6.63522	3.33386e-152	6	Neuronal cells
Pcdha11	1.57379e-156	6.51307	4.22168e-152	6	Neuronal cells
Neurod6	3.2888e-16	6.03318	8.82221e-12	6	Neuronal cells
Snap25	3.6131e-07	5.84262	0.00969214	6	Neuronal cells
Dpysl5	3.40271e-12	5.44938	9.12777e-08	6	Neuronal cells
Actc1	1.67874e-08	5.11853	0.000450322	6	Neuronal cells
Syngr1	3.00237e-09	4.87803	8.05387e-05	6	Neuronal cells
H2-Ab1	1.15918e-12	4.78241	3.10949e-08	6	Neuronal cells
Dner	1.07185e-31	4.68716	2.87524e-27	6	Neuronal cells
Cd74	5.31338e-17	4.64306	1.42531e-12	6	Neuronal cells
Ctnnd2	2.49583e-09	4.61743	6.69505e-05	6	Neuronal cells
Gm5270	1.46775e-06	4.35987	0.0393724	6	Neuronal cells
H2-DMb1	7.80502e-18	4.26802	2.0937e-13	6	Neuronal cells
Gm18014	2.41232e-09	4.06704	6.47105e-05	6	Neuronal cells
RP23-235E15.1	1.49693e-09	3.69607	4.01553e-05	6	Neuronal cells
Ckmt1	6.5113e-07	3.64521	0.0174666	6	Neuronal cells
H2-Eb1	1.32388e-26	3.576	3.5513e-22	6	Neuronal cells
Tmem170	5.09636e-08	3.34149	0.0013671	6	Neuronal cells
Pak1	6.57e-07	3.27273	0.017624	6	Neuronal cells
Gm11633	2.89077e-13	3.11477	7.7545e-09	6	Neuronal cells
Asic1	1.09007e-10	2.9852	2.92412e-06	6	Neuronal cells
Slc7a3	2.72633e-07	2.97068	0.00731337	6	Neuronal cells
H2-Aa	2.81467e-20	2.96338	7.55035e-16	6	Neuronal cells
Mir5107	1.79681e-19	2.93725	4.81994e-15	6	Neuronal cells
Gm13862	6.98056e-07	2.84719	0.0187253	6	Neuronal cells
H2-DMa	3.95298e-09	2.82424	0.000106039	6	Neuronal cells
Coro1a	5.12921e-16	2.78001	1.37591e-11	6	Neuronal cells
Zbp1	8.28441e-13	2.76977	2.22229e-08	6	Neuronal cells
Cck	1.98413e-26	2.7424	5.32244e-22	6	Neuronal cells
Gm11822	2.05142e-26	2.67857	5.50293e-22	6	Neuronal cells
Hbb-y	7.44331e-20	2.64128	1.99667e-15	6	Neuronal cells
Gm12250	7.33264e-10	2.56514	1.96698e-05	6	Neuronal cells
Tnfrsf25	3.41126e-07	2.49668	0.0091507	6	Neuronal cells
Ptpru	5.81229e-07	2.48606	0.0155915	6	Neuronal cells
Arhgap33	1.31547e-06	2.45686	0.0352874	6	Neuronal cells
Gbp3	5.04077e-07	2.45109	0.0135219	6	Neuronal cells
Gm11191	1.42548e-09	2.40672	3.82384e-05	6	Neuronal cells
Gbp10	3.85342e-14	2.35843	1.03368e-09	6	Neuronal cells
Gm7973	1.48303e-06	2.34004	0.0397822	6	Neuronal cells
Rpl7a-ps12	1.5064e-06	2.33805	0.0404091	6	Neuronal cells
Gm13007	1.67103e-08	2.32474	0.000448253	6	Neuronal cells
Crym	3.30199e-12	2.30579	8.85759e-08	6	Neuronal cells
Gm12152	2.05142e-26	2.24461	5.50293e-22	6	Neuronal cells
Mfsd2a	3.64883e-07	1.97231	0.00978799	6	Neuronal cells
Marcksl1-ps4	6.11759e-10	1.9662	1.64104e-05	6	Neuronal cells
Dusp4	8.12271e-08	1.95786	0.00217892	6	Neuronal cells
Gm12011	7.10587e-16	1.87491	1.90615e-11	6	Neuronal cells
Gm13418	9.09568e-09	1.83888	0.000243992	6	Neuronal cells
Gm7805	1.54348e-06	1.80519	0.0414038	6	Neuronal cells
Pou3f1	4.45745e-15	1.78774	1.19571e-10	6	Neuronal cells
Dscam	3.45981e-13	1.78075	9.28093e-09	6	Neuronal cells
Pdzrn3	3.73942e-07	1.73166	0.010031	6	Neuronal cells
Skint9	9.67436e-11	1.6835	2.59515e-06	6	Neuronal cells
Fth-ps2	6.29802e-08	1.5769	0.00168944	6	Neuronal cells
Sox12	1.09159e-08	1.56633	0.00029282	6	Neuronal cells
Pfkfb4	5.08732e-07	1.54685	0.0136467	6	Neuronal cells
Gm12901	3.25836e-07	1.51875	0.00874055	6	Neuronal cells
Gm24105	1.81379e-14	1.45871	4.86548e-10	6	Neuronal cells
Cib2	8.45725e-07	1.45682	0.0226866	6	Neuronal cells
Cnksr2	9.19301e-09	1.36843	0.000246602	6	Neuronal cells
Arnt2	2.52316e-11	1.30805	6.76837e-07	6	Neuronal cells
AC122546.1	6.69714e-16	1.24997	1.79651e-11	6	Neuronal cells
RP24-327I4.6	8.44192e-09	1.17308	0.000226454	6	Neuronal cells
Irf7	1.42516e-07	1.10738	0.00382298	6	Neuronal cells
Cpxm2	8.92405e-15	6.33303	2.39388e-10	7	Fibroblasts	cells: 32
Lum	3.42396e-31	5.98341	9.18477e-27	7	Fibroblasts
Scara5	4.95559e-27	5.96805	1.32934e-22	7	Fibroblasts
Podn	1.0033e-07	5.76857	0.00269136	7	Fibroblasts
Angptl7	1.82427e-15	5.7357	4.8936e-11	7	Fibroblasts
Myoc	4.7748e-22	5.73122	1.28084e-17	7	Fibroblasts
Tnmd	1.88756e-15	5.70041	5.06337e-11	7	Fibroblasts
Dpt	1.22792e-12	5.66121	3.2939e-08	7	Fibroblasts
Smoc2	1.7633e-17	5.62727	4.73005e-13	7	Fibroblasts
Serpinf1	1.23303e-22	5.60419	3.30761e-18	7	Fibroblasts
Col1a1	3.63915e-26	5.54286	9.76202e-22	7	Fibroblasts
Fmod	3.37226e-16	5.46854	9.04609e-12	7	Fibroblasts
Col1a2	1.81212e-26	5.42697	4.86102e-22	7	Fibroblasts
Cpz	5.61751e-10	5.39464	1.5069e-05	7	Fibroblasts
Col6a2	2.3479e-12	5.26628	6.29825e-08	7	Fibroblasts
Mfap4	6.29993e-08	5.25309	0.00168996	7	Fibroblasts
Olfml3	2.01336e-26	5.22635	5.40085e-22	7	Fibroblasts
C1s1	4.61581e-07	5.19036	0.0123819	7	Fibroblasts
Col6a1	1.2369e-16	5.13765	3.31799e-12	7	Fibroblasts
Penk	3.62686e-15	5.05447	9.72906e-11	7	Fibroblasts
Itgbl1	2.15606e-09	5.01536	5.78362e-05	7	Fibroblasts
Col3a1	9.19481e-18	4.9399	2.46651e-13	7	Fibroblasts
Cilp2	3.69003e-15	4.76879	9.89852e-11	7	Fibroblasts
Dcn	3.05452e-19	4.72025	8.19376e-15	7	Fibroblasts
Cpxm1	6.05568e-15	4.71458	1.62444e-10	7	Fibroblasts
Mfap5	1.08147e-15	4.65356	2.90104e-11	7	Fibroblasts
Islr	1.02762e-30	4.63317	2.7566e-26	7	Fibroblasts
Col8a2	1.33945e-12	4.58541	3.59307e-08	7	Fibroblasts
Pamr1	1.42522e-23	4.52734	3.82316e-19	7	Fibroblasts
Lrp1	4.59351e-24	4.48064	1.23221e-19	7	Fibroblasts
Crispld2	2.28926e-10	4.45546	6.14094e-06	7	Fibroblasts
C1qtnf7	5.249e-14	4.44617	1.40804e-09	7	Fibroblasts
Lsp1	1.18545e-19	4.40866	3.17996e-15	7	Fibroblasts
Scd1	1.43036e-22	4.40684	3.83693e-18	7	Fibroblasts
Svep1	1.05032e-09	4.30688	2.81748e-05	7	Fibroblasts
Loxl1	3.94965e-30	4.26286	1.05949e-25	7	Fibroblasts
Pcolce2	4.99703e-16	4.25357	1.34045e-11	7	Fibroblasts
Wif1	2.32432e-16	4.20136	6.23499e-12	7	Fibroblasts
Apod	2.16185e-13	4.18157	5.79915e-09	7	Fibroblasts
Cyp26b1	1.61828e-14	4.16271	4.34104e-10	7	Fibroblasts
C4b	1.95866e-07	4.16235	0.00525409	7	Fibroblasts
Gm9747	1.79965e-50	4.08769	4.82755e-46	7	Fibroblasts
Col2a1	1.32353e-22	4.04703	3.55036e-18	7	Fibroblasts
Irs1	2.57012e-40	4.02029	6.89434e-36	7	Fibroblasts
Agtr1a	2.64038e-08	4.01673	0.000708283	7	Fibroblasts
Prrx1	1.31727e-10	4.00868	3.53357e-06	7	Fibroblasts
Gm15677	7.66257e-13	3.97952	2.05548e-08	7	Fibroblasts
Wfdc2	4.68896e-13	3.96957	1.25781e-08	7	Fibroblasts
Ubxn10	3.53597e-16	3.93243	9.48524e-12	7	Fibroblasts
Chil1	1.69586e-39	3.91143	4.54913e-35	7	Fibroblasts
Mrc2	6.14327e-08	3.86561	0.00164793	7	Fibroblasts
Gpc4	3.0346e-10	3.81659	8.14032e-06	7	Fibroblasts
Chad	2.74624e-21	3.74995	7.36678e-17	7	Fibroblasts
Lrrc29	1.57723e-14	3.67908	4.23092e-10	7	Fibroblasts
Mgp	2.81716e-07	3.67874	0.00755704	7	Fibroblasts
Gpx8	2.07962e-10	3.60888	5.57859e-06	7	Fibroblasts
Aspn	9.3862e-09	3.52962	0.000251785	7	Fibroblasts
Col8a1	9.88051e-13	3.51537	2.65045e-08	7	Fibroblasts
Pdgfrl	1.99277e-17	3.30129	5.34559e-13	7	Fibroblasts
Pdgfrb	6.10335e-07	3.24352	0.0163722	7	Fibroblasts
Igfbp6	7.70509e-07	3.18669	0.0206689	7	Fibroblasts
Sox9	5.07306e-10	3.16046	1.36085e-05	7	Fibroblasts
Ddr2	7.94282e-09	3.14272	0.000213066	7	Fibroblasts
Col16a1	4.63755e-12	3.11804	1.24402e-07	7	Fibroblasts
Smoc1	1.03781e-11	3.11057	2.78392e-07	7	Fibroblasts
Abca8a	1.61351e-24	3.10831	4.32823e-20	7	Fibroblasts
Gm11653	8.84441e-07	3.09238	0.0237251	7	Fibroblasts
Steap3	1.54539e-07	3.04011	0.00414551	7	Fibroblasts
7420461P10Rik	5.29667e-13	3.02936	1.42083e-08	7	Fibroblasts
Fap	3.23068e-07	3.02498	0.0086663	7	Fibroblasts
Ccdc80	1.54061e-09	3.02451	4.1327e-05	7	Fibroblasts
Ldhb	1.10983e-06	3.02329	0.0297712	7	Fibroblasts
Col11a1	5.75212e-10	2.90751	1.54301e-05	7	Fibroblasts
Fzd7	1.21467e-08	2.896	0.000325836	7	Fibroblasts
Prss12	1.03298e-16	2.85154	2.77097e-12	7	Fibroblasts
A830012C17Rik	6.61685e-24	2.8185	1.77497e-19	7	Fibroblasts
Cytl1	5.30581e-12	2.79426	1.42328e-07	7	Fibroblasts
Bicc1	8.55091e-07	2.78828	0.0229378	7	Fibroblasts
Axl	8.18096e-10	2.77112	2.19454e-05	7	Fibroblasts
Pianp	2.78531e-15	2.76507	7.47161e-11	7	Fibroblasts
Twist1	1.97029e-10	2.75995	5.2853e-06	7	Fibroblasts
Gm12118	1.67227e-07	2.6474	0.00448586	7	Fibroblasts
Pdgfra	8.6718e-07	2.63947	0.0232621	7	Fibroblasts
Col14a1	1.92933e-18	2.57104	5.17542e-14	7	Fibroblasts
Sfrp2	1.05282e-07	2.56454	0.00282419	7	Fibroblasts
Gm16365	3.17639e-09	2.55832	8.52066e-05	7	Fibroblasts
Zfp708	1.49112e-06	2.51902	0.0399994	7	Fibroblasts
Lect1	1.23807e-23	2.50071	3.32112e-19	7	Fibroblasts
Ctsk	8.3972e-07	2.42865	0.0225255	7	Fibroblasts
Lpxn	3.00769e-11	2.38179	8.06812e-07	7	Fibroblasts
Dmkn	5.88461e-08	2.3658	0.00157855	7	Fibroblasts
Paqr6	1.68595e-07	2.33028	0.00452255	7	Fibroblasts
Slit3	5.09384e-07	2.29351	0.0136642	7	Fibroblasts
Lama2	2.82661e-13	2.1693	7.58238e-09	7	Fibroblasts
Calm4	6.40339e-07	2.06821	0.0171771	7	Fibroblasts
Tmem56	1.33672e-06	2.04833	0.0358574	7	Fibroblasts
Bmper	5.26702e-10	2.0447	1.41288e-05	7	Fibroblasts
Egr1	2.03629e-08	1.98138	0.000546234	7	Fibroblasts
Plet1os	1.67381e-08	1.95173	0.000449	7	Fibroblasts
Krt2	8.32929e-07	1.76871	0.0223433	7	Fibroblasts
Mab21l2	5.07075e-11	1.68016	1.36023e-06	7	Fibroblasts
Gpm6b	1.10013e-06	1.62325	0.0295111	7	Fibroblasts
Capns2	1.64157e-09	1.56196	4.40351e-05	7	Fibroblasts
G0s2	7.09136e-07	1.55723	0.0190226	7	Fibroblasts
Ly6d	1.73382e-09	1.50369	4.65098e-05	7	Fibroblasts
Gm37370	7.80104e-11	1.48821	2.09263e-06	7	Fibroblasts
Mmp3	6.09597e-11	1.48601	1.63524e-06	7	Fibroblasts
Fzd1	1.26859e-07	1.46623	0.003403	7	Fibroblasts
1500015O10Rik	2.48193e-12	1.38245	6.65777e-08	7	Fibroblasts
Gm26771	1.84143e-11	1.35436	4.93963e-07	7	Fibroblasts
Mir3060	1.61895e-18	1.34924	4.34282e-14	7	Fibroblasts
Rnasel	9.31761e-07	1.33144	0.0249945	7	Fibroblasts
4921513I03Rik	7.6021e-07	1.30988	0.0203926	7	Fibroblasts
Col9a1	9.90008e-18	1.06794	2.6557e-13	7	Fibroblasts
Apoe	1.11989e-06	1.03033	0.030041	7	Fibroblasts
Mpz	8.66008e-92	8.83205	2.32307e-87	8	Neuronal cells (Myeliantion)	cells: 23
Kcna1	4.40105e-142	7.80246	1.18058e-137	8	Neuronal cells (Myeliantion)
Mbp	4.25107e-59	7.79582	1.14035e-54	8	Neuronal cells (Myeliantion)
Pllp	9.75482e-49	7.49994	2.61673e-44	8	Neuronal cells (Myeliantion)
Plp1	1.15933e-42	7.20493	3.10991e-38	8	Neuronal cells (Myeliantion)
Fa2h	1.49615e-51	7.04099	4.01342e-47	8	Neuronal cells (Myeliantion)
Sox10	4.65439e-66	7.01757	1.24854e-61	8	Neuronal cells (Myeliantion)
Mal	5.44482e-38	6.78985	1.46057e-33	8	Neuronal cells (Myeliantion)
Gpr37l1	3.43273e-23	6.77548	9.20829e-19	8	Neuronal cells (Myeliantion)
Lpar1	7.66956e-32	6.7028	2.05736e-27	8	Neuronal cells (Myeliantion)
Ncmap	5.66863e-103	6.68556	1.52061e-98	8	Neuronal cells (Myeliantion)
Col28a1	1.17244e-25	6.67793	3.14507e-21	8	Neuronal cells (Myeliantion)
Sema3b	6.58188e-40	6.39931	1.76559e-35	8	Neuronal cells (Myeliantion)
Sfrp5	1.13569e-72	6.12385	3.0465e-68	8	Neuronal cells (Myeliantion)
Cldn19	4.14602e-10	6.12371	1.11217e-05	8	Neuronal cells (Myeliantion)
Kprp	3.14446e-62	5.83989	8.43502e-58	8	Neuronal cells (Myeliantion)
Mag	4.11393e-15	5.7831	1.10356e-10	8	Neuronal cells (Myeliantion)
Prx	3.08145e-37	5.76238	8.266e-33	8	Neuronal cells (Myeliantion)
Erbb3	6.23991e-18	5.65678	1.67386e-13	8	Neuronal cells (Myeliantion)
Hepacam	3.12542e-59	5.65556	8.38395e-55	8	Neuronal cells (Myeliantion)
Gldn	7.92147e-35	5.57221	2.12494e-30	8	Neuronal cells (Myeliantion)
Abca8a	4.9501e-07	5.35467	0.0132786	8	Neuronal cells (Myeliantion)
Mlip	2.01319e-08	5.32446	0.000540039	8	Neuronal cells (Myeliantion)
Kcnk1	7.5504e-15	5.26291	2.02539e-10	8	Neuronal cells (Myeliantion)
Rap1gap	1.5334e-23	5.23899	4.11336e-19	8	Neuronal cells (Myeliantion)
Arhgap19	1.05186e-24	5.14864	2.82162e-20	8	Neuronal cells (Myeliantion)
Fam25c	1.8081e-06	5.14767	0.0485024	8	Neuronal cells (Myeliantion)
D630003M21Rik	1.43893e-20	5.02685	3.85994e-16	8	Neuronal cells (Myeliantion)
Ldhb	4.27641e-20	4.97666	1.14715e-15	8	Neuronal cells (Myeliantion)
Dusp15	4.37199e-13	4.9204	1.17279e-08	8	Neuronal cells (Myeliantion)
Arhgap24	4.20691e-10	4.91415	1.1285e-05	8	Neuronal cells (Myeliantion)
Cryab	4.5161e-23	4.89895	1.21144e-18	8	Neuronal cells (Myeliantion)
Otop1	4.65463e-31	4.88241	1.2486e-26	8	Neuronal cells (Myeliantion)
Scd1	2.2681e-22	4.87548	6.08417e-18	8	Neuronal cells (Myeliantion)
Spire2	5.31521e-38	4.8254	1.4258e-33	8	Neuronal cells (Myeliantion)
Fam81a	1.00684e-07	4.81522	0.00270085	8	Neuronal cells (Myeliantion)
Fam178b	8.81527e-10	4.80452	2.3647e-05	8	Neuronal cells (Myeliantion)
Zfp536	1.15745e-47	4.77925	3.10486e-43	8	Neuronal cells (Myeliantion)
Sptbn5	5.20066e-22	4.74547	1.39508e-17	8	Neuronal cells (Myeliantion)
Paqr6	1.44747e-17	4.74068	3.88284e-13	8	Neuronal cells (Myeliantion)
Fxyd3	1.37876e-13	4.69477	3.69852e-09	8	Neuronal cells (Myeliantion)
Grhl3	1.10541e-08	4.61021	0.000296527	8	Neuronal cells (Myeliantion)
Sema5a	2.31897e-25	4.59364	6.22063e-21	8	Neuronal cells (Myeliantion)
Calcr	6.11742e-12	4.57884	1.641e-07	8	Neuronal cells (Myeliantion)
Cdsn	3.94671e-12	4.55876	1.0587e-07	8	Neuronal cells (Myeliantion)
Lrrn3	1.49194e-19	4.53987	4.00213e-15	8	Neuronal cells (Myeliantion)
Stxbp2	6.25367e-14	4.52292	1.67755e-09	8	Neuronal cells (Myeliantion)
Acot1	1.73969e-07	4.50843	0.00466673	8	Neuronal cells (Myeliantion)
Drp2	1.63578e-11	4.48333	4.38798e-07	8	Neuronal cells (Myeliantion)
Gfra1	1.27652e-12	4.47188	3.42426e-08	8	Neuronal cells (Myeliantion)
Ugt8a	1.705e-27	4.45395	4.57367e-23	8	Neuronal cells (Myeliantion)
Chpf	2.0596e-12	4.35235	5.52489e-08	8	Neuronal cells (Myeliantion)
Col17a1	3.3806e-08	4.35217	0.000906846	8	Neuronal cells (Myeliantion)
Olfml2b	1.23894e-10	4.3411	3.32345e-06	8	Neuronal cells (Myeliantion)
Gm12927	3.8647e-56	4.31327	1.03671e-51	8	Neuronal cells (Myeliantion)
Rasgef1a	1.10416e-10	4.29649	2.9619e-06	8	Neuronal cells (Myeliantion)
Asphd2	3.03142e-13	4.21646	8.13178e-09	8	Neuronal cells (Myeliantion)
Frzb	1.56523e-14	4.21234	4.19874e-10	8	Neuronal cells (Myeliantion)
Cspg4	1.57473e-07	4.20326	0.00422421	8	Neuronal cells (Myeliantion)
Pla2g2e	4.5279e-25	4.19015	1.21461e-20	8	Neuronal cells (Myeliantion)
Cys1	5.60767e-07	4.13839	0.0150426	8	Neuronal cells (Myeliantion)
RP24-383P24.2	2.36744e-20	4.12231	6.35066e-16	8	Neuronal cells (Myeliantion)
Gm9920	2.85764e-08	4.12141	0.000766562	8	Neuronal cells (Myeliantion)
Atp1a2	1.2854e-12	3.99735	3.44809e-08	8	Neuronal cells (Myeliantion)
Kif1a	8.38403e-08	3.98058	0.00224902	8	Neuronal cells (Myeliantion)
Kcna5	2.52603e-08	3.95504	0.000677607	8	Neuronal cells (Myeliantion)
Lgi4	2.99678e-16	3.95457	8.03885e-12	8	Neuronal cells (Myeliantion)
Tbx15	9.79491e-12	3.77288	2.62748e-07	8	Neuronal cells (Myeliantion)
Vgll3	3.36846e-11	3.76253	9.0359e-07	8	Neuronal cells (Myeliantion)
Col15a1	7.11776e-10	3.75803	1.90934e-05	8	Neuronal cells (Myeliantion)
Meis1	2.36084e-11	3.74797	6.33294e-07	8	Neuronal cells (Myeliantion)
Fcgr3	6.40664e-16	3.70669	1.71858e-11	8	Neuronal cells (Myeliantion)
Nr4a2	5.37025e-19	3.70557	1.44057e-14	8	Neuronal cells (Myeliantion)
Etnk2	1.46333e-10	3.65869	3.92539e-06	8	Neuronal cells (Myeliantion)
1010001B22Rik	7.84404e-08	3.63743	0.00210416	8	Neuronal cells (Myeliantion)
Ogn	6.35935e-07	3.62689	0.017059	8	Neuronal cells (Myeliantion)
Zfp711	5.44809e-08	3.62284	0.00146145	8	Neuronal cells (Myeliantion)
Adam1a	1.85528e-07	3.59661	0.00497678	8	Neuronal cells (Myeliantion)
Col6a2	1.39814e-09	3.51358	3.75052e-05	8	Neuronal cells (Myeliantion)
Apod	1.35946e-06	3.50641	0.0364674	8	Neuronal cells (Myeliantion)
Rgag4	1.36491e-15	3.50005	3.66136e-11	8	Neuronal cells (Myeliantion)
Prlr	2.64623e-08	3.41656	0.000709852	8	Neuronal cells (Myeliantion)
Nacad	1.49499e-06	3.38319	0.0401032	8	Neuronal cells (Myeliantion)
Plekhb1	1.7027e-12	3.35843	4.5675e-08	8	Neuronal cells (Myeliantion)
Papss2	8.73686e-07	3.31446	0.0234366	8	Neuronal cells (Myeliantion)
Gulp1	2.52348e-10	3.30395	6.76924e-06	8	Neuronal cells (Myeliantion)
Tiam1	2.54934e-08	3.30116	0.000683862	8	Neuronal cells (Myeliantion)
Pou3f1	2.89728e-08	3.299	0.000777195	8	Neuronal cells (Myeliantion)
Gpm6b	1.2627e-06	3.28919	0.0338719	8	Neuronal cells (Myeliantion)
Sema3c	5.05119e-12	3.26319	1.35498e-07	8	Neuronal cells (Myeliantion)
H2-K2	7.86406e-11	3.17797	2.10954e-06	8	Neuronal cells (Myeliantion)
Fam101a	9.9153e-08	3.17358	0.00265978	8	Neuronal cells (Myeliantion)
Lipc	1.1772e-06	3.16522	0.0315784	8	Neuronal cells (Myeliantion)
Atp8a1	3.56213e-08	3.146	0.000955543	8	Neuronal cells (Myeliantion)
Gm36944	3.22789e-16	3.14339	8.65882e-12	8	Neuronal cells (Myeliantion)
Aim1	4.22507e-11	3.12548	1.13337e-06	8	Neuronal cells (Myeliantion)
Adam11	9.18751e-07	3.10766	0.0246455	8	Neuronal cells (Myeliantion)
Efhd1os	2.28747e-12	3.10318	6.13613e-08	8	Neuronal cells (Myeliantion)
Vat1l	3.14323e-16	3.08323	8.43171e-12	8	Neuronal cells (Myeliantion)
Col1a2	1.96481e-15	3.03863	5.27059e-11	8	Neuronal cells (Myeliantion)
Cldn20	1.12901e-25	2.98294	3.02858e-21	8	Neuronal cells (Myeliantion)
Sbsn	1.66038e-11	2.9382	4.45398e-07	8	Neuronal cells (Myeliantion)
Adcy1	4.20466e-10	2.90319	1.1279e-05	8	Neuronal cells (Myeliantion)
Gatm	2.90514e-08	2.89653	0.000779303	8	Neuronal cells (Myeliantion)
Prss12	2.98139e-15	2.88849	7.99758e-11	8	Neuronal cells (Myeliantion)
Gdf5	7.27412e-14	2.88792	1.95128e-09	8	Neuronal cells (Myeliantion)
Depdc7	3.77115e-23	2.88068	1.01161e-18	8	Neuronal cells (Myeliantion)
Phgdh	1.51861e-06	2.8719	0.0407366	8	Neuronal cells (Myeliantion)
Megf9	2.25965e-07	2.86189	0.00606151	8	Neuronal cells (Myeliantion)
AA914427	7.93322e-12	2.85966	2.12809e-07	8	Neuronal cells (Myeliantion)
Gstt3	2.59749e-07	2.82063	0.00696778	8	Neuronal cells (Myeliantion)
Upk1a	2.08193e-11	2.78495	5.58477e-07	8	Neuronal cells (Myeliantion)
Mob3b	1.69842e-11	2.73471	4.55602e-07	8	Neuronal cells (Myeliantion)
Lsp1	5.81145e-09	2.70582	0.000155892	8	Neuronal cells (Myeliantion)
Sorcs1	3.92802e-32	2.69489	1.05369e-27	8	Neuronal cells (Myeliantion)
Nrp1	2.281e-07	2.68708	0.00611879	8	Neuronal cells (Myeliantion)
Coro1a	1.71564e-07	2.61217	0.00460221	8	Neuronal cells (Myeliantion)
Myoc	8.21613e-14	2.60667	2.20398e-09	8	Neuronal cells (Myeliantion)
Ccdc69	1.19354e-07	2.59682	0.00320168	8	Neuronal cells (Myeliantion)
Pdzd7	1.06455e-08	2.59673	0.000285567	8	Neuronal cells (Myeliantion)
Hif3a	5.81536e-10	2.5363	1.55997e-05	8	Neuronal cells (Myeliantion)
Ppm1l	1.12732e-20	2.53089	3.02404e-16	8	Neuronal cells (Myeliantion)
Gm15557	3.67543e-19	2.50645	9.85934e-15	8	Neuronal cells (Myeliantion)
Dsc3	2.51839e-07	2.38851	0.00675558	8	Neuronal cells (Myeliantion)
Ippk	9.98443e-07	2.38359	0.0267832	8	Neuronal cells (Myeliantion)
Tmem255b	8.12926e-08	2.36662	0.00218067	8	Neuronal cells (Myeliantion)
Sox9	9.216e-08	2.34401	0.00247219	8	Neuronal cells (Myeliantion)
C1qtnf9	1.13098e-07	2.33927	0.00303386	8	Neuronal cells (Myeliantion)
Col3a1	1.59034e-06	2.30784	0.0426608	8	Neuronal cells (Myeliantion)
Klhdc8a	1.53058e-06	2.28967	0.0410579	8	Neuronal cells (Myeliantion)
Mtx3	7.57719e-10	2.28249	2.03258e-05	8	Neuronal cells (Myeliantion)
RP24-226L20.1	1.28035e-08	2.26153	0.000343454	8	Neuronal cells (Myeliantion)
Gm37309	9.16197e-08	2.20111	0.0024577	8	Neuronal cells (Myeliantion)
Sparcl1	1.83981e-08	2.16468	0.00049353	8	Neuronal cells (Myeliantion)
Usp43	2.00259e-09	2.15367	5.37194e-05	8	Neuronal cells (Myeliantion)
Crygn	1.5912e-06	2.13471	0.042684	8	Neuronal cells (Myeliantion)
Adh7	2.46484e-07	2.09194	0.00661194	8	Neuronal cells (Myeliantion)
Wif1	4.70346e-09	2.06651	0.00012617	8	Neuronal cells (Myeliantion)
Coro6	2.53887e-08	2.06226	0.000681051	8	Neuronal cells (Myeliantion)
Gm6277	5.2265e-09	2.06188	0.000140201	8	Neuronal cells (Myeliantion)
Chil1	8.80558e-07	2.04935	0.023621	8	Neuronal cells (Myeliantion)
Nudt16	2.61952e-07	2.01028	0.00702685	8	Neuronal cells (Myeliantion)
Gm38387	7.42857e-08	1.97	0.00199271	8	Neuronal cells (Myeliantion)
Gpr17	9.95099e-09	1.95129	0.000266935	8	Neuronal cells (Myeliantion)
RP24-380C2.2	2.91708e-09	1.9443	7.82506e-05	8	Neuronal cells (Myeliantion)
Hlf	1.62896e-07	1.93858	0.00436968	8	Neuronal cells (Myeliantion)
Lrp1	9.45328e-09	1.90614	0.000253584	8	Neuronal cells (Myeliantion)
Anks1	2.46997e-09	1.84565	6.6257e-05	8	Neuronal cells (Myeliantion)
Ppp1r1b	2.09865e-23	1.83662	5.62963e-19	8	Neuronal cells (Myeliantion)
Col16a1	7.21614e-09	1.79871	0.000193573	8	Neuronal cells (Myeliantion)
Gm15987	3.54448e-14	1.77893	9.50806e-10	8	Neuronal cells (Myeliantion)
Zbtb16	1.25488e-08	1.77257	0.000336621	8	Neuronal cells (Myeliantion)
Chad	3.63156e-11	1.7663	9.74165e-07	8	Neuronal cells (Myeliantion)
Apoe	2.99202e-07	1.74344	0.0080261	8	Neuronal cells (Myeliantion)
Fos	8.3854e-08	1.7276	0.00224938	8	Neuronal cells (Myeliantion)
AC125167.1	7.73591e-13	1.71697	2.07516e-08	8	Neuronal cells (Myeliantion)
Pik3ip1	1.82783e-07	1.68706	0.00490315	8	Neuronal cells (Myeliantion)
Cytl1	9.97604e-09	1.66848	0.000267607	8	Neuronal cells (Myeliantion)
Smoc2	8.84609e-09	1.65204	0.000237296	8	Neuronal cells (Myeliantion)
Pcolce	1.70122e-06	1.5825	0.0456353	8	Neuronal cells (Myeliantion)
Lect1	1.94856e-10	1.58158	5.22701e-06	8	Neuronal cells (Myeliantion)
AW112010	5.42399e-08	1.53156	0.00145498	8	Neuronal cells (Myeliantion)
Col6a1	5.16365e-10	1.50231	1.38515e-05	8	Neuronal cells (Myeliantion)
Zfp36	5.33601e-07	1.4758	0.0143138	8	Neuronal cells (Myeliantion)
Gm37818	3.92015e-07	1.47262	0.0105158	8	Neuronal cells (Myeliantion)
Cd36	3.99361e-07	1.45446	0.0107129	8	Neuronal cells (Myeliantion)
Pls1	2.8229e-08	1.44261	0.000757242	8	Neuronal cells (Myeliantion)
Scara3	2.18017e-07	1.43301	0.0058483	8	Neuronal cells (Myeliantion)
Loxl1	7.1263e-13	1.43231	1.91163e-08	8	Neuronal cells (Myeliantion)
Gldc	5.78065e-07	1.43121	0.0155066	8	Neuronal cells (Myeliantion)
Gm12002	1.583e-08	1.35497	0.00042464	8	Neuronal cells (Myeliantion)
Ly6a	1.0719e-06	1.34143	0.0287538	8	Neuronal cells (Myeliantion)
Ppbp	4.86741e-07	1.32888	0.0130568	8	Neuronal cells (Myeliantion)
Gas1	1.67349e-08	1.32312	0.000448915	8	Neuronal cells (Myeliantion)
Ly6c1	3.24344e-07	1.31103	0.00870054	8	Neuronal cells (Myeliantion)
Mir7019	9.73649e-08	1.25914	0.00261181	8	Neuronal cells (Myeliantion)
Gm11379	2.1096e-14	1.24404	5.659e-10	8	Neuronal cells (Myeliantion)
7420461P10Rik	1.77288e-13	1.21214	4.75576e-09	8	Neuronal cells (Myeliantion)
Nfkbid	8.91665e-09	1.20583	0.000239189	8	Neuronal cells (Myeliantion)
Sp100	1.51481e-06	1.16849	0.0406347	8	Neuronal cells (Myeliantion)
Col9a1	2.31671e-17	1.16291	6.21457e-13	8	Neuronal cells (Myeliantion)
Olfml1	2.98349e-15	1.13923	8.00321e-11	8	Neuronal cells (Myeliantion)
Lum	1.56218e-09	1.08114	4.19055e-05	8	Neuronal cells (Myeliantion)
Bicc1	3.94315e-08	1.07641	0.00105775	8	Neuronal cells (Myeliantion)
Crispld1	6.6813e-10	1.04658	1.79226e-05	8	Neuronal cells (Myeliantion)
Gm6970	1.05997e-07	1.03062	0.00284338	8	Neuronal cells (Myeliantion)
Fap	1.34065e-13	1.01885	3.5963e-09	8	Neuronal cells (Myeliantion)
Il1rl2	1.39618e-14	1.01615	3.74525e-10	8	Neuronal cells (Myeliantion)
C1qc	1.22262e-36	7.89789	3.27968e-32	9	Immune cells Macrophages	cells: 22
C1qb	9.77752e-36	7.83905	2.62282e-31	9	Immune cells Macrophages
C1qa	2.20763e-43	6.59484	5.92198e-39	9	Immune cells Macrophages
Lyz2	6.7289e-25	6.53071	1.80503e-20	9	Immune cells Macrophages
Ccl8	7.08052e-12	6.4455	1.89935e-07	9	Immune cells Macrophages
Tyrobp	2.41794e-09	6.36246	6.48612e-05	9	Immune cells Macrophages
Cd209a	1.91857e-22	6.24413	5.14656e-18	9	Immune cells Macrophages
Ctss	4.95447e-33	6.19795	1.32904e-28	9	Immune cells Macrophages
Fcgr2b	1.34534e-12	6.04539	3.60889e-08	9	Immune cells Macrophages
Adgre1	2.2575e-27	6.0152	6.05575e-23	9	Immune cells Macrophages
Pf4	4.36125e-09	5.80158	0.00011699	9	Immune cells Macrophages
Hmha1	3.05958e-12	5.52351	8.20733e-08	9	Immune cells Macrophages
Cd163	4.32614e-23	5.38471	1.16049e-18	9	Immune cells Macrophages
Ighm	3.44244e-17	5.37795	9.23435e-13	9	Immune cells Macrophages
Wfdc17	1.49191e-17	5.31641	4.00205e-13	9	Immune cells Macrophages
Ccl6	5.0431e-30	5.218	1.35281e-25	9	Immune cells Macrophages
Il10ra	2.0148e-30	5.16199	5.4047e-26	9	Immune cells Macrophages
Alox5	1.89366e-09	5.15909	5.07975e-05	9	Immune cells Macrophages
Cfp	1.42456e-11	4.63144	3.82138e-07	9	Immune cells Macrophages
C3ar1	4.64767e-11	4.60076	1.24674e-06	9	Immune cells Macrophages
Ly86	1.999e-14	4.56593	5.36232e-10	9	Immune cells Macrophages
Laptm5	1.89291e-09	4.51092	5.07774e-05	9	Immune cells Macrophages
Clec10a	6.80105e-23	4.49916	1.82438e-18	9	Immune cells Macrophages
Cd300ld	9.61445e-07	4.36056	0.0257908	9	Immune cells Macrophages
F13a1	3.99629e-28	4.2199	1.07201e-23	9	Immune cells Macrophages
Cd48	5.16729e-26	4.12777	1.38612e-21	9	Immune cells Macrophages
Folr2	9.51073e-29	4.03055	2.55125e-24	9	Immune cells Macrophages
Clec4a3	1.44253e-60	4.0133	3.86958e-56	9	Immune cells Macrophages
Ms4a6b	2.41907e-27	3.97754	6.48915e-23	9	Immune cells Macrophages
Lilr4b	1.49762e-19	3.91536	4.01737e-15	9	Immune cells Macrophages
Spi1	1.09729e-07	3.85144	0.00294348	9	Immune cells Macrophages
P2ry12	6.80105e-23	3.83737	1.82438e-18	9	Immune cells Macrophages
Hpgd	2.06344e-10	3.73742	5.53518e-06	9	Immune cells Macrophages
Cd53	2.86729e-34	3.70801	7.69151e-30	9	Immune cells Macrophages
Ptprc	1.04148e-10	3.61132	2.79377e-06	9	Immune cells Macrophages
Gpr34	2.29865e-11	3.47019	6.16613e-07	9	Immune cells Macrophages
Myo1f	4.07018e-31	2.94546	1.09182e-26	9	Immune cells Macrophages
Trim9	2.85639e-08	2.93411	0.000766227	9	Immune cells Macrophages
Kctd21	3.06759e-07	2.79912	0.00822881	9	Immune cells Macrophages
Cdh26	5.21271e-08	2.62016	0.00139831	9	Immune cells Macrophages
Gm38147	2.24757e-14	2.58029	6.0291e-10	9	Immune cells Macrophages
4930579K19Rik	2.47191e-07	2.53511	0.0066309	9	Immune cells Macrophages
Rgs11	1.21148e-12	2.50241	3.24979e-08	9	Immune cells Macrophages
P2ry6	1.90733e-14	2.21805	5.11641e-10	9	Immune cells Macrophages
Gm15471	4.99255e-07	2.11693	0.0133925	9	Immune cells Macrophages
Lilrb4a	4.07534e-43	2.01907	1.09321e-38	9	Immune cells Macrophages
Rilp	8.1484e-07	1.94888	0.0218581	9	Immune cells Macrophages
Fcna	1.59493e-51	1.89721	4.27839e-47	9	Immune cells Macrophages
Fos	1.01981e-06	1.86742	0.0273563	9	Immune cells Macrophages
Ms4a4a	8.08023e-23	1.6861	2.16752e-18	9	Immune cells Macrophages
Capn3	1.43569e-07	1.67575	0.00385124	9	Immune cells Macrophages
Fcnaos	1.77368e-06	1.54555	0.047579	9	Immune cells Macrophages
Fam46a	3.56641e-08	1.52351	0.00095669	9	Immune cells Macrophages
Cyp8b1	3.53006e-07	1.41889	0.00946939	9	Immune cells Macrophages
Fosb	1.57915e-06	1.38728	0.0423606	9	Immune cells Macrophages
